# Supplementary material for: Blastocyst Injection of Wild Type Embryonic Stem Cells Induces Global Corrections in Mdx Mice
Source: PLoS One. 2009 Mar 11;4(3):e4759. doi: 10.1371/journal.pone.0004759 (PMC2653195; doi:10.1371/journal.pone.0004759)
Supplement: Table S1 — Comparison of gene expression profiles between 4 month-old mdx and WT pectoralis muscles (0.45 MB XLS) [file pone.0004759.s001.xls]

## Sheet: mdx_vs_WT(2;0.001).txt
DF_MOE430A_mdx vs wt
FC >= 2 pval <= 0.1%	Signal	Detection	Detection p-value	Signal Log Ratio	Fold Change	Change	Change p-value	Statistical p-value	Descriptions
1456084_x_at	1573.5	P	0.00073	6.3	78.79	I	2e-05	2e-05	gb:BB532202 /DB_XREF=gi:9584131 /DB_XREF=BB532202 /CLONE=E030022M17 /FEA=EST /CNT=17 /TID=Mm.41573.6 /TIER=Stack /STK=17 /UG=Mm.41573 /LL=14264 /UG_GENE=Fmod /UG_TITLE=fibromodulin
1420884_at	1749.7	P	0.00024	5.5	45.25	I	2e-05	2e-05	gb:AK008863.1 /DB_XREF=gi:12843311 /FEA=FLmRNA /CNT=90 /TID=Mm.29132.1 /TIER=Stack /STK=43 /UG=Mm.29132 /LL=66402 /UG_GENE=2310045A07Rik /UG_TITLE=RIKEN cDNA 2310045A07 gene /DEF=Mus musculus adult male stomach cDNA, RIKEN full-length enriched library, clone:2210408O14:homolog to SARCOLIPIN, full insert sequence. /FL=gb:NM_025540.1
1422606_at	181.5	P	0.00024	5.5	45.25	I	2e-05	2e-05	gb:NM_030888.1 /DB_XREF=gi:13562097 /GEN=Cors-pending /FEA=FLmRNA /CNT=79 /TID=Mm.19310.1 /TIER=FL+Stack /STK=28 /UG=Mm.19310 /LL=81799 /DEF=Mus musculus collagenous repeat-containing sequence (Cors-pending), mRNA. /PROD=collagenous repeat-containing /FL=gb:AF246265.1 gb:NM_030888.1
1422562_at	179.5	P	0.00586	5	32	I	2e-05	2e-05	gb:NM_019662.1 /DB_XREF=gi:9790184 /GEN=Rrad /FEA=FLmRNA /CNT=48 /TID=Mm.29467.1 /TIER=FL+Stack /STK=35 /UG=Mm.29467 /LL=56437 /DEF=Mus musculus Ras-related associated with diabetes (Rrad), mRNA. /PROD=Ras-related associated with diabetes /FL=gb:AF084466.1 gb:NM_019662.1
1416318_at	543	P	0.00024	4.8	27.86	I	2e-05	2e-05	gb:AF426024.1 /DB_XREF=gi:18034363 /GEN=Serpinb1 /FEA=FLmRNA /CNT=180 /TID=Mm.46316.1 /TIER=FL+Stack /STK=98 /UG=Mm.46316 /LL=66222 /DEF=Mus musculus EIA (Serpinb1) mRNA, complete cds. /PROD=EIA /FL=gb:NM_025429.1 gb:BC011140.1 gb:AF426024.1
1425425_a_at	40.1	P	0.00024	4.8	27.86	I	4e-05	4e-05	gb:BC004048.1 /DB_XREF=gi:13278500 /FEA=FLmRNA /CNT=3 /TID=Mm.32831.2 /TIER=FL /STK=2 /UG=Mm.32831 /LL=24117 /UG_GENE=Wif1 /DEF=Mus musculus, clone MGC:7686 IMAGE:3497155, mRNA, complete cds. /PROD=Unknown (protein for MGC:7686) /FL=gb:BC004048.1
1420991_at	209.7	A	0.14966	4.7	25.99	I	8e-05	8e-05	gb:NM_013468.1 /DB_XREF=gi:7304882 /GEN=Crap /FEA=FLmRNA /CNT=57 /TID=Mm.10279.1 /TIER=FL /STK=2 /UG=Mm.10279 /LL=107765 /DEF=Mus musculus cardiac responsive adriamycin protein (Crap), mRNA. /PROD=cardiac responsive adriamycin protein /FL=gb:NM_013468.1 gb:AF041847.1
1427115_at	1643.3	P	0.00073	4.6	24.25	I	2e-05	2e-05	gb:M74753.1 /DB_XREF=gi:200007 /FEA=mRNA /CNT=25 /TID=Mm.2780.1 /TIER=Stack /STK=16 /UG=Mm.2780 /LL=17883 /UG_GENE=Myh3 /UG_TITLE=myosin, heavy polypeptide 3, skeletal muscle, embryonic /DEF=Mouse myosin heavy chain mRNA, 3 flank.
1437685_x_at	800.3	P	0.00024	4.1	17.15	I	2e-05	2e-05	gb:BB235530 /DB_XREF=gi:8915238 /DB_XREF=BB235530 /CLONE=A630054J10 /FEA=EST /CNT=16 /TID=Mm.41573.8 /TIER=Stack /STK=15 /UG=Mm.41573 /LL=14264 /UG_GENE=Fmod /UG_TITLE=fibromodulin
1437718_x_at	723.7	P	0.00024	4	16	I	2e-05	2e-05	gb:BB483571 /DB_XREF=gi:9401180 /DB_XREF=BB483571 /CLONE=D430021B16 /FEA=EST /CNT=15 /TID=Mm.41573.9 /TIER=Stack /STK=15 /UG=Mm.41573 /LL=14264 /UG_GENE=Fmod /UG_TITLE=fibromodulin
1421811_at	74.1	P	0.00195	3.9	14.93	I	2e-05	2e-05	gb:AV026492 /DB_XREF=gi:4803484 /DB_XREF=AV026492 /CLONE=1210001D07 /FEA=FLmRNA /CNT=282 /TID=Mm.4159.1 /TIER=Stack /STK=163 /UG=Mm.4159 /LL=21825 /UG_GENE=Thbs1 /UG_TITLE=thrombospondin 1 /FL=gb:M87276.1 gb:NM_011580.1
1416762_at	167.7	P	0.01856	3.6	12.13	I	0.00024	0.00024	gb:NM_009112.1 /DB_XREF=gi:6677832 /GEN=S100a10 /FEA=FLmRNA /CNT=159 /TID=Mm.1.1 /TIER=FL+Stack /STK=70 /UG=Mm.1 /LL=20194 /DEF=Mus musculus S100 calcium binding protein A10 (calpactin) (S100a10), mRNA. /PROD=S100 calcium binding protein A10 (calpactin) /FL=gb:NM_009112.1 gb:BC025044.1 gb:M16465.1
1424542_at	279.9	P	0.00073	3.6	12.13	I	2e-05	2e-05	gb:D00208.1 /DB_XREF=gi:220569 /FEA=FLmRNA /CNT=46 /TID=Mm.3925.1 /TIER=FL+Stack /STK=25 /UG=Mm.3925 /LL=20198 /UG_GENE=S100a4 /DEF=Mus musculus mRNA for pEL98 protein, complete cds. /PROD=pEL98 protein /FL=gb:D00208.1
1438966_x_at	284.8	P	0.02393	3.6	12.13	I	0.00097	0.00097	gb:AV290700 /DB_XREF=gi:6304731 /DB_XREF=AV290700 /CLONE=5230401E10 /FEA=EST /CNT=9 /TID=Mm.41573.11 /TIER=Stack /STK=9 /UG=Mm.41573 /LL=14264 /UG_GENE=Fmod /UG_TITLE=fibromodulin
1420992_at	238.2	P	0.00024	3.5	11.31	I	2e-05	2e-05	gb:AK009959.1 /DB_XREF=gi:12845077 /GEN=Alrp /FEA=FLmRNA /CNT=57 /TID=Mm.10279.1 /TIER=Stack /STK=21 /UG=Mm.10279 /LL=107765 /UG_TITLE=cardiac responsive adriamycin protein /DEF=Mus musculus adult male tongue cDNA, RIKEN full-length enriched library, clone:2310057H18:ankyrin-like repeat protein, full insert sequence. /FL=gb:NM_013468.1 gb:AF041847.1
1418726_a_at	628.9	P	0.00024	3.4	10.56	I	2e-05	2e-05	gb:NM_011619.1 /DB_XREF=gi:6755842 /GEN=Tnnt2 /FEA=FLmRNA /CNT=27 /TID=Mm.632.1 /TIER=FL+Stack /STK=19 /UG=Mm.632 /LL=21956 /DEF=Mus musculus troponin T2, cardiac (Tnnt2), mRNA. /PROD=troponin T2, cardiac /FL=gb:NM_011619.1 gb:L47600.1
1419149_at	131.6	A	0.17139	3.3	9.85	I	5e-05	5e-05	gb:NM_008871.1 /DB_XREF=gi:6679372 /GEN=Serpine1 /FEA=FLmRNA /CNT=19 /TID=Mm.1263.1 /TIER=FL+Stack /STK=13 /UG=Mm.1263 /LL=18787 /DEF=Mus musculus serine (or cysteine) proteinase inhibitor, clade E (nexin, plasminogen activator inhibitor type 1), member 1 (Serpine1), mRNA. /PROD=plasminogen activator inhibitor, type I /FL=gb:M33960.1 gb:NM_008871.1
1415993_at	52.4	A	0.08057	3.2	9.19	I	0.00055	0.00055	gb:NM_009270.1 /DB_XREF=gi:6678126 /GEN=Sqle /FEA=FLmRNA /CNT=253 /TID=Mm.22663.1 /TIER=FL+Stack /STK=152 /UG=Mm.22663 /LL=20775 /DEF=Mus musculus squalene epoxidase (Sqle), mRNA. /PROD=squalene epoxidase /FL=gb:D42048.1 gb:NM_009270.1
1419050_at	110.3	P	0.00806	3.2	9.19	I	6e-05	6e-05	gb:NM_025376.1 /DB_XREF=gi:13384749 /GEN=1110002H13Rik /FEA=FLmRNA /CNT=54 /TID=Mm.140604.1 /TIER=FL+Stack /STK=14 /UG=Mm.140604 /LL=66139 /DEF=Mus musculus RIKEN cDNA 1110002H13 gene (1110002H13Rik), mRNA. /PROD=RIKEN cDNA 1110002H13 /FL=gb:NM_025376.1
1452107_s_at	354.9	P	0.00024	3.2	9.19	I	2e-05	2e-05	gb:AA223007 /DB_XREF=gi:1843285 /DB_XREF=mw01g12.r1 /CLONE=IMAGE:663334 /FEA=FLmRNA /CNT=87 /TID=Mm.205021.4 /TIER=ConsEnd /STK=0 /UG=Mm.205021 /LL=114249 /UG_GENE=Npnt /UG_TITLE=nephronectin /FL=gb:AB059656.1 gb:AY035898.1
1456310_a_at	108	P	0.00122	3.2	9.19	I	2e-05	2e-05	gb:AV218922 /DB_XREF=gi:6159763 /DB_XREF=AV218922 /CLONE=3010081H10 /FEA=EST /CNT=12 /TID=Mm.10374.3 /TIER=Stack /STK=12 /UG=Mm.10374 /LL=67513 /UG_GENE=2610002J02Rik /UG_TITLE=RIKEN cDNA 2610002J02 gene
1460329_at	84.1	P	0.01856	3.2	9.19	I	0.00027	0.00027	gb:BG066773 /DB_XREF=gi:12549342 /DB_XREF=H3046G06-3 /CLONE=H3046G06 /FEA=FLmRNA /CNT=107 /TID=Mm.26364.1 /TIER=Stack /STK=9 /UG=Mm.26364 /LL=56386 /UG_GENE=B4galt6 /UG_TITLE=UDP-Gal:betaGlcNAc beta 1,4-galactosyltransferase, polypeptide 6 /FL=gb:BC011149.1 gb:NM_019737.1 gb:AF142674.1 gb:AF097158.1
1416342_at	56.7	A	0.11157	3.1	8.57	I	0.00013	0.00013	gb:NM_011607.1 /DB_XREF=gi:7106434 /GEN=Tnc /FEA=FLmRNA /CNT=183 /TID=Mm.980.1 /TIER=FL+Stack /STK=96 /UG=Mm.980 /LL=21923 /DEF=Mus musculus tenascin C (Tnc), mRNA. /PROD=tenascin C /FL=gb:D90343.1 gb:NM_011607.1
1417381_at	111.5	A	0.06763	3.1	8.57	I	3e-05	3e-05	gb:NM_007572.1 /DB_XREF=gi:6671649 /GEN=C1qa /FEA=FLmRNA /CNT=119 /TID=Mm.370.1 /TIER=FL+Stack /STK=46 /UG=Mm.370 /LL=12259 /DEF=Mus musculus complement component 1, q subcomponent, alpha polypeptide (C1qa), mRNA. /PROD=complement component 1, q subcomponent, alphapolypeptide /FL=gb:BC002086.1 gb:NM_007572.1
1419636_at	65.3	A	0.30371	3.1	8.57	I	0.00015	0.00015	gb:BG067119 /DB_XREF=gi:12549688 /DB_XREF=H3050G10-3 /CLONE=H3050G10 /FEA=FLmRNA /CNT=156 /TID=Mm.9860.1 /TIER=Stack /STK=100 /UG=Mm.9860 /LL=67392 /UG_GENE=4833420G17Rik /UG_TITLE=RIKEN cDNA 4833420G17 gene /FL=gb:NM_026127.1
1423100_at	2959.1	P	0.00024	3.1	8.57	I	2e-05	2e-05	gb:AV026617 /DB_XREF=gi:4803609 /DB_XREF=AV026617 /CLONE=1210002H07 /FEA=FLmRNA /CNT=101 /TID=Mm.5043.1 /TIER=Stack /STK=55 /UG=Mm.5043 /LL=14281 /UG_GENE=Fos /UG_TITLE=FBJ osteosarcoma oncogene /FL=gb:NM_010234.1
1415939_at	584.7	P	0.00073	3	8	I	2e-05	2e-05	gb:NM_021355.1 /DB_XREF=gi:10946679 /GEN=Fmod /FEA=FLmRNA /CNT=228 /TID=Mm.41573.1 /TIER=FL+Stack /STK=164 /UG=Mm.41573 /LL=14264 /DEF=Mus musculus fibromodulin (Fmod), mRNA. /PROD=fibromodulin /FL=gb:NM_021355.1
1437324_x_at	774.7	P	0.00024	3	8	I	2e-05	2e-05	gb:BB504826 /DB_XREF=gi:9493620 /DB_XREF=BB504826 /CLONE=D630050D09 /FEA=EST /CNT=21 /TID=Mm.41573.3 /TIER=Stack /STK=20 /UG=Mm.41573 /LL=14264 /UG_GENE=Fmod /UG_TITLE=fibromodulin
1448303_at	145.2	P	0.0376	3	8	I	6e-05	6e-05	gb:NM_053110.1 /DB_XREF=gi:16716408 /GEN=Gpnmb /FEA=FLmRNA /CNT=151 /TID=Mm.23567.1 /TIER=FL+Stack /STK=98 /UG=Mm.23567 /LL=93695 /DEF=Mus musculus glycoprotein (transmembrane) nmb (Gpnmb), mRNA. /PROD=glycoprotein (transmembrane) nmb /FL=gb:BC026375.1 gb:NM_053110.1 gb:AF322054.1
1424713_at	831.6	P	0.00024	2.9	7.46	I	2e-05	2e-05	gb:AY061807.1 /DB_XREF=gi:17426417 /FEA=FLmRNA /CNT=50 /TID=Mm.28623.1 /TIER=FL+Stack /STK=18 /UG=Mm.28623 /LL=75600 /UG_GENE=Calml4 /DEF=Mus musculus calmodulin-related protein mRNA, complete cds. /PROD=calmodulin-related protein /FL=gb:AY061807.1 gb:BC023475.1
1427239_at	76.5	P	0.01856	2.9	7.46	I	5e-05	5e-05	gb:AV319292 /DB_XREF=gi:16394838 /DB_XREF=AV319292 /CLONE=6030405E03 /FEA=mRNA /CNT=136 /TID=Mm.9638.1 /TIER=Stack /STK=46 /UG=Mm.9638 /LL=81896 /UG_GENE=Wdr10 /UG_TITLE=WD repeat domain 10
1423569_at	70.2	P	0.04614	2.7	6.5	I	0.0001	0.0001	gb:AW108522 /DB_XREF=gi:6079322 /DB_XREF=um31e05.x1 /CLONE=IMAGE:2236160 /FEA=FLmRNA /CNT=271 /TID=Mm.29975.1 /TIER=Stack /STK=10 /UG=Mm.29975 /LL=67092 /UG_GENE=Gatm /UG_TITLE=glycine amidinotransferase (L-arginine:glycine amidinotransferase) /FL=gb:BC003879.1 gb:NM_025961.1
1452679_at	678.4	P	0.00024	2.7	6.5	I	2e-05	2e-05	gb:AA986082 /DB_XREF=gi:3167957 /DB_XREF=uc81d12.x1 /CLONE=IMAGE:1432055 /FEA=mRNA /CNT=201 /TID=Mm.200858.2 /TIER=Stack /STK=92 /UG=Mm.200858 /LL=73710 /UG_GENE=2410129E14Rik /UG_TITLE=RIKEN cDNA 2410129E14 gene
1423110_at	1274.9	P	0.00024	2.6	6.06	I	2e-05	2e-05	gb:AW545978 /DB_XREF=gi:7191445 /DB_XREF=L0002F07-3 /CLONE=L0002F07 /FEA=FLmRNA /CNT=461 /TID=Mm.4482.1 /TIER=Stack /STK=50 /UG=Mm.4482 /LL=12843 /UG_GENE=Col1a2 /UG_TITLE=procollagen, type I, alpha 2 /FL=gb:NM_007743.1 gb:BC007158.1
1423267_s_at	34.5	A	0.30371	2.6	6.06	I	0.00031	0.00031	gb:AW259495 /DB_XREF=gi:6632413 /DB_XREF=up28c05.x1 /CLONE=IMAGE:2655656 /FEA=FLmRNA /CNT=62 /TID=Mm.16234.1 /TIER=Stack /STK=20 /UG=Mm.16234 /LL=16402 /UG_GENE=Itga5 /UG_TITLE=integrin alpha 5 (fibronectin receptor alpha) /FL=gb:NM_010577.1
1423700_at	23.1	A	0.14966	2.6	6.06	I	5e-05	5e-05	gb:BC026795.1 /DB_XREF=gi:20071209 /FEA=FLmRNA /CNT=182 /TID=Mm.12553.1 /TIER=FL+Stack /STK=147 /UG=Mm.12553 /LL=69263 /UG_GENE=Rfc3 /DEF=Mus musculus, Similar to replication factor C (activator 1) 3 (38kD), clone MGC:25594 IMAGE:4015134, mRNA, complete cds. /PROD=Similar to replication factor C (activator 1) 3(38kD) /FL=gb:BC026795.1
1424895_at	45.6	A	0.30371	2.6	6.06	I	0.00069	0.00069	gb:BC021308.1 /DB_XREF=gi:18204661 /FEA=FLmRNA /CNT=32 /TID=Mm.220948.1 /TIER=FL+Stack /STK=12 /UG=Mm.220948 /LL=76123 /UG_GENE=6230410J09Rik /DEF=Mus musculus, Similar to LGN protein, clone MGC:29185 IMAGE:5007832, mRNA, complete cds. /PROD=Similar to LGN protein /FL=gb:BC021308.1
1417179_at	90.5	A	0.21948	2.5	5.66	I	0.00077	0.00077	gb:NM_019571.1 /DB_XREF=gi:9625044 /GEN=Tm4sf9-pending /FEA=FLmRNA /CNT=106 /TID=Mm.31927.1 /TIER=FL+Stack /STK=54 /UG=Mm.31927 /LL=56224 /DEF=Mus musculus transmembrane 4 superfamily member 9 (Tm4sf9-pending), mRNA. /PROD=transmembrane 4 superfamily member 9 /FL=gb:NM_019571.1 gb:AF121344.1
1424613_at	121.1	A	0.43237	2.5	5.66	I	0.00069	0.00069	gb:AF378831.1 /DB_XREF=gi:14269445 /GEN=Raig2 /FEA=FLmRNA /CNT=76 /TID=Mm.103439.1 /TIER=FL+Stack /STK=23 /UG=Mm.103439 /LL=64297 /DEF=Mus musculus orphan G protein-coupled receptor (Raig2) mRNA, complete cds. /PROD=orphan G protein-coupled receptor /FL=gb:AF378831.1 gb:BC020004.1
1426442_at	20.7	A	0.08057	2.5	5.66	I	0.00087	0.00087	gb:BF449735 /DB_XREF=gi:11515904 /DB_XREF=maa39a10.x1 /CLONE=IMAGE:3813402 /FEA=FLmRNA /CNT=202 /TID=Mm.178672.1 /TIER=Stack /STK=18 /UG=Mm.178672 /UG_TITLE=Mus musculus, clone MGC:32434 IMAGE:5041793, mRNA, complete cds /FL=gb:BC023461.1 gb:BC024759.1
1433924_at	1237.2	P	0.00024	2.5	5.66	I	2e-05	2e-05	gb:BM200248 /DB_XREF=gi:17753448 /DB_XREF=C0207H01-3 /CLONE=C0207H01 /FEA=EST /CNT=75 /TID=Mm.7952.2 /TIER=Stack /STK=51 /UG=Mm.7952 /LL=18616 /UG_GENE=Peg3 /UG_TITLE=paternally expressed 3
1418569_at	40.9	A	0.12964	2.4	5.28	I	0.00031	0.00031	gb:NM_133754.1 /DB_XREF=gi:19526963 /GEN=2410043F08Rik /FEA=FLmRNA /CNT=133 /TID=Mm.11734.1 /TIER=FL+Stack /STK=21 /UG=Mm.11734 /LL=74202 /DEF=Mus musculus RIKEN cDNA 2410043F08 gene (2410043F08Rik), mRNA. /PROD=RIKEN cDNA 2410043F08 /FL=gb:BC004777.1 gb:NM_133754.1
1423084_at	111.3	P	0.00024	2.3	4.92	I	5e-05	5e-05	gb:BB223909 /DB_XREF=gi:16353837 /DB_XREF=BB223909 /CLONE=A530084E06 /FEA=FLmRNA /CNT=84 /TID=Mm.123510.1 /TIER=Stack /STK=59 /UG=Mm.123510 /LL=26878 /UG_GENE=B3galt2 /UG_TITLE=UDP-Gal:betaGlcNAc beta 1,3-galactosyltransferase, polypeptide 2 /FL=gb:NM_020025.1
1452412_at	493	P	0.00024	2.3	4.92	I	2e-05	2e-05	gb:BB283726 /DB_XREF=gi:8984175 /DB_XREF=BB283726 /CLONE=A930103C21 /FEA=mRNA /CNT=26 /TID=Mm.6167.1 /TIER=ConsEnd /STK=3 /UG=Mm.6167 /LL=15426 /UG_GENE=Hoxc8 /UG_TITLE=homeo box C8
1415899_at	174.5	A	0.19458	2.2	4.59	I	0.00097	0.00097	gb:NM_008416.1 /DB_XREF=gi:6680511 /GEN=Junb /FEA=FLmRNA /CNT=302 /TID=Mm.1167.1 /TIER=FL+Stack /STK=177 /UG=Mm.1167 /LL=16477 /DEF=Mus musculus Jun-B oncogene (Junb), mRNA. /PROD=Jun-B oncogene /FL=gb:BC003790.1 gb:NM_008416.1 gb:J03236.1
1416165_at	93.6	P	0.01074	2.2	4.59	I	2e-05	2e-05	gb:NM_133685.1 /DB_XREF=gi:19526849 /GEN=AI415285 /FEA=FLmRNA /CNT=176 /TID=Mm.29274.1 /TIER=FL+Stack /STK=120 /UG=Mm.29274 /LL=106572 /DEF=Mus musculus expressed sequence AI415285 (AI415285), mRNA. /PROD=Rab31-like /FL=gb:NM_134121.1 gb:BC013063.1 gb:BC004852.1 gb:NM_133685.1
1416414_at	48.4	A	0.36621	2.2	4.59	I	0.00062	0.00062	gb:NM_133918.1 /DB_XREF=gi:19527129 /GEN=AW229038 /FEA=FLmRNA /CNT=160 /TID=Mm.46229.1 /TIER=FL+Stack /STK=91 /UG=Mm.46229 /LL=100952 /DEF=Mus musculus expressed sequence AW229038 (AW229038), mRNA. /PROD=RIKEN cDNA 5830419M17 /FL=gb:NM_133918.1 gb:BC005481.1
1418945_at	139.5	P	0.00293	2.2	4.59	I	0.00027	0.00027	gb:NM_010809.1 /DB_XREF=gi:6754713 /GEN=Mmp3 /FEA=FLmRNA /CNT=27 /TID=Mm.4993.1 /TIER=FL+Stack /STK=16 /UG=Mm.4993 /LL=17392 /DEF=Mus musculus matrix metalloproteinase 3 (Mmp3), mRNA. /PROD=matrix metalloproteinase 3 /FL=gb:BC006725.1 gb:NM_010809.1
1423606_at	631.6	P	0.02393	2.2	4.59	I	4e-05	4e-05	gb:BI110565 /DB_XREF=gi:14561466 /DB_XREF=602896364F1 /CLONE=IMAGE:5026431 /FEA=FLmRNA /CNT=334 /TID=Mm.10681.1 /TIER=Stack /STK=8 /UG=Mm.10681 /LL=50706 /UG_GENE=Osf2-pending /UG_TITLE=osteoblast specific factor 2 (fasciclin I-like) /FL=gb:D13664.1 gb:NM_015784.1
1426607_at	578.5	P	0.00073	2.2	4.59	I	5e-05	5e-05	gb:BB668066 /DB_XREF=gi:16399515 /DB_XREF=BB668066 /CLONE=C920013G19 /FEA=FLmRNA /CNT=35 /TID=Mm.157533.1 /TIER=Stack /STK=10 /UG=Mm.157533 /UG_TITLE=Mus musculus, Similar to hypothetical protein FLJ21657, clone MGC:29320 IMAGE:5011629, mRNA, complete cds /FL=gb:BC021422.1
1448553_at	6312.9	P	0.00024	2.2	4.59	I	2e-05	2e-05	gb:NM_080728.1 /DB_XREF=gi:18859640 /GEN=Myh7 /FEA=FLmRNA /CNT=120 /TID=Mm.155714.1 /TIER=FL+Stack /STK=59 /UG=Mm.155714 /LL=140781 /DEF=Mus musculus myosin, heavy polypeptide 7, cardiac muscle, beta (Myh7), mRNA. /PROD=myosin, heavy polypeptide 7, cardiac muscle,beta /FL=gb:NM_080728.1 gb:AY056464.1
1448748_at	53.7	M	0.05615	2.2	4.59	I	0.00019	0.00019	gb:NM_019549.1 /DB_XREF=gi:11464970 /GEN=Plek /FEA=FLmRNA /CNT=79 /TID=Mm.98232.1 /TIER=FL+Stack /STK=43 /UG=Mm.98232 /LL=56193 /DEF=Mus musculus pleckstrin (Plek), mRNA. /PROD=pleckstrin /FL=gb:AF181829.1 gb:NM_019549.1 gb:AF303745.1 gb:AF073294.1
1415892_at	70.7	A	0.21948	2.1	4.29	I	0.00015	0.00015	gb:BC026135.1 /DB_XREF=gi:20072150 /FEA=FLmRNA /CNT=263 /TID=Mm.200373.1 /TIER=FL+Stack /STK=179 /UG=Mm.200373 /LL=20397 /UG_GENE=Sgpl1 /DEF=Mus musculus, sphingosine phosphate lyase 1, clone MGC:13853 IMAGE:4212293, mRNA, complete cds. /PROD=sphingosine phosphate lyase 1 /FL=gb:BC026135.1 gb:NM_009163.1 gb:AF036894.1
1416514_a_at	364.2	P	0.00122	2.1	4.29	I	2e-05	2e-05	gb:NM_007984.1 /DB_XREF=gi:6679744 /GEN=Fscn1 /FEA=FLmRNA /CNT=205 /TID=Mm.13194.1 /TIER=FL+Stack /STK=84 /UG=Mm.13194 /LL=14086 /DEF=Mus musculus fascin homolog 1 (actin bundling protein, Strongylocentrotus purpuratus) (Fscn1), mRNA. /PROD=fascin homolog 1 (actin bundling protein,Strongylocentrotus purpuratus) /FL=gb:NM_007984.1 gb:L33726.1
1417527_at	92.2	A	0.14966	2.1	4.29	I	0.00021	0.00021	gb:NM_029505.1 /DB_XREF=gi:17505211 /GEN=Ap3m2 /FEA=FLmRNA /CNT=94 /TID=Mm.10647.1 /TIER=FL+Stack /STK=43 /UG=Mm.10647 /LL=64933 /DEF=Mus musculus adaptor-related protein complex 3, mu 2 subunit (Ap3m2), mRNA. /PROD=adaptor-related protein complex 3, mu 2 subunit /FL=gb:BC027301.1 gb:NM_029505.1 gb:AY039763.1
1417930_at	59.3	A	0.17139	2.1	4.29	I	2e-05	2e-05	gb:NM_008668.1 /DB_XREF=gi:6679003 /GEN=Nab2 /FEA=FLmRNA /CNT=53 /TID=Mm.6549.1 /TIER=FL+Stack /STK=33 /UG=Mm.6549 /LL=17937 /DEF=Mus musculus Ngfi-A binding protein 2 (Nab2), mRNA. /PROD=Ngfi-A binding protein 2 /FL=gb:U47543.1 gb:NM_008668.1
1420588_at	48.3	A	0.17139	2.1	4.29	I	0.00035	0.00035	gb:NM_029325.1 /DB_XREF=gi:19263327 /GEN=1700024E17Rik /FEA=FLmRNA /CNT=5 /TID=Mm.159533.1 /TIER=FL /STK=4 /UG=Mm.159533 /LL=75526 /DEF=Mus musculus RIKEN cDNA 1700024E17 gene (1700024E17Rik), mRNA. /PROD=eppin /FL=gb:NM_029325.1 gb:AF346413.1
1421101_a_at	83.2	P	0.01416	2.1	4.29	I	0.00017	0.00017	gb:NM_010698.2 /DB_XREF=gi:13443027 /GEN=Ldb2 /FEA=FLmRNA /CNT=15 /TID=Mm.25785.1 /TIER=FL /STK=2 /UG=Mm.25785 /LL=16826 /DEF=Mus musculus LIM domain binding 2 (Ldb2), mRNA. /PROD=LIM domain binding 2 /FL=gb:NM_010698.2 gb:U89487.1
1422616_s_at	56.6	A	0.14966	2.1	4.29	I	0.00087	0.00087	gb:NM_023790.1 /DB_XREF=gi:12963826 /GEN=1700030E05Rik /FEA=FLmRNA /CNT=39 /TID=Mm.219423.1 /TIER=FL+Stack /STK=26 /UG=Mm.219423 /LL=75659 /DEF=Mus musculus RIKEN cDNA 1700030E05 gene (1700030E05Rik), mRNA. /PROD=D3Mm3e protein /FL=gb:NM_023790.1 gb:AF053628.1
1424967_x_at	481.6	P	0.00024	2.1	4.29	I	2e-05	2e-05	gb:L47552.1 /DB_XREF=gi:1161071 /FEA=FLmRNA /CNT=13 /TID=Mm.632.2 /TIER=FL+Stack /STK=10 /UG=Mm.632 /LL=21956 /UG_GENE=Tnnt2 /DEF=Mus musculus cardiac troponin T isoform A2b mRNA, complete cds. /PROD=cardiac troponin T isoform A2b /FL=gb:L47551.1 gb:L47550.1 gb:L47552.1
1436902_x_at	502.1	P	0.00073	2.1	4.29	I	2e-05	2e-05	gb:BB096368 /DB_XREF=gi:8741402 /DB_XREF=BB096368 /CLONE=9430054P04 /FEA=EST /CNT=38 /TID=Mm.3532.5 /TIER=Stack /STK=37 /UG=Mm.3532 /LL=19240 /UG_GENE=Tmsb10 /UG_TITLE=thymosin, beta 10
1438211_s_at	3668.3	P	0.00024	2.1	4.29	I	2e-05	2e-05	gb:BB550183 /DB_XREF=gi:9636549 /DB_XREF=BB550183 /CLONE=E230020M14 /FEA=EST /CNT=25 /TID=Mm.24222.3 /TIER=Stack /STK=11 /UG=Mm.24222 /LL=56632 /UG_GENE=Sphk2 /UG_TITLE=sphingosine kinase 2
1438852_x_at	72.5	P	0.00024	2.1	4.29	I	2e-05	2e-05	gb:BB099487 /DB_XREF=gi:8744521 /DB_XREF=BB099487 /CLONE=9430069A11 /FEA=EST /CNT=10 /TID=Mm.4933.4 /TIER=Stack /STK=9 /UG=Mm.4933 /LL=17219 /UG_GENE=Mcmd6 /UG_TITLE=mini chromosome maintenance deficient 6 (S. cerevisiae)
1448591_at	1105.9	P	0.01856	2.1	4.29	I	0.00019	0.00019	gb:NM_021281.1 /DB_XREF=gi:10946581 /GEN=Ctss /FEA=FLmRNA /CNT=157 /TID=Mm.3619.1 /TIER=FL+Stack /STK=56 /UG=Mm.3619 /LL=13040 /DEF=Mus musculus cathepsin S (Ctss), mRNA. /PROD=cathepsin S /FL=gb:NM_021281.1 gb:BC002125.1 gb:AF038546.1
1426208_x_at	801.5	P	0.00024	2	4	I	2e-05	2e-05	gb:AF147785.1 /DB_XREF=gi:6978025 /GEN=Zac1 /FEA=FLmRNA /CNT=92 /TID=Mm.220978.3 /TIER=FL+Stack /STK=75 /UG=Mm.220978 /LL=22634 /DEF=Mus musculus zinc finger protein ZAC1 (Zac1) mRNA, complete cds, alternatively spliced. /PROD=zinc finger protein ZAC1 /FL=gb:AF147785.1
1426866_at	60.6	A	0.36621	2	4	I	0.00049	0.00049	gb:AK011230.1 /DB_XREF=gi:12847215 /FEA=mRNA /CNT=80 /TID=Mm.141652.1 /TIER=Stack /STK=48 /UG=Mm.141652 /LL=72136 /UG_GENE=2600016L03Rik /UG_TITLE=RIKEN cDNA 2600016L03 gene /DEF=Mus musculus 10 days embryo whole body cDNA, RIKEN full-length enriched library, clone:2600016L03:similar to CHONDROITIN 4-O-SULFOTRANSFERASE, full insert sequence.
1427590_at	34.1	P	0.02393	2	4	I	0.00069	0.00069	gb:BC011182.1 /DB_XREF=gi:15029913 /FEA=mRNA /CNT=4 /TID=Mm.127646.1 /TIER=ConsEnd /STK=0 /UG=Mm.127646 /DEF=Mus musculus, clone IMAGE:4016059, mRNA, partial cds. /PROD=Unknown (protein for IMAGE:4016059)
1460412_at	198.3	P	0.00293	2	4	I	3e-05	3e-05	gb:AA222756 /DB_XREF=gi:1843067 /DB_XREF=mv71c11.r1 /CLONE=IMAGE:660500 /FEA=mRNA /CNT=24 /TID=Mm.30716.1 /TIER=ConsEnd /STK=0 /UG=Mm.30716 /LL=70370 /UG_GENE=1600015H20Rik /UG_TITLE=RIKEN cDNA 1600015H20 gene
1416953_at	495.7	P	0.00122	1.9	3.73	I	2e-05	2e-05	gb:NM_010217.1 /DB_XREF=gi:6753877 /GEN=Ctgf /FEA=FLmRNA /CNT=139 /TID=Mm.1810.1 /TIER=FL+Stack /STK=62 /UG=Mm.1810 /LL=14219 /DEF=Mus musculus connective tissue growth factor (Ctgf), mRNA. /PROD=fibroblast inducible secreted protein /FL=gb:BC006783.1 gb:M70642.1 gb:NM_010217.1
1418599_at	41.2	P	0.01856	1.9	3.73	I	0.00055	0.00055	gb:BB836814 /DB_XREF=gi:17015057 /DB_XREF=BB836814 /CLONE=G930043E14 /FEA=FLmRNA /CNT=101 /TID=Mm.5017.1 /TIER=Stack /STK=8 /UG=Mm.5017 /LL=12814 /UG_GENE=Col11a1 /UG_TITLE=procollagen, type XI, alpha 1 /FL=gb:NM_007729.1
1422804_at	274.5	P	0.00195	1.9	3.73	I	2e-05	2e-05	gb:NM_011454.1 /DB_XREF=gi:15826843 /GEN=Spi12 /FEA=FLmRNA /CNT=41 /TID=Mm.36526.1 /TIER=FL+Stack /STK=11 /UG=Mm.36526 /LL=20708 /DEF=Mus musculus serine protease inhibitor 12 (Spi12), mRNA. /PROD=serine protease inhibitor 12 /FL=gb:U96707.2 gb:NM_011454.1
1434600_at	66.2	P	0.03027	1.9	3.73	I	9e-05	9e-05	gb:BB758095 /DB_XREF=gi:16186323 /DB_XREF=BB758095 /CLONE=G270093D14 /FEA=EST /CNT=72 /TID=Mm.104744.2 /TIER=Stack /STK=28 /UG=Mm.104744 /LL=21873 /UG_GENE=Tjp2 /UG_TITLE=tight junction protein 2
1456377_x_at	82.6	P	0.01856	1.9	3.73	I	0.00069	0.00069	gb:AV010467 /DB_XREF=gi:4787454 /DB_XREF=AV010467 /CLONE=1110027H02 /FEA=EST /CNT=11 /TID=Mm.21687.3 /TIER=Stack /STK=11 /UG=Mm.21687 /LL=67803 /UG_GENE=0610025L06Rik /UG_TITLE=RIKEN cDNA 0610025L06 gene
1460318_at	6289.8	P	0.00024	1.9	3.73	I	2e-05	2e-05	gb:NM_013808.1 /DB_XREF=gi:7304986 /GEN=Csrp3 /FEA=FLmRNA /CNT=56 /TID=Mm.17235.1 /TIER=FL+Stack /STK=25 /UG=Mm.17235 /LL=13009 /DEF=Mus musculus cysteine-rich protein 3 (Csrp3), mRNA. /PROD=cysteine-rich protein 3 /FL=gb:NM_013808.1 gb:D88791.1
1416431_at	460.5	P	0.01416	1.8	3.48	I	2e-05	2e-05	gb:NM_026473.1 /DB_XREF=gi:13385963 /GEN=2310057H16Rik /FEA=FLmRNA /CNT=173 /TID=Mm.181860.1 /TIER=FL+Stack /STK=90 /UG=Mm.181860 /LL=67951 /DEF=Mus musculus RIKEN cDNA 2310057H16 gene (2310057H16Rik), mRNA. /PROD=RIKEN cDNA 2310057H16 /FL=gb:NM_026473.1 gb:BC008225.1
1417065_at	548.2	P	0.00024	1.8	3.48	I	2e-05	2e-05	gb:NM_007913.1 /DB_XREF=gi:6681284 /GEN=Egr1 /FEA=FLmRNA /CNT=130 /TID=Mm.181959.1 /TIER=FL+Stack /STK=58 /UG=Mm.181959 /LL=13653 /DEF=Mus musculus early growth response 1 (Egr1), mRNA. /PROD=early growth response 1 /FL=gb:M20157.1 gb:M22326.1 gb:NM_007913.1
1418253_a_at	57.9	A	0.39893	1.8	3.48	I	0.00087	0.00087	gb:NM_011020.1 /DB_XREF=gi:6997236 /GEN=Osp94 /FEA=FLmRNA /CNT=62 /TID=Mm.4150.1 /TIER=FL+Stack /STK=27 /UG=Mm.4150 /LL=18415 /DEF=Mus musculus osmotic stress protein 94 kDa (Osp94), mRNA. /PROD=osmotic stress protein 94 kDa /FL=gb:NM_011020.1 gb:D49482.1 gb:U23921.1 gb:BC012712.1
1421624_a_at	33.7	A	0.19458	1.8	3.48	I	5e-05	5e-05	gb:NM_010135.1 /DB_XREF=gi:6753753 /GEN=Enah /FEA=FLmRNA /CNT=3 /TID=Mm.87759.1 /TIER=FL /STK=2 /UG=Mm.87759 /LL=13800 /DEF=Mus musculus enabled homolog (Drosophila) (Enah), mRNA. /PROD=enabled homolog (Drosophila) /FL=gb:NM_010135.1 gb:U72523.1
1422580_at	648.1	P	0.01074	1.8	3.48	I	2e-05	2e-05	gb:NM_010858.1 /DB_XREF=gi:6754775 /GEN=Myla /FEA=FLmRNA /CNT=106 /TID=Mm.43.1 /TIER=FL+Stack /STK=32 /UG=Mm.43 /LL=17896 /DEF=Mus musculus myosin light chain, alkali, cardiac atria (Myla), mRNA. /PROD=myosin light chain, alkali, cardiac atria /FL=gb:NM_010858.1
1434025_at	225.8	P	0.00024	1.8	3.48	I	4e-05	4e-05	gb:BG069607 /DB_XREF=gi:12552176 /DB_XREF=H3078B09-3 /CLONE=H3078B09 /FEA=EST /CNT=73 /TID=Mm.30262.3 /TIER=Stack /STK=46 /UG=Mm.30262 /LL=12224 /UG_GENE=Klf5 /UG_TITLE=Kruppel-like factor 5
1436188_a_at	186.4	P	0.00122	1.8	3.48	I	2e-05	2e-05	gb:AI837704 /DB_XREF=gi:5471917 /DB_XREF=UI-M-AK0-adj-e-01-0-UI.s1 /CLONE=UI-M-AK0-adj-e-01-0-UI /FEA=EST /CNT=16 /TID=Mm.29846.2 /TIER=Stack /STK=10 /UG=Mm.29846 /UG_TITLE=Mus musculus, Similar to NDRG family, member 4, clone MGC:7067 IMAGE:3156802, mRNA, complete cds
1437185_s_at	1390	P	0.01416	1.8	3.48	I	2e-05	2e-05	gb:AV148480 /DB_XREF=gi:5352613 /DB_XREF=AV148480 /CLONE=2810478L23 /FEA=EST /CNT=26 /TID=Mm.3532.6 /TIER=Stack /STK=23 /UG=Mm.3532 /LL=19240 /UG_GENE=Tmsb10 /UG_TITLE=thymosin, beta 10
1437216_at	61.7	P	0.00415	1.8	3.48	I	9e-05	9e-05	gb:BB498608 /DB_XREF=gi:16442100 /DB_XREF=BB498608 /CLONE=D630015J07 /FEA=EST /CNT=52 /TID=Mm.111789.1 /TIER=Stack /STK=22 /UG=Mm.111789 /LL=103855 /UG_GENE=AI848406 /UG_TITLE=expressed sequence AI848406
1449033_at	40.9	P	0.00024	1.8	3.48	I	5e-05	5e-05	gb:AB013898.1 /DB_XREF=gi:3142238 /FEA=FLmRNA /CNT=50 /TID=Mm.15383.1 /TIER=FL+Stack /STK=26 /UG=Mm.15383 /LL=18383 /UG_GENE=Tnfrsf11b /DEF=Mus musculus mRNA for osteoclastogenesis inhibitory factor, complete cds. /PROD=osteoclastogenesis inhibitory factor /FL=gb:U94331.1 gb:AB013898.1 gb:NM_008764.1
1449154_at	20.6	A	0.12964	1.8	3.48	I	0.00044	0.00044	gb:NM_007729.1 /DB_XREF=gi:6680957 /GEN=Col11a1 /FEA=FLmRNA /CNT=101 /TID=Mm.5017.1 /TIER=FL+Stack /STK=21 /UG=Mm.5017 /LL=12814 /DEF=Mus musculus procollagen, type XI, alpha 1 (Col11a1), mRNA. /PROD=procollagen, type XI, alpha 1 /FL=gb:NM_007729.1
1450047_at	416.1	P	0.00024	1.8	3.48	I	0.00062	0.00062	gb:AW536432 /DB_XREF=gi:7178849 /DB_XREF=G0104D07-3 /CLONE=G0104D07 /FEA=FLmRNA /CNT=94 /TID=Mm.41264.1 /TIER=Stack /STK=37 /UG=Mm.41264 /LL=50786 /UG_GENE=Hs6st2 /UG_TITLE=heparan sulfate 6-O-sulfotransferase 2 /FL=gb:NM_015819.1 gb:AB024565.1
1452106_at	291.5	P	0.00024	1.8	3.48	I	3e-05	3e-05	gb:AA223007 /DB_XREF=gi:1843285 /DB_XREF=mw01g12.r1 /CLONE=IMAGE:663334 /FEA=FLmRNA /CNT=87 /TID=Mm.205021.4 /TIER=ConsEnd /STK=0 /UG=Mm.205021 /LL=114249 /UG_GENE=Npnt /UG_TITLE=nephronectin /FL=gb:AB059656.1 gb:AY035898.1
1452731_x_at	268.6	P	0.00024	1.8	3.48	I	2e-05	2e-05	gb:BM195235 /DB_XREF=gi:17746601 /DB_XREF=C0306B10-3 /CLONE=C0306B10 /FEA=mRNA /CNT=95 /TID=Mm.204.1 /TIER=Stack /STK=57 /UG=Mm.204 /LL=67055 /UG_GENE=2610042L04Rik /UG_TITLE=RIKEN cDNA 2610042L04 gene
1454783_at	87.2	P	0.00586	1.8	3.48	I	5e-05	5e-05	gb:BI081033 /DB_XREF=gi:14499363 /DB_XREF=602878981F1 /CLONE=IMAGE:5010357 /FEA=EST /CNT=54 /TID=Mm.24208.2 /TIER=Stack /STK=50 /UG=Mm.24208 /LL=16164 /UG_GENE=Il13ra1 /UG_TITLE=interleukin 13 receptor, alpha 1
1456739_x_at	835.4	P	0.00195	1.8	3.48	I	4e-05	4e-05	gb:BB392869 /DB_XREF=gi:9115836 /DB_XREF=BB392869 /CLONE=C230080O14 /FEA=EST /CNT=8 /TID=Mm.27714.7 /TIER=Stack /STK=8 /UG=Mm.27714 /LL=67416 /UG_GENE=3230401N03Rik /UG_TITLE=RIKEN cDNA 3230401N03 gene
1418162_at	100.2	P	0.01856	1.7	3.25	I	8e-05	8e-05	gb:NM_021297.1 /DB_XREF=gi:10946593 /GEN=Tlr4 /FEA=FLmRNA /CNT=72 /TID=Mm.85343.1 /TIER=FL+Stack /STK=29 /UG=Mm.85343 /LL=21898 /DEF=Mus musculus toll-like receptor 4 (Tlr4), mRNA. /PROD=toll-like receptor 4 /FL=gb:NM_021297.1 gb:AF185285.1 gb:AF095353.1 gb:AF110133.1
1431541_at	21.4	A	0.11157	1.7	3.25	I	0.00031	0.00031	gb:AK016943.1 /DB_XREF=gi:12855946 /FEA=mRNA /CNT=2 /TID=Mm.29697.2 /TIER=ConsEnd /STK=1 /UG=Mm.29697 /LL=68292 /UG_GENE=1300006C19Rik /UG_TITLE=RIKEN cDNA 1300006C19 gene /DEF=Mus musculus adult male testis cDNA, RIKEN full-length enriched library, clone:4933427C01:related to OSTSTT3 PROTEIN, full insert sequence.
1450770_at	126.2	P	0.00293	1.7	3.25	I	2e-05	2e-05	gb:BC023359.1 /DB_XREF=gi:19484220 /FEA=FLmRNA /CNT=62 /TID=Mm.86928.1 /TIER=FL+Stack /STK=10 /UG=Mm.86928 /LL=67419 /UG_GENE=3632451O06Rik /DEF=Mus musculus, Similar to RIKEN cDNA 3632451O06 gene, clone MGC:32460 IMAGE:5043946, mRNA, complete cds. /PROD=Similar to RIKEN cDNA 3632451O06 gene /FL=gb:NM_026142.1 gb:BC023359.1
1416053_at	745.3	P	0.00293	1.6	3.03	I	0.00015	0.00015	gb:NM_008516.1 /DB_XREF=gi:6678723 /GEN=Lrrn1 /FEA=FLmRNA /CNT=157 /TID=Mm.4640.1 /TIER=FL+Stack /STK=138 /UG=Mm.4640 /LL=16979 /DEF=Mus musculus leucine rich repeat protein 1, neuronal (Lrrn1), mRNA. /PROD=leucine rich repeat protein 1, neuronal /FL=gb:NM_008516.1 gb:D45913.1
1417695_a_at	68.2	A	0.17139	1.6	3.03	I	2e-05	2e-05	gb:NM_009230.1 /DB_XREF=gi:6678060 /GEN=Soat1 /FEA=FLmRNA /CNT=110 /TID=Mm.28099.1 /TIER=FL+Stack /STK=38 /UG=Mm.28099 /LL=20652 /DEF=Mus musculus sterol O-acyltransferase 1 (Soat1), mRNA. /PROD=sterol O-acyltransferase 1 /FL=gb:NM_009230.1 gb:L42293.1
1423704_at	72	A	0.53394	1.6	3.03	I	4e-05	4e-05	gb:BC019373.1 /DB_XREF=gi:18043185 /FEA=FLmRNA /CNT=209 /TID=Mm.25492.1 /TIER=FL+Stack /STK=144 /UG=Mm.25492 /LL=192654 /UG_GENE=Lypla3 /DEF=Mus musculus, Similar to LCAT-like lysophospholipase, clone MGC:25713 IMAGE:3964729, mRNA, complete cds. /PROD=Similar to LCAT-like lysophospholipase /FL=gb:AF468958.1 gb:BC019373.1
1424443_at	531.6	P	0.00073	1.6	3.03	I	2e-05	2e-05	gb:BC023123.1 /DB_XREF=gi:18606231 /FEA=FLmRNA /CNT=73 /TID=Mm.200913.1 /TIER=FL+Stack /STK=32 /UG=Mm.200913 /DEF=Mus musculus, Similar to transmembrane 6 superfamily member 1, clone MGC:25583 IMAGE:3995280, mRNA, complete cds. /PROD=Similar to transmembrane 6 superfamily member 1 /FL=gb:BC023123.1
1450857_a_at	2425.6	P	0.00024	1.6	3.03	I	2e-05	2e-05	gb:BF227507 /DB_XREF=gi:11135486 /DB_XREF=uz25g02.x1 /CLONE=IMAGE:3670130 /FEA=FLmRNA /CNT=461 /TID=Mm.4482.1 /TIER=Stack /STK=15 /UG=Mm.4482 /LL=12843 /UG_GENE=Col1a2 /UG_TITLE=procollagen, type I, alpha 2 /FL=gb:NM_007743.1 gb:BC007158.1
1418174_at	1154.4	P	0.00024	1.5	2.83	I	0.00055	0.00055	gb:BC018323.1 /DB_XREF=gi:17390756 /FEA=FLmRNA /CNT=100 /TID=Mm.3459.1 /TIER=FL+Stack /STK=28 /UG=Mm.3459 /LL=13170 /UG_GENE=Dbp /DEF=Mus musculus, D site albumin promoter binding protein, clone MGC:18803 IMAGE:4195116, mRNA, complete cds. /PROD=D site albumin promoter binding protein /FL=gb:NM_016974.1 gb:BC018323.1
1426063_a_at	45.3	P	0.0376	1.5	2.83	I	0.00062	0.00062	gb:U10551.1 /DB_XREF=gi:511464 /GEN=gem /FEA=FLmRNA /CNT=1 /TID=Mm.4362.2 /TIER=FL /STK=1 /UG=Mm.4362 /LL=14579 /DEF=Mus musculus Gem GTPase (gem) mRNA, complete cds. /PROD=Gem /FL=gb:U10551.1
1449388_at	788.2	P	0.00415	1.5	2.83	I	2e-05	2e-05	gb:NM_011582.1 /DB_XREF=gi:6755780 /GEN=Thbs4 /FEA=FLmRNA /CNT=38 /TID=Mm.20865.1 /TIER=FL+Stack /STK=12 /UG=Mm.20865 /LL=21828 /DEF=Mus musculus thrombospondin 4 (Thbs4), mRNA. /PROD=thrombospondin 4 /FL=gb:AF102887.1 gb:NM_011582.1
1450813_a_at	3257.5	P	0.00024	1.5	2.83	I	2e-05	2e-05	gb:NM_021467.2 /DB_XREF=gi:20127151 /GEN=Tnni1 /FEA=FLmRNA /CNT=62 /TID=Mm.36900.1 /TIER=FL /STK=0 /UG=Mm.36900 /LL=21952 /DEF=Mus musculus troponin I, skeletal, slow 1 (Tnni1), mRNA. /PROD=troponin I, skeletal, slow 1 /FL=gb:NM_021467.2
1424987_at	49.7	A	0.19458	1.4	2.64	I	0.00097	0.00097	gb:BB128517 /DB_XREF=gi:16262436 /DB_XREF=BB128517 /CLONE=9630031D17 /FEA=FLmRNA /CNT=46 /TID=Mm.44508.1 /TIER=Stack /STK=25 /UG=Mm.44508 /UG_TITLE=Mus musculus, clone MGC:25695 IMAGE:3672128, mRNA, complete cds /FL=gb:BC019395.1
1438758_at	799.5	P	0.00415	1.4	2.64	I	2e-05	2e-05	gb:AU046270 /DB_XREF=gi:3982453 /DB_XREF=AU046270 /CLONE=J0950D05 /FEA=EST /CNT=12 /TID=Mm.19006.2 /TIER=Stack /STK=9 /UG=Mm.19006 /LL=104923 /UG_GENE=AL024210 /UG_TITLE=expressed sequence AL024210
1455899_x_at	725.8	P	0.00024	1.4	2.64	I	6e-05	6e-05	gb:BB241535 /DB_XREF=gi:8934281 /DB_XREF=BB241535 /CLONE=A630087F01 /FEA=EST /CNT=28 /TID=Mm.3468.3 /TIER=Stack /STK=28 /UG=Mm.3468 /LL=12702 /UG_GENE=Cish3 /UG_TITLE=cytokine inducible SH2-containing protein 3
1417928_at	117.2	P	0.02393	1.3	2.46	I	6e-05	6e-05	gb:NM_019417.1 /DB_XREF=gi:9507052 /GEN=Ril-pending /FEA=FLmRNA /CNT=61 /TID=Mm.21830.1 /TIER=FL+Stack /STK=33 /UG=Mm.21830 /LL=30794 /DEF=Mus musculus reversion induced LIM gene (Ril-pending), mRNA. /PROD=reversion induced LIM gene /FL=gb:NM_019417.1
1423062_at	383.3	P	0.00024	1.3	2.46	I	2e-05	2e-05	gb:AV175389 /DB_XREF=gi:16384293 /DB_XREF=AV175389 /CLONE=5730419J04 /FEA=FLmRNA /CNT=174 /TID=Mm.29254.1 /TIER=Stack /STK=73 /UG=Mm.29254 /LL=16009 /UG_GENE=Igfbp3 /UG_TITLE=insulin-like growth factor binding protein 3 /FL=gb:NM_008343.1
1424797_a_at	1090.8	P	0.00024	1.3	2.46	I	2e-05	2e-05	gb:U80011.1 /DB_XREF=gi:1930007 /GEN=Pitx2 /FEA=FLmRNA /CNT=17 /TID=Mm.1385.2 /TIER=FL+Stack /STK=16 /UG=Mm.1385 /LL=18741 /DEF=Mus musculus pituitary homeobox 2 isoform a (Pitx2) mRNA, complete cds. /PROD=pituitary homeobox 2 isoform a /FL=gb:AF048723.1 gb:U80036.1 gb:U80011.1
1437463_x_at	960.8	P	0.00024	1.3	2.46	I	0.00049	0.00049	gb:BB532080 /DB_XREF=gi:9584009 /DB_XREF=BB532080 /CLONE=E030022D14 /FEA=EST /CNT=18 /TID=Mm.14455.2 /TIER=Stack /STK=18 /UG=Mm.14455 /LL=21810 /UG_GENE=Tgfbi /UG_TITLE=transforming growth factor, beta induced, 68 kDa
1448421_s_at	238.8	P	0.00073	1.3	2.46	I	3e-05	3e-05	gb:NM_025711.1 /DB_XREF=gi:13385169 /GEN=Aspn /FEA=FLmRNA /CNT=119 /TID=Mm.25755.1 /TIER=FL+Stack /STK=76 /UG=Mm.25755 /LL=66695 /DEF=Mus musculus asporin (Aspn), mRNA. /PROD=asporin /FL=gb:NM_025711.1 gb:AF316825.1
1451353_at	313.9	P	0.01074	1.3	2.46	I	2e-05	2e-05	gb:AV378394 /DB_XREF=gi:16398181 /DB_XREF=AV378394 /CLONE=9130414K12 /FEA=FLmRNA /CNT=73 /TID=Mm.200913.1 /TIER=Stack /STK=14 /UG=Mm.200913 /UG_TITLE=Mus musculus, Similar to transmembrane 6 superfamily member 1, clone MGC:25583 IMAGE:3995280, mRNA, complete cds /FL=gb:BC023123.1
1451721_a_at	75.1	A	0.14966	1.3	2.46	I	0.00024	0.00024	gb:M15848.1 /DB_XREF=gi:199245 /FEA=FLmRNA /CNT=82 /TID=Mm.6716.2 /TIER=FL /STK=1 /UG=Mm.6716 /LL=14961 /UG_GENE=H2-Ab1 /UG_TITLE=histocompatibility 2, class II antigen A, beta 1 /DEF=Mouse MHC class II H2-IA-beta chain (haplotype NOD) mRNA, complete cds. /FL=gb:BC010322.1 gb:BC008168.1 gb:M15848.1 gb:M13537.1
1455978_a_at	121.2	P	0.00024	1.3	2.46	I	2e-05	2e-05	gb:BB338441 /DB_XREF=gi:9047204 /DB_XREF=BB338441 /CLONE=B930013H05 /FEA=EST /CNT=22 /TID=Mm.3511.2 /TIER=Stack /STK=22 /UG=Mm.3511 /LL=17181 /UG_GENE=Matn2 /UG_TITLE=matrilin 2
1456250_x_at	1513.6	P	0.00024	1.3	2.46	I	2e-05	2e-05	gb:BB533460 /DB_XREF=gi:9585389 /DB_XREF=BB533460 /CLONE=E030030E06 /FEA=EST /CNT=13 /TID=Mm.14455.3 /TIER=Stack /STK=13 /UG=Mm.14455 /LL=21810 /UG_GENE=Tgfbi /UG_TITLE=transforming growth factor, beta induced, 68 kDa
1416623_at	63.1	P	0.01416	1.2	2.3	I	0.00049	0.00049	gb:NM_013691.1 /DB_XREF=gi:8567413 /GEN=Thbs3 /FEA=FLmRNA /CNT=90 /TID=Mm.2114.1 /TIER=FL+Stack /STK=78 /UG=Mm.2114 /LL=21827 /DEF=Mus musculus thrombospondin 3 (Thbs3), mRNA. /PROD=thrombospondin 3 /FL=gb:L04302.1 gb:L24434.1 gb:NM_013691.1
1419028_at	498.1	P	0.00293	1.2	2.3	I	3e-05	3e-05	gb:NM_033264.1 /DB_XREF=gi:15149483 /GEN=Ppp1r1c /FEA=FLmRNA /CNT=76 /TID=Mm.29963.1 /TIER=FL+Stack /STK=14 /UG=Mm.29963 /LL=19050 /DEF=Mus musculus protein phosphatase 1, regulatory (inhibitor) subunit 1C (Ppp1r1c), mRNA. /PROD=protein phosphatase 1, regulatory (inhibitory)subunit 1C /FL=gb:AF324451.1 gb:NM_033264.1
1419606_a_at	5338.9	P	0.00024	1.2	2.3	I	2e-05	2e-05	gb:NM_011618.1 /DB_XREF=gi:6755840 /GEN=Tnnt1 /FEA=FLmRNA /CNT=15 /TID=Mm.711.1 /TIER=FL+Stack /STK=8 /UG=Mm.711 /LL=21955 /DEF=Mus musculus troponin T1, skeletal, slow (Tnnt1), mRNA. /PROD=troponin T1, skeletal, slow /FL=gb:NM_011618.1 gb:U92883.1 gb:AF020946.1
1423274_at	264.3	M	0.05615	1.2	2.3	I	0.00021	0.00021	gb:BB458655 /DB_XREF=gi:16426294 /DB_XREF=BB458655 /CLONE=D130058C17 /FEA=FLmRNA /CNT=170 /TID=Mm.4173.1 /TIER=Stack /STK=19 /UG=Mm.4173 /LL=18130 /UG_GENE=Ddx26 /UG_TITLE=DEADH (Asp-Glu-Ala-AspHis) box polypeptide 26 /FL=gb:U57368.1 gb:NM_008715.1
1423341_at	110.5	M	0.05615	1.2	2.3	I	0.00024	0.00024	gb:BB794656 /DB_XREF=gi:16964275 /DB_XREF=BB794656 /CLONE=G431001F06 /FEA=FLmRNA /CNT=59 /TID=Mm.41329.1 /TIER=Stack /STK=14 /UG=Mm.41329 /LL=121021 /UG_GENE=Cspg4 /UG_TITLE=chondroitin sulfate proteoglycan 4 /FL=gb:NM_139001.1 gb:AF352400.1
1423824_at	393.6	P	0.04614	1.2	2.3	I	0.0001	0.0001	gb:BC018381.1 /DB_XREF=gi:17390893 /FEA=FLmRNA /CNT=236 /TID=Mm.6766.1 /TIER=FL+Stack /STK=98 /UG=Mm.6766 /LL=68151 /UG_GENE=5031439A09Rik /DEF=Mus musculus, RIKEN cDNA 5031439A09 gene, clone MGC:25946 IMAGE:4237619, mRNA, complete cds. /PROD=RIKEN cDNA 5031439A09 gene /FL=gb:BC018381.1
1424176_a_at	43.1	P	0.01074	1.2	2.3	I	5e-05	5e-05	gb:BE628614 /DB_XREF=gi:9911302 /DB_XREF=uu03b04.x1 /CLONE=IMAGE:3370831 /FEA=FLmRNA /CNT=77 /TID=Mm.619.2 /TIER=Stack /STK=9 /UG=Mm.619 /LL=11746 /UG_GENE=Anxa4 /UG_TITLE=annexin A4 /FL=gb:U95371.1
1428074_at	216.8	P	0.00806	1.2	2.3	I	0.00031	0.00031	gb:AK009669.1 /DB_XREF=gi:12844607 /FEA=mRNA /CNT=177 /TID=Mm.8569.1 /TIER=Stack /STK=151 /UG=Mm.8569 /LL=72309 /UG_GENE=2310037P21Rik /UG_TITLE=RIKEN cDNA 2310037P21 gene /DEF=Mus musculus adult male tongue cDNA, RIKEN full-length enriched library, clone:2310037P21:homolog to HYPOTHETICAL 15.1 KDA PROTEIN (FRAGMENT), full insert sequence.
1450652_at	131.3	P	0.02393	1.2	2.3	I	0.0001	0.0001	gb:NM_007802.1 /DB_XREF=gi:6681084 /GEN=Ctsk /FEA=FLmRNA /CNT=92 /TID=Mm.3109.1 /TIER=FL+Stack /STK=40 /UG=Mm.3109 /LL=13038 /DEF=Mus musculus cathepsin K (Ctsk), mRNA. /PROD=cathepsin K /FL=gb:NM_007802.1
1451289_at	155.9	P	0.01074	1.2	2.3	I	2e-05	2e-05	gb:AW105916 /DB_XREF=gi:6076652 /DB_XREF=um28h01.x1 /CLONE=IMAGE:2225905 /FEA=FLmRNA /CNT=197 /TID=Mm.44752.2 /TIER=Stack /STK=86 /UG=Mm.44752 /LL=13175 /UG_GENE=Dcamkl1 /UG_TITLE=double cortin and calciumcalmodulin-dependent protein kinase-like 1 /FL=gb:BC021354.1
1455019_x_at	281.7	P	0.00073	1.2	2.3	I	2e-05	2e-05	gb:BB818012 /DB_XREF=gi:16990641 /DB_XREF=BB818012 /CLONE=G730042D15 /FEA=EST /CNT=34 /TID=Mm.9210.2 /TIER=Stack /STK=29 /UG=Mm.9210 /UG_TITLE=Mus musculus, Similar to cytoskeleton-associated protein 4, clone IMAGE:5322388, mRNA, partial cds
1415837_at	255.1	P	0.00024	1.1	2.14	I	2e-05	2e-05	gb:BC010754.1 /DB_XREF=gi:14789645 /FEA=FLmRNA /CNT=368 /TID=Mm.4486.1 /TIER=FL+Stack /STK=220 /UG=Mm.4486 /LL=16612 /UG_GENE=Klk6 /DEF=Mus musculus, clone MGC:18433 IMAGE:4240906, mRNA, complete cds. /PROD=Unknown (protein for MGC:18433) /FL=gb:D10464.1 gb:BC010754.1 gb:NM_010639.3
1417462_at	45.2	P	0.00073	1.1	2.14	I	0.00031	0.00031	gb:NM_007598.1 /DB_XREF=gi:6671665 /GEN=Cap1 /FEA=FLmRNA /CNT=180 /TID=Mm.8687.1 /TIER=FL /STK=2 /UG=Mm.8687 /LL=12331 /DEF=Mus musculus adenylyl cyclase-associated CAP protein homolog 1 (S. cerevisiae, S. pombe) (Cap1), mRNA. /PROD=adenylyl cyclase-associated CAP protein, yeasthomolog 1 /FL=gb:BC005446.1 gb:BC005472.1 gb:NM_007598.1 gb:L12367.1
1419621_at	1898.1	P	0.00073	1.1	2.14	I	2e-05	2e-05	gb:NM_020033.1 /DB_XREF=gi:9910129 /GEN=Ankrd2 /FEA=FLmRNA /CNT=12 /TID=Mm.143737.1 /TIER=FL+Stack /STK=8 /UG=Mm.143737 /LL=56642 /DEF=Mus musculus ankyrin repeat domain 2 (stretch responsive muscle) (Ankrd2), mRNA. /PROD=ankyrin repeat domain 2 (stretch responsivemuscle) /FL=gb:AB076256.1 gb:AB079548.1 gb:NM_020033.1
1425391_a_at	81.4	A	0.36621	1.1	2.14	I	0.00021	0.00021	gb:AB074008.1 /DB_XREF=gi:19071971 /GEN=Obph1 /FEA=FLmRNA /CNT=6 /TID=Mm.21199.2 /TIER=FL /STK=2 /UG=Mm.21199 /LL=79196 /DEF=Mus musculus Obph1 mRNA for oxysterol binding protein homologue 1, complete cds. /PROD=oxysterol binding protein homologue 1 /FL=gb:AB074008.1
1426306_a_at	347.7	P	0.00073	1.1	2.14	I	2e-05	2e-05	gb:AF319976.1 /DB_XREF=gi:12659135 /FEA=FLmRNA /CNT=13 /TID=Mm.22575.2 /TIER=FL+Stack /STK=10 /UG=Mm.22575 /LL=80884 /UG_GENE=Maged2 /DEF=Mus musculus mage-d2 mRNA, complete cds. /PROD=mage-d2 /FL=gb:AF319976.1
1436905_x_at	439.3	P	0.00024	1.1	2.14	I	2e-05	2e-05	gb:BB218107 /DB_XREF=gi:8883060 /DB_XREF=BB218107 /CLONE=A530047P06 /FEA=EST /CNT=37 /TID=Mm.4554.2 /TIER=Stack /STK=37 /UG=Mm.4554 /LL=16792 /UG_GENE=Laptm5 /UG_TITLE=lysosomal-associated protein transmembrane 5
1452082_at	40.9	A	0.43237	1.1	2.14	I	0.00019	0.00019	gb:BB319392 /DB_XREF=gi:16403259 /DB_XREF=BB319392 /CLONE=B230380C07 /FEA=FLmRNA /CNT=61 /TID=Mm.101958.1 /TIER=Stack /STK=18 /UG=Mm.101958 /UG_TITLE=Mus musculus, Similar to KIAA0513 gene product, clone MGC:38801 IMAGE:5359842, mRNA, complete cds /FL=gb:BC027126.1
1452465_at	83.7	P	0.01856	1.1	2.14	I	0.00055	0.00055	gb:AJ293626.1 /DB_XREF=gi:9886713 /GEN=MYHC-IIX /FEA=mRNA /CNT=13 /TID=Mm.42156.1 /TIER=ConsEnd /STK=0 /UG=Mm.42156 /LL=17879 /DEF=Mus musculus partial mRNA for myosin heavy chain IIX (MYHC-IIX gene). /PROD=myosin heavy chain IIX
1455812_x_at	117.9	P	0.00024	1.1	2.14	I	3e-05	3e-05	gb:BB530515 /DB_XREF=gi:9582444 /DB_XREF=BB530515 /CLONE=E030010H10 /FEA=EST /CNT=59 /TID=Mm.23090.3 /TIER=Stack /STK=56 /UG=Mm.23090 /LL=74207 /UG_GENE=2610528G05Rik /UG_TITLE=RIKEN cDNA 2610528G05 gene
1415780_a_at	129.4	P	0.00586	1	2	I	4e-05	4e-05	gb:NM_026139.1 /DB_XREF=gi:13385647 /GEN=3230401N03Rik /FEA=FLmRNA /CNT=415 /TID=Mm.27714.1 /TIER=FL+Stack /STK=348 /UG=Mm.27714 /LL=67416 /DEF=Mus musculus RIKEN cDNA 3230401N03 gene (3230401N03Rik), mRNA. /PROD=RIKEN cDNA 3230401N03 /FL=gb:NM_026139.1
1417979_at	402.7	P	0.00586	1	2	I	0.00077	0.00077	gb:AF291655.1 /DB_XREF=gi:15077273 /FEA=FLmRNA /CNT=54 /TID=Mm.46221.1 /TIER=FL+Stack /STK=32 /UG=Mm.46221 /LL=64103 /UG_GENE=Tnmd-pending /DEF=Mus musculus chondromodulin-IB mRNA, complete cds. /PROD=chondromodulin-IB /FL=gb:AF191768.1 gb:AB055422.1 gb:AF291655.1 gb:AF219993.1 gb:BC006919.1 gb:NM_022322.1
1418509_at	446.9	P	0.00024	1	2	I	2e-05	2e-05	gb:BC010758.1 /DB_XREF=gi:14789661 /FEA=FLmRNA /CNT=99 /TID=Mm.21454.1 /TIER=FL+Stack /STK=22 /UG=Mm.21454 /LL=12409 /UG_GENE=Cbr2 /DEF=Mus musculus, Similar to carbonyl reductase 2, clone MGC:18465 IMAGE:4219349, mRNA, complete cds. /PROD=Similar to carbonyl reductase 2 /FL=gb:NM_007621.1 gb:BC010758.1
1426534_a_at	131.7	P	0.02393	1	2	I	0.00027	0.00027	gb:BG067878 /DB_XREF=gi:12550447 /DB_XREF=H3059B11-3 /CLONE=H3059B11 /FEA=FLmRNA /CNT=161 /TID=Mm.28163.1 /TIER=Stack /STK=31 /UG=Mm.28163 /LL=66251 /UG_GENE=1810004P07Rik /UG_TITLE=RIKEN cDNA 1810004P07 gene /FL=gb:BC004081.1
1427049_s_at	92.4	P	0.04614	1	2	I	0.00031	0.00031	gb:AW555326 /DB_XREF=gi:7200737 /DB_XREF=L0252H03-3 /CLONE=L0252H03 /FEA=mRNA /CNT=61 /TID=Mm.29279.1 /TIER=Stack /STK=21 /UG=Mm.29279 /LL=20596 /UG_GENE=Smoh /UG_TITLE=smoothened homolog (Drosophila)
1427054_s_at	199	P	0.00024	1	2	I	4e-05	4e-05	gb:BC026627.1 /DB_XREF=gi:20071839 /FEA=mRNA /CNT=37 /TID=Mm.33546.1 /TIER=Stack /STK=21 /UG=Mm.33546 /DEF=Mus musculus, Similar to DKFZP586L2024 protein, clone IMAGE:4982180, mRNA, partial cds. /PROD=Similar to DKFZP586L2024 protein
1427347_s_at	572.7	P	0.00586	1	2	I	2e-05	2e-05	gb:BC003475.1 /DB_XREF=gi:13097482 /FEA=mRNA /CNT=16 /TID=Mm.200858.1 /TIER=ConsEnd /STK=6 /UG=Mm.200858 /LL=73710 /UG_GENE=2410129E14Rik /DEF=Mus musculus, Similar to tubulin, beta polypeptide, clone IMAGE:2650284, mRNA, partial cds. /PROD=Similar to tubulin, beta polypeptide
1427884_at	219.1	P	0.00073	1	2	I	0.00035	0.00035	gb:AW550625 /DB_XREF=gi:7196053 /DB_XREF=L0067A05-3 /CLONE=L0067A05 /FEA=mRNA /CNT=417 /TID=Mm.147387.1 /TIER=Stack /STK=8 /UG=Mm.147387 /LL=12825 /UG_GENE=Col3a1 /UG_TITLE=procollagen, type III, alpha 1
1428301_at	175.1	P	0.00024	1	2	I	2e-05	2e-05	gb:BM195235 /DB_XREF=gi:17746601 /DB_XREF=C0306B10-3 /CLONE=C0306B10 /FEA=mRNA /CNT=95 /TID=Mm.204.1 /TIER=Stack /STK=57 /UG=Mm.204 /LL=67055 /UG_GENE=2610042L04Rik /UG_TITLE=RIKEN cDNA 2610042L04 gene
1434089_at	131.7	P	0.00024	1	2	I	0.00011	0.00011	gb:BB426294 /DB_XREF=gi:16423669 /DB_XREF=BB426294 /CLONE=C630001F01 /FEA=EST /CNT=72 /TID=Mm.27313.1 /TIER=Stack /STK=43 /UG=Mm.27313 /LL=107019 /UG_GENE=AW046661 /UG_TITLE=expressed sequence AW046661
1448392_at	862.3	P	0.00024	1	2	I	2e-05	2e-05	gb:NM_009242.1 /DB_XREF=gi:6678076 /GEN=Sparc /FEA=FLmRNA /CNT=413 /TID=Mm.35439.1 /TIER=FL+Stack /STK=62 /UG=Mm.35439 /LL=20692 /DEF=Mus musculus secreted acidic cysteine rich glycoprotein (Sparc), mRNA. /PROD=secreted acidic cysteine rich glycoprotein /FL=gb:NM_009242.1 gb:BC004638.1
1452398_at	169.5	P	0.00024	1	2	I	6e-05	6e-05	gb:AV306884 /DB_XREF=gi:15405975 /DB_XREF=AV306884 /CLONE=5730547K05 /FEA=mRNA /CNT=36 /TID=Mm.34031.1 /TIER=Stack /STK=8 /UG=Mm.34031 /LL=74055 /UG_GENE=Plce1 /UG_TITLE=phospholipase C, epsilon 1
1456212_x_at	422.6	P	0.00073	1	2	I	0.00044	0.00044	gb:BB831725 /DB_XREF=gi:17009968 /DB_XREF=BB831725 /CLONE=G930018K04 /FEA=EST /CNT=15 /TID=Mm.3468.4 /TIER=Stack /STK=13 /UG=Mm.3468 /LL=12702 /UG_GENE=Cish3 /UG_TITLE=cytokine inducible SH2-containing protein 3
1422462_at	65.5	P	0.04614	-1.1	-2.14	D	0.99979	0.00021	gb:NM_026024.1 /DB_XREF=gi:13385529 /GEN=2700084L22Rik /FEA=FLmRNA /CNT=116 /TID=Mm.6476.1 /TIER=FL+Stack /STK=90 /UG=Mm.6476 /LL=67196 /DEF=Mus musculus RIKEN cDNA 2700084L22 gene (2700084L22Rik), mRNA. /PROD=RIKEN cDNA 2700084L22 /FL=gb:NM_026024.1
1423049_a_at	10151.7	P	0.00024	-1.2	-2.3	D	0.99991	9e-05	gb:AK002271.1 /DB_XREF=gi:12832132 /GEN=Tpm2 /FEA=FLmRNA /CNT=227 /TID=Mm.121878.1 /TIER=Stack /STK=95 /UG=Mm.121878 /LL=22003 /UG_TITLE=tropomyosin 1, alpha /DEF=Mus musculus adult male kidney cDNA, RIKEN full-length enriched library, clone:0610007B22:tropomyosin 2, beta, full insert sequence. /FL=gb:NM_024427.1
1447919_x_at	4203.8	P	0.00024	-1.2	-2.3	D	0.99969	0.00031	gb:AV092283 /DB_XREF=gi:5239831 /DB_XREF=AV092283 /CLONE=2310068G01 /FEA=EST /CNT=2 /TID=Mm.176233.1 /TIER=ConsEnd /STK=2 /UG=Mm.176233 /UG_TITLE=ESTs
AFFX-GapdhMur/M32599_5_at	8525	P	4e-05	-1.3	-2.46	D	0.99992	8e-05	M. musculus /GEN=gapd /DB_XREF=gb:M32599.1 /NOTE=SIF corresponding to nucleotides 90-409 of gb:M32599.1 /DEF=Mouse glyceraldehyde-3-phosphate dehydrogenase mRNA, complete cds.
1415711_at	1149.6	P	0.00024	-1.3	-2.46	D	0.99938	0.00062	gb:BC025221.1 /DB_XREF=gi:19483923 /FEA=mRNA /CNT=100 /TID=Mm.28512.1 /TIER=Stack /STK=37 /UG=Mm.28512 /DEF=Mus musculus, clone IMAGE:5037434, mRNA, partial cds. /PROD=Unknown (protein for IMAGE:5037434)
1415904_at	7330.5	P	0.00024	-1.3	-2.46	D	0.99997	3e-05	gb:NM_008509.1 /DB_XREF=gi:6678709 /GEN=Lpl /FEA=FLmRNA /CNT=419 /TID=Mm.1514.1 /TIER=FL+Stack /STK=23 /UG=Mm.1514 /LL=16956 /DEF=Mus musculus lipoprotein lipase (Lpl), mRNA. /PROD=lipoprotein lipase /FL=gb:BC003305.1 gb:NM_008509.1
1415929_at	2374.2	P	0.00024	-1.3	-2.46	D	0.99996	4e-05	gb:NM_026160.1 /DB_XREF=gi:13385663 /GEN=Map1lc3 /FEA=FLmRNA /CNT=435 /TID=Mm.28357.1 /TIER=FL+Stack /STK=166 /UG=Mm.28357 /LL=67443 /DEF=Mus musculus microtubule-associated protein 1 light chain 3 (Map1lc3), mRNA. /PROD=microtubule-associated protein 1 light chain 3 /FL=gb:NM_026160.1 gb:AF255953.1
1415942_at	3350.2	P	0.00024	-1.3	-2.46	D	0.99969	0.00031	gb:NM_052835.1 /DB_XREF=gi:16418338 /GEN=Rpl10 /FEA=FLmRNA /CNT=356 /TID=Mm.100113.1 /TIER=FL+Stack /STK=163 /UG=Mm.100113 /LL=110954 /DEF=Mus musculus ribosomal protein 10 (Rpl10), mRNA. /PROD=ribosomal protein 10 /FL=gb:BC024901.1 gb:NM_052835.1 gb:M93980.1
1415966_a_at	6175.1	P	0.00049	-1.3	-2.46	D	0.99995	5e-05	gb:NM_133666.1 /DB_XREF=gi:19526813 /GEN=Ndufv1 /FEA=FLmRNA /CNT=299 /TID=Mm.29842.1 /TIER=FL+Stack /STK=156 /UG=Mm.29842 /LL=17995 /DEF=Mus musculus NADH dehydrogenase flavoprotein 1 (Ndufv1), mRNA. /PROD=NADH dehydrogenase flavoprotein 1 /FL=gb:BC014818.1 gb:NM_133666.1
1415970_at	5613.4	P	0.00073	-1.3	-2.46	D	0.99956	0.00044	gb:NM_053071.1 /DB_XREF=gi:16716342 /GEN=Cox6c /FEA=FLmRNA /CNT=253 /TID=Mm.548.1 /TIER=FL+Stack /STK=155 /UG=Mm.548 /LL=12864 /DEF=Mus musculus cytochrome c oxidase, subunit VIc (Cox6c), mRNA. /PROD=cytochrome c oxidase, subunit VIc /FL=gb:BC024666.1 gb:NM_053071.1
1416056_a_at	5810.9	P	0.00024	-1.3	-2.46	D	0.99961	0.00039	gb:BC027265.1 /DB_XREF=gi:20073150 /FEA=FLmRNA /CNT=232 /TID=Mm.30084.1 /TIER=FL+Stack /STK=137 /UG=Mm.30084 /LL=104130 /UG_GENE=Np15 /DEF=Mus musculus, nuclear protein 15.6, clone MGC:27951 IMAGE:3589704, mRNA, complete cds. /PROD=nuclear protein 15.6 /FL=gb:BC027265.1 gb:NM_019435.1
1416058_s_at	9677.8	P	0.00024	-1.3	-2.46	D	0.99998	2e-05	gb:NM_020615.2 /DB_XREF=gi:13346509 /GEN=Atp5c1 /FEA=FLmRNA /CNT=343 /TID=Mm.12677.1 /TIER=FL+Stack /STK=137 /UG=Mm.12677 /LL=11949 /DEF=Mus musculus ATP synthase, H+ transporting, mitochondrial F1 complex, gamma polypeptide 1 (Atp5c1), mRNA. /PROD=ATP synthase, H+ transporting, mitochondrial F1complex, gamma polypeptide 1 /FL=gb:BC010700.1 gb:NM_020615.2 gb:D21073.1
1416094_at	807.2	P	0.00024	-1.3	-2.46	D	0.99914	0.00087	gb:NM_007404.1 /DB_XREF=gi:6680643 /GEN=Adam9 /FEA=FLmRNA /CNT=195 /TID=Mm.28908.1 /TIER=FL+Stack /STK=128 /UG=Mm.28908 /LL=11502 /DEF=Mus musculus a disintegrin and metalloproteinase domain 9 (meltrin gamma) (Adam9), mRNA. /PROD=a disintegrin and metalloprotease domain 9(meltrin gamma) /FL=gb:U41765.1 gb:NM_007404.1
1416170_at	947.3	P	0.00806	-1.3	-2.46	D	0.99965	0.00035	gb:NM_026508.1 /DB_XREF=gi:13385997 /GEN=2410002K23Rik /FEA=FLmRNA /CNT=211 /TID=Mm.182051.1 /TIER=FL+Stack /STK=119 /UG=Mm.182051 /LL=68015 /DEF=Mus musculus RIKEN cDNA 2410002K23 gene (2410002K23Rik), mRNA. /PROD=RIKEN cDNA 2410002K23 /FL=gb:BC022912.1 gb:NM_026508.1
1416526_a_at	6098	P	0.00024	-1.3	-2.46	D	0.99956	0.00044	gb:BC002187.1 /DB_XREF=gi:12805428 /FEA=FLmRNA /CNT=158 /TID=Mm.2507.1 /TIER=FL+Stack /STK=83 /UG=Mm.2507 /LL=57320 /UG_GENE=Dj1-pending /DEF=Mus musculus, Similar to DJ-1 protein, clone MGC:7381 IMAGE:3487763, mRNA, complete cds. /PROD=Similar to DJ-1 protein /FL=gb:AB015652.1 gb:NM_020569.1 gb:BC002187.1
1416570_s_at	758.3	P	0.00024	-1.3	-2.46	D	0.99994	6e-05	gb:NM_138591.1 /DB_XREF=gi:20070401 /GEN=Gfm /FEA=FLmRNA /CNT=167 /TID=Mm.27288.1 /TIER=FL+Stack /STK=81 /UG=Mm.27288 /LL=28030 /DEF=Mus musculus G elongation factor (Gfm), mRNA. /PROD=G elongation factor /FL=gb:NM_138591.1 gb:AF315511.1 gb:BC013093.1
1416642_a_at	8799.4	P	0.00024	-1.3	-2.46	D	0.99914	0.00087	gb:NM_009429.1 /DB_XREF=gi:6678436 /GEN=Tpt1 /FEA=FLmRNA /CNT=255 /TID=Mm.254.1 /TIER=FL+Stack /STK=76 /UG=Mm.254 /LL=22070 /DEF=Mus musculus tumor protein, translationally-controlled 1 (Tpt1), mRNA. /PROD=tumor protein, translationally-controlled 1 /FL=gb:NM_009429.1
1416663_at	4414.5	P	0.00024	-1.3	-2.46	D	0.99938	0.00062	gb:NM_025358.1 /DB_XREF=gi:13384719 /GEN=1010001N11Rik /FEA=FLmRNA /CNT=211 /TID=Mm.29939.1 /TIER=FL+Stack /STK=75 /UG=Mm.29939 /LL=66108 /DEF=Mus musculus RIKEN cDNA 1010001N11 gene (1010001N11Rik), mRNA. /PROD=RIKEN cDNA 1010001N11 /FL=gb:NM_025358.1
1416877_a_at	5562.7	P	0.00024	-1.3	-2.46	D	0.99951	0.00049	gb:BC021535.1 /DB_XREF=gi:18204851 /FEA=FLmRNA /CNT=154 /TID=Mm.42826.1 /TIER=FL+Stack /STK=65 /UG=Mm.42826 /LL=66493 /UG_GENE=Mrp64 /DEF=Mus musculus, mitochondrial ribosomal protein 64, clone MGC:35735 IMAGE:5344672, mRNA, complete cds. /PROD=mitochondrial ribosomal protein 64 /FL=gb:BC021535.1 gb:AB049960.1 gb:NM_025595.1
1416889_at	10745.6	P	0.00024	-1.3	-2.46	D	0.99979	0.00021	gb:NM_009405.1 /DB_XREF=gi:6678390 /GEN=Tnni2 /FEA=FLmRNA /CNT=87 /TID=Mm.39469.1 /TIER=FL+Stack /STK=65 /UG=Mm.39469 /LL=21953 /DEF=Mus musculus troponin I, skeletal, fast 2 (Tnni2), mRNA. /PROD=troponin I, skeletal, fast 2 /FL=gb:NM_009405.1 gb:J04992.1
1416970_a_at	6355.1	P	0.00024	-1.3	-2.46	D	0.99992	8e-05	gb:NM_009945.1 /DB_XREF=gi:6753505 /GEN=Cox7a3 /FEA=FLmRNA /CNT=157 /TID=Mm.2151.1 /TIER=FL+Stack /STK=61 /UG=Mm.2151 /LL=12866 /DEF=Mus musculus cytochrome c oxidase, subunit VIIa 3 (Cox7a3), mRNA. /PROD=cytochrome c oxidase subunit VIIa 3 /FL=gb:BC010979.1 gb:AF037371.1 gb:NM_009945.1
1417102_a_at	4691.1	P	0.00024	-1.3	-2.46	D	0.99998	2e-05	gb:BC025155.1 /DB_XREF=gi:19263528 /FEA=FLmRNA /CNT=149 /TID=Mm.28058.1 /TIER=FL+Stack /STK=56 /UG=Mm.28058 /LL=66046 /UG_GENE=Ndufb5 /DEF=Mus musculus, NADH dehydrogenase (ubiquinone) 1 beta subcomplex 5, clone MGC:35776 IMAGE:4024605, mRNA, complete cds. /PROD=NADH dehydrogenase (ubiquinone) 1 betasubcomplex 5 /FL=gb:BC025155.1 gb:NM_025316.1
1417593_at	433.6	P	0.00073	-1.3	-2.46	D	0.99938	0.00062	gb:NM_019742.1 /DB_XREF=gi:9789954 /GEN=Fus1-pending /FEA=FLmRNA /CNT=86 /TID=Mm.21739.1 /TIER=FL+Stack /STK=41 /UG=Mm.21739 /LL=80385 /DEF=Mus musculus fusion 1 (Fus1-pending), mRNA. /PROD=fusion 1 /FL=gb:AF123387.1 gb:NM_019742.1
1417607_at	8878.3	P	0.00073	-1.3	-2.46	D	0.99981	0.00019	gb:NM_009943.1 /DB_XREF=gi:6753501 /GEN=Cox6a2 /FEA=FLmRNA /CNT=98 /TID=Mm.43824.1 /TIER=FL+Stack /STK=40 /UG=Mm.43824 /LL=12862 /DEF=Mus musculus cytochrome c oxidase, subunit VI a, polypeptide 2 (Cox6a2), mRNA. /PROD=cytochrome c oxidase, subunit VI a, polypeptide2 /FL=gb:U08439.1 gb:NM_009943.1
1417762_a_at	3233	P	0.00073	-1.3	-2.46	D	0.99987	0.00013	gb:NM_012053.1 /DB_XREF=gi:6755357 /GEN=Rpl8 /FEA=FLmRNA /CNT=148 /TID=Mm.30066.1 /TIER=FL+Stack /STK=36 /UG=Mm.30066 /LL=26961 /DEF=Mus musculus ribosomal protein L8 (Rpl8), mRNA. /PROD=ribosomal protein L8 /FL=gb:U67771.1 gb:NM_012053.1
1417768_at	1352.7	P	0.00024	-1.3	-2.46	D	0.99961	0.00039	gb:BC019364.1 /DB_XREF=gi:18044025 /FEA=FLmRNA /CNT=132 /TID=Mm.54126.1 /TIER=FL+Stack /STK=36 /UG=Mm.54126 /LL=67452 /UG_GENE=1200006O19Rik /DEF=Mus musculus, Similar to intracellular membrane-associated calcium-independent phospholipase A2 gamma, clone MGC:30867 IMAGE:4010629, mRNA, complete cds. /PROD=Similar to intracellular membrane-associatedcalcium-independent phospholipase A2 gamma /FL=gb…
1417951_at	11503.3	P	0.00024	-1.3	-2.46	D	0.99903	0.00097	gb:NM_007933.1 /DB_XREF=gi:6679650 /GEN=Eno3 /FEA=FLmRNA /CNT=114 /TID=Mm.29994.1 /TIER=FL+Stack /STK=32 /UG=Mm.29994 /LL=13808 /DEF=Mus musculus enolase 3, beta muscle (Eno3), mRNA. /PROD=enolase 3, beta muscle /FL=gb:NM_007933.1 gb:BC013460.1
1418209_a_at	5344.9	P	0.00024	-1.3	-2.46	D	0.99903	0.00097	gb:NM_019410.1 /DB_XREF=gi:9506970 /GEN=Pfn2 /FEA=FLmRNA /CNT=73 /TID=Mm.20399.1 /TIER=FL+Stack /STK=28 /UG=Mm.20399 /LL=18645 /DEF=Mus musculus profilin 2 (Pfn2), mRNA. /PROD=profilin 2 /FL=gb:BC024363.1 gb:NM_019410.1
1418624_at	5621.2	P	0.00024	-1.3	-2.46	D	0.99995	5e-05	gb:BC013620.1 /DB_XREF=gi:15488998 /FEA=FLmRNA /CNT=402 /TID=Mm.21054.1 /TIER=FL+Stack /STK=20 /UG=Mm.21054 /LL=22608 /UG_GENE=Nsep1 /DEF=Mus musculus, Y box protein 1, clone MGC:11498 IMAGE:3968068, mRNA, complete cds. /PROD=Y box protein 1 /FL=gb:BC013620.1 gb:M62867.1 gb:NM_011732.1 gb:BC013450.1 gb:M60419.1 gb:U33197.1 gb:U33196.1
1418677_at	11158	P	0.00024	-1.3	-2.46	D	0.99992	8e-05	gb:NM_013456.1 /DB_XREF=gi:7304854 /GEN=Actn3 /FEA=FLmRNA /CNT=42 /TID=Mm.5316.1 /TIER=FL+Stack /STK=20 /UG=Mm.5316 /LL=11474 /DEF=Mus musculus actinin alpha 3 (Actn3), mRNA. /PROD=actinin alpha 3 /FL=gb:AF093775.1 gb:NM_013456.1
1418886_s_at	8107.3	P	0.00195	-1.3	-2.46	D	0.99981	0.00019	gb:NM_130884.1 /DB_XREF=gi:18700023 /GEN=Idh3b /FEA=FLmRNA /CNT=130 /TID=Mm.29590.1 /TIER=FL+Stack /STK=16 /UG=Mm.29590 /LL=170718 /DEF=Mus musculus isocitrate dehydrogenase 3 (NAD+) beta (Idh3b), mRNA. /PROD=isocitrate dehydrogenase 3 (NAD+) beta /FL=gb:BC009022.1 gb:NM_130884.1 gb:AY035212.1
1422156_a_at	9081.4	P	0.00024	-1.3	-2.46	D	0.99993	7e-05	gb:NM_008503.2 /DB_XREF=gi:18087804 /GEN=Rps2 /FEA=FLmRNA /CNT=5 /TID=Mm.1129.1 /TIER=FL /STK=1 /UG=Mm.1129 /LL=16898 /DEF=Mus musculus ribosomal protein S2 (Rps2), mRNA. /PROD=ribosomal protein S2 /FL=gb:NM_008503.2
1422613_a_at	5041.3	P	0.00024	-1.3	-2.46	D	0.99994	6e-05	gb:NM_013721.1 /DB_XREF=gi:7305442 /GEN=Rpl7a /FEA=FLmRNA /CNT=70 /TID=Mm.725.1 /TIER=FL+Stack /STK=26 /UG=Mm.725 /LL=27176 /DEF=Mus musculus ribosomal protein L7a (Rpl7a), mRNA. /PROD=ribosomal protein L7a /FL=gb:NM_013721.1
1423247_at	250.7	P	0.00122	-1.3	-2.46	D	0.99903	0.00097	gb:BI100077 /DB_XREF=gi:14550970 /DB_XREF=602885140F1 /CLONE=IMAGE:5040633 /FEA=FLmRNA /CNT=147 /TID=Mm.147685.1 /TIER=Stack /STK=21 /UG=Mm.147685 /LL=76299 /UG_GENE=Erp44-pending /UG_TITLE=endoplasmic reticulum resident protein 44kDa /FL=gb:BC019558.1 gb:NM_029572.1
1423736_a_at	482.6	P	0.00415	-1.3	-2.46	D	0.99923	0.00077	gb:BC018220.1 /DB_XREF=gi:17390498 /FEA=FLmRNA /CNT=150 /TID=Mm.4471.1 /TIER=FL+Stack /STK=133 /UG=Mm.4471 /LL=69190 /UG_GENE=1810041M12Rik /DEF=Mus musculus, clone MGC:18957 IMAGE:3985017, mRNA, complete cds. /PROD=Unknown (protein for MGC:18957) /FL=gb:BC018220.1
1424085_at	2810.3	P	0.00024	-1.3	-2.46	D	0.99997	3e-05	gb:BC011114.1 /DB_XREF=gi:15029785 /FEA=FLmRNA /CNT=105 /TID=Mm.41926.1 /TIER=FL+Stack /STK=55 /UG=Mm.41926 /LL=17992 /UG_GENE=Ndufa4 /DEF=Mus musculus, NADH dehydrogenase (ubiquinone) 1 alpha subcomplex, 4, clone MGC:7218 IMAGE:3483028, mRNA, complete cds. /PROD=NADH dehydrogenase (ubiquinone) 1 alphasubcomplex, 4 /FL=gb:BC011114.1
1424364_a_at	714.1	P	0.00195	-1.3	-2.46	D	0.99903	0.00097	gb:BC024518.1 /DB_XREF=gi:19354490 /FEA=FLmRNA /CNT=81 /TID=Mm.22138.1 /TIER=FL+Stack /STK=35 /UG=Mm.22138 /DEF=Mus musculus, Similar to ubiquinol-cytochrome c reductase complex (7.2 kD), clone MGC:37480 IMAGE:4984172, mRNA, complete cds. /PROD=Similar to ubiquinol-cytochrome c reductasecomplex (7.2 kD) /FL=gb:BC024518.1
1424519_at	372.6	P	0.01856	-1.3	-2.46	D	0.99923	0.00077	gb:BC027306.1 /DB_XREF=gi:20073168 /FEA=FLmRNA /CNT=49 /TID=Mm.27599.1 /TIER=FL+Stack /STK=27 /UG=Mm.27599 /DEF=Mus musculus, Similar to hypothetical protein BC004409, clone MGC:28365 IMAGE:4019717, mRNA, complete cds. /PROD=Similar to hypothetical protein BC004409 /FL=gb:BC027306.1
1424562_a_at	9359.6	P	0.00024	-1.3	-2.46	D	0.99981	0.00019	gb:BC026925.1 /DB_XREF=gi:20070837 /FEA=FLmRNA /CNT=234 /TID=Mm.16228.1 /TIER=FL+Stack /STK=24 /UG=Mm.16228 /LL=11739 /UG_GENE=Slc25a4 /DEF=Mus musculus, clone MGC:25083 IMAGE:4500784, mRNA, complete cds. /PROD=Unknown (protein for MGC:25083) /FL=gb:BC026925.1 gb:U27315.1 gb:BC003791.1
1424628_a_at	4145.4	P	0.00024	-1.3	-2.46	D	0.99997	3e-05	gb:BC013640.1 /DB_XREF=gi:15489047 /FEA=FLmRNA /CNT=61 /TID=Mm.28349.1 /TIER=FL+Stack /STK=22 /UG=Mm.28349 /DEF=Mus musculus, Similar to MIPP65 protein, clone MGC:18783 IMAGE:4188234, mRNA, complete cds. /PROD=Similar to MIPP65 protein /FL=gb:BC013640.1
1424760_a_at	1514	P	0.00024	-1.3	-2.46	D	0.99976	0.00024	gb:BC023119.1 /DB_XREF=gi:18606375 /FEA=FLmRNA /CNT=46 /TID=Mm.156895.1 /TIER=FL+Stack /STK=17 /UG=Mm.156895 /LL=68639 /UG_GENE=1110020E07Rik /DEF=Mus musculus, Similar to HSKM-B protein, clone MGC:28724 IMAGE:4458755, mRNA, complete cds. /PROD=Similar to HSKM-B protein /FL=gb:BC023119.1
1424828_a_at	4119.4	P	0.00024	-1.3	-2.46	D	0.99979	0.00021	gb:BC006048.1 /DB_XREF=gi:13543800 /FEA=FLmRNA /CNT=80 /TID=Mm.41502.1 /TIER=FL+Stack /STK=14 /UG=Mm.41502 /LL=14194 /UG_GENE=Fh1 /DEF=Mus musculus, Similar to Fumarate hydratase, clone MGC:8196 IMAGE:3590691, mRNA, complete cds. /PROD=Similar to Fumarate hydratase /FL=gb:BC006048.1
1426404_a_at	1332.3	P	0.00024	-1.3	-2.46	D	0.99903	0.00097	gb:BE980444 /DB_XREF=gi:10648391 /DB_XREF=UI-M-BG2-bci-g-05-0-UI.s1 /CLONE=UI-M-BG2-bci-g-05-0-UI /FEA=FLmRNA /CNT=242 /TID=Mm.25228.2 /TIER=Stack /STK=13 /UG=Mm.25228 /LL=29864 /UG_GENE=Rnf11 /UG_TITLE=ring finger protein 11 /FL=gb:BC010299.1
1427943_at	3530.6	P	0.00024	-1.3	-2.46	D	0.99994	6e-05	gb:BI730288 /DB_XREF=gi:15707301 /DB_XREF=603350266F1 /CLONE=IMAGE:5357536 /FEA=mRNA /CNT=33 /TID=Mm.28407.1 /TIER=Stack /STK=14 /UG=Mm.28407 /LL=75572 /UG_GENE=Acyp2 /UG_TITLE=acylphosphatase 2, muscle type
1428068_at	2325.8	P	0.00024	-1.3	-2.46	D	0.99976	0.00024	gb:AK003990.1 /DB_XREF=gi:12834981 /FEA=mRNA /CNT=310 /TID=Mm.29651.1 /TIER=Stack /STK=175 /UG=Mm.29651 /LL=68653 /UG_GENE=1110030L07Rik /UG_TITLE=RIKEN cDNA 1110030L07 gene /DEF=Mus musculus 18 days embryo whole body cDNA, RIKEN full-length enriched library, clone:1110030L07:homolog to PROTEIN CGI-51, full insert sequence.
1428235_at	2210	P	0.00024	-1.3	-2.46	D	0.99961	0.00039	gb:AK013962.1 /DB_XREF=gi:12851550 /FEA=mRNA /CNT=234 /TID=Mm.10406.1 /TIER=Stack /STK=68 /UG=Mm.10406 /LL=66925 /UG_GENE=3110001M13Rik /UG_TITLE=RIKEN cDNA 3110001M13 gene /DEF=Mus musculus 13 days embryo head cDNA, RIKEN full-length enriched library, clone:3110001M13:homolog to SUCCINATE DEHYDROGENASE (UBIQUINONE) CYTOCHROME B SMALL SUBUNIT, MITOCHONDRIAL PRECURSOR (CYBS), full insert sequence.
1428631_a_at	4128.7	P	0.00024	-1.3	-2.46	D	0.99923	0.00077	gb:BG075002 /DB_XREF=gi:12557571 /DB_XREF=H3142A08-3 /CLONE=H3142A08 /FEA=mRNA /CNT=203 /TID=Mm.988.2 /TIER=Stack /STK=28 /UG=Mm.988 /LL=67003 /UG_GENE=1500004O06Rik /UG_TITLE=RIKEN cDNA 1500004O06 gene
1431766_x_at	8259.4	P	0.0376	-1.3	-2.46	D	0.99956	0.00044	gb:AK004568.1 /DB_XREF=gi:12835826 /GEN=Rps2 /FEA=mRNA /CNT=2 /TID=Mm.1129.4 /TIER=ConsEnd /STK=0 /UG=Mm.1129 /LL=16898 /UG_TITLE=ribosomal protein S2 /DEF=Mus musculus adult male lung cDNA, RIKEN full-length enriched library, clone:1200003H09:ribosomal protein S2, full insert sequence.
1432016_a_at	4003.6	P	0.00024	-1.3	-2.46	D	0.99995	5e-05	gb:AK003393.1 /DB_XREF=gi:12834034 /FEA=mRNA /CNT=1 /TID=Mm.196043.2 /TIER=ConsEnd /STK=0 /UG=Mm.196043 /LL=67834 /UG_GENE=Idh3a /UG_TITLE=isocitrate dehydrogenase 3 (NAD+) alpha /DEF=Mus musculus 18 days embryo whole body cDNA, RIKEN full-length enriched library, clone:1110003P10:homolog to ISOCITRATE DEHYDROGENASESUBUNIT ALPHA, MITOCHONDRIAL PRECURSOR (EC 1.1.1.41) (ISOCITRIC DEHYDROGENASE) (NA…
1433829_a_at	1037.9	P	0.00024	-1.3	-2.46	D	0.99997	3e-05	gb:C88150 /DB_XREF=gi:2920107 /DB_XREF=C88150 /CLONE=J0257F02 /FEA=EST /CNT=141 /TID=Mm.16767.2 /TIER=Stack /STK=14 /UG=Mm.16767 /LL=53379 /UG_GENE=Hnrpa2b1 /UG_TITLE=heterogeneous nuclear ribonucleoprotein A2B1
1435643_x_at	7538.4	P	0.00024	-1.3	-2.46	D	0.99965	0.00035	gb:BQ042894 /DB_XREF=gi:19792266 /DB_XREF=UI-M-EM0-bvm-d-15-0-UI.r1 /CLONE=IMAGE:5693918 /FEA=EST /CNT=30 /TID=Mm.235.3 /TIER=Stack /STK=14 /UG=Mm.235 /LL=22187 /UG_GENE=Ubb /UG_TITLE=ubiquitin B
1435725_x_at	5379.8	P	0.00073	-1.3	-2.46	D	0.99989	0.00011	gb:C77643 /DB_XREF=gi:2517973 /DB_XREF=C77643 /CLONE=J0035C08 /FEA=EST /CNT=14 /TID=Mm.70127.4 /TIER=Stack /STK=14 /UG=Mm.70127 /LL=19897 /UG_GENE=Rpl12 /UG_TITLE=ribosomal protein L12
1436803_a_at	7769.5	P	0.00024	-1.3	-2.46	D	0.99987	0.00013	gb:AV161987 /DB_XREF=gi:5427963 /DB_XREF=AV161987 /CLONE=3100003P05 /FEA=EST /CNT=52 /TID=Mm.4537.2 /TIER=Stack /STK=50 /UG=Mm.4537 /LL=66218 /UG_GENE=Ndufb9 /UG_TITLE=NADH dehydrogenase (ubiquinone) 1 beta subcomplex, 9
1436924_x_at	8283.6	P	0.00024	-1.3	-2.46	D	0.99961	0.00039	gb:AV110835 /DB_XREF=gi:5264915 /DB_XREF=AV110835 /CLONE=2600014K18 /FEA=EST /CNT=37 /TID=Mm.29982.6 /TIER=Stack /STK=35 /UG=Mm.29982 /LL=114641 /UG_GENE=Rpl31 /UG_TITLE=ribosomal protein L31
1436995_a_at	5749.5	P	0.00024	-1.3	-2.46	D	0.99961	0.00039	gb:AV124660 /DB_XREF=gi:5310894 /DB_XREF=AV124660 /CLONE=2700022B07 /FEA=EST /CNT=31 /TID=Mm.3229.2 /TIER=Stack /STK=31 /UG=Mm.3229 /LL=19941 /UG_GENE=Rpl26 /UG_TITLE=ribosomal protein L26
1437141_x_at	656	P	0.00586	-1.3	-2.46	D	0.99961	0.00039	gb:BB549381 /DB_XREF=gi:9620809 /DB_XREF=BB549381 /CLONE=E230015H19 /FEA=EST /CNT=25 /TID=Mm.4471.3 /TIER=Stack /STK=25 /UG=Mm.4471 /LL=69190 /UG_GENE=1810041M12Rik /UG_TITLE=RIKEN cDNA 1810041M12 gene
1437510_x_at	6018.5	P	0.00024	-1.3	-2.46	D	0.99979	0.00021	gb:BB724547 /DB_XREF=gi:16107822 /DB_XREF=BB724547 /CLONE=C920026N23 /FEA=EST /CNT=18 /TID=Mm.42767.5 /TIER=Stack /STK=17 /UG=Mm.42767 /LL=20068 /UG_GENE=Rps17 /UG_TITLE=ribosomal protein S17
1437706_x_at	4703.5	P	0.02393	-1.3	-2.46	D	0.99965	0.00035	gb:AW548239 /DB_XREF=gi:7193660 /DB_XREF=L0033D09-3 /CLONE=L0033D09 /FEA=EST /CNT=15 /TID=Mm.43778.4 /TIER=Stack /STK=15 /UG=Mm.43778 /LL=20044 /UG_GENE=Rps14 /UG_TITLE=ribosomal protein S14
1438986_x_at	6669.6	P	0.00024	-1.3	-2.46	D	0.99997	4e-05	gb:AV064451 /DB_XREF=gi:5184279 /DB_XREF=AV064451 /CLONE=2010010N18 /FEA=EST /CNT=9 /TID=Mm.42767.10 /TIER=Stack /STK=9 /UG=Mm.42767 /LL=20068 /UG_GENE=Rps17 /UG_TITLE=ribosomal protein S17
1448198_a_at	4494.3	P	0.00024	-1.3	-2.46	D	0.99983	0.00017	gb:NM_026061.1 /DB_XREF=gi:13385557 /GEN=2900010I05Rik /FEA=FLmRNA /CNT=247 /TID=Mm.2060.1 /TIER=FL+Stack /STK=136 /UG=Mm.2060 /LL=67264 /DEF=Mus musculus RIKEN cDNA 2900010I05 gene (2900010I05Rik), mRNA. /PROD=RIKEN cDNA 2900010I05 /FL=gb:NM_026061.1
1448245_at	5598.4	P	0.00024	-1.3	-2.46	D	0.99992	8e-05	gb:NM_011029.1 /DB_XREF=gi:6754967 /GEN=Lamr1 /FEA=FLmRNA /CNT=295 /TID=Mm.4071.1 /TIER=FL+Stack /STK=114 /UG=Mm.4071 /LL=16785 /DEF=Mus musculus laminin receptor 1 (67kD, ribosomal protein SA) (Lamr1), mRNA. /PROD=laminin receptor 1 /FL=gb:BC003829.1 gb:AF140348.1 gb:J02870.1 gb:NM_011029.1
1448427_at	2031.5	P	0.00024	-1.3	-2.46	D	0.99993	7e-05	gb:NM_025987.1 /DB_XREF=gi:13385491 /GEN=Ndufa6 /FEA=FLmRNA /CNT=97 /TID=Mm.27570.1 /TIER=FL+Stack /STK=75 /UG=Mm.27570 /LL=67130 /DEF=Mus musculus NADH dehydrogenase (ubiquinone) 1 alpha subcomplex, 6 (14kD, B14) (Ndufa6), mRNA. /PROD=NADH dehydrogenase (ubiquinone) 1 alphasubcomplex, 6 (14kD, B14) /FL=gb:NM_025987.1
1449078_at	860.6	P	0.00024	-1.3	-2.46	D	0.99903	0.00097	gb:NM_018784.1 /DB_XREF=gi:9055351 /GEN=Siat10 /FEA=FLmRNA /CNT=102 /TID=Mm.100109.1 /TIER=FL+Stack /STK=23 /UG=Mm.100109 /LL=54613 /DEF=Mus musculus sialyltransferase 10 (alpha-2,3-sialyltransferase VI) (Siat10), mRNA. /PROD=sialyltransferase 10(alpha-2,3-sialyltransferase VI) /FL=gb:AF119390.1 gb:AB063326.1 gb:NM_018784.1
1449436_s_at	7280.9	P	0.00024	-1.3	-2.46	D	0.99973	0.00027	gb:NM_011664.1 /DB_XREF=gi:6755918 /GEN=Ubb /FEA=FLmRNA /CNT=108 /TID=Mm.235.1 /TIER=FL+Stack /STK=10 /UG=Mm.235 /LL=22187 /DEF=Mus musculus ubiquitin B (Ubb), mRNA. /PROD=ubiquitin B /FL=gb:BC019850.1 gb:NM_011664.1
1450638_at	2992.2	P	0.00073	-1.3	-2.46	D	0.99951	0.00049	gb:AF161074.1 /DB_XREF=gi:5596625 /GEN=Tfar19 /FEA=FLmRNA /CNT=95 /TID=Mm.21650.1 /TIER=FL+Stack /STK=55 /UG=Mm.21650 /LL=56330 /DEF=Mus musculus TF-1 apoptosis related protein 19 (Tfar19) mRNA, complete cds. /PROD=TF-1 apoptosis related protein 19 /FL=gb:NM_019746.1 gb:AF161074.1
1450934_at	3422.6	P	0.00024	-1.3	-2.46	D	0.99969	0.00031	gb:BM240314 /DB_XREF=gi:17875584 /DB_XREF=K0600E04-3 /CLONE=K0600E04 /FEA=FLmRNA /CNT=412 /TID=Mm.16323.1 /TIER=Stack /STK=16 /UG=Mm.16323 /LL=13682 /UG_GENE=Eif4a2 /UG_TITLE=eukaryotic translation initiation factor 4A2 /FL=gb:NM_013506.1
1452585_at	1257.9	P	0.00122	-1.3	-2.46	D	0.99981	0.00019	gb:AK011036.1 /DB_XREF=gi:12846890 /FEA=mRNA /CNT=95 /TID=Mm.38460.1 /TIER=Stack /STK=52 /UG=Mm.38460 /LL=66230 /UG_GENE=1500012D08Rik /UG_TITLE=RIKEN cDNA 1500012D08 gene /DEF=Mus musculus 13 days embryo liver cDNA, RIKEN full-length enriched library, clone:2510031O18:homolog to MITOCHONDRIAL 28S RIBOSOMAL PROTEIN S35 (MRP-S35), full insert sequence.
1452692_a_at	5278.8	P	0.00024	-1.3	-2.46	D	0.99985	0.00015	gb:BI692577 /DB_XREF=gi:15655206 /DB_XREF=603343427F1 /CLONE=IMAGE:5371014 /FEA=mRNA /CNT=150 /TID=Mm.2206.1 /TIER=Stack /STK=79 /UG=Mm.2206 /LL=72900 /UG_GENE=Ndufv2 /UG_TITLE=NADH dehydrogenase (ubiquinone) flavoprotein 2
1452701_x_at	3407.5	P	0.00073	-1.3	-2.46	D	0.99923	0.00077	gb:BF237074 /DB_XREF=gi:11150991 /DB_XREF=602027417F1 /CLONE=IMAGE:4162469 /FEA=mRNA /CNT=176 /TID=Mm.43005.2 /TIER=Stack /STK=74 /UG=Mm.43005 /LL=22186 /UG_GENE=Uba52 /UG_TITLE=ubiquitin A-52 residue ribosomal protein fusion product 1
1453723_x_at	6984.9	P	0.00024	-1.3	-2.46	D	0.99923	0.00077	gb:AK003190.1 /DB_XREF=gi:12833701 /GEN=Ubb /FEA=mRNA /CNT=34 /TID=Mm.235.2 /TIER=ConsEnd /STK=0 /UG=Mm.235 /LL=22187 /UG_TITLE=ubiquitin B /DEF=Mus musculus 18 days embryo whole body cDNA, RIKEN full-length enriched library, clone:1100001L13:ubiquitin B, full insert sequence.
1454664_a_at	824.9	P	0.00073	-1.3	-2.46	D	0.99956	0.00044	gb:BI104847 /DB_XREF=gi:14555740 /DB_XREF=602892621F1 /CLONE=IMAGE:5037773 /FEA=EST /CNT=467 /TID=Mm.196515.1 /TIER=Stack /STK=38 /UG=Mm.196515 /LL=51928 /UG_GENE=D1Ertd692e /UG_TITLE=DNA segment, Chr 1, ERATO Doi 692, expressed
1454716_x_at	7328.3	P	0.00024	-1.3	-2.46	D	0.99991	9e-05	gb:AA960638 /DB_XREF=gi:3126538 /DB_XREF=ub60a11.s1 /CLONE=IMAGE:1382108 /FEA=EST /CNT=78 /TID=Mm.180182.2 /TIER=Stack /STK=63 /UG=Mm.180182 /LL=12859 /UG_GENE=Cox5b /UG_TITLE=cytochrome c oxidase, subunit Vb
1455821_x_at	5786.8	P	0.00024	-1.3	-2.46	D	0.99991	9e-05	gb:AV108824 /DB_XREF=gi:5256372 /DB_XREF=AV108824 /CLONE=2510048N19 /FEA=EST /CNT=53 /TID=Mm.30049.2 /TIER=Stack /STK=51 /UG=Mm.30049 /LL=12261 /UG_GENE=C1qbp /UG_TITLE=complement component 1, q subcomponent binding protein
1455997_a_at	11465.5	P	0.00024	-1.3	-2.46	D	0.99992	8e-05	gb:AV214853 /DB_XREF=gi:6155699 /DB_XREF=AV214853 /CLONE=2410141M17 /FEA=EST /CNT=23 /TID=Mm.24805.2 /TIER=Stack /STK=20 /UG=Mm.24805 /LL=67530 /UG_GENE=2210415M14Rik /UG_TITLE=RIKEN cDNA 2210415M14 gene
1456015_x_at	5736.4	P	0.00024	-1.3	-2.46	D	0.99956	0.00044	gb:AW228218 /DB_XREF=gi:6557514 /DB_XREF=up14h04.x1 /CLONE=IMAGE:2654359 /FEA=EST /CNT=20 /TID=Mm.29842.2 /TIER=Stack /STK=20 /UG=Mm.29842 /LL=17995 /UG_GENE=Ndufv1 /UG_TITLE=NADH dehydrogenase flavoprotein 1
1460008_x_at	9090.8	P	0.00195	-1.3	-2.46	D	0.99961	0.00039	gb:AV109882 /DB_XREF=gi:5263960 /DB_XREF=AV109882 /CLONE=2600005J01 /FEA=EST /CNT=10 /TID=Mm.29982.8 /TIER=Stack /STK=9 /UG=Mm.29982 /LL=114641 /UG_GENE=Rpl31 /UG_TITLE=ribosomal protein L31
1460202_at	6843.2	P	0.00024	-1.3	-2.46	D	0.99995	5e-05	gb:NM_021508.1 /DB_XREF=gi:10946923 /GEN=Myoz1 /FEA=FLmRNA /CNT=85 /TID=Mm.141702.1 /TIER=FL+Stack /STK=51 /UG=Mm.141702 /LL=59011 /DEF=Mus musculus myozenin 1 (Myoz1), mRNA. /PROD=myozenin /FL=gb:NM_021508.1 gb:BC024660.1 gb:AY013298.1
1460711_at	597.1	P	0.00024	-1.3	-2.46	D	0.99981	0.00019	gb:BG071611 /DB_XREF=gi:12554180 /DB_XREF=H3101B05-3 /CLONE=H3101B05 /FEA=EST /CNT=51 /TID=Mm.28035.1 /TIER=Stack /STK=22 /UG=Mm.28035 /UG_TITLE=ESTs, Weakly similar to TRHY_HUMAN TRICHOHYALI (H.sapiens)
1415704_a_at	2097.7	P	0.00024	-1.4	-2.64	D	0.99969	0.00031	gb:AF320340.1 /DB_XREF=gi:16901487 /FEA=FLmRNA /CNT=16 /TID=Mm.29076.2 /TIER=FL /STK=1 /UG=Mm.29076 /LL=77007 /UG_GENE=2510010F10Rik /DEF=Mus musculus CDV-3B mRNA, complete cds, alternatively spliced. /PROD=CDV-3B /FL=gb:AB046372.1 gb:AF320340.1
1415716_a_at	3044.7	P	0.00024	-1.4	-2.64	D	0.99951	0.00049	gb:AA208652 /DB_XREF=gi:1805201 /DB_XREF=mv86e12.r1 /CLONE=IMAGE:661966 /FEA=mRNA /CNT=200 /TID=Mm.29911.1 /TIER=Stack /STK=120 /UG=Mm.29911 /LL=69272 /UG_GENE=3200001M24Rik /UG_TITLE=RIKEN cDNA 3200001M24 gene
1415891_at	3318.7	P	0.01074	-1.4	-2.64	D	0.99976	0.00024	gb:NM_019879.1 /DB_XREF=gi:9845298 /GEN=Suclg1 /FEA=FLmRNA /CNT=311 /TID=Mm.29845.1 /TIER=FL+Stack /STK=179 /UG=Mm.29845 /LL=56451 /DEF=Mus musculus succinate-CoA ligase, GDP-forming, alpha subunit (Suclg1), mRNA. /PROD=succinate-CoA ligase, GDP-forming, alphasubunit /FL=gb:NM_019879.1 gb:BC011087.1 gb:AF144101.2
1415915_at	1542.1	P	0.00024	-1.4	-2.64	D	0.99998	2e-05	gb:NM_134040.1 /DB_XREF=gi:19527255 /GEN=AA409185 /FEA=FLmRNA /CNT=257 /TID=Mm.1706.1 /TIER=FL+Stack /STK=170 /UG=Mm.1706 /LL=104721 /DEF=Mus musculus expressed sequence AA409185 (AA409185), mRNA. /PROD=expressed sequence AA409185 /FL=gb:NM_134040.1 gb:BC008570.1 gb:BC010624.1
1415927_at	6631.3	P	0.00122	-1.4	-2.64	D	0.99998	2e-05	gb:NM_009608.1 /DB_XREF=gi:14192921 /GEN=Actc1 /FEA=FLmRNA /CNT=375 /TID=Mm.686.1 /TIER=FL+Stack /STK=166 /UG=Mm.686 /LL=11464 /DEF=Mus musculus actin, alpha, cardiac (Actc1), mRNA. /PROD=actin, alpha, cardiac /FL=gb:NM_009608.1
1415987_at	890.2	P	0.00122	-1.4	-2.64	D	0.99903	0.00097	gb:NM_133808.1 /DB_XREF=gi:19527027 /GEN=AA960365 /FEA=FLmRNA /CNT=498 /TID=Mm.30012.1 /TIER=FL+Stack /STK=153 /UG=Mm.30012 /LL=98244 /DEF=Mus musculus expressed sequence AA960365 (AA960365), mRNA. /PROD=expressed sequence AA960365 /FL=gb:BC021765.1 gb:NM_133808.1 gb:BC025648.1
1415998_at	5005.5	P	0.00024	-1.4	-2.64	D	0.99976	0.00024	gb:NM_011694.1 /DB_XREF=gi:6755962 /GEN=Vdac1 /FEA=FLmRNA /CNT=381 /TID=Mm.3555.1 /TIER=FL+Stack /STK=149 /UG=Mm.3555 /LL=22333 /DEF=Mus musculus voltage-dependent anion channel 1 (Vdac1), mRNA. /PROD=voltage-dependent anion channel 1 /FL=gb:NM_011694.1 gb:U30840.1
1416106_at	380.8	P	0.00073	-1.4	-2.64	D	0.99965	0.00035	gb:NM_029571.1 /DB_XREF=gi:20270209 /GEN=1110001A12Rik /FEA=FLmRNA /CNT=165 /TID=Mm.27771.1 /TIER=FL+Stack /STK=127 /UG=Mm.27771 /LL=100087 /DEF=Mus musculus RIKEN cDNA 1110001A12 gene (1110001A12Rik), mRNA. /PROD=RIKEN cDNA 1110001A12 /FL=gb:NM_029571.1 gb:BC021493.1
1416129_at	513.3	P	0.00024	-1.4	-2.64	D	0.99983	0.00017	gb:NM_133753.1 /DB_XREF=gi:19526961 /GEN=1300002F13Rik /FEA=FLmRNA /CNT=270 /TID=Mm.21679.1 /TIER=FL+Stack /STK=123 /UG=Mm.21679 /LL=74155 /DEF=Mus musculus RIKEN cDNA 1300002F13 gene (1300002F13Rik), mRNA. /PROD=RIKEN cDNA 1300002F13 /FL=gb:BC005546.1 gb:NM_133753.1
1416143_at	5166.3	P	0.00024	-1.4	-2.64	D	0.9999	0.0001	gb:NM_016755.1 /DB_XREF=gi:7949004 /GEN=Atp5j /FEA=FLmRNA /CNT=248 /TID=Mm.353.1 /TIER=FL+Stack /STK=121 /UG=Mm.353 /LL=11957 /DEF=Mus musculus ATP synthase, H+ transporting, mitochondrial F0 complex subunit F (Atp5j), mRNA. /PROD=ATP synthase, H+ transporting. mitochondrial F0complex subunit F /FL=gb:NM_016755.1 gb:BC010766.1 gb:U77128.1
1416209_at	570.8	P	0.00024	-1.4	-2.64	D	0.99945	0.00055	gb:BI329832 /DB_XREF=gi:15014489 /DB_XREF=602984989F1 /CLONE=IMAGE:5137463 /FEA=FLmRNA /CNT=323 /TID=Mm.10600.1 /TIER=Stack /STK=19 /UG=Mm.10600 /LL=14661 /UG_GENE=Glud /UG_TITLE=glutamate dehydrogenase /FL=gb:NM_008133.1
1416233_at	1742.2	P	0.00024	-1.4	-2.64	D	0.99931	0.00069	gb:NM_018799.1 /DB_XREF=gi:9055369 /GEN=Eif3s2 /FEA=FLmRNA /CNT=255 /TID=Mm.104828.1 /TIER=FL+Stack /STK=109 /UG=Mm.104828 /LL=54709 /DEF=Mus musculus eukaryotic translation initiation factor 3, subunit 2 (beta, 36kD) (Eif3s2), mRNA. /PROD=eukaryotic translation initiation factor 3,subunit 2 (beta, 36kD) /FL=gb:AF188297.1 gb:AF271072.1 gb:NM_018799.1
1416362_a_at	594.8	P	0.00073	-1.4	-2.64	D	0.99956	0.00044	gb:BC003447.1 /DB_XREF=gi:13097416 /FEA=FLmRNA /CNT=395 /TID=Mm.12758.1 /TIER=FL+Stack /STK=94 /UG=Mm.12758 /LL=14228 /UG_GENE=Fkbp4 /DEF=Mus musculus, FK506 binding protein 4 (59 kDa), clone MGC:6528 IMAGE:2651490, mRNA, complete cds. /PROD=FK506 binding protein 4 (59 kDa) /FL=gb:NM_010219.1 gb:BC003447.1
1416395_at	245.4	P	0.00073	-1.4	-2.64	D	0.99931	0.00069	gb:BC024625.1 /DB_XREF=gi:19354249 /FEA=FLmRNA /CNT=148 /TID=Mm.3624.1 /TIER=FL+Stack /STK=92 /UG=Mm.3624 /LL=14923 /UG_GENE=Guk1 /DEF=Mus musculus, guanylate kinase 1, clone MGC:25313 IMAGE:4485215, mRNA, complete cds. /PROD=guanylate kinase 1 /FL=gb:U53514.1 gb:NM_008193.1 gb:BC024625.1
1416420_a_at	5284	P	0.00024	-1.4	-2.64	D	0.99991	9e-05	gb:NM_011292.1 /DB_XREF=gi:14149646 /GEN=Rpl9 /FEA=FLmRNA /CNT=141 /TID=Mm.14244.1 /TIER=FL+Stack /STK=90 /UG=Mm.14244 /LL=20005 /DEF=Mus musculus ribosomal protein L9 (Rpl9), mRNA. /PROD=ribosomal protein L9 /FL=gb:BC013165.1 gb:AF260271.1 gb:NM_011292.1
1416485_at	4402.6	P	0.00024	-1.4	-2.64	D	0.99981	0.00019	gb:NM_016897.1 /DB_XREF=gi:12025535 /GEN=Timm23 /FEA=FLmRNA /CNT=164 /TID=Mm.24565.1 /TIER=FL+Stack /STK=86 /UG=Mm.24565 /LL=53600 /DEF=Mus musculus translocase of inner mitochondrial membrane 23 homolog (yeast) (Timm23), mRNA. /PROD=translocase of inner mitochondrial membrane 23homolog (yeast) /FL=gb:NM_016897.1 gb:AB021122.1
1416494_at	1237.3	P	0.00122	-1.4	-2.64	D	0.99938	0.00062	gb:NM_134104.1 /DB_XREF=gi:19527333 /GEN=AI256693 /FEA=FLmRNA /CNT=117 /TID=Mm.42805.1 /TIER=FL+Stack /STK=85 /UG=Mm.42805 /LL=106171 /DEF=Mus musculus expressed sequence AI256693 (AI256693), mRNA. /PROD=expressed sequence AI256693 /FL=gb:NM_134104.1 gb:BC002163.1
1416519_at	2076	P	0.00122	-1.4	-2.64	D	0.99983	0.00017	gb:NM_018730.1 /DB_XREF=gi:9055321 /GEN=Rpl36 /FEA=FLmRNA /CNT=174 /TID=Mm.11376.1 /TIER=FL+Stack /STK=83 /UG=Mm.11376 /LL=54217 /DEF=Mus musculus ribosomal protein L36 (Rpl36), mRNA. /PROD=ribosomal protein L36 /FL=gb:NM_018730.1 gb:BC021595.1
1416604_at	6589.2	P	0.00024	-1.4	-2.64	D	0.99995	5e-05	gb:NM_025567.1 /DB_XREF=gi:13385005 /GEN=Cyc1 /FEA=FLmRNA /CNT=185 /TID=Mm.29196.1 /TIER=FL+Stack /STK=78 /UG=Mm.29196 /LL=66445 /DEF=Mus musculus cytochrome c-1 (Cyc1), mRNA. /PROD=cytochrome c-1 /FL=gb:BC005620.1 gb:NM_025567.1
1416699_at	2295.9	P	0.00024	-1.4	-2.64	D	0.99998	2e-05	gb:NM_026124.1 /DB_XREF=gi:13385629 /GEN=1110008F13Rik /FEA=FLmRNA /CNT=127 /TID=Mm.29264.1 /TIER=FL+Stack /STK=73 /UG=Mm.29264 /LL=67388 /DEF=Mus musculus RIKEN cDNA 1110008F13 gene (1110008F13Rik), mRNA. /PROD=RIKEN cDNA 1110008F13 /FL=gb:BC019445.1 gb:NM_026124.1
1416727_a_at	805.3	P	0.00024	-1.4	-2.64	D	0.99993	7e-05	gb:NM_025797.1 /DB_XREF=gi:13385267 /GEN=0610009N12Rik /FEA=FLmRNA /CNT=158 /TID=Mm.31018.1 /TIER=FL+Stack /STK=71 /UG=Mm.31018 /LL=66846 /DEF=Mus musculus RIKEN cDNA 0610009N12 gene (0610009N12Rik), mRNA. /PROD=RIKEN cDNA 0610009N12 /FL=gb:NM_025797.1 gb:BC024341.1
1416772_at	934.3	P	0.00122	-1.4	-2.64	D	0.99951	0.00049	gb:NM_009949.1 /DB_XREF=gi:6753513 /GEN=Cpt2 /FEA=FLmRNA /CNT=145 /TID=Mm.29499.1 /TIER=FL+Stack /STK=70 /UG=Mm.29499 /LL=12896 /DEF=Mus musculus carnitine palmitoyltransferase 2 (Cpt2), mRNA. /PROD=carnitine palmitoyltransferase 2 /FL=gb:U01163.1 gb:NM_009949.1
1416789_at	3993.8	P	0.00073	-1.4	-2.64	D	0.99987	0.00013	gb:NM_008323.1 /DB_XREF=gi:6680344 /GEN=Idh3g /FEA=FLmRNA /CNT=148 /TID=Mm.14825.1 /TIER=FL+Stack /STK=69 /UG=Mm.14825 /LL=15929 /DEF=Mus musculus isocitrate dehydrogenase 3 (NAD+), gamma (Idh3g), mRNA. /PROD=isocitrate dehydrogenase 3 (NAD+), gamma /FL=gb:U68564.1 gb:NM_008323.1
1416793_at	2879.5	P	0.00024	-1.4	-2.64	D	0.99965	0.00035	gb:BC006934.1 /DB_XREF=gi:13905269 /FEA=FLmRNA /CNT=127 /TID=Mm.24719.1 /TIER=FL+Stack /STK=69 /UG=Mm.24719 /LL=56298 /UG_GENE=Arl6ip2 /DEF=Mus musculus, clone MGC:11999 IMAGE:3602154, mRNA, complete cds. /PROD=Unknown (protein for MGC:11999) /FL=gb:BC006934.1 gb:AF133670.1 gb:NM_019717.1
1416826_a_at	466.9	P	0.00806	-1.4	-2.64	D	0.99983	0.00017	gb:NM_020048.1 /DB_XREF=gi:9910589 /GEN=Trfp /FEA=FLmRNA /CNT=96 /TID=Mm.25072.1 /TIER=FL+Stack /STK=68 /UG=Mm.25072 /LL=56771 /DEF=Mus musculus Trf (TATA binding protein-related factor)-proximal protein homolog (Drosophila) (Trfp), mRNA. /PROD=Trf-proximal protein homolog(Drosophila) /FL=gb:NM_020048.1
1416904_at	4113.7	P	0.00293	-1.4	-2.64	D	0.99976	0.00024	gb:NM_020007.1 /DB_XREF=gi:9910407 /GEN=Mbnl /FEA=FLmRNA /CNT=227 /TID=Mm.141993.1 /TIER=FL+Stack /STK=64 /UG=Mm.141993 /LL=56758 /DEF=Mus musculus muscleblind-like (Drosophila) (Mbnl), mRNA. /PROD=muscleblind-like (Drosophila) /FL=gb:AF231110.1 gb:NM_020007.1
1416939_at	658.7	P	0.00195	-1.4	-2.64	D	0.99985	0.00015	gb:NM_026438.1 /DB_XREF=gi:13385935 /GEN=2010317E03Rik /FEA=FLmRNA /CNT=170 /TID=Mm.28897.1 /TIER=FL+Stack /STK=62 /UG=Mm.28897 /LL=67895 /DEF=Mus musculus RIKEN cDNA 2010317E03 gene (2010317E03Rik), mRNA. /PROD=RIKEN cDNA 2010317E03 /FL=gb:NM_026438.1 gb:BC010468.1
1417053_at	925	P	0.00024	-1.4	-2.64	D	0.99976	0.00024	gb:NM_008831.1 /DB_XREF=gi:6679298 /GEN=Phb /FEA=FLmRNA /CNT=260 /TID=Mm.2355.1 /TIER=FL+Stack /STK=58 /UG=Mm.2355 /LL=18673 /DEF=Mus musculus prohibitin (Phb), mRNA. /PROD=prohibitin /FL=gb:NM_008831.1
1417125_at	414.5	P	0.00024	-1.4	-2.64	D	0.99976	0.00024	gb:NM_016661.1 /DB_XREF=gi:7709979 /GEN=Ahcy /FEA=FLmRNA /CNT=239 /TID=Mm.2573.1 /TIER=FL+Stack /STK=55 /UG=Mm.2573 /LL=11615 /DEF=Mus musculus S-adenosylhomocysteine hydrolase (Ahcy), mRNA. /PROD=S-adenosylhomocysteine hydrolase /FL=gb:NM_016661.1 gb:BC015304.1 gb:L32836.1
1417241_at	1234.7	P	0.00024	-1.4	-2.64	D	0.99983	0.00017	gb:NM_025275.1 /DB_XREF=gi:13384611 /GEN=X83328 /FEA=FLmRNA /CNT=131 /TID=Mm.29562.1 /TIER=FL+Stack /STK=51 /UG=Mm.29562 /LL=13929 /DEF=Mus musculus EST X83328 (X83328), mRNA. /PROD=expressed sequence tag mouse EST 12 /FL=gb:NM_025275.1
1417245_at	470.6	P	0.00122	-1.4	-2.64	D	0.99951	0.00049	gb:NM_021434.1 /DB_XREF=gi:10946801 /GEN=AB041545 /FEA=FLmRNA /CNT=81 /TID=Mm.142760.1 /TIER=FL+Stack /STK=51 /UG=Mm.142760 /LL=58245 /DEF=Mus musculus hypothetical protein, MNCb-3029 (AB041545), mRNA. /PROD=hypothetical protein, MNCb-3029 /FL=gb:NM_021434.1
1417374_at	6414.1	P	0.00073	-1.4	-2.64	D	0.99995	5e-05	gb:NM_009447.1 /DB_XREF=gi:6678466 /GEN=Tuba4 /FEA=FLmRNA /CNT=202 /TID=Mm.1155.1 /TIER=FL+Stack /STK=46 /UG=Mm.1155 /LL=22145 /DEF=Mus musculus tubulin, alpha 4 (Tuba4), mRNA. /PROD=tubulin, alpha 4 /FL=gb:NM_009447.1 gb:BC019959.1 gb:M13444.1
1417511_at	417.6	P	0.00024	-1.4	-2.64	D	0.9999	0.0001	gb:NM_025281.1 /DB_XREF=gi:13384621 /GEN=Lyar /FEA=FLmRNA /CNT=93 /TID=Mm.28560.1 /TIER=FL+Stack /STK=43 /UG=Mm.28560 /LL=17089 /DEF=Mus musculus Ly1 antibody reactive clone (Lyar), mRNA. /PROD=Ly1 antibody reactive clone /FL=gb:NM_025281.1
1417841_at	1859.6	P	0.0376	-1.4	-2.64	D	0.99965	0.00035	gb:AF309644.1 /DB_XREF=gi:10954088 /GEN=Pxmp2 /FEA=FLmRNA /CNT=66 /TID=Mm.21853.1 /TIER=FL+Stack /STK=35 /UG=Mm.21853 /LL=19301 /DEF=Mus musculus strain 129Sv 22 kDa peroxisomal membrane protein PMP22 (Pxmp2) mRNA, complete cds. /PROD=22 kDa peroxisomal membrane protein PMP22 /FL=gb:NM_008993.1 gb:AF309644.1
1418005_at	5900.1	P	0.00024	-1.4	-2.64	D	0.99998	2e-05	gb:BC013509.1 /DB_XREF=gi:15488735 /FEA=FLmRNA /CNT=110 /TID=Mm.29141.1 /TIER=FL+Stack /STK=31 /UG=Mm.29141 /LL=67680 /UG_GENE=0710008N11Rik /DEF=Mus musculus, RIKEN cDNA 0710008N11 gene, clone MGC:19177 IMAGE:4225025, mRNA, complete cds. /PROD=RIKEN cDNA 0710008N11 gene /FL=gb:BC013509.1 gb:NM_023374.1
1418181_at	2412.2	P	0.00024	-1.4	-2.64	D	0.99998	2e-05	gb:BC027445.1 /DB_XREF=gi:20071662 /FEA=FLmRNA /CNT=79 /TID=Mm.153891.1 /TIER=FL+Stack /STK=28 /UG=Mm.153891 /LL=19245 /UG_GENE=Ptp4a3 /DEF=Mus musculus, protein tyrosine phosphatase 4a3, clone MGC:36146 IMAGE:4482106, mRNA, complete cds. /PROD=protein tyrosine phosphatase 4a3 /FL=gb:NM_008975.1 gb:AF035645.1 gb:BC027445.1
1418242_at	1119.7	P	0.00073	-1.4	-2.64	D	0.99931	0.00069	gb:NM_007983.1 /DB_XREF=gi:6679742 /GEN=Faf1 /FEA=FLmRNA /CNT=84 /TID=Mm.3722.1 /TIER=FL+Stack /STK=27 /UG=Mm.3722 /LL=14084 /DEF=Mus musculus Fas-associated factor 1 (Faf1), mRNA. /PROD=Fas-associated factor 1 /FL=gb:U39643.1 gb:NM_007983.1
1418277_at	1289.3	P	0.00073	-1.4	-2.64	D	0.99992	8e-05	gb:NM_018739.1 /DB_XREF=gi:9055299 /GEN=Rp9h /FEA=FLmRNA /CNT=112 /TID=Mm.468.1 /TIER=FL+Stack /STK=26 /UG=Mm.468 /LL=55934 /DEF=Mus musculus retinitis pigmentosa 9 homolog (human) (Rp9h), mRNA. /PROD=retinitis pigmentosa 9 homolog (human) /FL=gb:NM_018739.1 gb:D78255.1
1418505_at	2857.3	P	0.00024	-1.4	-2.64	D	0.99931	0.00069	gb:BC027209.1 /DB_XREF=gi:20070873 /FEA=FLmRNA /CNT=320 /TID=Mm.24397.1 /TIER=FL+Stack /STK=118 /UG=Mm.24397 /LL=71207 /UG_GENE=4933436C10Rik /DEF=Mus musculus, RIKEN cDNA 4933436C10 gene, clone MGC:25580 IMAGE:3994391, mRNA, complete cds. /PROD=RIKEN cDNA 4933436C10 gene /FL=gb:NM_027722.1 gb:BC027209.1
1418510_s_at	481.6	P	0.00073	-1.4	-2.64	D	0.99993	7e-05	gb:NM_015791.1 /DB_XREF=gi:7657084 /GEN=Fbxo8 /FEA=FLmRNA /CNT=96 /TID=Mm.24156.1 /TIER=FL+Stack /STK=22 /UG=Mm.24156 /LL=50753 /DEF=Mus musculus f-box only protein 8 (Fbxo8), mRNA. /PROD=f-box only protein 8 /FL=gb:NM_015791.1 gb:AF176527.1
1418621_at	1168.8	P	0.00024	-1.4	-2.64	D	0.99931	0.00069	gb:NM_021518.1 /DB_XREF=gi:10946939 /GEN=Rab2 /FEA=FLmRNA /CNT=305 /TID=Mm.21905.1 /TIER=FL+Stack /STK=21 /UG=Mm.21905 /LL=59021 /DEF=Mus musculus RAB2, member RAS oncogene family (Rab2), mRNA. /PROD=RAB2, member RAS oncogene family /FL=gb:NM_021518.1
1418649_at	918.8	P	0.00024	-1.4	-2.64	D	0.99997	3e-05	gb:BB284358 /DB_XREF=gi:16401425 /DB_XREF=BB284358 /CLONE=A930105J21 /FEA=FLmRNA /CNT=122 /TID=Mm.33484.1 /TIER=Stack /STK=16 /UG=Mm.33484 /LL=112407 /UG_GENE=Egln3 /UG_TITLE=EGL nine homolog 3 (C. elegans) /FL=gb:AF421882.1 gb:NM_028133.1
1418694_at	1681.1	P	0.00024	-1.4	-2.64	D	0.99914	0.00087	gb:NM_019715.1 /DB_XREF=gi:9789926 /GEN=1700094M07Rik /FEA=FLmRNA /CNT=161 /TID=Mm.29194.1 /TIER=FL+Stack /STK=19 /UG=Mm.29194 /LL=74287 /DEF=Mus musculus RIKEN cDNA 1700094M07 gene (1700094M07Rik), mRNA. /PROD=potassium channel modulatory factor DEBT-91 /FL=gb:AF143859.1 gb:NM_019715.1
1418702_a_at	580.2	P	0.00024	-1.4	-2.64	D	0.99987	0.00013	gb:NM_025577.1 /DB_XREF=gi:13385019 /GEN=2810428I15Rik /FEA=FLmRNA /CNT=48 /TID=Mm.28242.1 /TIER=FL+Stack /STK=19 /UG=Mm.28242 /LL=66462 /DEF=Mus musculus RIKEN cDNA 2810428I15 gene (2810428I15Rik), mRNA. /PROD=RIKEN cDNA 2810428I15 /FL=gb:NM_025577.1
1418951_at	2521.7	P	0.00024	-1.4	-2.64	D	0.99903	0.00097	gb:NM_138628.1 /DB_XREF=gi:20137009 /GEN=2310001N14Rik /FEA=FLmRNA /CNT=35 /TID=Mm.33173.1 /TIER=FL+Stack /STK=16 /UG=Mm.33173 /LL=69506 /DEF=Mus musculus RIKEN cDNA 2310001N14 gene (2310001N14Rik), mRNA. /PROD=muscle-derived protein MDP77 isoform 2 /FL=gb:AF422244.1 gb:NM_138628.1 gb:AF422245.1
1418952_at	1529.9	P	0.00024	-1.4	-2.64	D	0.99996	4e-05	gb:AF422244.1 /DB_XREF=gi:17026373 /GEN=Mdp77 /FEA=FLmRNA /CNT=35 /TID=Mm.33173.1 /TIER=FL /STK=4 /UG=Mm.33173 /LL=69506 /DEF=Mus musculus muscle-derived protein MDP77 variant 1 (Mdp77) mRNA, complete cds. /PROD=muscle-derived protein MDP77 variant 1 /FL=gb:AF422244.1 gb:NM_138628.1 gb:AF422245.1
1418988_at	631.3	P	0.00073	-1.4	-2.64	D	0.99923	0.00077	gb:NM_008822.1 /DB_XREF=gi:6679282 /GEN=Pex7 /FEA=FLmRNA /CNT=45 /TID=Mm.2440.1 /TIER=FL+Stack /STK=15 /UG=Mm.2440 /LL=18634 /DEF=Mus musculus peroxisome biogenesis factor 7 (Pex7), mRNA. /PROD=peroxisome biogenesis factor 7 /FL=gb:U69171.1 gb:NM_008822.1
1419185_a_at	505.3	P	0.00586	-1.4	-2.64	D	0.99965	0.00035	gb:AF245479.1 /DB_XREF=gi:13383357 /GEN=Mio /FEA=FLmRNA /CNT=30 /TID=Mm.34213.1 /TIER=FL+Stack /STK=12 /UG=Mm.34213 /LL=58805 /DEF=Mus musculus Mlx interactor kappa (Mio) mRNA, complete cds, alternatively spliced. /PROD=Mlx interactor kappa /FL=gb:NM_021455.1 gb:AF156604.1 gb:AF245479.1 gb:AF245475.1 gb:AF245478.1 gb:AF245476.1
1419440_at	4059.2	P	0.00073	-1.4	-2.64	D	0.99976	0.00024	gb:NM_021447.1 /DB_XREF=gi:10946823 /GEN=Rnf30 /FEA=FLmRNA /CNT=10 /TID=Mm.143796.1 /TIER=FL+Stack /STK=10 /UG=Mm.143796 /LL=58522 /DEF=Mus musculus ring finger protein 30 (Rnf30), mRNA. /PROD=muscle-specific RING-finger protein /FL=gb:AF294790.1 gb:NM_021447.1
1419441_at	6835.8	P	0.00024	-1.4	-2.64	D	0.99998	2e-05	gb:NM_007475.1 /DB_XREF=gi:6671568 /GEN=Arbp /FEA=FLmRNA /CNT=149 /TID=Mm.5286.1 /TIER=FL+Stack /STK=9 /UG=Mm.5286 /LL=11837 /DEF=Mus musculus acidic ribosomal phosphoprotein PO (Arbp), mRNA. /PROD=acidic ribosomal phosphoprotein PO /FL=gb:NM_007475.1 gb:BC003833.1 gb:BC011106.1 gb:BC011291.1
1419914_s_at	298.2	P	0.00806	-1.4	-2.64	D	0.99992	8e-05	gb:AW538011 /DB_XREF=gi:7180428 /DB_XREF=C0102B03-3 /CLONE=C0102B03 /FEA=EST /CNT=1 /TID=Mm.199964.1 /TIER=ConsEnd /STK=1 /UG=Mm.199964 /LL=103464 /UG_GENE=AW538011 /UG_TITLE=expressed sequence AW538011
1420033_s_at	683.5	A	0.08057	-1.4	-2.64	D	0.9999	0.0001	gb:AU019644 /DB_XREF=gi:3375228 /DB_XREF=AU019644 /CLONE=J0520E06 /FEA=EST /CNT=1 /TID=Mm.195322.1 /TIER=ConsEnd /STK=1 /UG=Mm.195322 /LL=52432 /UG_GENE=D7Ertd753e /UG_TITLE=DNA segment, Chr 7, ERATO Doi 753, expressed
1421413_a_at	440.7	P	0.00024	-1.4	-2.64	D	0.99914	0.00087	gb:NM_022554.1 /DB_XREF=gi:11990622 /GEN=Enh-pending /FEA=FLmRNA /CNT=8 /TID=Mm.24839.1 /TIER=FL /STK=2 /UG=Mm.24839 /LL=56376 /DEF=Mus musculus enigma homolog (R. norvegicus) (Enh-pending), mRNA. /PROD=enigma homolog 3 (R. norvegicus) /FL=gb:NM_022554.1 gb:AB016587.1
1421664_a_at	686	P	0.00024	-1.4	-2.64	D	0.99987	0.00013	gb:NM_019637.1 /DB_XREF=gi:9789980 /GEN=Styx /FEA=FLmRNA /CNT=3 /TID=Mm.158068.1 /TIER=FL /STK=2 /UG=Mm.158068 /LL=56291 /DEF=Mus musculus phosphoserinethreoninetyrosine interaction protein (Styx), mRNA. /PROD=phosphoserinethreoninetyrosine interactionprotein /FL=gb:U34973.1 gb:NM_019637.1
1422155_at	215.9	P	0.00073	-1.4	-2.64	D	0.99903	0.00097	gb:BC015270.1 /DB_XREF=gi:15929685 /FEA=FLmRNA /CNT=5 /TID=Mm.15595.1 /TIER=FL /STK=1 /UG=Mm.15595 /LL=15263 /UG_GENE=Hist1 /DEF=Mus musculus, histone gene complex 1, clone MGC:18559 IMAGE:4240748, mRNA, complete cds. /PROD=histone gene complex 1 /FL=gb:NM_013548.1 gb:BC015270.1
1422484_at	6142.9	P	0.00024	-1.4	-2.64	D	0.99965	0.00035	gb:AK002732.1 /DB_XREF=gi:12832926 /GEN=Cycs /FEA=FLmRNA /CNT=292 /TID=Mm.35389.1 /TIER=Stack /STK=61 /UG=Mm.35389 /LL=13063 /UG_TITLE=cytochrome c, somatic /DEF=Mus musculus adult male kidney cDNA, RIKEN full-length enriched library, clone:0610031O08:cytochrome c, somatic, full insert sequence. /FL=gb:NM_007808.1
1422514_at	463.2	P	0.01856	-1.4	-2.64	D	0.99961	0.00039	gb:NM_009636.1 /DB_XREF=gi:6752997 /GEN=Aebp1 /FEA=FLmRNA /CNT=120 /TID=Mm.4665.1 /TIER=FL+Stack /STK=57 /UG=Mm.4665 /LL=11568 /DEF=Mus musculus AE binding protein 1 (Aebp1), mRNA. /PROD=AE binding protein 1 /FL=gb:AF053943.1 gb:NM_009636.1
1422744_at	563.5	P	0.00024	-1.4	-2.64	D	0.99965	0.00035	gb:AA422311 /DB_XREF=gi:2101189 /DB_XREF=vf45f12.r1 /CLONE=IMAGE:846767 /FEA=FLmRNA /CNT=42 /TID=Mm.42254.1 /TIER=ConsEnd /STK=0 /UG=Mm.42254 /LL=18679 /UG_GENE=Phka1 /UG_TITLE=phosphorylase kinase alpha 1 /FL=gb:NM_008832.1
1422976_x_at	294.9	P	0.00073	-1.4	-2.64	D	0.99951	0.00049	gb:NM_023202.1 /DB_XREF=gi:12963570 /GEN=Ndufa7 /FEA=FLmRNA /CNT=13 /TID=Mm.29513.1 /TIER=FL /STK=0 /UG=Mm.29513 /LL=66416 /DEF=Mus musculus NADH dehydrogenase (ubiquinone) 1 alpha subcomplex, 7 (14.5kD, B14.5a) (Ndufa7), mRNA. /PROD=NADH dehydrogenase (ubiquinone) 1 alphasubcomplex, 7 (14.5kD, B14.5a) /FL=gb:NM_023202.1
1423058_at	1882.8	P	0.00024	-1.4	-2.64	D	0.99991	9e-05	gb:BI102231 /DB_XREF=gi:14553124 /DB_XREF=602885539F1 /CLONE=IMAGE:5040969 /FEA=FLmRNA /CNT=481 /TID=Mm.3529.1 /TIER=Stack /STK=23 /UG=Mm.3529 /LL=12343 /UG_GENE=Cappa2 /UG_TITLE=capping protein alpha 2 /FL=gb:NM_007604.1 gb:U16741.1
1423107_at	2290	P	0.00024	-1.4	-2.64	D	0.99995	5e-05	gb:AK010432.1 /DB_XREF=gi:12845871 /GEN=Ube2b /FEA=FLmRNA /CNT=254 /TID=Mm.1920.1 /TIER=Stack /STK=8 /UG=Mm.1920 /LL=22210 /UG_TITLE=ubiquitin-conjugating enzyme E2B, RAD6 homology (S. cerevisiae) /DEF=Mus musculus ES cells cDNA, RIKEN full-length enriched library, clone:2410006O05:ubiquitin-conjugating enzyme E2B (RAD6 homology), full insert sequence. /FL=gb:U57690.1 gb:NM_009458.1
1423474_at	270	P	0.00073	-1.4	-2.64	D	0.99987	0.00013	gb:BG068053 /DB_XREF=gi:12550622 /DB_XREF=H3061C03-3 /CLONE=H3061C03 /FEA=FLmRNA /CNT=155 /TID=Mm.29663.1 /TIER=Stack /STK=17 /UG=Mm.29663 /LL=21969 /UG_GENE=Top1 /UG_TITLE=topoisomerase (DNA) I /FL=gb:NM_009408.1 gb:D10061.1 gb:L20632.1
1423565_at	1454.8	P	0.00024	-1.4	-2.64	D	0.99992	8e-05	gb:BM207712 /DB_XREF=gi:17763650 /DB_XREF=C0616H02-3 /CLONE=C0616H02 /FEA=FLmRNA /CNT=403 /TID=Mm.182931.1 /TIER=Stack /STK=10 /UG=Mm.182931 /LL=67054 /UG_GENE=Paics /UG_TITLE=phosphoribosylaminoimidazole carboxylase, phosphoribosylaminoribosylaminoimidazole, succinocarboxamide synthetase /FL=gb:NM_025939.1 gb:BC018153.1
1423641_s_at	1139.1	P	0.00024	-1.4	-2.64	D	0.99961	0.00039	gb:BC006021.1 /DB_XREF=gi:13543735 /FEA=FLmRNA /CNT=375 /TID=Mm.206770.2 /TIER=FL+Stack /STK=294 /UG=Mm.206770 /LL=18983 /UG_GENE=Cnot7 /DEF=Mus musculus, CCR4-NOT transcription complex, subunit 7, clone MGC:6050 IMAGE:3590764, mRNA, complete cds. /PROD=CCR4-NOT transcription complex, subunit 7 /FL=gb:BC006021.1
1423665_a_at	7155.5	P	0.00024	-1.4	-2.64	D	0.99991	9e-05	gb:BC026934.1 /DB_XREF=gi:20071189 /FEA=FLmRNA /CNT=412 /TID=Mm.4419.1 /TIER=FL+Stack /STK=178 /UG=Mm.4419 /LL=19983 /UG_GENE=Rpl5 /DEF=Mus musculus, ribosomal protein L5, clone MGC:25420 IMAGE:2651564, mRNA, complete cds. /PROD=ribosomal protein L5 /FL=gb:BC026934.1
1423692_at	2627.9	P	0.00024	-1.4	-2.64	D	0.99998	2e-05	gb:BC012416.1 /DB_XREF=gi:15214579 /FEA=FLmRNA /CNT=250 /TID=Mm.19834.1 /TIER=FL+Stack /STK=150 /UG=Mm.19834 /LL=68375 /UG_GENE=0610033L03Rik /DEF=Mus musculus, RIKEN cDNA 0610033L03 gene, clone MGC:7941 IMAGE:3584066, mRNA, complete cds. /PROD=RIKEN cDNA 0610033L03 gene /FL=gb:BC024673.1 gb:BC012416.1
1423716_s_at	2800.9	P	0.00806	-1.4	-2.64	D	0.99987	0.00013	gb:BC008273.1 /DB_XREF=gi:14198433 /FEA=FLmRNA /CNT=243 /TID=Mm.22514.1 /TIER=FL+Stack /STK=139 /UG=Mm.22514 /LL=66043 /UG_GENE=0610008F14Rik /DEF=Mus musculus, RIKEN cDNA 0610008F14 gene, clone MGC:6312 IMAGE:2811419, mRNA, complete cds. /PROD=RIKEN cDNA 0610008F14 gene /FL=gb:BC008273.1
1423737_at	4335.1	P	0.00024	-1.4	-2.64	D	0.99969	0.00031	gb:BC027270.1 /DB_XREF=gi:20071221 /FEA=FLmRNA /CNT=251 /TID=Mm.30113.1 /TIER=FL+Stack /STK=132 /UG=Mm.30113 /LL=68349 /UG_GENE=Ndufs3 /DEF=Mus musculus, Similar to NADH dehydrogenase (ubiquinone) Fe-S protein 3, clone MGC:27855 IMAGE:3491580, mRNA, complete cds. /PROD=Similar to NADH dehydrogenase (ubiquinone) Fe-Sprotein 3 /FL=gb:BC027270.1
1423849_a_at	217.3	P	0.00586	-1.4	-2.64	D	0.99995	5e-05	gb:AF033565.1 /DB_XREF=gi:2645853 /GEN=Clk3 /FEA=FLmRNA /CNT=185 /TID=Mm.147641.1 /TIER=FL+Stack /STK=90 /UG=Mm.147641 /LL=12749 /DEF=Mus musculus cdc2CDC28-like protein kinase 3 (Clk3) mRNA, complete cds. /PROD=cdc2CDC28-like protein kinase 3 /FL=gb:AF033565.1
1423985_at	3983.8	P	0.00024	-1.4	-2.64	D	0.99983	0.00017	gb:BC002316.1 /DB_XREF=gi:12805664 /FEA=FLmRNA /CNT=125 /TID=Mm.140804.1 /TIER=FL+Stack /STK=69 /UG=Mm.140804 /DEF=Mus musculus, guanine nucleotide binding protein (G protein), gamma 5, clone MGC:8292 IMAGE:3593324, mRNA, complete cds. /PROD=guanine nucleotide binding protein (G protein),gamma 5 /FL=gb:BC002316.1
1423990_at	1322	P	0.00195	-1.4	-2.64	D	0.99956	0.00044	gb:BC004580.1 /DB_XREF=gi:13435427 /FEA=FLmRNA /CNT=120 /TID=Mm.41555.1 /TIER=FL+Stack /STK=69 /UG=Mm.41555 /LL=100972 /UG_GENE=AW496496 /DEF=Mus musculus, Similar to RAB28, member RAS oncogene family, clone MGC:8039 IMAGE:3587008, mRNA, complete cds. /PROD=Similar to RAB28, member RAS oncogene family /FL=gb:BC004580.1
1424204_at	983	P	0.00293	-1.4	-2.64	D	0.99945	0.00055	gb:AB049641.1 /DB_XREF=gi:13559372 /GEN=MRPL13 /FEA=FLmRNA /CNT=75 /TID=Mm.10076.1 /TIER=FL+Stack /STK=45 /UG=Mm.10076 /LL=68537 /DEF=Mus musculus MRPL13 mRNA for mitochondrial ribosomal protein L13 (L13mt), complete cds. /PROD=mitochondrial ribosomal protein L13 (L13mt) /FL=gb:AB049641.1
1424280_at	831.4	P	0.00024	-1.4	-2.64	D	0.99983	0.00017	gb:BC018329.1 /DB_XREF=gi:17390770 /FEA=FLmRNA /CNT=102 /TID=Mm.28236.1 /TIER=FL+Stack /STK=40 /UG=Mm.28236 /LL=70380 /UG_GENE=1810018L05Rik /DEF=Mus musculus, RIKEN cDNA 1810018L05 gene, clone MGC:25548 IMAGE:3962906, mRNA, complete cds. /PROD=RIKEN cDNA 1810018L05 gene /FL=gb:BC018329.1
1424313_a_at	5073.9	P	0.00024	-1.4	-2.64	D	0.99976	0.00024	gb:BC013503.1 /DB_XREF=gi:15488720 /FEA=FLmRNA /CNT=67 /TID=Mm.28712.1 /TIER=FL+Stack /STK=38 /UG=Mm.28712 /LL=75406 /UG_GENE=1010001M04Rik /DEF=Mus musculus, RIKEN cDNA 1010001M04 gene, clone MGC:19170 IMAGE:4223916, mRNA, complete cds. /PROD=RIKEN cDNA 1010001M04 gene /FL=gb:BC013503.1
1424318_at	1777.6	P	0.00024	-1.4	-2.64	D	0.99983	0.00017	gb:BC019131.1 /DB_XREF=gi:17512319 /FEA=FLmRNA /CNT=89 /TID=Mm.76694.1 /TIER=FL+Stack /STK=38 /UG=Mm.76694 /LL=68864 /UG_GENE=1110067D22Rik /DEF=Mus musculus, clone MGC:29165 IMAGE:5036749, mRNA, complete cds. /PROD=Unknown (protein for MGC:29165) /FL=gb:BC019131.1
1424324_at	310.8	P	0.00024	-1.4	-2.64	D	0.99983	0.00017	gb:BC008220.1 /DB_XREF=gi:14198314 /FEA=FLmRNA /CNT=106 /TID=Mm.21177.1 /TIER=FL+Stack /STK=37 /UG=Mm.21177 /DEF=Mus musculus, clone MGC:11878 IMAGE:3598095, mRNA, complete cds. /PROD=Unknown (protein for MGC:11878) /FL=gb:BC008220.1
1425185_at	1202.3	P	0.00073	-1.4	-2.64	D	0.99998	2e-05	gb:BB245100 /DB_XREF=gi:16355367 /DB_XREF=BB245100 /CLONE=A730007C13 /FEA=FLmRNA /CNT=90 /TID=Mm.26611.1 /TIER=Stack /STK=28 /UG=Mm.26611 /LL=78825 /UG_GENE=5830417C01Rik /UG_TITLE=RIKEN cDNA 5830417C01 gene /FL=gb:BC002200.1
1425568_a_at	337.7	P	0.00122	-1.4	-2.64	D	0.99993	7e-05	gb:BC005562.1 /DB_XREF=gi:13542712 /FEA=FLmRNA /CNT=18 /TID=Mm.110600.1 /TIER=FL /STK=1 /UG=Mm.110600 /LL=67878 /UG_GENE=1600019D15Rik /DEF=Mus musculus, RIKEN cDNA 1600019D15 gene, clone MGC:11715 IMAGE:3965864, mRNA, complete cds. /PROD=RIKEN cDNA 1600019D15 gene /FL=gb:BC005562.1
1425820_x_at	363.4	P	0.00073	-1.4	-2.64	D	0.99969	0.00031	gb:BC019490.1 /DB_XREF=gi:18044497 /FEA=FLmRNA /CNT=5 /TID=Mm.46029.2 /TIER=FL /STK=1 /UG=Mm.46029 /LL=66614 /UG_GENE=2610029K21Rik /DEF=Mus musculus, Similar to RIKEN cDNA 2610029K21 gene, clone MGC:28443 IMAGE:4039649, mRNA, complete cds. /PROD=Similar to RIKEN cDNA 2610029K21 gene /FL=gb:BC019490.1
1425956_a_at	338.3	P	0.00073	-1.4	-2.64	D	0.9999	0.0001	gb:BC004588.1 /DB_XREF=gi:13435439 /FEA=FLmRNA /CNT=2 /TID=Mm.2046.2 /TIER=FL /STK=1 /UG=Mm.2046 /LL=71891 /UG_GENE=2310010M10Rik /DEF=Mus musculus, clone MGC:8071 IMAGE:3587818, mRNA, complete cds. /PROD=Unknown (protein for MGC:8071) /FL=gb:BC004588.1
1426088_at	7029	P	0.00073	-1.4	-2.64	D	0.99995	5e-05	gb:BC004015.1 /DB_XREF=gi:13278405 /FEA=FLmRNA /CNT=1 /TID=MmAffx.1.17 /TIER=FL /STK=1 /NOTE=sequence(s) not in UniGene /DEF=Mus musculus, clone MGC:7593 IMAGE:3493893, mRNA, complete cds. /PROD=Unknown (protein for MGC:7593) /FL=gb:BC004015.1
1426437_s_at	397.5	P	0.00073	-1.4	-2.64	D	0.99931	0.00069	gb:BF146397 /DB_XREF=gi:11027792 /DB_XREF=uy28d04.x1 /CLONE=IMAGE:3660871 /FEA=FLmRNA /CNT=130 /TID=Mm.20521.2 /TIER=Stack /STK=19 /UG=Mm.20521 /LL=15183 /UG_GENE=Hdac3 /UG_TITLE=histone deacetylase 3 /FL=gb:AF074881.1 gb:AF125536.1 gb:AF098295.1
1426742_at	2554.6	P	0.00024	-1.4	-2.64	D	0.99993	7e-05	gb:AK019459.1 /DB_XREF=gi:12859675 /FEA=mRNA /CNT=217 /TID=Mm.148721.1 /TIER=Stack /STK=79 /UG=Mm.148721 /LL=11950 /UG_GENE=Atp5f1 /UG_TITLE=ATP synthase, H+ transporting, mitochondrial F0 complex, subunit b, isoform 1 /DEF=Mus musculus 18 days pregnant adult female placenta and extra embryonic tissue cDNA, RIKEN full-length enriched library, clone:3830417A08:ATP synthase, H+ transporting, mitoch…
1426793_a_at	1405	P	0.00024	-1.4	-2.64	D	0.99973	0.00027	gb:W11855 /DB_XREF=gi:1286477 /DB_XREF=ma65h10.r1 /CLONE=IMAGE:315619 /FEA=mRNA /CNT=230 /TID=Mm.43749.2 /TIER=Stack /STK=65 /UG=Mm.43749 /LL=67115 /UG_GENE=3100001N19Rik /UG_TITLE=RIKEN cDNA 3100001N19 gene
1426998_at	713.1	P	0.00586	-1.4	-2.64	D	0.99998	2e-05	gb:BM207761 /DB_XREF=gi:17763717 /DB_XREF=C0617E11-3 /CLONE=C0617E11 /FEA=mRNA /CNT=217 /TID=Mm.220972.1 /TIER=Stack /STK=11 /UG=Mm.220972 /UG_TITLE=Mus musculus, Similar to testis expressed sequence 27, clone IMAGE:4950648, mRNA, partial cds
1427212_at	507.3	P	0.00293	-1.4	-2.64	D	0.99998	2e-05	gb:BC027377.1 /DB_XREF=gi:20073310 /FEA=mRNA /CNT=58 /TID=Mm.205152.1 /TIER=Stack /STK=8 /UG=Mm.205152 /DEF=Mus musculus, Similar to hypothetical protein MGC2745, clone IMAGE:4951171, mRNA, partial cds. /PROD=Similar to hypothetical protein MGC2745
1427899_at	396.6	P	0.00073	-1.4	-2.64	D	0.99956	0.00044	gb:BI738010 /DB_XREF=gi:15715023 /DB_XREF=603357295F1 /CLONE=IMAGE:5364671 /FEA=mRNA /CNT=188 /TID=Mm.26696.1 /TIER=Stack /STK=38 /UG=Mm.26696 /LL=74132 /UG_GENE=1200013I08Rik /UG_TITLE=RIKEN cDNA 1200013I08 gene
1427913_at	1747.7	P	0.00024	-1.4	-2.64	D	0.99976	0.00024	gb:AK003262.1 /DB_XREF=gi:12833821 /FEA=mRNA /CNT=100 /TID=Mm.28528.1 /TIER=Stack /STK=26 /UG=Mm.28528 /LL=66521 /UG_GENE=2610002D06Rik /UG_TITLE=RIKEN cDNA 2610002D06 gene /DEF=Mus musculus 18 days embryo whole body cDNA, RIKEN full-length enriched library, clone:1110001O17:homolog to SMALL ANDROGEN RECEPTOR-INTERACTING PROTEIN, full insert sequence.
1428159_s_at	3126.6	P	0.00293	-1.4	-2.64	D	0.99951	0.00049	gb:AK010307.1 /DB_XREF=gi:12845653 /FEA=mRNA /CNT=161 /TID=Mm.3014.1 /TIER=Stack /STK=88 /UG=Mm.3014 /LL=66386 /UG_GENE=2310039H15Rik /UG_TITLE=RIKEN cDNA 2310039H15 gene /DEF=Mus musculus ES cells cDNA, RIKEN full-length enriched library, clone:2400010C15:homolog to ACYL CARRIER PROTEIN, MITOCHONDRIAL PRECURSOR (ACP) (NADH-UBIQUINONE OXIDOREDUCTASE 9.6 KDA SUBUNIT) (EC 1.6.5.3) (EC 1.6.99.3) (CI…
1428163_at	6907.3	P	0.00024	-1.4	-2.64	D	0.99995	5e-05	gb:AK010187.1 /DB_XREF=gi:12845449 /FEA=mRNA /CNT=189 /TID=Mm.196592.1 /TIER=Stack /STK=85 /UG=Mm.196592 /LL=66397 /UG_GENE=2310075M17Rik /UG_TITLE=RIKEN cDNA 2310075M17 gene /DEF=Mus musculus adult male tongue cDNA, RIKEN full-length enriched library, clone:2310075M17:homolog to GTP-BINDING PROTEIN SAR1B, full insert sequence.
1428179_at	4409	P	0.00024	-1.4	-2.64	D	0.99998	2e-05	gb:BI692577 /DB_XREF=gi:15655206 /DB_XREF=603343427F1 /CLONE=IMAGE:5371014 /FEA=mRNA /CNT=150 /TID=Mm.2206.1 /TIER=Stack /STK=79 /UG=Mm.2206 /LL=72900 /UG_GENE=Ndufv2 /UG_TITLE=NADH dehydrogenase (ubiquinone) flavoprotein 2
1428181_at	2007.7	P	0.00073	-1.4	-2.64	D	0.99995	5e-05	gb:BI692487 /DB_XREF=gi:15655116 /DB_XREF=603343018F1 /CLONE=IMAGE:5370580 /FEA=mRNA /CNT=155 /TID=Mm.30200.1 /TIER=Stack /STK=78 /UG=Mm.30200 /LL=68360 /UG_GENE=0610009I16Rik /UG_TITLE=RIKEN cDNA 0610009I16 gene
1428311_at	1180.4	P	0.00073	-1.4	-2.64	D	0.99951	0.00049	gb:AW061011 /DB_XREF=gi:6008762 /DB_XREF=UI-M-BH1-amn-e-11-0-UI.s1 /CLONE=UI-M-BH1-amn-e-11-0-UI /FEA=mRNA /CNT=159 /TID=Mm.3886.1 /TIER=Stack /STK=56 /UG=Mm.3886 /LL=76551 /UG_GENE=2810012H18Rik /UG_TITLE=RIKEN cDNA 2810012H18 gene
1428619_at	573.8	P	0.00024	-1.4	-2.64	D	0.99965	0.00035	gb:BB783243 /DB_XREF=gi:16951739 /DB_XREF=BB783243 /CLONE=G430086J06 /FEA=mRNA /CNT=45 /TID=Mm.28927.1 /TIER=Stack /STK=29 /UG=Mm.28927 /LL=66359 /UG_GENE=2310005N03Rik /UG_TITLE=RIKEN cDNA 2310005N03 gene
1428782_a_at	5759.2	P	0.00024	-1.4	-2.64	D	0.99992	8e-05	gb:AK004031.1 /DB_XREF=gi:12835046 /FEA=mRNA /CNT=70 /TID=Mm.972.3 /TIER=Stack /STK=21 /UG=Mm.972 /LL=22273 /UG_GENE=Uqcrc1 /UG_TITLE=ubiquinol-cytochrome c reductase core protein 1 /DEF=Mus musculus 18 days embryo whole body cDNA, RIKEN full-length enriched library, clone:1110032G10:homolog to UBIQUINOL-CYTOCHROME C REDUCTASE COMPLEX CORE PROTEIN I, MITOCHONDRIAL PRECURSOR (EC 1.10.2.2), full in…
1431619_a_at	456.4	P	0.01074	-1.4	-2.64	D	0.99995	5e-05	gb:AK017400.1 /DB_XREF=gi:12856620 /GEN=Dtnbp1 /FEA=mRNA /CNT=2 /TID=Mm.41663.2 /TIER=ConsEnd /STK=1 /UG=Mm.41663 /LL=94245 /UG_TITLE=dystrobrevin binding protein 1 /DEF=Mus musculus 6 days neonate head cDNA, RIKEN full-length enriched library, clone:5430437B18:dystrobrevin binding protein 1, full insert sequence.
1431765_a_at	7481.6	P	0.00024	-1.4	-2.64	D	0.99998	2e-05	gb:AK004568.1 /DB_XREF=gi:12835826 /GEN=Rps2 /FEA=mRNA /CNT=2 /TID=Mm.1129.4 /TIER=ConsEnd /STK=0 /UG=Mm.1129 /LL=16898 /UG_TITLE=ribosomal protein S2 /DEF=Mus musculus adult male lung cDNA, RIKEN full-length enriched library, clone:1200003H09:ribosomal protein S2, full insert sequence.
1432164_a_at	2204.6	P	0.00024	-1.4	-2.64	D	0.99903	0.00097	gb:AK003189.1 /DB_XREF=gi:12833700 /FEA=mRNA /CNT=1 /TID=Mm.141945.3 /TIER=ConsEnd /STK=0 /UG=Mm.141945 /LL=68133 /UG_GENE=5730591C18Rik /UG_TITLE=RIKEN cDNA 5730591C18 gene /DEF=Mus musculus 18 days embryo whole body cDNA, RIKEN full-length enriched library, clone:1100001L02:homolog to GLYCINE CLEAVAGE SYSTEM H PROTEIN, MITOCHONDRIAL PRECURSOR, full insert sequence.
1433513_x_at	5709.8	P	0.00024	-1.4	-2.64	D	0.99997	3e-05	gb:BF152811 /DB_XREF=gi:11034206 /DB_XREF=uz95g01.x1 /CLONE=IMAGE:3809449 /FEA=EST /CNT=116 /TID=Mm.27886.3 /TIER=Stack /STK=113 /UG=Mm.27886 /LL=66414 /UG_GENE=2410011G03Rik /UG_TITLE=RIKEN cDNA 2410011G03 gene
1433822_x_at	5490.7	P	0.00024	-1.4	-2.64	D	0.99995	5e-05	gb:AI842295 /DB_XREF=gi:5476548 /DB_XREF=UI-M-AM1-afz-f-10-0-UI.s1 /CLONE=UI-M-AM1-afz-f-10-0-UI /FEA=EST /CNT=62 /TID=Mm.45312.3 /TIER=Stack /STK=58 /UG=Mm.45312 /LL=59008 /UG_GENE=Anapc5 /UG_TITLE=anaphase-promoting complex subunit 5
1434348_at	880.2	P	0.00024	-1.4	-2.64	D	0.99995	5e-05	gb:BM206792 /DB_XREF=gi:17762399 /DB_XREF=C0602F07-3 /CLONE=C0602F07 /FEA=EST /CNT=68 /TID=Mm.946.1 /TIER=Stack /STK=34 /UG=Mm.946 /LL=52007 /UG_GENE=D17Ertd315e /UG_TITLE=DNA segment, Chr 17, ERATO Doi 315, expressed
1434553_at	963.6	P	0.00024	-1.4	-2.64	D	0.99903	0.00097	gb:BB667728 /DB_XREF=gi:16399177 /DB_XREF=BB667728 /CLONE=C730036B01 /FEA=EST /CNT=51 /TID=Mm.2073.1 /TIER=Stack /STK=29 /UG=Mm.2073 /LL=99887 /UG_GENE=AW109744 /UG_TITLE=expressed sequence AW109744
1434743_x_at	99.6	P	0.00073	-1.4	-2.64	D	0.99965	0.00035	gb:BB222846 /DB_XREF=gi:8891458 /DB_XREF=BB222846 /CLONE=A530079M03 /FEA=EST /CNT=26 /TID=Mm.27687.1 /TIER=Stack /STK=26 /UG=Mm.27687 /LL=99477 /UG_GENE=AA408288 /UG_TITLE=expressed sequence AA408288
1435567_at	1431.8	P	0.00024	-1.4	-2.64	D	0.99997	4e-05	gb:AI504378 /DB_XREF=gi:4402229 /DB_XREF=vl09b03.x1 /CLONE=IMAGE:963629 /FEA=EST /CNT=19 /TID=Mm.42254.2 /TIER=Stack /STK=15 /UG=Mm.42254 /LL=18679 /UG_GENE=Phka1 /UG_TITLE=phosphorylase kinase alpha 1
1435864_a_at	422.2	P	0.00024	-1.4	-2.64	D	0.99993	7e-05	gb:BG975168 /DB_XREF=gi:14362805 /DB_XREF=602843258F1 /CLONE=IMAGE:4978887 /FEA=EST /CNT=47 /TID=Mm.31946.2 /TIER=Stack /STK=12 /UG=Mm.31946 /LL=67892 /UG_GENE=1810063B05Rik /UG_TITLE=RIKEN cDNA 1810063B05 gene
1436586_x_at	4351.9	P	0.00024	-1.4	-2.64	D	0.99956	0.00044	gb:BE368859 /DB_XREF=gi:9314222 /DB_XREF=601221489F1 /CLONE=IMAGE:3590302 /FEA=EST /CNT=11 /TID=Mm.43778.3 /TIER=Stack /STK=8 /UG=Mm.43778 /LL=20044 /UG_GENE=Rps14 /UG_TITLE=ribosomal protein S14
1436949_a_at	1074.5	P	0.00024	-1.4	-2.64	D	0.99997	3e-05	gb:AV068352 /DB_XREF=gi:5188180 /DB_XREF=AV068352 /CLONE=2010303D07 /FEA=EST /CNT=102 /TID=Mm.153758.3 /TIER=Stack /STK=33 /UG=Mm.153758 /LL=67673 /UG_GENE=0610040H15Rik /UG_TITLE=RIKEN cDNA 0610040H15 gene
1437211_x_at	492.5	A	0.06763	-1.4	-2.64	D	0.99938	0.00062	gb:BB254141 /DB_XREF=gi:8946887 /DB_XREF=BB254141 /CLONE=A730060K17 /FEA=EST /CNT=26 /TID=Mm.19130.3 /TIER=Stack /STK=22 /UG=Mm.19130 /LL=68801 /UG_GENE=1110059L23Rik /UG_TITLE=RIKEN cDNA 1110059L23 gene
1437343_x_at	314.9	P	0.01856	-1.4	-2.64	D	0.99997	4e-05	gb:AV239773 /DB_XREF=gi:6192279 /DB_XREF=AV239773 /CLONE=4732436A17 /FEA=EST /CNT=20 /TID=Mm.21881.2 /TIER=Stack /STK=20 /UG=Mm.21881 /LL=170769 /UG_GENE=TOB3 /UG_TITLE=TOB3
1438292_x_at	2809.1	P	0.00024	-1.4	-2.64	D	0.99996	4e-05	gb:BB559878 /DB_XREF=gi:9646244 /DB_XREF=BB559878 /CLONE=E530001G03 /FEA=EST /CNT=13 /TID=Mm.19352.2 /TIER=Stack /STK=11 /UG=Mm.19352 /LL=105572 /UG_GENE=AI987814 /UG_TITLE=expressed sequence AI987814
1438422_at	955.6	P	0.00073	-1.4	-2.64	D	0.99987	0.00013	gb:BB143476 /DB_XREF=gi:8798413 /DB_XREF=BB143476 /CLONE=9930021A09 /FEA=EST /CNT=38 /TID=Mm.77445.2 /TIER=Stack /STK=10 /UG=Mm.77445 /LL=74352 /UG_GENE=4633401C23Rik /UG_TITLE=RIKEN cDNA 4633401C23 gene
1438644_x_at	661.7	P	0.00073	-1.4	-2.64	D	0.99981	0.00019	gb:BB264843 /DB_XREF=gi:8961303 /DB_XREF=BB264843 /CLONE=A830016N02 /FEA=EST /CNT=10 /TID=Mm.22353.4 /TIER=Stack /STK=10 /UG=Mm.22353 /LL=76501 /UG_GENE=1810029F08Rik /UG_TITLE=RIKEN cDNA 1810029F08 gene
1439332_at	2311.9	P	0.00024	-1.4	-2.64	D	0.99998	2e-05	gb:AV251625 /DB_XREF=gi:16387656 /DB_XREF=AV251625 /CLONE=4833432G11 /FEA=EST /CNT=8 /TID=Mm.195809.2 /TIER=Stack /STK=8 /UG=Mm.195809 /LL=73284 /UG_GENE=1700037B15Rik /UG_TITLE=RIKEN cDNA 1700037B15 gene
1448100_at	4090	P	0.00024	-1.4	-2.64	D	0.99998	2e-05	gb:NM_133797.1 /DB_XREF=gi:19527011 /GEN=C81457 /FEA=FLmRNA /CNT=376 /TID=Mm.24593.1 /TIER=FL+Stack /STK=239 /UG=Mm.24593 /LL=97820 /DEF=Mus musculus expressed sequence C81457 (C81457), mRNA. /PROD=RIKEN cDNA 4833439L19 /FL=gb:NM_133797.1
1448109_a_at	2627.8	P	0.00073	-1.4	-2.64	D	0.99903	0.00097	gb:NM_009080.1 /DB_XREF=gi:6677776 /GEN=Rpl26 /FEA=FLmRNA /CNT=313 /TID=Mm.3229.1 /TIER=FL+Stack /STK=215 /UG=Mm.3229 /LL=19941 /DEF=Mus musculus ribosomal protein L26 (Rpl26), mRNA. /PROD=ribosomal protein L26 /FL=gb:NM_009080.1
1448190_at	450.3	P	0.00073	-1.4	-2.64	D	0.99903	0.00097	gb:NM_025796.1 /DB_XREF=gi:13385265 /GEN=Mrpl33 /FEA=FLmRNA /CNT=210 /TID=Mm.30152.1 /TIER=FL+Stack /STK=138 /UG=Mm.30152 /LL=66845 /DEF=Mus musculus mitochondrial ribosomal protein L33 (Mrpl33), mRNA. /PROD=RIKEN cDNA 0610009M10 /FL=gb:NM_025796.1 gb:AB049651.1
1448249_at	2220	P	0.00122	-1.4	-2.64	D	0.99996	4e-05	gb:BC019391.1 /DB_XREF=gi:18043605 /FEA=FLmRNA /CNT=232 /TID=Mm.10669.1 /TIER=FL+Stack /STK=113 /UG=Mm.10669 /LL=14555 /UG_GENE=Gdc1 /DEF=Mus musculus, glycerol phosphate dehydrogenase 1, cytoplasmic adult, clone MGC:25620 IMAGE:4194849, mRNA, complete cds. /PROD=glycerol phosphate dehydrogenase 1, cytoplasmicadult /FL=gb:BC019391.1 gb:NM_010271.1 gb:J02655.1
1448253_at	1243.6	P	0.00024	-1.4	-2.64	D	0.99965	0.00035	gb:NM_008133.1 /DB_XREF=gi:6680026 /GEN=Glud /FEA=FLmRNA /CNT=323 /TID=Mm.10600.1 /TIER=FL+Stack /STK=112 /UG=Mm.10600 /LL=14661 /DEF=Mus musculus glutamate dehydrogenase (Glud), mRNA. /PROD=glutamate dehydrogenase /FL=gb:NM_008133.1
1448292_at	2996	P	0.00195	-1.4	-2.64	D	0.99998	2e-05	gb:NM_025650.1 /DB_XREF=gi:13385111 /GEN=0710008D09Rik /FEA=FLmRNA /CNT=200 /TID=Mm.43162.1 /TIER=FL+Stack /STK=100 /UG=Mm.43162 /LL=66594 /DEF=Mus musculus RIKEN cDNA 0710008D09 gene (0710008D09Rik), mRNA. /PROD=RIKEN cDNA 0710008D09 /FL=gb:NM_025650.1
1448322_a_at	7534.1	P	0.00024	-1.4	-2.64	D	0.99998	2e-05	gb:NM_009941.1 /DB_XREF=gi:6753497 /GEN=Cox4a /FEA=FLmRNA /CNT=221 /TID=Mm.2136.1 /TIER=FL+Stack /STK=91 /UG=Mm.2136 /LL=12857 /DEF=Mus musculus cytochrome c oxidase, subunit IVa (Cox4a), mRNA. /PROD=cytochrome c oxidase, subunit IV /FL=gb:NM_009941.1
1448491_at	2181.3	P	0.00073	-1.4	-2.64	D	0.99996	4e-05	gb:NM_016772.1 /DB_XREF=gi:7949036 /GEN=Ech1 /FEA=FLmRNA /CNT=192 /TID=Mm.2112.1 /TIER=FL+Stack /STK=66 /UG=Mm.2112 /LL=51798 /DEF=Mus musculus enoyl coenzyme A hydratase 1, peroxisomal (Ech1), mRNA. /PROD=enoyl coenzyme A hydratase 1, peroxisomal /FL=gb:AF030343.1 gb:NM_016772.1
1448685_at	1765	P	0.00024	-1.4	-2.64	D	0.99996	4e-05	gb:NM_026063.1 /DB_XREF=gi:13385559 /GEN=2900010M23Rik /FEA=FLmRNA /CNT=82 /TID=Mm.29700.1 /TIER=FL+Stack /STK=47 /UG=Mm.29700 /LL=67267 /DEF=Mus musculus RIKEN cDNA 2900010M23 gene (2900010M23Rik), mRNA. /PROD=RIKEN cDNA 2900010M23 /FL=gb:NM_026063.1
1448853_at	478.3	P	0.03027	-1.4	-2.64	D	0.99969	0.00031	gb:NM_025292.1 /DB_XREF=gi:13384641 /GEN=Synj2bp /FEA=FLmRNA /CNT=159 /TID=Mm.141066.1 /TIER=FL+Stack /STK=35 /UG=Mm.141066 /LL=24071 /DEF=Mus musculus synaptojanin 2 binding protein (Synj2bp), mRNA. /PROD=synaptojanin 2 binding protein /FL=gb:NM_025292.1 gb:BC027433.1
1449040_a_at	204.2	P	0.00195	-1.4	-2.64	D	0.99981	0.00019	gb:NM_009266.1 /DB_XREF=gi:6678118 /GEN=Sps2 /FEA=FLmRNA /CNT=102 /TID=Mm.20294.1 /TIER=FL+Stack /STK=25 /UG=Mm.20294 /LL=20768 /DEF=Mus musculus selenophosphate synthetase 2 (Sps2), mRNA. /PROD=selenophosphate synthetase 2 /FL=gb:U43285.1 gb:NM_009266.1
1449218_at	1698.3	P	0.00415	-1.4	-2.64	D	0.99997	3e-05	gb:NM_007751.1 /DB_XREF=gi:6680994 /GEN=Cox8b /FEA=FLmRNA /CNT=27 /TID=Mm.3841.1 /TIER=FL+Stack /STK=18 /UG=Mm.3841 /LL=12869 /DEF=Mus musculus cytochrome c oxidase, subunit VIIIb (Cox8b), mRNA. /PROD=cytochrome c oxidase, subunit VIIIb /FL=gb:U15541.1 gb:NM_007751.1
1449383_at	5181.6	P	0.00024	-1.4	-2.64	D	0.99961	0.00039	gb:NM_007421.1 /DB_XREF=gi:6671518 /GEN=Adss1 /FEA=FLmRNA /CNT=34 /TID=Mm.3440.1 /TIER=FL+Stack /STK=12 /UG=Mm.3440 /LL=11565 /DEF=Mus musculus adenylosuccinate synthetase 1, muscle (Adss1), mRNA. /PROD=adenylosuccinate synthetase 1, muscle /FL=gb:M74495.1 gb:NM_007421.1
1449714_at	296	P	0.00024	-1.4	-2.64	D	0.99903	0.00097	gb:AI790341 /DB_XREF=gi:5338057 /DB_XREF=uk99a05.x1 /CLONE=IMAGE:2064656 /FEA=EST /CNT=1 /TID=Mm.202829.1 /TIER=ConsEnd /STK=1 /UG=Mm.202829 /LL=99073 /UG_GENE=AI790341 /UG_TITLE=expressed sequence AI790341
1449969_at	5870.9	P	0.00024	-1.4	-2.64	D	0.99998	2e-05	gb:NM_016712.1 /DB_XREF=gi:7710103 /GEN=Tmod4 /FEA=FLmRNA /CNT=8 /TID=Mm.71935.1 /TIER=FL /STK=3 /UG=Mm.71935 /LL=50874 /DEF=Mus musculus tropomodulin 4 (Tmod4), mRNA. /PROD=tropomodulin 4 /FL=gb:AF177174.1 gb:NM_016712.1
1450150_a_at	1633.7	P	0.00122	-1.4	-2.64	D	0.99998	2e-05	gb:NM_016738.1 /DB_XREF=gi:7949126 /GEN=Rpl13 /FEA=FLmRNA /CNT=11 /TID=Mm.42578.1 /TIER=FL /STK=2 /UG=Mm.42578 /LL=19898 /DEF=Mus musculus ribosomal protein L13 (Rpl13), mRNA. /PROD=ribosomal protein L13 /FL=gb:U28917.1 gb:NM_016738.1
1450668_s_at	1101.7	P	0.00073	-1.4	-2.64	D	0.99973	0.00027	gb:NM_008303.1 /DB_XREF=gi:6680308 /GEN=Hspe1 /FEA=FLmRNA /CNT=221 /TID=Mm.197601.1 /TIER=FL+Stack /STK=32 /UG=Mm.197601 /LL=15528 /DEF=Mus musculus heat shock 10 kDa protein 1 (chaperonin 10) (Hspe1), mRNA. /PROD=heat shock 10 kDa protein 1 (chaperonin 10) /FL=gb:NM_008303.1 gb:U09659.1 gb:BC024385.1
1450735_at	779.3	P	0.00024	-1.4	-2.64	D	0.99983	0.00017	gb:AF349950.1 /DB_XREF=gi:13549143 /FEA=FLmRNA /CNT=129 /TID=Mm.27831.1 /TIER=FL+Stack /STK=14 /UG=Mm.27831 /LL=66249 /UG_GENE=1810003N24Rik /DEF=Mus musculus putative 25.7 kDa protein mRNA, complete cds. /PROD=putative 25.7 kDa protein /FL=gb:NM_025443.1 gb:BC020037.1 gb:AF349950.1
1450818_a_at	1194.8	P	0.00195	-1.4	-2.64	D	0.99991	9e-05	gb:NM_023202.1 /DB_XREF=gi:12963570 /GEN=Ndufa7 /FEA=FLmRNA /CNT=13 /TID=Mm.29513.1 /TIER=FL /STK=0 /UG=Mm.29513 /LL=66416 /DEF=Mus musculus NADH dehydrogenase (ubiquinone) 1 alpha subcomplex, 7 (14.5kD, B14.5a) (Ndufa7), mRNA. /PROD=NADH dehydrogenase (ubiquinone) 1 alphasubcomplex, 7 (14.5kD, B14.5a) /FL=gb:NM_023202.1
1451005_at	1170.6	P	0.00024	-1.4	-2.64	D	0.99995	5e-05	gb:BM209585 /DB_XREF=gi:17766119 /DB_XREF=C0650A01-3 /CLONE=C0650A01 /FEA=FLmRNA /CNT=300 /TID=Mm.7353.1 /TIER=Stack /STK=17 /UG=Mm.7353 /LL=22218 /UG_GENE=Ubl1 /UG_TITLE=ubiquitin-like 1 /FL=gb:AF033353.1 gb:NM_009460.1
1451084_at	1262.7	P	0.00024	-1.4	-2.64	D	0.99987	0.00013	gb:BC012522.1 /DB_XREF=gi:15214777 /FEA=FLmRNA /CNT=224 /TID=Mm.28336.1 /TIER=FL+Stack /STK=153 /UG=Mm.28336 /LL=66841 /UG_GENE=0610010I20Rik /DEF=Mus musculus, RIKEN cDNA 0610010I20 gene, clone MGC:6275 IMAGE:2648103, mRNA, complete cds. /PROD=RIKEN cDNA 0610010I20 gene /FL=gb:BC012522.1
1451124_at	2394.3	P	0.00024	-1.4	-2.64	D	0.99995	5e-05	gb:BC002066.1 /DB_XREF=gi:12805214 /FEA=FLmRNA /CNT=274 /TID=Mm.5274.1 /TIER=FL+Stack /STK=104 /UG=Mm.5274 /LL=20655 /UG_GENE=Sod1 /DEF=Mus musculus, Similar to superoxide dismutase 1, soluble, clone MGC:6157 IMAGE:3496016, mRNA, complete cds. /PROD=Similar to superoxide dismutase 1, soluble /FL=gb:BC002066.1
1451149_at	3583.2	P	0.00024	-1.4	-2.64	D	0.99998	2e-05	gb:BC008527.1 /DB_XREF=gi:14250209 /FEA=FLmRNA /CNT=180 /TID=Mm.22403.1 /TIER=FL+Stack /STK=90 /UG=Mm.22403 /LL=72157 /UG_GENE=2610020G18Rik /DEF=Mus musculus, RIKEN cDNA 2610020G18 gene, clone MGC:6642 IMAGE:3495694, mRNA, complete cds. /PROD=RIKEN cDNA 2610020G18 gene /FL=gb:BC008527.1
1451170_s_at	927	P	0.00122	-1.4	-2.64	D	0.99969	0.00031	gb:BC024503.1 /DB_XREF=gi:19353850 /FEA=FLmRNA /CNT=156 /TID=Mm.22121.1 /TIER=FL+Stack /STK=79 /UG=Mm.22121 /DEF=Mus musculus, Similar to pM5 protein, clone MGC:37454 IMAGE:4983418, mRNA, complete cds. /PROD=Similar to pM5 protein /FL=gb:BC024503.1
1451208_at	311.3	P	0.00024	-1.4	-2.64	D	0.99998	2e-05	gb:BC013717.1 /DB_XREF=gi:15489221 /FEA=FLmRNA /CNT=303 /TID=Mm.3845.1 /TIER=FL+Stack /STK=63 /UG=Mm.3845 /DEF=Mus musculus, eukaryotic translation termination factor 1, clone MGC:18745 IMAGE:3992883, mRNA, complete cds. /PROD=eukaryotic translation termination factor 1 /FL=gb:BC013717.1
1451262_a_at	1685	P	0.00024	-1.4	-2.64	D	0.99993	7e-05	gb:BC026972.1 /DB_XREF=gi:20072509 /FEA=FLmRNA /CNT=91 /TID=Mm.200499.1 /TIER=FL+Stack /STK=49 /UG=Mm.200499 /DEF=Mus musculus, clone MGC:36522 IMAGE:5371230, mRNA, complete cds. /PROD=Unknown (protein for MGC:36522) /FL=gb:BC026958.1 gb:BC026972.1 gb:BC024410.1
1451312_at	5489.7	P	0.00024	-1.4	-2.64	D	0.99998	2e-05	gb:BC013503.1 /DB_XREF=gi:15488720 /FEA=FLmRNA /CNT=67 /TID=Mm.28712.1 /TIER=FL+Stack /STK=38 /UG=Mm.28712 /LL=75406 /UG_GENE=1010001M04Rik /DEF=Mus musculus, RIKEN cDNA 1010001M04 gene, clone MGC:19170 IMAGE:4223916, mRNA, complete cds. /PROD=RIKEN cDNA 1010001M04 gene /FL=gb:BC013503.1
1451398_at	871.1	P	0.00073	-1.4	-2.64	D	0.99969	0.00031	gb:BC009118.1 /DB_XREF=gi:14318639 /FEA=FLmRNA /CNT=53 /TID=Mm.29059.1 /TIER=FL+Stack /STK=26 /UG=Mm.29059 /DEF=Mus musculus, clone MGC:6971 IMAGE:3154595, mRNA, complete cds. /PROD=Unknown (protein for MGC:6971) /FL=gb:BC009118.1
1451642_at	457.8	P	0.00195	-1.4	-2.64	D	0.99987	0.00013	gb:BE199508 /DB_XREF=gi:8711677 /DB_XREF=us72h11.x1 /CLONE=IMAGE:3256773 /FEA=FLmRNA /CNT=24 /TID=Mm.42027.2 /TIER=Stack /STK=14 /UG=Mm.42027 /LL=16561 /UG_GENE=Kif1b /UG_TITLE=kinesin heavy chain member 1B /FL=gb:D17577.1
1451676_at	1547.3	P	0.00024	-1.4	-2.64	D	0.99997	4e-05	gb:BC002090.1 /DB_XREF=gi:12805254 /FEA=FLmRNA /CNT=31 /TID=Mm.27128.1 /TIER=FL /STK=2 /UG=Mm.27128 /LL=66556 /UG_GENE=2310074H19Rik /DEF=Mus musculus, Similar to DR1-associated protein 1 (negative cofactor 2 alpha), clone MGC:6341 IMAGE:3488139, mRNA, complete cds. /PROD=Similar to DR1-associated protein 1 (negativecofactor 2 alpha) /FL=gb:BC002090.1
1452184_at	2440.4	P	0.00073	-1.4	-2.64	D	0.99998	2e-05	gb:W29413 /DB_XREF=gi:1309560 /DB_XREF=mb98f12.r1 /CLONE=IMAGE:337487 /FEA=mRNA /CNT=173 /TID=Mm.4537.1 /TIER=Stack /STK=73 /UG=Mm.4537 /LL=66218 /UG_GENE=Ndufb9 /UG_TITLE=NADH dehydrogenase (ubiquinone) 1 beta subcomplex, 9
1452274_at	289.6	P	0.04614	-1.4	-2.64	D	0.99923	0.00077	gb:BG976649 /DB_XREF=gi:14364286 /DB_XREF=602846954F1 /CLONE=IMAGE:4977565 /FEA=mRNA /CNT=217 /TID=Mm.220972.1 /TIER=Stack /STK=27 /UG=Mm.220972 /UG_TITLE=Mus musculus, Similar to testis expressed sequence 27, clone IMAGE:4950648, mRNA, partial cds
1452281_at	736.9	P	0.00024	-1.4	-2.64	D	0.99903	0.00097	gb:Z11664.1 /DB_XREF=gi:54136 /FEA=mRNA /CNT=54 /TID=Mm.3770.1 /TIER=Stack /STK=25 /UG=Mm.3770 /LL=20663 /UG_GENE=Sos2 /DEF=M.musculus mRNA for son of sevenless 2. /PROD=son of sevenless 2
1452285_a_at	4375.1	P	0.00024	-1.4	-2.64	D	0.99903	0.00097	gb:AK002778.1 /DB_XREF=gi:12833011 /FEA=mRNA /CNT=202 /TID=Mm.182962.1 /TIER=Stack /STK=24 /UG=Mm.182962 /LL=66085 /UG_GENE=Eif3s5 /UG_TITLE=eukaryotic translation initiation factor 3, subunit 5 (epsilon) /DEF=Mus musculus adult male kidney cDNA, RIKEN full-length enriched library, clone:0610037M02:homolog to EUKARYOTIC TRANSLATION INITIATION FACTOR 3 SUBUNIT 5 (EIF-3 EPSILON) (EIF3-P47), full in…
1452895_at	402	P	0.00073	-1.4	-2.64	D	0.99998	2e-05	gb:AK011438.1 /DB_XREF=gi:12847564 /FEA=mRNA /CNT=87 /TID=Mm.5710.1 /TIER=Stack /STK=22 /UG=Mm.5710 /LL=75407 /UG_GENE=2610017J04Rik /UG_TITLE=RIKEN cDNA 2610017J04 gene /DEF=Mus musculus 10 days embryo whole body cDNA, RIKEN full-length enriched library, clone:2610017J04:unclassifiable transcript, full insert sequence.
1453362_x_at	1051	P	0.00122	-1.4	-2.64	D	0.99938	0.00062	gb:AK008386.1 /DB_XREF=gi:12842539 /GEN=Rps24 /FEA=mRNA /CNT=13 /TID=Mm.16775.5 /TIER=ConsEnd /STK=4 /UG=Mm.16775 /LL=20088 /UG_TITLE=ribosomal protein S24 /DEF=Mus musculus adult male small intestine cDNA, RIKEN full-length enriched library, clone:2010110L03:ribosomal protein S24, full insert sequence.
1453725_a_at	529.6	P	0.01074	-1.4	-2.64	D	0.99998	2e-05	gb:AK012225.1 /DB_XREF=gi:12848837 /FEA=mRNA /CNT=38 /TID=Mm.193040.2 /TIER=ConsEnd /STK=0 /UG=Mm.193040 /LL=50529 /UG_GENE=Mrps7 /UG_TITLE=mitchondrial ribosomal protein S7 /DEF=Mus musculus 11 days embryo whole body cDNA, RIKEN full-length enriched library, clone:2700008O11:mitchondrial ribosomal protein S7, full insert sequence.
1454842_a_at	1605.2	P	0.00024	-1.4	-2.64	D	0.99914	0.00087	gb:AI853240 /DB_XREF=gi:5497146 /DB_XREF=UI-M-BH0-ajl-a-04-0-UI.s1 /CLONE=UI-M-BH0-ajl-a-04-0-UI /FEA=EST /CNT=46 /TID=Mm.21686.1 /TIER=Stack /STK=42 /UG=Mm.21686 /LL=97884 /UG_GENE=C80633 /UG_TITLE=expressed sequence C80633
1454921_at	714.2	P	0.00073	-1.4	-2.64	D	0.99979	0.00021	gb:AV111575 /DB_XREF=gi:5265655 /DB_XREF=AV111575 /CLONE=2610002M15 /FEA=EST /CNT=45 /TID=Mm.27391.1 /TIER=Stack /STK=35 /UG=Mm.27391 /UG_TITLE=ESTs
1455076_a_at	97.8	P	0.0376	-1.4	-2.64	D	0.99914	0.00087	gb:AV255808 /DB_XREF=gi:16388242 /DB_XREF=AV255808 /CLONE=4921523B13 /FEA=EST /CNT=33 /TID=Mm.193087.2 /TIER=Stack /STK=26 /UG=Mm.193087 /LL=192288 /UG_GENE=MGC28965 /UG_TITLE=hypothetical protein MGC28965
1455126_x_at	3885.7	P	0.00024	-1.4	-2.64	D	0.99983	0.00017	gb:AV209841 /DB_XREF=gi:6150513 /DB_XREF=AV209841 /CLONE=1700121K23 /FEA=EST /CNT=25 /TID=Mm.29828.3 /TIER=Stack /STK=24 /UG=Mm.29828 /LL=69159 /UG_GENE=1810036J22Rik /UG_TITLE=RIKEN cDNA 1810036J22 gene
1455662_x_at	3601.3	P	0.00024	-1.4	-2.64	D	0.99979	0.00021	gb:AV117525 /DB_XREF=gi:5299676 /DB_XREF=AV117525 /CLONE=2610203J23 /FEA=EST /CNT=14 /TID=Mm.42767.3 /TIER=Stack /STK=9 /UG=Mm.42767 /LL=20068 /UG_GENE=Rps17 /UG_TITLE=ribosomal protein S17
1455806_x_at	6620.6	P	0.00024	-1.4	-2.64	D	0.99998	2e-05	gb:AV124207 /DB_XREF=gi:5310441 /DB_XREF=AV124207 /CLONE=2700017A03 /FEA=EST /CNT=64 /TID=Mm.27886.4 /TIER=Stack /STK=63 /UG=Mm.27886 /LL=66414 /UG_GENE=2410011G03Rik /UG_TITLE=RIKEN cDNA 2410011G03 gene
1455880_s_at	521.4	P	0.02393	-1.4	-2.64	D	0.99965	0.00035	gb:C86082 /DB_XREF=gi:2918039 /DB_XREF=C86082 /CLONE=J0220D05 /FEA=EST /CNT=32 /TID=Mm.196641.4 /TIER=Stack /STK=30 /UG=Mm.196641 /LL=68107 /UG_GENE=5430417M23Rik /UG_TITLE=RIKEN cDNA 5430417M23 gene
1455911_x_at	5385.7	P	0.00122	-1.4	-2.64	D	0.99998	2e-05	gb:AV065861 /DB_XREF=gi:5185689 /DB_XREF=AV065861 /CLONE=2010104I23 /FEA=EST /CNT=27 /TID=Mm.30084.4 /TIER=Stack /STK=27 /UG=Mm.30084 /LL=104130 /UG_GENE=Np15 /UG_TITLE=nuclear protein 15.6
1456580_s_at	5006.6	P	0.00024	-1.4	-2.64	D	0.99998	2e-05	gb:AV019894 /DB_XREF=gi:4796886 /DB_XREF=AV019894 /CLONE=1190012E06 /FEA=EST /CNT=9 /TID=Mm.22514.3 /TIER=Stack /STK=9 /UG=Mm.22514 /LL=66043 /UG_GENE=0610008F14Rik /UG_TITLE=RIKEN cDNA 0610008F14 gene
1456695_x_at	5479	P	0.00024	-1.4	-2.64	D	0.99998	2e-05	gb:BF720337 /DB_XREF=gi:12021339 /DB_XREF=mab52d11.y1 /CLONE=IMAGE:3974060 /FEA=EST /CNT=9 /TID=Mm.45312.8 /TIER=Stack /STK=8 /UG=Mm.45312 /LL=59008 /UG_GENE=Anapc5 /UG_TITLE=anaphase-promoting complex subunit 5
1459986_a_at	4104.4	P	0.00024	-1.4	-2.64	D	0.99998	2e-05	gb:NM_009092.1 /DB_XREF=gi:6677800 /GEN=Rps17 /FEA=FLmRNA /CNT=329 /TID=Mm.42767.1 /TIER=FL+Stack /STK=174 /UG=Mm.42767 /LL=20068 /DEF=Mus musculus ribosomal protein S17 (Rps17), mRNA. /PROD=ribosomal protein S17 /FL=gb:NM_009092.1 gb:BC002044.1 gb:D25213.1
1460341_at	867.8	P	0.00024	-1.4	-2.64	D	0.99995	5e-05	gb:AF189817.1 /DB_XREF=gi:6013424 /GEN=Evt2 /FEA=FLmRNA /CNT=317 /TID=Mm.28491.1 /TIER=FL+Stack /STK=193 /UG=Mm.28491 /DEF=Mus musculus evectin-2 (Evt2) mRNA, complete cds. /PROD=evectin-2 /FL=gb:AF189817.1
1460424_at	836.5	P	0.01074	-1.4	-2.64	D	0.99945	0.00055	gb:BI411309 /DB_XREF=gi:15172245 /DB_XREF=602964441F1 /CLONE=IMAGE:5119763 /FEA=mRNA /CNT=57 /TID=Mm.29633.1 /TIER=Stack /STK=34 /UG=Mm.29633 /LL=69094 /UG_GENE=1810008O21Rik /UG_TITLE=RIKEN cDNA 1810008O21 gene
AFFX-18SRNAMur/X00686_3_at	1449.5	P	4e-05	-1.5	-2.83	D	1	0	M. musculus /GEN=18S rRNA /DB_XREF=gb:X00686.1 /NOTE=SIF corresponding to nucleotides 1321-1821 of gb:X00686.1 /DEF=Mouse gene for 18S rRNA.
1415734_at	2187.1	P	0.00024	-1.5	-2.83	D	0.99998	2e-05	gb:NM_009005.1 /DB_XREF=gi:6679598 /GEN=Rab7 /FEA=FLmRNA /CNT=511 /TID=Mm.4268.1 /TIER=FL+Stack /STK=154 /UG=Mm.4268 /LL=19349 /DEF=Mus musculus RAB7, member RAS oncogene family (Rab7), mRNA. /PROD=RAB7, member RAS oncogene family /FL=gb:NM_009005.1 gb:BC004597.1
1415962_at	1679.5	P	0.00024	-1.5	-2.83	D	0.99995	5e-05	gb:NM_080635.1 /DB_XREF=gi:18079340 /GEN=Eif3s3 /FEA=FLmRNA /CNT=320 /TID=Mm.183083.1 /TIER=FL+Stack /STK=157 /UG=Mm.183083 /LL=68135 /DEF=Mus musculus eukaryotic translation initiation factor 3, subunit 3 (gamma, 40kD) (Eif3s3), mRNA. /PROD=eukaryotic translation initiation factor 3,subunit 3 (gamma, 40kD) /FL=gb:BC014755.1 gb:NM_080635.1
1416026_a_at	1088.8	P	0.00024	-1.5	-2.83	D	0.99991	9e-05	gb:NM_009076.1 /DB_XREF=gi:6677768 /GEN=Rpl12 /FEA=FLmRNA /CNT=205 /TID=Mm.70127.1 /TIER=FL+Stack /STK=142 /UG=Mm.70127 /LL=19897 /DEF=Mus musculus ribosomal protein L12 (Rpl12), mRNA. /PROD=ribosomal protein L12 /FL=gb:NM_009076.1 gb:L04280.1 gb:BC018321.1
1416034_at	1530	P	0.00024	-1.5	-2.83	D	0.99987	0.00013	gb:BF123439 /DB_XREF=gi:10962479 /DB_XREF=601760641F1 /CLONE=IMAGE:4023467 /FEA=FLmRNA /CNT=468 /TID=Mm.6417.1 /TIER=Stack /STK=33 /UG=Mm.6417 /LL=12484 /UG_GENE=Cd24a /UG_TITLE=CD24a antigen /FL=gb:NM_009846.1 gb:M58661.1
1416204_at	391.8	P	0.00122	-1.5	-2.83	D	0.99997	3e-05	gb:NM_010271.1 /DB_XREF=gi:6753965 /GEN=Gdc1 /FEA=FLmRNA /CNT=232 /TID=Mm.10669.1 /TIER=FL /STK=2 /UG=Mm.10669 /LL=14555 /DEF=Mus musculus glycerol phosphate dehydrogenase 1, cytoplasmic adult (Gdc1), mRNA. /PROD=glycerolphosphate dehydrogenase 1, cytoplasmicadult /FL=gb:BC019391.1 gb:NM_010271.1 gb:J02655.1
1416292_at	1312.5	P	0.00293	-1.5	-2.83	D	0.99998	2e-05	gb:NM_007452.1 /DB_XREF=gi:6680689 /GEN=Prdx3 /FEA=FLmRNA /CNT=199 /TID=Mm.29821.1 /TIER=FL+Stack /STK=101 /UG=Mm.29821 /LL=11757 /DEF=Mus musculus peroxiredoxin 3 (Prdx3), mRNA. /PROD=anti-oxidant protein 1 /FL=gb:BC005626.1 gb:M28723.1 gb:NM_007452.1
1416341_at	691.7	P	0.00024	-1.5	-2.83	D	0.99961	0.00039	gb:NM_009090.1 /DB_XREF=gi:6677796 /GEN=Rpo2-3 /FEA=FLmRNA /CNT=154 /TID=Mm.2186.1 /TIER=FL+Stack /STK=96 /UG=Mm.2186 /LL=20021 /DEF=Mus musculus RNA polymerase II 3 (Rpo2-3), mRNA. /PROD=RNA polymerase II 3 /FL=gb:NM_009090.1 gb:D83999.1 gb:BC002023.1
1416393_at	804.5	P	0.00122	-1.5	-2.83	D	0.99998	2e-05	gb:NM_013536.1 /DB_XREF=gi:7305108 /GEN=Grcc2f /FEA=FLmRNA /CNT=185 /TID=Mm.6390.1 /TIER=FL+Stack /STK=92 /UG=Mm.6390 /LL=14791 /DEF=Mus musculus gene rich cluster, C2f gene (Grcc2f), mRNA. /PROD=gene rich cluster, C2f gene /FL=gb:NM_013536.1 gb:BC002004.1
1416415_a_at	1677	P	0.00024	-1.5	-2.83	D	0.99998	2e-05	gb:AY074806.1 /DB_XREF=gi:18535650 /FEA=FLmRNA /CNT=245 /TID=Mm.916.1 /TIER=FL+Stack /STK=90 /UG=Mm.916 /LL=51788 /UG_GENE=H2afz /DEF=Mus musculus histone H2A.Z mRNA, complete cds. /PROD=histone H2A.Z /FL=gb:U70494.1 gb:NM_016750.1 gb:AY074806.1
1416520_x_at	1583.8	P	0.00024	-1.5	-2.83	D	0.99998	2e-05	gb:NM_018730.1 /DB_XREF=gi:9055321 /GEN=Rpl36 /FEA=FLmRNA /CNT=174 /TID=Mm.11376.1 /TIER=FL+Stack /STK=83 /UG=Mm.11376 /LL=54217 /DEF=Mus musculus ribosomal protein L36 (Rpl36), mRNA. /PROD=ribosomal protein L36 /FL=gb:NM_018730.1 gb:BC021595.1
1416678_at	1383	P	0.00122	-1.5	-2.83	D	0.99998	2e-05	gb:NM_011991.1 /DB_XREF=gi:6753487 /GEN=Cops3 /FEA=FLmRNA /CNT=161 /TID=Mm.40.1 /TIER=FL+Stack /STK=74 /UG=Mm.40 /LL=26572 /DEF=Mus musculus COP9 (constitutive photomorphogenic) homolog, subunit 3 (Arabidopsis thaliana) (Cops3), mRNA. /PROD=COP9 (constitutive photomorphogenic), subunit 3(Arabidopsis) /FL=gb:AF071313.1 gb:NM_011991.1
1416794_at	141.5	P	0.00195	-1.5	-2.83	D	0.99989	0.00011	gb:NM_019717.1 /DB_XREF=gi:9789868 /GEN=Arl6ip2 /FEA=FLmRNA /CNT=127 /TID=Mm.24719.1 /TIER=FL /STK=2 /UG=Mm.24719 /LL=56298 /DEF=Mus musculus ADP-ribosylation-like factor 6 interacting protein 2 (Arl6ip2), mRNA. /PROD=ADP-ribosylation-like factor 6 interactingprotein 2 /FL=gb:BC006934.1 gb:AF133670.1 gb:NM_019717.1
1416816_at	1860	P	0.00195	-1.5	-2.83	D	0.99989	0.00011	gb:BQ175300 /DB_XREF=gi:20350792 /DB_XREF=UI-M-DJ2-bwc-o-04-0-UI.s1 /CLONE=UI-M-DJ2-bwc-o-04-0-UI /FEA=FLmRNA /CNT=196 /TID=Mm.143817.1 /TIER=Stack /STK=18 /UG=Mm.143817 /LL=59125 /UG_GENE=Nek7 /UG_TITLE=NIMA (never in mitosis gene a)-related expressed kinase 7 /FL=gb:NM_021605.1 gb:AF217650.1
1416824_at	1700.9	P	0.00024	-1.5	-2.83	D	0.99994	6e-05	gb:NM_026592.1 /DB_XREF=gi:13386077 /GEN=B230118H07Rik /FEA=FLmRNA /CNT=99 /TID=Mm.157502.1 /TIER=FL+Stack /STK=68 /UG=Mm.157502 /LL=68170 /DEF=Mus musculus RIKEN cDNA B230118H07 gene (B230118H07Rik), mRNA. /PROD=RIKEN cDNA B230118H07 /FL=gb:NM_026592.1 gb:BC025075.1
1416834_x_at	866.9	P	0.00073	-1.5	-2.83	D	0.99995	5e-05	gb:NM_026612.1 /DB_XREF=gi:13386095 /GEN=1810011O01Rik /FEA=FLmRNA /CNT=92 /TID=Mm.29415.1 /TIER=FL+Stack /STK=67 /UG=Mm.29415 /LL=68198 /DEF=Mus musculus RIKEN cDNA 1810011O01 gene (1810011O01Rik), mRNA. /PROD=RIKEN cDNA 1810011O01 /FL=gb:BC013510.1 gb:NM_026612.1
1416838_at	1089.4	P	0.00073	-1.5	-2.83	D	0.99945	0.00055	gb:BC019175.1 /DB_XREF=gi:17512430 /FEA=FLmRNA /CNT=164 /TID=Mm.4299.1 /TIER=FL+Stack /STK=67 /UG=Mm.4299 /LL=17850 /UG_GENE=Mut /DEF=Mus musculus, Similar to methylmalonyl-Coenzyme A mutase, clone MGC:29139 IMAGE:5007694, mRNA, complete cds. /PROD=Similar to methylmalonyl-Coenzyme A mutase /FL=gb:NM_008650.1 gb:BC019175.1
1417273_at	3767.2	P	0.00024	-1.5	-2.83	D	0.99998	2e-05	gb:NM_013743.1 /DB_XREF=gi:7305374 /GEN=Pdk4 /FEA=FLmRNA /CNT=83 /TID=Mm.10283.1 /TIER=FL+Stack /STK=50 /UG=Mm.10283 /LL=27273 /DEF=Mus musculus pyruvate dehydrogenase kinase 4 (Pdk4), mRNA. /PROD=pyruvate dehydrogenase kinase 4 /FL=gb:BC026134.1 gb:NM_013743.1
1417351_a_at	321.4	P	0.00024	-1.5	-2.83	D	0.99997	3e-05	gb:BC013777.1 /DB_XREF=gi:15489363 /FEA=FLmRNA /CNT=96 /TID=Mm.821.1 /TIER=FL+Stack /STK=47 /UG=Mm.821 /LL=57806 /UG_GENE=Snrpa1 /DEF=Mus musculus, clone MGC:6298 IMAGE:2651704, mRNA, complete cds. /PROD=Unknown (protein for MGC:6298) /FL=gb:AF230356.1 gb:BC013777.1 gb:NM_021336.1
1417892_a_at	315.6	P	0.00024	-1.5	-2.83	D	0.99992	8e-05	gb:NM_022433.1 /DB_XREF=gi:11967962 /GEN=Sirt3 /FEA=FLmRNA /CNT=52 /TID=Mm.41625.1 /TIER=FL+Stack /STK=34 /UG=Mm.41625 /LL=64384 /DEF=Mus musculus sirtuin 3 (silent mating type information regulation 2, homolog) 3 (S. cerevisiae) (Sirt3), mRNA. /PROD=sirtuin 3 /FL=gb:NM_022433.1 gb:AF299338.1
1418124_at	674.7	P	0.00586	-1.5	-2.83	D	0.99987	0.00013	gb:NM_026519.1 /DB_XREF=gi:13386013 /GEN=2610318K02Rik /FEA=FLmRNA /CNT=72 /TID=Mm.220942.1 /TIER=FL+Stack /STK=29 /UG=Mm.220942 /LL=68032 /DEF=Mus musculus RIKEN cDNA 2610318K02 gene (2610318K02Rik), mRNA. /PROD=RIKEN cDNA 2610318K02 /FL=gb:NM_026519.1
1419352_at	535.5	P	0.00024	-1.5	-2.83	D	0.99998	2e-05	gb:BC003916.1 /DB_XREF=gi:13278141 /FEA=FLmRNA /CNT=88 /TID=Mm.28679.1 /TIER=FL+Stack /STK=10 /UG=Mm.28679 /LL=67669 /UG_GENE=0610007P06Rik /DEF=Mus musculus, RIKEN cDNA 0610007P06 gene, clone MGC:7275 IMAGE:3485003, mRNA, complete cds. /PROD=RIKEN cDNA 0610007P06 gene /FL=gb:NM_026304.1 gb:BC003916.1
1419423_at	141.8	P	0.00293	-1.5	-2.83	D	0.99997	3e-05	gb:NM_138673.1 /DB_XREF=gi:20149763 /GEN=Stab2-pending /FEA=FLmRNA /CNT=23 /TID=Mm.40289.1 /TIER=FL+Stack /STK=10 /UG=Mm.40289 /LL=192188 /DEF=Mus musculus stabilin 2 (Stab2-pending), mRNA. /PROD=stabilin-2 /FL=gb:NM_138673.1 gb:AF364951.2
1420494_x_at	6079.3	P	0.00073	-1.5	-2.83	D	0.99983	0.00017	gb:BC006680.1 /DB_XREF=gi:13879397 /FEA=FLmRNA /CNT=58 /TID=Mm.331.1 /TIER=FL /STK=4 /UG=Mm.331 /LL=22190 /UG_GENE=Ubc /DEF=Mus musculus, Similar to ubiquitin C, clone MGC:7811 IMAGE:3500023, mRNA, complete cds. /PROD=Similar to ubiquitin C /FL=gb:NM_019639.2 gb:BC006680.1
1420886_a_at	634.8	P	0.00024	-1.5	-2.83	D	0.99996	4e-05	gb:NM_013842.2 /DB_XREF=gi:13775155 /GEN=Xbp1 /FEA=FLmRNA /CNT=84 /TID=Mm.22718.1 /TIER=FL /STK=2 /UG=Mm.22718 /LL=22433 /DEF=Mus musculus X-box binding protein 1 (Xbp1), mRNA. /PROD=X-box binding protein 1 /FL=gb:NM_013842.2 gb:AF027963.3
1421323_a_at	878.3	P	0.00024	-1.5	-2.83	D	0.99998	2e-05	gb:NM_011816.1 /DB_XREF=gi:6753929 /GEN=G3bp2-pending /FEA=FLmRNA /CNT=8 /TID=Mm.2411.1 /TIER=FL /STK=2 /UG=Mm.2411 /LL=23881 /DEF=Mus musculus Ras-GTPase-activating protein (GAP<120>) SH3-domain binding protein 2 (G3bp2-pending), mRNA. /PROD=Ras-GTPase-activating protein (GAP<120>)SH3-domain binding protein 2 /FL=gb:NM_011816.1 gb:U65313.1
1422315_x_at	1368.6	P	0.00195	-1.5	-2.83	D	0.9999	0.0001	gb:NM_011079.1 /DB_XREF=gi:6755053 /GEN=Phkg /FEA=FLmRNA /CNT=1 /TID=Mm.3159.1 /TIER=FL /STK=1 /UG=Mm.3159 /LL=18682 /DEF=Mus musculus phosphorylase kinase gamma (Phkg), mRNA. /PROD=phosphorylase kinase gamma /FL=gb:NM_011079.1
1422500_at	881.6	P	0.00024	-1.5	-2.83	D	0.99998	2e-05	gb:AV030425 /DB_XREF=gi:16356549 /DB_XREF=AV030425 /CLONE=1500012E04 /FEA=FLmRNA /CNT=215 /TID=Mm.196043.1 /TIER=Stack /STK=65 /UG=Mm.196043 /LL=67834 /UG_GENE=Idh3a /UG_TITLE=isocitrate dehydrogenase 3 (NAD+) alpha /FL=gb:NM_029573.1
1422644_at	5159.1	P	0.00024	-1.5	-2.83	D	0.99997	3e-05	gb:NM_015825.1 /DB_XREF=gi:7657557 /GEN=Sh3bgr /FEA=FLmRNA /CNT=53 /TID=Mm.28638.1 /TIER=FL+Stack /STK=22 /UG=Mm.28638 /LL=50795 /DEF=Mus musculus SH3-binding domain glutamic acid-rich protein (Sh3bgr), mRNA. /PROD=SH3-binding domain glutamic acid-rich protein /FL=gb:NM_015825.1
1422794_at	1206.2	P	0.00122	-1.5	-2.83	D	0.99991	9e-05	gb:NM_016716.1 /DB_XREF=gi:7710013 /GEN=Cul3 /FEA=FLmRNA /CNT=218 /TID=Mm.12665.1 /TIER=FL+Stack /STK=11 /UG=Mm.12665 /LL=26554 /DEF=Mus musculus cullin 3 (Cul3), mRNA. /PROD=cullin 3 /FL=gb:BC027304.1 gb:NM_016716.1 gb:AF129738.1
1423106_at	4561.5	P	0.00024	-1.5	-2.83	D	0.99998	2e-05	gb:AK011363.1 /DB_XREF=gi:12847437 /GEN=Ube2b /FEA=FLmRNA /CNT=254 /TID=Mm.1920.1 /TIER=Stack /STK=51 /UG=Mm.1920 /LL=22210 /UG_TITLE=ubiquitin-conjugating enzyme E2B, RAD6 homology (S. cerevisiae) /DEF=Mus musculus 10 days embryo whole body cDNA, RIKEN full-length enriched library, clone:2610009I04:ubiquitin-conjugating enzyme E2B (RAD6 homology), full insert sequence. /FL=gb:U57690.1 gb:NM_0094…
1423283_at	672.8	P	0.00024	-1.5	-2.83	D	0.99997	4e-05	gb:AA239637 /DB_XREF=gi:1863659 /DB_XREF=my21h03.r1 /CLONE=IMAGE:696533 /FEA=FLmRNA /CNT=195 /TID=Mm.3128.1 /TIER=Stack /STK=9 /UG=Mm.3128 /LL=18738 /UG_GENE=Pitpn /UG_TITLE=phosphatidylinositol transfer protein /FL=gb:NM_008850.1 gb:U96725.1
1423441_at	788.2	P	0.00024	-1.5	-2.83	D	0.99931	0.00069	gb:AV003728 /DB_XREF=gi:16356036 /DB_XREF=AV003728 /CLONE=0610033O16 /FEA=FLmRNA /CNT=133 /TID=Mm.103.1 /TIER=Stack /STK=24 /UG=Mm.103 /LL=15278 /UG_GENE=Hkp1 /UG_TITLE=house-keeping protein 1 /FL=gb:M74555.1 gb:NM_008249.1
1423462_at	1349.2	P	0.00024	-1.5	-2.83	D	0.99996	4e-05	gb:AA929089 /DB_XREF=gi:3078398 /DB_XREF=vq59a04.r1 /CLONE=IMAGE:1106574 /FEA=FLmRNA /CNT=219 /TID=Mm.193041.1 /TIER=ConsEnd /STK=0 /UG=Mm.193041 /LL=192168 /UG_GENE=Map3k7ip2 /UG_TITLE=mitogen-activated protein kinase kinase kinase 7 interacting protein 2 /FL=gb:NM_138667.1 gb:BC004813.1
1423785_at	2164.8	P	0.00122	-1.5	-2.83	D	0.99994	6e-05	gb:BC006903.1 /DB_XREF=gi:13905213 /FEA=FLmRNA /CNT=228 /TID=Mm.140619.1 /TIER=FL+Stack /STK=111 /UG=Mm.140619 /LL=112405 /UG_GENE=Egln1 /DEF=Mus musculus, Similar to chromosome 1 open reading frame 12, clone MGC:11947 IMAGE:3600175, mRNA, complete cds. /PROD=Similar to chromosome 1 open reading frame 12 /FL=gb:BC006903.1
1423799_at	3285.2	P	0.00024	-1.5	-2.83	D	0.99998	2e-05	gb:BI693609 /DB_XREF=gi:15656238 /DB_XREF=603342303F1 /CLONE=IMAGE:5370216 /FEA=FLmRNA /CNT=452 /TID=Mm.13886.1 /TIER=ConsEnd /STK=1 /UG=Mm.13886 /LL=20918 /UG_GENE=Sui1-rs1 /UG_TITLE=suppressor of initiator codon mutations, related sequence 1 (S. cerevisiae) /FL=gb:BC003463.1 gb:BC010791.1 gb:AF129888.1
1423852_at	1108.9	P	0.00024	-1.5	-2.83	D	0.99998	2e-05	gb:BC024118.1 /DB_XREF=gi:18848276 /FEA=FLmRNA /CNT=126 /TID=Mm.218843.1 /TIER=FL+Stack /STK=90 /UG=Mm.218843 /DEF=Mus musculus, similar to Unknown (protein for IMAGE:4477067), clone MGC:37759 IMAGE:5068886, mRNA, complete cds. /PROD=similar to Unknown (protein for IMAGE:4477067) /FL=gb:BC024118.1
1423907_a_at	2632.5	P	0.00024	-1.5	-2.83	D	0.99998	2e-05	gb:BC021616.1 /DB_XREF=gi:18204464 /FEA=FLmRNA /CNT=122 /TID=Mm.44227.1 /TIER=FL+Stack /STK=81 /UG=Mm.44227 /DEF=Mus musculus, clone MGC:37950 IMAGE:5132866, mRNA, complete cds. /PROD=Unknown (protein for MGC:37950) /FL=gb:BC021616.1
1424042_at	478.5	P	0.00024	-1.5	-2.83	D	0.99991	9e-05	gb:BC020100.1 /DB_XREF=gi:18043259 /FEA=FLmRNA /CNT=101 /TID=Mm.198.1 /TIER=FL+Stack /STK=59 /UG=Mm.198 /DEF=Mus musculus, Similar to transmembrane protein 5, clone MGC:28135 IMAGE:3981114, mRNA, complete cds. /PROD=Similar to transmembrane protein 5 /FL=gb:BC020100.1
1424095_at	446.8	P	0.00024	-1.5	-2.83	D	0.99995	5e-05	gb:BC016519.1 /DB_XREF=gi:16741388 /FEA=FLmRNA /CNT=93 /TID=Mm.34038.1 /TIER=FL+Stack /STK=54 /UG=Mm.34038 /LL=66368 /UG_GENE=2310009A18Rik /DEF=Mus musculus, clone MGC:27879 IMAGE:3495638, mRNA, complete cds. /PROD=Unknown (protein for MGC:27879) /FL=gb:BC016519.1
1424244_at	374.7	P	0.00586	-1.5	-2.83	D	0.99938	0.00062	gb:AK005797.1 /DB_XREF=gi:12838556 /GEN=Icam1 /FEA=FLmRNA /CNT=132 /TID=Mm.25455.1 /TIER=Stack /STK=8 /UG=Mm.25455 /UG_TITLE=Mus musculus adult male testis cDNA, RIKEN full-length enriched library, clone:1700009J18:intercellular adhesion molecule, full insert sequence /DEF=Mus musculus adult male testis cDNA, RIKEN full-length enriched library, clone:1700009J18:intercellular adhesion molecule, fu…
1424315_at	289.3	P	0.03027	-1.5	-2.83	D	0.99969	0.00031	gb:BC019533.1 /DB_XREF=gi:18043440 /FEA=FLmRNA /CNT=64 /TID=Mm.182022.1 /TIER=FL+Stack /STK=38 /UG=Mm.182022 /LL=68001 /UG_GENE=1110004E09Rik /DEF=Mus musculus, Similar to chromosome 21 open reading frame 59, clone MGC:28517 IMAGE:4191729, mRNA, complete cds. /PROD=Similar to chromosome 21 open reading frame 59 /FL=gb:BC019533.1
1424400_a_at	72.6	P	0.00586	-1.5	-2.83	D	0.99987	0.00013	gb:BC025939.1 /DB_XREF=gi:19684150 /FEA=FLmRNA /CNT=116 /TID=Mm.30035.1 /TIER=FL+Stack /STK=34 /UG=Mm.30035 /LL=70374 /UG_GENE=1810048F20Rik /DEF=Mus musculus, Similar to 10-formyltetrahydrofolate dehydrogenase, clone MGC:37834 IMAGE:5099360, mRNA, complete cds. /PROD=Similar to 10-formyltetrahydrofolatedehydrogenase /FL=gb:BC025939.1
1424574_at	473.1	P	0.00073	-1.5	-2.83	D	0.99965	0.00035	gb:AK014490.1 /DB_XREF=gi:12852380 /FEA=FLmRNA /CNT=164 /TID=Mm.117055.1 /TIER=Stack /STK=28 /UG=Mm.117055 /LL=74336 /UG_GENE=4432412D15Rik /UG_TITLE=RIKEN cDNA 4432412D15 gene /DEF=Mus musculus 14 days embryo liver cDNA, RIKEN full-length enriched library, clone:4432412D15:homolog to HYPOTHETICAL PROTEIN CGI-100 PRECURSOR, full insert sequence. /FL=gb:BC020076.1
1424649_a_at	1064.2	P	0.00024	-1.5	-2.83	D	0.99997	3e-05	gb:BC025461.1 /DB_XREF=gi:19343772 /FEA=FLmRNA /CNT=35 /TID=Mm.22270.1 /TIER=FL+Stack /STK=21 /UG=Mm.22270 /DEF=Mus musculus, clone MGC:38363 IMAGE:5344986, mRNA, complete cds. /PROD=Unknown (protein for MGC:38363) /FL=gb:BC025461.1
1424937_at	195.7	P	0.00024	-1.5	-2.83	D	0.99976	0.00024	gb:BC024138.1 /DB_XREF=gi:18848248 /FEA=FLmRNA /CNT=26 /TID=Mm.22926.1 /TIER=FL+Stack /STK=11 /UG=Mm.22926 /LL=66968 /UG_GENE=2310076L09Rik /DEF=Mus musculus, RIKEN cDNA 2310076L09 gene, clone MGC:37973 IMAGE:5136320, mRNA, complete cds. /PROD=RIKEN cDNA 2310076L09 gene /FL=gb:BC024138.1
1425148_a_at	160.1	P	0.02393	-1.5	-2.83	D	0.99951	0.00049	gb:BC025911.1 /DB_XREF=gi:19483993 /FEA=FLmRNA /CNT=27 /TID=Mm.28240.1 /TIER=FL /STK=5 /UG=Mm.28240 /LL=72183 /UG_GENE=2810425K19Rik /DEF=Mus musculus, Similar to sorting nexin 6, clone MGC:32316 IMAGE:5027318, mRNA, complete cds. /PROD=Similar to sorting nexin 6 /FL=gb:BC025911.1
1425262_at	415.5	P	0.00024	-1.5	-2.83	D	0.99945	0.00055	gb:BM228675 /DB_XREF=gi:17791393 /DB_XREF=K0266A12-3 /CLONE=K0266A12 /FEA=FLmRNA /CNT=157 /TID=Mm.3402.1 /TIER=Stack /STK=72 /UG=Mm.3402 /LL=12611 /UG_GENE=Cebpg /UG_TITLE=CCAATenhancer binding protein (CEBP), gamma /FL=gb:AB012273.1 gb:BC011319.1
1425531_at	93.4	P	0.00195	-1.5	-2.83	D	0.99951	0.00049	gb:BC026751.1 /DB_XREF=gi:20071192 /FEA=FLmRNA /CNT=36 /TID=Mm.41486.1 /TIER=FL /STK=1 /UG=Mm.41486 /LL=70103 /UG_GENE=2700001K05Rik /DEF=Mus musculus, Similar to putative cyclin G1 interacting protein, clone MGC:25516 IMAGE:3153902, mRNA, complete cds. /PROD=Similar to putative cyclin G1 interactingprotein /FL=gb:BC026751.1
1425753_a_at	185	P	0.00195	-1.5	-2.83	D	0.99997	4e-05	gb:BC004037.1 /DB_XREF=gi:13278470 /FEA=FLmRNA /CNT=7 /TID=Mm.1393.3 /TIER=FL /STK=1 /UG=Mm.1393 /LL=22256 /UG_GENE=Ung /DEF=Mus musculus, Similar to uracil-DNA glycosylase, clone MGC:7655 IMAGE:3495894, mRNA, complete cds. /PROD=Similar to uracil-DNA glycosylase /FL=gb:BC004037.1
1425837_a_at	442.2	P	0.00024	-1.5	-2.83	D	0.99923	0.00077	gb:AF199491.1 /DB_XREF=gi:9885277 /GEN=Nocturnin /FEA=FLmRNA /CNT=3 /TID=Mm.86541.2 /TIER=FL /STK=1 /UG=Mm.86541 /LL=12457 /DEF=Mus musculus NOCTURNIN (Nocturnin) mRNA, complete cds. /PROD=NOCTURNIN /FL=gb:AF199491.1
1426124_a_at	298.7	P	0.00024	-1.5	-2.83	D	0.99997	4e-05	gb:U21209.1 /DB_XREF=gi:706957 /GEN=sty /FEA=FLmRNA /CNT=1 /TID=Mm.1761.2 /TIER=FL /STK=1 /UG=Mm.1761 /LL=12747 /DEF=Mus musculus nuclear dual specificity kinase T-Sty (sty) mRNA, complete cds. /PROD=T-Sty /FL=gb:U21209.1
1426216_at	609.8	P	0.00024	-1.5	-2.83	D	0.99945	0.00055	gb:BC025427.1 /DB_XREF=gi:19343557 /FEA=FLmRNA /CNT=111 /TID=Mm.43731.1 /TIER=FL+Stack /STK=58 /UG=Mm.43731 /LL=67542 /UG_GENE=4933405E16Rik /DEF=Mus musculus, Similar to KIAA1134 protein, clone MGC:29276 IMAGE:2649589, mRNA, complete cds. /PROD=Similar to KIAA1134 protein /FL=gb:BC025427.1
1426586_at	1557.6	M	0.05615	-1.5	-2.83	D	0.99979	0.00021	gb:AI647500 /DB_XREF=gi:4726178 /DB_XREF=uk42h11.x1 /CLONE=IMAGE:1971717 /FEA=FLmRNA /CNT=172 /TID=Mm.28466.1 /TIER=Stack /STK=12 /UG=Mm.28466 /LL=67863 /UG_GENE=Slc25a11 /UG_TITLE=solute carrier family 25 (mitochondrial carrier; oxoglutarate carrier), member 11 /FL=gb:BC003455.1 gb:BC019631.1
1426668_at	728.4	P	0.00024	-1.5	-2.83	D	0.99981	0.00019	gb:BB117951 /DB_XREF=gi:16261908 /DB_XREF=BB117951 /CLONE=9530063O13 /FEA=mRNA /CNT=226 /TID=Mm.30023.1 /TIER=Stack /STK=134 /UG=Mm.30023 /UG_TITLE=Mus musculus, Similar to chromosome 4 open reading frame 1, clone IMAGE:4974851, mRNA, partial cds
1426822_at	249.8	P	0.00024	-1.5	-2.83	D	0.99983	0.00017	gb:BM201133 /DB_XREF=gi:17754756 /DB_XREF=C0220F07-3 /CLONE=C0220F07 /FEA=mRNA /CNT=88 /TID=Mm.19077.1 /TIER=Stack /STK=54 /UG=Mm.19077 /UG_TITLE=Mus musculus, clone IMAGE:4953782, mRNA, partial cds
1427057_at	555.8	P	0.01416	-1.5	-2.83	D	0.99938	0.00062	gb:BC020154.1 /DB_XREF=gi:18043319 /FEA=mRNA /CNT=28 /TID=Mm.200446.1 /TIER=Stack /STK=21 /UG=Mm.200446 /LL=103466 /UG_GENE=AW540062 /UG_TITLE=expressed sequence AW540062 /DEF=Mus musculus, clone IMAGE:4010622, mRNA.
1427278_at	1299.4	P	0.00024	-1.5	-2.83	D	0.99998	2e-05	gb:AK017914.1 /DB_XREF=gi:12857407 /FEA=mRNA /CNT=49 /TID=Mm.196382.1 /TIER=Stack /STK=15 /UG=Mm.196382 /LL=78785 /UG_GENE=4833417L20Rik /UG_TITLE=RIKEN cDNA 4833417L20 gene /DEF=Mus musculus adult male thymus cDNA, RIKEN full-length enriched library, clone:5830409B12:CAP-Gly domain containing protein, full insert sequence.
1427441_a_at	143.1	P	0.00024	-1.5	-2.83	D	0.99994	6e-05	gb:BF608645 /DB_XREF=gi:13505137 /DB_XREF=MY1_001587 /CLONE=ICRFp522K2042 /FEA=mRNA /CNT=63 /TID=Mm.34632.1 /TIER=ConsEnd /STK=0 /UG=Mm.34632 /LL=20917 /UG_GENE=Suclg2 /UG_TITLE=succinate-Coenzyme A ligase, GDP-forming, beta subunit
1427903_at	468.9	P	0.00195	-1.5	-2.83	D	0.99997	3e-05	gb:BB650419 /DB_XREF=gi:16484674 /DB_XREF=BB650419 /CLONE=C230098K17 /FEA=mRNA /CNT=77 /TID=Mm.177990.1 /TIER=Stack /STK=37 /UG=Mm.177990 /LL=75454 /UG_GENE=1700008C22Rik /UG_TITLE=RIKEN cDNA 1700008C22 gene
1428083_at	1988.8	P	0.00024	-1.5	-2.83	D	0.99998	2e-05	gb:AK018202.1 /DB_XREF=gi:12857810 /FEA=mRNA /CNT=302 /TID=Mm.183116.1 /TIER=Stack /STK=135 /UG=Mm.183116 /LL=66961 /UG_GENE=2310043N10Rik /UG_TITLE=RIKEN cDNA 2310043N10 gene /DEF=Mus musculus adult male medulla oblongata cDNA, RIKEN full-length enriched library, clone:6330419P03:unclassifiable transcript, full insert sequence.
1428111_at	365.6	P	0.00024	-1.5	-2.83	D	0.99998	2e-05	gb:AK003626.1 /DB_XREF=gi:12834404 /FEA=mRNA /CNT=126 /TID=Mm.22260.1 /TIER=Stack /STK=111 /UG=Mm.22260 /LL=76312 /UG_GENE=1110012E16Rik /UG_TITLE=RIKEN cDNA 1110012E16 gene /DEF=Mus musculus 18 days embryo whole body cDNA, RIKEN full-length enriched library, clone:1110012E16:unclassifiable transcript, full insert sequence.
1428218_a_at	122.9	P	0.00122	-1.5	-2.83	D	0.99976	0.00024	gb:AK017276.1 /DB_XREF=gi:12856434 /FEA=mRNA /CNT=140 /TID=Mm.28544.1 /TIER=Stack /STK=9 /UG=Mm.28544 /LL=67912 /UG_GENE=1600012H06Rik /UG_TITLE=RIKEN cDNA 1600012H06 gene /DEF=Mus musculus 6 days neonate head cDNA, RIKEN full-length enriched library, clone:5430405M09:hypothetical protein, full insert sequence.
1428317_at	161.1	P	0.00024	-1.5	-2.83	D	0.99923	0.00077	gb:AV291003 /DB_XREF=gi:16392351 /DB_XREF=AV291003 /CLONE=5330401L05 /FEA=mRNA /CNT=115 /TID=Mm.24543.2 /TIER=ConsEnd /STK=3 /UG=Mm.24543 /LL=67391 /UG_GENE=4833415N24Rik /UG_TITLE=RIKEN cDNA 4833415N24 gene
1428360_x_at	833.8	P	0.00195	-1.5	-2.83	D	0.99995	5e-05	gb:BI558499 /DB_XREF=gi:15445813 /DB_XREF=603240383F1 /CLONE=IMAGE:5293076 /FEA=mRNA /CNT=123 /TID=Mm.29513.2 /TIER=Stack /STK=48 /UG=Mm.29513 /LL=66416 /UG_GENE=Ndufa7 /UG_TITLE=NADH dehydrogenase (ubiquinone) 1 alpha subcomplex, 7 (14.5kD, B14.5a)
1428526_at	510.4	P	0.00024	-1.5	-2.83	D	0.99985	0.00015	gb:AK018782.1 /DB_XREF=gi:12858675 /FEA=mRNA /CNT=90 /TID=Mm.45683.1 /TIER=Stack /STK=34 /UG=Mm.45683 /LL=78304 /UG_GENE=1500034E06Rik /UG_TITLE=RIKEN cDNA 1500034E06 gene /DEF=Mus musculus adult male cerebellum cDNA, RIKEN full-length enriched library, clone:1500034E06:Sm protein containing protein, full insert sequence.
1429382_at	448.1	P	0.01074	-1.5	-2.83	D	0.99965	0.00035	gb:AV253376 /DB_XREF=gi:16387902 /DB_XREF=AV253376 /CLONE=4833447E13 /FEA=mRNA /CNT=66 /TID=Mm.3077.3 /TIER=Stack /STK=26 /UG=Mm.3077 /LL=12355 /UG_GENE=Nr1i3 /UG_TITLE=nuclear receptor subfamily 1, group I, member 3
1429752_x_at	409.7	P	0.03027	-1.5	-2.83	D	0.99914	0.00087	gb:AV273445 /DB_XREF=gi:16390319 /DB_XREF=AV273445 /CLONE=4932411E05 /FEA=mRNA /CNT=11 /TID=Mm.196382.2 /TIER=Stack /STK=9 /UG=Mm.196382 /LL=78785 /UG_GENE=4833417L20Rik /UG_TITLE=RIKEN cDNA 4833417L20 gene
1430307_a_at	618.5	P	0.00024	-1.5	-2.83	D	0.99965	0.00035	gb:AK006387.1 /DB_XREF=gi:12839461 /GEN=Mod1 /FEA=mRNA /CNT=10 /TID=Mm.148155.2 /TIER=ConsEnd /STK=2 /UG=Mm.148155 /LL=17436 /UG_TITLE=malic enzyme, supernatant /DEF=Mus musculus adult male testis cDNA, RIKEN full-length enriched library, clone:1700026H15:malic enzyme, supernatant, full insert sequence.
1431056_a_at	777.9	P	0.00073	-1.5	-2.83	D	0.99983	0.00017	gb:AK017272.1 /DB_XREF=gi:12856426 /GEN=Lpl /FEA=mRNA /CNT=12 /TID=Mm.1514.2 /TIER=ConsEnd /STK=0 /UG=Mm.1514 /LL=16956 /UG_TITLE=lipoprotein lipase /DEF=Mus musculus 6 days neonate head cDNA, RIKEN full-length enriched library, clone:5430405H20:lipoprotein lipase, full insert sequence.
1432349_a_at	59.7	P	0.00195	-1.5	-2.83	D	0.99995	5e-05	gb:AK004279.1 /DB_XREF=gi:12835404 /GEN=Sync /FEA=mRNA /CNT=1 /TID=Mm.132243.2 /TIER=ConsEnd /STK=0 /UG=Mm.132243 /LL=68828 /UG_TITLE=syncoilin /DEF=Mus musculus 18 days embryo whole body cDNA, RIKEN full-length enriched library, clone:1110057H03:syncoilin, full insert sequence.
1432431_s_at	240.4	P	0.00806	-1.5	-2.83	D	0.99995	5e-05	gb:AK004072.1 /DB_XREF=gi:12835106 /FEA=mRNA /CNT=1 /TID=Mm.195677.1 /TIER=ConsEnd /STK=0 /UG=Mm.195677 /LL=73752 /UG_GENE=1110033L15Rik /UG_TITLE=RIKEN cDNA 1110033L15 gene /DEF=Mus musculus 18 days embryo whole body cDNA, RIKEN full-length enriched library, clone:1110033L15:hypothetical protein, full insert sequence.
1433510_x_at	1038.4	P	0.00024	-1.5	-2.83	D	0.99997	3e-05	gb:AV216370 /DB_XREF=gi:6157215 /DB_XREF=AV216370 /CLONE=2410160E13 /FEA=EST /CNT=117 /TID=Mm.11376.2 /TIER=Stack /STK=113 /UG=Mm.11376 /LL=54217 /UG_GENE=Rpl36 /UG_TITLE=ribosomal protein L36
1433603_at	4728.9	P	0.00073	-1.5	-2.83	D	0.99976	0.00024	gb:C88200 /DB_XREF=gi:2920157 /DB_XREF=C88200 /CLONE=J0258D11 /FEA=EST /CNT=109 /TID=Mm.29897.1 /TIER=Stack /STK=83 /UG=Mm.29897 /UG_TITLE=ESTs, Highly similar to NUMM MOUSE NADH-UBIQUINONE OXIDOREDUCTASE 13 KD-A SUBUNIT (M.musculus)
1433995_s_at	854.4	P	0.00073	-1.5	-2.83	D	0.99998	2e-05	gb:AV227727 /DB_XREF=gi:16385487 /DB_XREF=AV227727 /CLONE=4432408M05 /FEA=EST /CNT=99 /TID=Mm.203935.1 /TIER=Stack /STK=47 /UG=Mm.203935 /LL=52910 /UG_GENE=D16Bwg1543e /UG_TITLE=DNA segment, Chr 16, Brigham & Womens Genetics 1543 expressed
1434190_at	2241.9	P	0.00195	-1.5	-2.83	D	0.99903	0.00097	gb:BG071956 /DB_XREF=gi:12554525 /DB_XREF=H3105B01-3 /CLONE=H3105B01 /FEA=EST /CNT=52 /TID=Mm.200785.1 /TIER=Stack /STK=39 /UG=Mm.200785 /LL=102906 /UG_GENE=AI427066 /UG_TITLE=expressed sequence AI427066
1434213_x_at	1275.5	P	0.01074	-1.5	-2.83	D	0.99981	0.00019	gb:BG244243 /DB_XREF=gi:12754058 /DB_XREF=602356434F1 /CLONE=IMAGE:4485056 /FEA=EST /CNT=39 /TID=Mm.44227.2 /TIER=Stack /STK=39 /UG=Mm.44227 /UG_TITLE=Mus musculus, clone MGC:37950 IMAGE:5132866, mRNA, complete cds
1434216_a_at	1110.2	P	0.00024	-1.5	-2.83	D	0.99989	0.00011	gb:BG070689 /DB_XREF=gi:12553258 /DB_XREF=H3090A09-3 /CLONE=H3090A09 /FEA=EST /CNT=56 /TID=Mm.27194.3 /TIER=Stack /STK=38 /UG=Mm.27194 /LL=110959 /UG_GENE=D7Rp2e /UG_TITLE=DNA segment, Chr 7, Roswell Park 2 complex, expressed
1434579_x_at	3688.8	P	0.00024	-1.5	-2.83	D	0.99998	2e-05	gb:BB272517 /DB_XREF=gi:8969536 /DB_XREF=BB272517 /CLONE=A830076K05 /FEA=EST /CNT=31 /TID=Mm.44227.3 /TIER=Stack /STK=29 /UG=Mm.44227 /UG_TITLE=Mus musculus, clone MGC:37950 IMAGE:5132866, mRNA, complete cds
1435030_at	601.7	P	0.00073	-1.5	-2.83	D	0.99989	0.00011	gb:AA538567 /DB_XREF=gi:2284560 /DB_XREF=vj54d12.r1 /CLONE=IMAGE:932855 /FEA=EST /CNT=27 /TID=Mm.5409.1 /TIER=Stack /STK=21 /UG=Mm.5409 /UG_TITLE=ESTs
1435151_a_at	4231.5	P	0.00024	-1.5	-2.83	D	0.99997	3e-05	gb:AW108231 /DB_XREF=gi:6079031 /DB_XREF=um27f10.x1 /CLONE=IMAGE:2225803 /FEA=EST /CNT=28 /TID=Mm.147693.2 /TIER=Stack /STK=19 /UG=Mm.147693 /LL=27050 /UG_GENE=Rps3 /UG_TITLE=ribosomal protein S3
1435602_at	234.6	P	0.00024	-1.5	-2.83	D	0.99965	0.00035	gb:BE200310 /DB_XREF=gi:8712407 /DB_XREF=ug74e02.x1 /CLONE=IMAGE:1548122 /FEA=EST /CNT=17 /TID=Mm.20294.2 /TIER=Stack /STK=15 /UG=Mm.20294 /LL=20768 /UG_GENE=Sps2 /UG_TITLE=selenophosphate synthetase 2
1435712_a_at	2028.2	P	0.00024	-1.5	-2.83	D	0.99951	0.00049	gb:AW907444 /DB_XREF=gi:8072741 /DB_XREF=uq46f11.x1 /CLONE=IMAGE:2812461 /FEA=EST /CNT=15 /TID=Mm.42790.5 /TIER=Stack /STK=14 /UG=Mm.42790 /LL=20084 /UG_GENE=Rps18 /UG_TITLE=ribosomal protein S18
1436494_x_at	390.3	P	0.00073	-1.5	-2.83	D	0.99965	0.00035	gb:BF319098 /DB_XREF=gi:11267801 /DB_XREF=uy52c06.x1 /CLONE=IMAGE:3663178 /FEA=EST /CNT=9 /TID=Mm.195313.2 /TIER=Stack /STK=9 /UG=Mm.195313 /UG_TITLE=Mus musculus, Similar to hypothetical protein FLJ20244, clone MGC:37065 IMAGE:4950980, mRNA, complete cds
1436804_s_at	441.5	P	0.00073	-1.5	-2.83	D	0.99993	7e-05	gb:AU016501 /DB_XREF=gi:3371505 /DB_XREF=AU016501 /CLONE=J0726A09 /FEA=EST /CNT=51 /TID=Mm.21370.2 /TIER=Stack /STK=50 /UG=Mm.21370 /LL=16998 /UG_GENE=Ltbp3 /UG_TITLE=latent transforming growth factor beta binding protein 3
1438369_x_at	177.2	P	0.00073	-1.5	-2.83	D	0.99923	0.00077	gb:AV008714 /DB_XREF=gi:4785701 /DB_XREF=AV008714 /CLONE=1110013M23 /FEA=EST /CNT=11 /TID=Mm.21915.3 /TIER=Stack /STK=11 /UG=Mm.21915 /LL=107723 /UG_GENE=Slc12a6 /UG_TITLE=solute carrier family 12, member 6
1438619_x_at	226.7	P	0.01856	-1.5	-2.83	D	0.99914	0.00087	gb:BB318221 /DB_XREF=gi:9025256 /DB_XREF=BB318221 /CLONE=B230373N11 /FEA=EST /CNT=10 /TID=Mm.22338.5 /TIER=Stack /STK=10 /UG=Mm.22338 /UG_TITLE=Mus musculus, Similar to hypothetical protein FLJ20984, clone MGC:29194 IMAGE:5011304, mRNA, complete cds
1438975_x_at	174.1	A	0.11157	-1.5	-2.83	D	0.99914	0.00087	gb:AV361868 /DB_XREF=gi:6409515 /DB_XREF=AV361868 /CLONE=7630402M06 /FEA=EST /CNT=9 /TID=Mm.22338.7 /TIER=Stack /STK=9 /UG=Mm.22338 /UG_TITLE=Mus musculus, Similar to hypothetical protein FLJ20984, clone MGC:29194 IMAGE:5011304, mRNA, complete cds
1439017_x_at	1670	P	0.00024	-1.5	-2.83	D	0.99998	2e-05	gb:AV301634 /DB_XREF=gi:16393411 /DB_XREF=AV301634 /CLONE=5730494O07 /FEA=EST /CNT=45 /TID=Mm.205010.4 /TIER=Stack /STK=8 /UG=Mm.205010 /LL=72674 /UG_GENE=2810031L11Rik /UG_TITLE=RIKEN cDNA 2810031L11 gene
1439410_x_at	1562.8	P	0.00073	-1.5	-2.83	D	0.99989	0.00011	gb:BI966363 /DB_XREF=gi:16340768 /DB_XREF=id51g08.x1 /CLONE=IMAGE:5666871 /FEA=EST /CNT=8 /TID=Mm.44226.5 /TIER=Stack /STK=8 /UG=Mm.44226 /LL=68066 /UG_GENE=3010027G13Rik /UG_TITLE=RIKEN cDNA 3010027G13 gene
1447961_s_at	394.7	P	0.00195	-1.5	-2.83	D	0.9999	0.0001	gb:BI135190 /DB_XREF=gi:14585438 /DB_XREF=UI-M-BH3-bst-e-06-0-UI.s1 /CLONE=UI-M-BH3-bst-e-06-0-UI /FEA=EST /CNT=6 /TID=Mm.195999.1 /TIER=ConsEnd /STK=1 /UG=Mm.195999 /LL=60441 /UG_GENE=Mrpl38 /UG_TITLE=mitochondrial ribosomal protein L38
1448130_at	543.2	P	0.02393	-1.5	-2.83	D	0.99994	6e-05	gb:NM_010191.1 /DB_XREF=gi:6753837 /GEN=Fdft1 /FEA=FLmRNA /CNT=260 /TID=Mm.3204.1 /TIER=FL+Stack /STK=185 /UG=Mm.3204 /LL=14137 /DEF=Mus musculus farnesyl diphosphate farnesyl transferase 1 (Fdft1), mRNA. /PROD=farnesyl diphosphate farnesyl transferase 1 /FL=gb:NM_010191.1
1448179_at	1541.4	P	0.00122	-1.5	-2.83	D	0.99914	0.00087	gb:BC024355.1 /DB_XREF=gi:19353380 /FEA=FLmRNA /CNT=186 /TID=Mm.29722.1 /TIER=FL+Stack /STK=141 /UG=Mm.29722 /LL=66477 /UG_GENE=Usmg5 /DEF=Mus musculus, Similar to upregulated during skeletal muscle growth 5, clone MGC:35794 IMAGE:4990502, mRNA, complete cds. /PROD=Similar to upregulated during skeletal musclegrowth 5 /FL=gb:NM_023211.1 gb:BC024355.1
1448182_a_at	4283.3	P	0.00024	-1.5	-2.83	D	0.99997	4e-05	gb:NM_009846.1 /DB_XREF=gi:6753341 /GEN=Cd24a /FEA=FLmRNA /CNT=468 /TID=Mm.6417.1 /TIER=FL+Stack /STK=140 /UG=Mm.6417 /LL=12484 /DEF=Mus musculus CD24a antigen (Cd24a), mRNA. /PROD=CD24a antigen /FL=gb:NM_009846.1 gb:M58661.1
1448483_a_at	1837.4	P	0.00024	-1.5	-2.83	D	0.99998	2e-05	gb:NM_026612.1 /DB_XREF=gi:13386095 /GEN=1810011O01Rik /FEA=FLmRNA /CNT=92 /TID=Mm.29415.1 /TIER=FL+Stack /STK=67 /UG=Mm.29415 /LL=68198 /DEF=Mus musculus RIKEN cDNA 1810011O01 gene (1810011O01Rik), mRNA. /PROD=RIKEN cDNA 1810011O01 /FL=gb:BC013510.1 gb:NM_026612.1
1448524_s_at	947.3	P	0.00073	-1.5	-2.83	D	0.99997	3e-05	gb:NM_009279.1 /DB_XREF=gi:6678144 /GEN=Ssr4 /FEA=FLmRNA /CNT=148 /TID=Mm.831.1 /TIER=FL+Stack /STK=63 /UG=Mm.831 /LL=20832 /DEF=Mus musculus signal sequence receptor, delta (Ssr4), mRNA. /PROD=signal sequence receptor, delta /FL=gb:BC008172.1 gb:NM_009279.1
1448542_at	1448	P	0.00195	-1.5	-2.83	D	0.99969	0.00031	gb:NM_025392.1 /DB_XREF=gi:13384773 /GEN=1110013J05Rik /FEA=FLmRNA /CNT=109 /TID=Mm.150686.1 /TIER=FL+Stack /STK=60 /UG=Mm.150686 /LL=66165 /DEF=Mus musculus RIKEN cDNA 1110013J05 gene (1110013J05Rik), mRNA. /PROD=RIKEN cDNA 1110013J05 /FL=gb:NM_025392.1
1448589_at	3380.2	P	0.00073	-1.5	-2.83	D	0.99998	2e-05	gb:BC025155.1 /DB_XREF=gi:19263528 /FEA=FLmRNA /CNT=149 /TID=Mm.28058.1 /TIER=FL+Stack /STK=56 /UG=Mm.28058 /LL=66046 /UG_GENE=Ndufb5 /DEF=Mus musculus, NADH dehydrogenase (ubiquinone) 1 beta subcomplex 5, clone MGC:35776 IMAGE:4024605, mRNA, complete cds. /PROD=NADH dehydrogenase (ubiquinone) 1 betasubcomplex 5 /FL=gb:BC025155.1 gb:NM_025316.1
1448717_at	237.5	P	0.00293	-1.5	-2.83	D	0.99945	0.00055	gb:NM_008097.1 /DB_XREF=gi:6679958 /GEN=Gcdh /FEA=FLmRNA /CNT=131 /TID=Mm.2475.1 /TIER=FL+Stack /STK=44 /UG=Mm.2475 /LL=14488 /DEF=Mus musculus glutaryl-Coenzyme A dehydrogenase (Gcdh), mRNA. /PROD=glutaryl-Coenzyme A dehydrogenase /FL=gb:NM_008097.1 gb:U18992.1
1448740_at	1057	P	0.00415	-1.5	-2.83	D	0.99973	0.00027	gb:NM_021329.1 /DB_XREF=gi:10946639 /GEN=Rangnrf-pending /FEA=FLmRNA /CNT=83 /TID=Mm.143774.1 /TIER=FL+Stack /STK=43 /UG=Mm.143774 /LL=57785 /DEF=Mus musculus RAN guanine nucleotide release factor (Rangnrf-pending), mRNA. /PROD=RAN guanine nucleotide release factor /FL=gb:NM_021329.1 gb:AF243512.1
1448769_at	609.4	P	0.00073	-1.5	-2.83	D	0.99997	3e-05	gb:NM_016752.1 /DB_XREF=gi:7949136 /GEN=Ugalt2 /FEA=FLmRNA /CNT=162 /TID=Mm.4593.1 /TIER=FL+Stack /STK=40 /UG=Mm.4593 /LL=110172 /DEF=Mus musculus UDP-galactose translocator 2 (Ugalt2), mRNA. /PROD=UDP-galactose translocator 2 /FL=gb:NM_016752.1 gb:D87990.1 gb:BC002029.1
1448808_a_at	6746.6	P	0.00024	-1.5	-2.83	D	0.99987	0.00013	gb:NM_008705.1 /DB_XREF=gi:6679077 /GEN=Nme2 /FEA=FLmRNA /CNT=116 /TID=Mm.1125.1 /TIER=FL+Stack /STK=38 /UG=Mm.1125 /LL=18103 /DEF=Mus musculus expressed in non-metastatic cells 2, protein (NM23B) (nucleoside diphosphate kinase) (Nme2), mRNA. /PROD=expressed in non-metastatic cells 2, protein(NM23B) /FL=gb:NM_008705.1
1449085_at	366.4	P	0.00415	-1.5	-2.83	D	0.99973	0.00027	gb:NM_024250.1 /DB_XREF=gi:13195665 /GEN=1810055P05Rik /FEA=FLmRNA /CNT=63 /TID=Mm.41061.1 /TIER=FL+Stack /STK=23 /UG=Mm.41061 /LL=72057 /DEF=Mus musculus RIKEN cDNA 1810055P05 gene (1810055P05Rik), mRNA. /PROD=RIKEN cDNA 1810055P05 /FL=gb:NM_024250.1 gb:BC002206.1
1449106_at	1791.5	P	0.02393	-1.5	-2.83	D	0.99965	0.00035	gb:NM_008161.1 /DB_XREF=gi:6680076 /GEN=Gpx3 /FEA=FLmRNA /CNT=307 /TID=Mm.7156.1 /TIER=FL+Stack /STK=22 /UG=Mm.7156 /LL=14778 /DEF=Mus musculus glutathione peroxidase 3 (Gpx3), mRNA. /PROD=glutathione peroxidase 3 /FL=gb:U13705.1 gb:NM_008161.1
1449398_at	4953.6	P	0.00024	-1.5	-2.83	D	0.99998	2e-05	gb:NM_025425.1 /DB_XREF=gi:13384819 /GEN=1110057H16Rik /FEA=FLmRNA /CNT=15 /TID=Mm.46198.1 /TIER=FL+Stack /STK=12 /UG=Mm.46198 /LL=66211 /DEF=Mus musculus RIKEN cDNA 1110057H16 gene (1110057H16Rik), mRNA. /PROD=RIKEN cDNA 1110057H16 /FL=gb:NM_025425.1
1449697_s_at	1486.4	P	0.00024	-1.5	-2.83	D	0.99985	0.00015	gb:C79511 /DB_XREF=gi:2519841 /DB_XREF=C79511 /CLONE=J0067D04 /FEA=EST /CNT=1 /TID=Mm.195273.1 /TIER=ConsEnd /STK=1 /UG=Mm.195273 /LL=52221 /UG_GENE=D3Ertd265e /UG_TITLE=DNA segment, Chr 3, ERATO Doi 265, expressed
1450149_a_at	4020.9	P	0.00024	-1.5	-2.83	D	0.99998	2e-05	gb:NM_013636.1 /DB_XREF=gi:7305404 /GEN=Ppp1cc /FEA=FLmRNA /CNT=12 /TID=Mm.7793.1 /TIER=FL /STK=2 /UG=Mm.7793 /LL=19047 /DEF=Mus musculus protein phosphatase 1, catalytic subunit, gamma isoform (Ppp1cc), mRNA. /PROD=protein phosphatase 1, catalytic subunit, gammaisoform /FL=gb:NM_013636.1 gb:U53456.1
1450264_a_at	26.5	A	0.08057	-1.5	-2.83	D	0.99945	0.00055	gb:NM_013490.1 /DB_XREF=gi:7304958 /GEN=Chk /FEA=FLmRNA /CNT=5 /TID=Mm.5262.1 /TIER=FL /STK=2 /UG=Mm.5262 /LL=12660 /DEF=Mus musculus choline kinase (Chk), mRNA. /PROD=choline kinase /FL=gb:NM_013490.1 gb:AB011002.1
1450880_at	995.1	P	0.00024	-1.5	-2.83	D	0.99983	0.00017	gb:AK004034.1 /DB_XREF=gi:12835050 /FEA=FLmRNA /CNT=99 /TID=Mm.41390.1 /TIER=Stack /STK=36 /UG=Mm.41390 /LL=94063 /UG_GENE=Mrpl16 /UG_TITLE=mitochondrial ribosomal protein L16 /DEF=Mus musculus 18 days embryo whole body cDNA, RIKEN full-length enriched library, clone:1110032J11:homolog to 28.4 KDA PROTEIN (HYPOTHETICAL 28.4 KDA PROTEIN) (Ribosomal protein16 containing protein), full insert sequen…
1450895_a_at	262.1	P	0.04614	-1.5	-2.83	D	0.99979	0.00021	gb:BF166756 /DB_XREF=gi:11047108 /DB_XREF=601776273F1 /CLONE=IMAGE:4017715 /FEA=FLmRNA /CNT=55 /TID=Mm.88572.1 /TIER=Stack /STK=30 /UG=Mm.88572 /LL=66272 /UG_GENE=1810020G14Rik /UG_TITLE=RIKEN cDNA 1810020G14 gene /FL=gb:NM_025461.1
1451041_at	204.8	P	0.00024	-1.5	-2.83	D	0.99983	0.00017	gb:BB761686 /DB_XREF=gi:16196052 /DB_XREF=BB761686 /CLONE=G270145L20 /FEA=FLmRNA /CNT=161 /TID=Mm.35815.1 /TIER=Stack /STK=8 /UG=Mm.35815 /LL=19878 /UG_GENE=Rock2 /UG_TITLE=Rho-associated coiled-coil forming kinase 2 /FL=gb:NM_009072.1 gb:U58513.1
1451096_at	3605	P	0.00073	-1.5	-2.83	D	0.99991	9e-05	gb:BC016097.1 /DB_XREF=gi:16359269 /FEA=FLmRNA /CNT=246 /TID=Mm.21669.1 /TIER=FL+Stack /STK=126 /UG=Mm.21669 /DEF=Mus musculus, Similar to NADH dehydrogenase (ubiquinone) Fe-S protein 2 (49kD) (NADH-coenzyme Q reductase), clone MGC:27667 IMAGE:4910260, mRNA, complete cds. /PROD=Similar to NADH dehydrogenase (ubiquinone) Fe-Sprotein 2 (49kD) (NADH-coenzyme Q reductase) /FL=gb:BC016097.1
1451125_at	1083.7	P	0.00024	-1.5	-2.83	D	0.99981	0.00019	gb:BC017133.1 /DB_XREF=gi:16877794 /FEA=FLmRNA /CNT=197 /TID=Mm.28332.1 /TIER=FL+Stack /STK=104 /UG=Mm.28332 /DEF=Mus musculus, clone MGC:27648 IMAGE:4511542, mRNA, complete cds. /PROD=Unknown (protein for MGC:27648) /FL=gb:BC017133.1
1451151_s_at	172.3	P	0.00024	-1.5	-2.83	D	0.99976	0.00024	gb:BC021528.1 /DB_XREF=gi:18204846 /FEA=FLmRNA /CNT=117 /TID=Mm.22359.1 /TIER=FL+Stack /STK=84 /UG=Mm.22359 /DEF=Mus musculus, Similar to clones 23667 and 23775 zinc finger protein, clone MGC:38535 IMAGE:5353673, mRNA, complete cds. /PROD=Similar to clones 23667 and 23775 zinc fingerprotein /FL=gb:AF295806.1 gb:BC021528.1
1451240_a_at	1356.4	P	0.00024	-1.5	-2.83	D	0.99945	0.00055	gb:BC024663.1 /DB_XREF=gi:19354349 /FEA=FLmRNA /CNT=231 /TID=Mm.196149.1 /TIER=FL+Stack /STK=52 /UG=Mm.196149 /LL=66133 /UG_GENE=1110008E19Rik /DEF=Mus musculus, RIKEN cDNA 1110008E19 gene, clone MGC:30329 IMAGE:3591599, mRNA, complete cds. /PROD=RIKEN cDNA 1110008E19 gene /FL=gb:BC024663.1
1451311_a_at	1370	P	0.00293	-1.5	-2.83	D	0.99961	0.00039	gb:BC014875.1 /DB_XREF=gi:15928830 /FEA=FLmRNA /CNT=192 /TID=Mm.205010.1 /TIER=FL+Stack /STK=38 /UG=Mm.205010 /LL=72674 /UG_GENE=2810031L11Rik /DEF=Mus musculus, clone MGC:6920 IMAGE:2811173, mRNA, complete cds. /PROD=Unknown (protein for MGC:6920) /FL=gb:BC014875.1
1451504_at	1807.5	P	0.00024	-1.5	-2.83	D	0.99998	2e-05	gb:BC021941.1 /DB_XREF=gi:18314670 /FEA=FLmRNA /CNT=191 /TID=Mm.21501.1 /TIER=FL+Stack /STK=13 /UG=Mm.21501 /LL=66075 /UG_GENE=0610041L09Rik /DEF=Mus musculus, RIKEN cDNA 0610041L09 gene, clone MGC:36194 IMAGE:5124504, mRNA, complete cds. /PROD=RIKEN cDNA 0610041L09 gene /FL=gb:BC021941.1
1452005_at	1227.7	P	0.00073	-1.5	-2.83	D	0.99923	0.00077	gb:AV336908 /DB_XREF=gi:16396419 /DB_XREF=AV336908 /CLONE=6332404G05 /FEA=FLmRNA /CNT=158 /TID=Mm.38786.1 /TIER=Stack /STK=19 /UG=Mm.38786 /UG_TITLE=Mus musculus, clone IMAGE:3586777, mRNA, partial cds /FL=gb:BC026680.1
1452044_at	2236.1	P	0.00293	-1.5	-2.83	D	0.99976	0.00024	gb:BG796960 /DB_XREF=gi:14132530 /DB_XREF=UTSW_SM7C2 /CLONE=UTSW_SM7C2 /FEA=FLmRNA /CNT=102 /TID=Mm.27665.1 /TIER=Stack /STK=44 /UG=Mm.27665 /LL=74192 /UG_GENE=2010015J01Rik /UG_TITLE=RIKEN cDNA 2010015J01 gene /FL=gb:BC024482.1
1452341_at	579.7	P	0.00024	-1.5	-2.83	D	0.99998	2e-05	gb:BI111416 /DB_XREF=gi:14562317 /DB_XREF=602899121F1 /CLONE=IMAGE:5028965 /FEA=mRNA /CNT=275 /TID=Mm.24452.1 /TIER=Stack /STK=11 /UG=Mm.24452 /LL=93747 /UG_GENE=Echs1 /UG_TITLE=enoyl Coenzyme A hydratase, short chain, 1, mitochondrial
1452579_at	2344.1	P	0.00024	-1.5	-2.83	D	0.99998	2e-05	gb:AK009021.1 /DB_XREF=gi:12843562 /FEA=mRNA /CNT=116 /TID=Mm.29497.1 /TIER=Stack /STK=70 /UG=Mm.29497 /LL=66383 /UG_GENE=2310020H20Rik /UG_TITLE=RIKEN cDNA 2310020H20 gene /DEF=Mus musculus adult male tongue cDNA, RIKEN full-length enriched library, clone:2300003J05:homolog to NIFU-LIKE PROTEIN (FRAGMENT), full insert sequence.
1452597_at	633	P	0.00024	-1.5	-2.83	D	0.99976	0.00024	gb:AW045976 /DB_XREF=gi:5906505 /DB_XREF=UI-M-BH1-alc-a-11-0-UI.s1 /CLONE=UI-M-BH1-alc-a-11-0-UI /FEA=mRNA /CNT=73 /TID=Mm.4011.1 /TIER=Stack /STK=21 /UG=Mm.4011 /UG_TITLE=Mus musculus, Similar to DC13 protein, clone MGC:41298 IMAGE:1548292, mRNA, complete cds
1452757_s_at	1721.9	P	0.00024	-1.5	-2.83	D	0.99996	4e-05	gb:AK011116.1 /DB_XREF=gi:12847032 /GEN=Hba-a1 /FEA=mRNA /CNT=79 /TID=Mm.30266.3 /TIER=Stack /STK=48 /UG=Mm.30266 /LL=15129 /UG_TITLE=hemoglobin, beta adult major chain /DEF=Mus musculus 13 days embryo liver cDNA, RIKEN full-length enriched library, clone:2510049A20:hemoglobin alpha, adult chain 1, full insert sequence.
1452919_a_at	706.3	P	0.00073	-1.5	-2.83	D	0.9999	0.0001	gb:W59405 /DB_XREF=gi:1366171 /DB_XREF=md80g02.r1 /CLONE=IMAGE:374738 /FEA=mRNA /CNT=84 /TID=Mm.28541.1 /TIER=Stack /STK=10 /UG=Mm.28541 /LL=67078 /UG_GENE=1700012G19Rik /UG_TITLE=RIKEN cDNA 1700012G19 gene
1453063_at	380.7	P	0.00806	-1.5	-2.83	D	0.99961	0.00039	gb:AK009844.1 /DB_XREF=gi:12844890 /FEA=mRNA /CNT=119 /TID=Mm.36879.1 /TIER=Stack /STK=30 /UG=Mm.36879 /LL=74325 /UG_GENE=Cltb /UG_TITLE=clathrin, light polypeptide (Lcb) /DEF=Mus musculus adult male tongue cDNA, RIKEN full-length enriched library, clone:2310046E19:homolog to CLATHRIN LIGHT CHAIN B (LCB), full insert sequence.
1453111_a_at	197.2	A	0.08057	-1.5	-2.83	D	0.99983	0.00017	gb:AK019396.1 /DB_XREF=gi:12859581 /FEA=mRNA /CNT=68 /TID=Mm.44226.2 /TIER=Stack /STK=39 /UG=Mm.44226 /LL=68066 /UG_GENE=3010027G13Rik /UG_TITLE=RIKEN cDNA 3010027G13 gene /DEF=Mus musculus 12 days embryo head cDNA, RIKEN full-length enriched library, clone:3010027G13:homolog to HYPOTHETICAL 38.5 KDA PROTEIN, full insert sequence.
1453208_at	1712	P	0.00024	-1.5	-2.83	D	0.99969	0.00031	gb:BB764254 /DB_XREF=gi:16192652 /DB_XREF=BB764254 /CLONE=G370034C14 /FEA=mRNA /CNT=49 /TID=Mm.608.1 /TIER=ConsEnd /STK=1 /UG=Mm.608 /LL=67129 /UG_GENE=2700089E24Rik /UG_TITLE=RIKEN cDNA 2700089E24 gene
1453278_a_at	852.6	P	0.01416	-1.5	-2.83	D	0.99976	0.00024	gb:AV273445 /DB_XREF=gi:16390319 /DB_XREF=AV273445 /CLONE=4932411E05 /FEA=mRNA /CNT=11 /TID=Mm.196382.2 /TIER=Stack /STK=9 /UG=Mm.196382 /LL=78785 /UG_GENE=4833417L20Rik /UG_TITLE=RIKEN cDNA 4833417L20 gene
1453355_at	250.5	P	0.00024	-1.5	-2.83	D	0.99991	9e-05	gb:AK007980.1 /DB_XREF=gi:12841879 /FEA=mRNA /CNT=7 /TID=Mm.202157.1 /TIER=ConsEnd /STK=5 /UG=Mm.202157 /LL=75607 /UG_GENE=1810073P09Rik /UG_TITLE=RIKEN cDNA 1810073P09 gene /DEF=Mus musculus 10 day old male pancreas cDNA, RIKEN full-length enriched library, clone:1810073P09:homolog to ANTIGEN NY-CO-43, full insert sequence.
1453796_a_at	103.1	P	0.00806	-1.5	-2.83	D	0.99961	0.00039	gb:AK016275.1 /DB_XREF=gi:12854943 /FEA=mRNA /CNT=7 /TID=Mm.22179.2 /TIER=ConsEnd /STK=0 /UG=Mm.22179 /LL=67456 /UG_GENE=1200009B18Rik /UG_TITLE=RIKEN cDNA 1200009B18 gene /DEF=Mus musculus adult male testis cDNA, RIKEN full-length enriched library, clone:4930572C01:homolog to CD002 PROTEIN, full insert sequence.
1454813_at	4650.3	P	0.00024	-1.5	-2.83	D	0.99998	2e-05	gb:BG295413 /DB_XREF=gi:13057023 /DB_XREF=602392724F1 /CLONE=IMAGE:4504564 /FEA=EST /CNT=179 /TID=Mm.2395.2 /TIER=Stack /STK=44 /UG=Mm.2395 /LL=17256 /UG_GENE=Mea1 /UG_TITLE=male enhanced antigen 1
1455168_a_at	3565.8	P	0.00024	-1.5	-2.83	D	0.99998	2e-05	gb:BM210111 /DB_XREF=gi:17766832 /DB_XREF=C0659C02-3 /CLONE=C0659C02 /FEA=EST /CNT=26 /TID=Mm.5305.2 /TIER=Stack /STK=22 /UG=Mm.5305 /LL=14694 /UG_GENE=Gnb2-rs1 /UG_TITLE=guanine nucleotide binding protein, beta 2, related sequence 1
1455283_x_at	3841.3	P	0.00024	-1.5	-2.83	D	0.99995	5e-05	gb:BB453395 /DB_XREF=gi:9348834 /DB_XREF=BB453395 /CLONE=D130023B13 /FEA=EST /CNT=18 /TID=Mm.44227.4 /TIER=Stack /STK=18 /UG=Mm.44227 /UG_TITLE=Mus musculus, clone MGC:37950 IMAGE:5132866, mRNA, complete cds
1455364_a_at	300.7	P	0.04614	-1.5	-2.83	D	0.99997	4e-05	gb:AI414989 /DB_XREF=gi:4258493 /DB_XREF=mb47c08.x1 /CLONE=IMAGE:332558 /FEA=EST /CNT=19 /TID=Mm.5281.3 /TIER=Stack /STK=15 /UG=Mm.5281 /LL=20115 /UG_GENE=Rps7 /UG_TITLE=ribosomal protein S7
1455388_at	341.3	P	0.01416	-1.5	-2.83	D	0.99985	0.00015	gb:BB151391 /DB_XREF=gi:16267934 /DB_XREF=BB151391 /CLONE=A030012M09 /FEA=EST /CNT=127 /TID=Mm.21539.1 /TIER=Stack /STK=13 /UG=Mm.21539 /LL=28143 /UG_GENE=D1Ucla3 /UG_TITLE=DNA segment, Chr 1, University of California at Los Angeles 3
1455446_x_at	966	P	0.00195	-1.5	-2.83	D	0.99996	4e-05	gb:BF228057 /DB_XREF=gi:11136147 /DB_XREF=uz39b10.x1 /CLONE=IMAGE:3671419 /FEA=EST /CNT=16 /TID=Mm.28430.3 /TIER=Stack /STK=13 /UG=Mm.28430 /LL=66885 /UG_GENE=Acadsb /UG_TITLE=acyl-Coenzyme A dehydrogenase, shortbranched chain
1455958_s_at	1264.7	P	0.00024	-1.5	-2.83	D	0.99998	2e-05	gb:AI881989 /DB_XREF=gi:5567141 /DB_XREF=ul56h07.x1 /CLONE=IMAGE:2123101 /FEA=EST /CNT=96 /TID=Mm.200168.1 /TIER=Stack /STK=22 /UG=Mm.200168 /LL=100547 /UG_GENE=AA672638 /UG_TITLE=expressed sequence AA672638
1456617_a_at	1160.1	P	0.00122	-1.5	-2.83	D	0.99969	0.00031	gb:BM210677 /DB_XREF=gi:17767612 /DB_XREF=C0668E12-3 /CLONE=C0668E12 /FEA=EST /CNT=17 /TID=Mm.29859.2 /TIER=Stack /STK=8 /UG=Mm.29859 /LL=67204 /UG_GENE=Eif2s2 /UG_TITLE=eukaryotic translation initiation factor 2, subunit 2 (beta, 38kDa)
1460167_at	349	P	0.00024	-1.5	-2.83	D	0.99995	5e-05	gb:BC012407.1 /DB_XREF=gi:15214564 /FEA=FLmRNA /CNT=262 /TID=Mm.30250.1 /TIER=FL+Stack /STK=175 /UG=Mm.30250 /LL=28121 /UG_GENE=D18Wsu181e /DEF=Mus musculus, clone MGC:18699 IMAGE:4191228, mRNA, complete cds. /PROD=Unknown (protein for MGC:18699) /FL=gb:BC012407.1 gb:NM_138600.1
1460432_a_at	3054.2	P	0.00024	-1.5	-2.83	D	0.99997	3e-05	gb:AK002576.1 /DB_XREF=gi:12832659 /GEN=Int6 /FEA=mRNA /CNT=196 /TID=Mm.880.1 /TIER=Stack /STK=65 /UG=Mm.880 /LL=16341 /UG_TITLE=mammary tumor integration site 6 /DEF=Mus musculus adult male kidney cDNA, RIKEN full-length enriched library, clone:0610012A16:mammary tumor integration site 6, full insert sequence.
1415718_at	438.7	P	0.00024	-1.6	-3.03	D	0.99997	3e-05	gb:BI152383 /DB_XREF=gi:14612384 /DB_XREF=602917566F1 /CLONE=IMAGE:5067976 /FEA=mRNA /CNT=38 /TID=Mm.2947.1 /TIER=Stack /STK=21 /UG=Mm.2947 /LL=50724 /UG_GENE=AF006998 /UG_TITLE=EST AF006998
1415768_a_at	1614.4	P	0.00024	-1.6	-3.03	D	0.99997	3e-05	gb:AV054417 /DB_XREF=gi:5154164 /DB_XREF=AV054417 /CLONE=1810030J15 /FEA=EST /CNT=11 /TID=Mm.30272.3 /TIER=Stack /STK=10 /UG=Mm.30272 /LL=67615 /UG_GENE=1200003M11Rik /UG_TITLE=RIKEN cDNA 1200003M11 gene
1416178_a_at	1174.9	P	0.00024	-1.6	-3.03	D	0.99998	2e-05	gb:NM_013746.1 /DB_XREF=gi:7305378 /GEN=Phret1 /FEA=FLmRNA /CNT=146 /TID=Mm.26633.1 /TIER=FL+Stack /STK=118 /UG=Mm.26633 /LL=27276 /DEF=Mus musculus PH domain containing protein in retina 1 (Phret1), mRNA. /PROD=PH domain containing protein in retina 1 /FL=gb:BC024756.1 gb:NM_013746.1 gb:AF000272.1
1416471_at	644.4	P	0.00293	-1.6	-3.03	D	0.99998	2e-05	gb:NM_133869.1 /DB_XREF=gi:19527083 /GEN=AI788721 /FEA=FLmRNA /CNT=126 /TID=Mm.14816.1 /TIER=FL+Stack /STK=87 /UG=Mm.14816 /LL=99712 /DEF=Mus musculus expressed sequence AI788721 (AI788721), mRNA. /PROD=expressed sequence AI788721 /FL=gb:NM_133869.1 gb:BC021753.1
1416567_s_at	2811.7	P	0.00024	-1.6	-3.03	D	0.99998	2e-05	gb:NM_025983.1 /DB_XREF=gi:13385483 /GEN=2410043G19Rik /FEA=FLmRNA /CNT=132 /TID=Mm.20841.1 /TIER=FL+Stack /STK=81 /UG=Mm.20841 /LL=67126 /DEF=Mus musculus RIKEN cDNA 2410043G19 gene (2410043G19Rik), mRNA. /PROD=RIKEN cDNA 2410043G19 /FL=gb:BC024339.1 gb:NM_025983.1
1416647_at	748.7	P	0.00024	-1.6	-3.03	D	0.99997	3e-05	gb:NM_007533.1 /DB_XREF=gi:6671623 /GEN=Bckdha /FEA=FLmRNA /CNT=211 /TID=Mm.25848.1 /TIER=FL+Stack /STK=76 /UG=Mm.25848 /LL=12039 /DEF=Mus musculus branched chain ketoacid dehydrogenase E1, alpha polypeptide (Bckdha), mRNA. /PROD=branched chain ketoacid dehydrogenase E1, alphapolypeptide /FL=gb:BC003787.1 gb:NM_007533.1 gb:L47335.1
1416846_a_at	1039.3	P	0.00024	-1.6	-3.03	D	0.99965	0.00035	gb:NM_018884.1 /DB_XREF=gi:9256641 /GEN=Semcap3-pending /FEA=FLmRNA /CNT=99 /TID=Mm.9944.1 /TIER=FL+Stack /STK=67 /UG=Mm.9944 /LL=55983 /DEF=Mus musculus semaF cytoplasmic domain associated protein 3 (Semcap3-pending), mRNA. /PROD=semaF cytoplasmic domain associated protein 3 /FL=gb:AF127084.1 gb:NM_018884.1 gb:BC010329.1
1416852_a_at	119.8	P	0.02393	-1.6	-3.03	D	0.99945	0.00055	gb:BC017126.1 /DB_XREF=gi:16877777 /FEA=FLmRNA /CNT=145 /TID=Mm.220885.1 /TIER=FL+Stack /STK=66 /UG=Mm.220885 /LL=26562 /UG_GENE=Ncdn-pending /DEF=Mus musculus, neurochondrin, clone MGC:27571 IMAGE:4485839, mRNA, complete cds. /PROD=neurochondrin /FL=gb:BC017126.1 gb:NM_011986.1
1416912_at	462.5	P	0.00586	-1.6	-3.03	D	0.99951	0.00049	gb:NM_023423.1 /DB_XREF=gi:12963672 /GEN=6330407G11Rik /FEA=FLmRNA /CNT=142 /TID=Mm.27903.1 /TIER=FL+Stack /STK=64 /UG=Mm.27903 /LL=68050 /DEF=Mus musculus RIKEN cDNA 6330407G11 gene (6330407G11Rik), mRNA. /PROD=RIKEN cDNA 6330407G11 /FL=gb:BC003291.1 gb:NM_023423.1
1417212_at	525.9	P	0.01416	-1.6	-3.03	D	0.99998	2e-05	gb:NM_026633.1 /DB_XREF=gi:13386123 /GEN=9530058B02Rik /FEA=FLmRNA /CNT=69 /TID=Mm.34532.1 /TIER=FL+Stack /STK=53 /UG=Mm.34532 /LL=68241 /DEF=Mus musculus RIKEN cDNA 9530058B02 gene (9530058B02Rik), mRNA. /PROD=RIKEN cDNA 9530058B02 /FL=gb:BC024332.1 gb:NM_026633.1
1417227_at	792.5	P	0.00195	-1.6	-3.03	D	0.99981	0.00019	gb:NM_023644.1 /DB_XREF=gi:12965186 /GEN=Mccc1 /FEA=FLmRNA /CNT=96 /TID=Mm.154589.1 /TIER=FL+Stack /STK=52 /UG=Mm.154589 /LL=72039 /DEF=Mus musculus methylcrotonoyl-Coenzyme A carboxylase 1 (alpha) (Mccc1), mRNA. /PROD=methylcrotonoyl-Coenzyme A carboxylase 1(alpha) /FL=gb:AF310338.1 gb:NM_023644.1 gb:BC021382.1
1417316_at	1345.1	P	0.00024	-1.6	-3.03	D	0.99998	2e-05	gb:NM_025790.1 /DB_XREF=gi:13385259 /GEN=0610006O17Rik /FEA=FLmRNA /CNT=100 /TID=Mm.2125.1 /TIER=FL+Stack /STK=48 /UG=Mm.2125 /LL=66834 /DEF=Mus musculus RIKEN cDNA 0610006O17 gene (0610006O17Rik), mRNA. /PROD=RIKEN cDNA 0610006O17 /FL=gb:BC018165.1 gb:NM_025790.1
1417352_s_at	140.2	P	0.00073	-1.6	-3.03	D	0.99997	3e-05	gb:BC013777.1 /DB_XREF=gi:15489363 /FEA=FLmRNA /CNT=96 /TID=Mm.821.1 /TIER=FL+Stack /STK=47 /UG=Mm.821 /LL=57806 /UG_GENE=Snrpa1 /DEF=Mus musculus, clone MGC:6298 IMAGE:2651704, mRNA, complete cds. /PROD=Unknown (protein for MGC:6298) /FL=gb:AF230356.1 gb:BC013777.1 gb:NM_021336.1
1417557_at	557.3	P	0.00024	-1.6	-3.03	D	0.99997	3e-05	gb:NM_024432.1 /DB_XREF=gi:13277353 /GEN=Ubxdc2 /FEA=FLmRNA /CNT=195 /TID=Mm.28000.1 /TIER=FL+Stack /STK=41 /UG=Mm.28000 /LL=66530 /DEF=Mus musculus UBX domain-containing 2 (Ubxdc2), mRNA. /PROD=UBX domain-containing 2 /FL=gb:NM_024432.1 gb:BC016412.1 gb:AF272895.1
1417712_at	2108.2	P	0.00024	-1.6	-3.03	D	0.99998	2e-05	gb:AI194712 /DB_XREF=gi:3747318 /DB_XREF=ui55f11.x1 /CLONE=IMAGE:1886349 /FEA=FLmRNA /CNT=448 /TID=Mm.29859.1 /TIER=Stack /STK=184 /UG=Mm.29859 /LL=67204 /UG_GENE=Eif2s2 /UG_TITLE=eukaryotic translation initiation factor 2, subunit 2 (beta, 38kDa) /FL=gb:NM_026030.1 gb:BC003848.1
1417972_s_at	447	P	0.00024	-1.6	-3.03	D	0.9999	0.0001	gb:NM_026398.1 /DB_XREF=gi:20270199 /GEN=1500019J17Rik /FEA=FLmRNA /CNT=44 /TID=Mm.24636.1 /TIER=FL+Stack /STK=32 /UG=Mm.24636 /LL=100903 /DEF=Mus musculus RIKEN cDNA 1500019J17 gene (1500019J17Rik), mRNA. /PROD=RNase MRPRNase P protein-like /FL=gb:BC022670.1 gb:NM_026398.1
1418244_at	1057.8	P	0.00024	-1.6	-3.03	D	0.99995	5e-05	gb:NM_026425.1 /DB_XREF=gi:13385921 /GEN=1500004D14Rik /FEA=FLmRNA /CNT=63 /TID=Mm.41936.1 /TIER=FL+Stack /STK=27 /UG=Mm.41936 /LL=67877 /DEF=Mus musculus RIKEN cDNA 1500004D14 gene (1500004D14Rik), mRNA. /PROD=RIKEN cDNA 1500004D14 /FL=gb:NM_026425.1 gb:BC009157.1
1418332_a_at	418.8	P	0.00024	-1.6	-3.03	D	0.99976	0.00024	gb:NM_023328.1 /DB_XREF=gi:12963640 /GEN=2900054O13Rik /FEA=FLmRNA /CNT=57 /TID=Mm.45991.1 /TIER=FL+Stack /STK=25 /UG=Mm.45991 /LL=67269 /DEF=Mus musculus RIKEN cDNA 2900054O13 gene (2900054O13Rik), mRNA. /PROD=RIKEN cDNA 2900054O13 gene /FL=gb:NM_023328.1 gb:AF219141.1
1418384_at	515.7	P	0.00024	-1.6	-3.03	D	0.99969	0.00031	gb:BC024334.1 /DB_XREF=gi:19353344 /FEA=FLmRNA /CNT=56 /TID=Mm.27115.1 /TIER=FL+Stack /STK=24 /UG=Mm.27115 /LL=68117 /UG_GENE=9430083G14Rik /DEF=Mus musculus, RIKEN cDNA 9430083G14 gene, clone MGC:35640 IMAGE:5036743, mRNA, complete cds. /PROD=RIKEN cDNA 9430083G14 gene /FL=gb:NM_026565.1 gb:BC024334.1
1418439_at	3403	P	0.00024	-1.6	-3.03	D	0.99995	5e-05	gb:NM_026065.1 /DB_XREF=gi:13385563 /GEN=2900055D03Rik /FEA=FLmRNA /CNT=76 /TID=Mm.30008.1 /TIER=FL+Stack /STK=23 /UG=Mm.30008 /LL=67270 /DEF=Mus musculus RIKEN cDNA 2900055D03 gene (2900055D03Rik), mRNA. /PROD=RIKEN cDNA 2900055D03 /FL=gb:BC024337.1 gb:NM_026065.1
1418710_at	452.8	P	0.00195	-1.6	-3.03	D	0.99951	0.00049	gb:NM_007652.1 /DB_XREF=gi:6671713 /GEN=Cd59a /FEA=FLmRNA /CNT=90 /TID=Mm.8457.1 /TIER=FL+Stack /STK=19 /UG=Mm.8457 /LL=12509 /DEF=Mus musculus CD59a antigen (Cd59a), mRNA. /PROD=CD59a antigen /FL=gb:U60473.1 gb:NM_007652.1
1419460_at	238	P	0.00024	-1.6	-3.03	D	0.99938	0.00062	gb:BC026988.1 /DB_XREF=gi:20073247 /FEA=FLmRNA /CNT=111 /TID=Mm.41801.1 /TIER=FL+Stack /STK=9 /UG=Mm.41801 /LL=67053 /UG_GENE=2610511E03Rik /DEF=Mus musculus, RIKEN cDNA 2610511E03 gene, clone MGC:35691 IMAGE:5368565, mRNA, complete cds. /PROD=RIKEN cDNA 2610511E03 gene /FL=gb:BC026988.1 gb:NM_025938.1
1420024_s_at	441.2	P	0.03027	-1.6	-3.03	D	0.99961	0.00039	gb:C77379 /DB_XREF=gi:2517709 /DB_XREF=C77379 /CLONE=J0030B02 /FEA=EST /CNT=1 /TID=Mm.219714.1 /TIER=ConsEnd /STK=1 /UG=Mm.219714 /LL=52117 /UG_GENE=D6Ertd109e /UG_TITLE=DNA segment, Chr 6, ERATO Doi 109, expressed
1420641_a_at	503.9	P	0.00073	-1.6	-3.03	D	0.99992	8e-05	gb:AF174535.1 /DB_XREF=gi:5738221 /FEA=FLmRNA /CNT=28 /TID=Mm.28986.1 /TIER=FL /STK=3 /UG=Mm.28986 /LL=59010 /UG_GENE=Sqrdl /DEF=Mus musculus flavo-binding protein mRNA, complete cds. /PROD=flavo-binding protein /FL=gb:AF174535.1 gb:NM_021507.2 gb:BC011153.1
1421022_x_at	616.7	P	0.00073	-1.6	-3.03	D	0.99961	0.00039	gb:NM_025421.1 /DB_XREF=gi:13384809 /GEN=1110039O14Rik /FEA=FLmRNA /CNT=21 /TID=Mm.20309.1 /TIER=FL /STK=2 /UG=Mm.20309 /LL=66204 /DEF=Mus musculus RIKEN cDNA 1110039O14 gene (1110039O14Rik), mRNA. /PROD=RIKEN cDNA 1110039O14 /FL=gb:NM_025421.1
1422501_s_at	994.3	P	0.00122	-1.6	-3.03	D	0.99976	0.00024	gb:AV030425 /DB_XREF=gi:16356549 /DB_XREF=AV030425 /CLONE=1500012E04 /FEA=FLmRNA /CNT=215 /TID=Mm.196043.1 /TIER=Stack /STK=65 /UG=Mm.196043 /LL=67834 /UG_GENE=Idh3a /UG_TITLE=isocitrate dehydrogenase 3 (NAD+) alpha /FL=gb:NM_029573.1
1422732_at	881.8	P	0.00024	-1.6	-3.03	D	0.99997	3e-05	gb:BB797282 /DB_XREF=gi:16966901 /DB_XREF=BB797282 /CLONE=G630004N13 /FEA=FLmRNA /CNT=135 /TID=Mm.197493.1 /TIER=ConsEnd /STK=2 /UG=Mm.197493 /LL=67811 /UG_GENE=1300003F06Rik /UG_TITLE=RIKEN cDNA 1300003F06 gene /FL=gb:NM_026389.1 gb:BC006833.1 gb:BC012879.1
1423617_at	363.5	P	0.00024	-1.6	-3.03	D	0.99998	2e-05	gb:AV099506 /DB_XREF=gi:16381809 /DB_XREF=AV099506 /CLONE=2410048N20 /FEA=FLmRNA /CNT=123 /TID=Mm.34708.1 /TIER=Stack /STK=8 /UG=Mm.34708 /LL=68023 /UG_GENE=2610019N19Rik /UG_TITLE=RIKEN cDNA 2610019N19 gene /FL=gb:NM_026513.1 gb:BC025453.1
1423722_at	968.7	P	0.00122	-1.6	-3.03	D	0.99993	7e-05	gb:BC004013.1 /DB_XREF=gi:13278399 /FEA=FLmRNA /CNT=240 /TID=Mm.24584.2 /TIER=FL+Stack /STK=138 /UG=Mm.24584 /LL=75909 /UG_GENE=4930579A11Rik /DEF=Mus musculus, Similar to RIKEN cDNA 4930579A11 gene, clone MGC:7590 IMAGE:3493738, mRNA, complete cds. /PROD=Similar to RIKEN cDNA 4930579A11 gene /FL=gb:BC004013.1
1423851_a_at	821.3	P	0.00024	-1.6	-3.03	D	0.99997	3e-05	gb:BC024118.1 /DB_XREF=gi:18848276 /FEA=FLmRNA /CNT=126 /TID=Mm.218843.1 /TIER=FL+Stack /STK=90 /UG=Mm.218843 /DEF=Mus musculus, similar to Unknown (protein for IMAGE:4477067), clone MGC:37759 IMAGE:5068886, mRNA, complete cds. /PROD=similar to Unknown (protein for IMAGE:4477067) /FL=gb:BC024118.1
1423908_at	1081	P	0.00024	-1.6	-3.03	D	0.99998	2e-05	gb:BC021616.1 /DB_XREF=gi:18204464 /FEA=FLmRNA /CNT=122 /TID=Mm.44227.1 /TIER=FL+Stack /STK=81 /UG=Mm.44227 /DEF=Mus musculus, clone MGC:37950 IMAGE:5132866, mRNA, complete cds. /PROD=Unknown (protein for MGC:37950) /FL=gb:BC021616.1
1424108_at	522.3	P	0.00024	-1.6	-3.03	D	0.99998	2e-05	gb:BC024663.1 /DB_XREF=gi:19354349 /FEA=FLmRNA /CNT=231 /TID=Mm.196149.1 /TIER=FL+Stack /STK=52 /UG=Mm.196149 /LL=66133 /UG_GENE=1110008E19Rik /DEF=Mus musculus, RIKEN cDNA 1110008E19 gene, clone MGC:30329 IMAGE:3591599, mRNA, complete cds. /PROD=RIKEN cDNA 1110008E19 gene /FL=gb:BC024663.1
1424182_at	708	P	0.00024	-1.6	-3.03	D	0.99996	4e-05	gb:BC024763.1 /DB_XREF=gi:19354554 /FEA=FLmRNA /CNT=289 /TID=Mm.219649.1 /TIER=FL+Stack /STK=46 /UG=Mm.219649 /DEF=Mus musculus, Similar to Acetyl-Co A acetyltransferase 1, mitochondrial, clone MGC:39067 IMAGE:5365469, mRNA, complete cds. /PROD=Similar to Acetyl-Co A acetyltransferase 1,mitochondrial /FL=gb:BC024763.1
1424237_at	175	P	0.04614	-1.6	-3.03	D	0.99961	0.00039	gb:BC003941.1 /DB_XREF=gi:13278204 /FEA=FLmRNA /CNT=88 /TID=Mm.18048.1 /TIER=FL+Stack /STK=43 /UG=Mm.18048 /DEF=Mus musculus, Similar to zinc finger protein ANC_2H01, clone MGC:7348 IMAGE:3487151, mRNA, complete cds. /PROD=Similar to zinc finger protein ANC_2H01 /FL=gb:BC003941.1
1424252_at	316.2	P	0.00195	-1.6	-3.03	D	0.99998	2e-05	gb:BC021374.1 /DB_XREF=gi:18203891 /FEA=FLmRNA /CNT=92 /TID=Mm.220918.2 /TIER=FL+Stack /STK=42 /UG=Mm.220918 /LL=50926 /UG_GENE=Hnrpdl /DEF=Mus musculus, heterogeneous nuclear ribonucleoprotein D-like, clone MGC:29063 IMAGE:5039077, mRNA, complete cds. /PROD=heterogeneous nuclear ribonucleoprotein D-like /FL=gb:BC021374.1
1424316_at	268.3	P	0.00122	-1.6	-3.03	D	0.99981	0.00019	gb:BC018167.1 /DB_XREF=gi:17390371 /FEA=FLmRNA /CNT=109 /TID=Mm.24594.1 /TIER=FL+Stack /STK=38 /UG=Mm.24594 /LL=67283 /UG_GENE=Slc25a19 /DEF=Mus musculus, RIKEN cDNA 2900089E13 gene, clone MGC:25742 IMAGE:3989263, mRNA, complete cds. /PROD=RIKEN cDNA 2900089E13 gene /FL=gb:BC018167.1
1424510_at	177.2	P	0.00024	-1.6	-3.03	D	0.99991	9e-05	gb:BC027267.1 /DB_XREF=gi:20072675 /FEA=FLmRNA /CNT=32 /TID=Mm.30820.1 /TIER=FL+Stack /STK=28 /UG=Mm.30820 /DEF=Mus musculus, clone MGC:27904 IMAGE:3500531, mRNA, complete cds. /PROD=Unknown (protein for MGC:27904) /FL=gb:BC027267.1
1424716_at	139.2	P	0.02393	-1.6	-3.03	D	0.99951	0.00049	gb:BB775176 /DB_XREF=gi:16935856 /DB_XREF=BB775176 /CLONE=G430023N11 /FEA=FLmRNA /CNT=80 /TID=Mm.27506.1 /TIER=ConsEnd /STK=1 /UG=Mm.27506 /LL=67442 /UG_GENE=0610039N19Rik /UG_TITLE=RIKEN cDNA 0610039N19 gene /FL=gb:BC011203.1
1424737_at	333.7	P	0.00024	-1.6	-3.03	D	0.99969	0.00031	gb:BC009165.1 /DB_XREF=gi:14919439 /FEA=FLmRNA /CNT=113 /TID=Mm.28585.2 /TIER=FL+Stack /STK=17 /UG=Mm.28585 /LL=21835 /UG_GENE=Thrsp /DEF=Mus musculus, Similar to thyroid hormone responsive SPOT14 homolog (Rattus), clone MGC:6563 IMAGE:2811774, mRNA, complete cds. /PROD=Similar to thyroid hormone responsive SPOT14homolog (Rattus) /FL=gb:BC009165.1
1425164_a_at	1243.2	P	0.00024	-1.6	-3.03	D	0.99998	2e-05	gb:J03293.1 /DB_XREF=gi:200338 /FEA=FLmRNA /CNT=14 /TID=Mm.3159.2 /TIER=FL /STK=5 /UG=Mm.3159 /LL=18682 /UG_GENE=Phkg /DEF=Mouse skeletal muscle phosphorylase kinase, gamma subunit mRNA, complete cds. /PROD=phosphorylase kinase, gamma-subunit /FL=gb:J03293.1
1426043_a_at	529.7	P	0.00195	-1.6	-3.03	D	0.9999	0.0001	gb:AF127766.2 /DB_XREF=gi:7674484 /GEN=Canp3 /FEA=FLmRNA /CNT=1 /TID=Mm.200381.3 /TIER=FL /STK=1 /UG=Mm.200381 /LL=12335 /DEF=Mus musculus calpain 3 (Canp3) mRNA, alternatively spliced, complete cds. /PROD=calpain 3 /FL=gb:AF127766.2
1426245_s_at	508.8	P	0.00073	-1.6	-3.03	D	0.99938	0.00062	gb:BC027056.1 /DB_XREF=gi:20071691 /FEA=FLmRNA /CNT=290 /TID=Mm.194045.1 /TIER=FL+Stack /STK=26 /UG=Mm.194045 /DEF=Mus musculus, clone MGC:36474 IMAGE:5361238, mRNA, complete cds. /PROD=Unknown (protein for MGC:36474) /FL=gb:BC025804.1 gb:BC027056.1
1426773_at	511.4	P	0.00122	-1.6	-3.03	D	0.99997	4e-05	gb:AK018181.1 /DB_XREF=gi:12857782 /FEA=mRNA /CNT=127 /TID=Mm.218574.1 /TIER=Stack /STK=71 /UG=Mm.218574 /LL=67414 /UG_GENE=6330416C07Rik /UG_TITLE=RIKEN cDNA 6330416C07 gene /DEF=Mus musculus adult male medulla oblongata cDNA, RIKEN full-length enriched library, clone:6330416C07:homolog to CDNA FLJ20693 FIS, CLONE KAIA2667, full insert sequence.
1427021_s_at	3282.9	P	0.00073	-1.6	-3.03	D	0.99997	4e-05	gb:BE457668 /DB_XREF=gi:9480038 /DB_XREF=us95a09.x1 /CLONE=IMAGE:3326104 /FEA=mRNA /CNT=202 /TID=Mm.182962.1 /TIER=Stack /STK=12 /UG=Mm.182962 /LL=66085 /UG_GENE=Eif3s5 /UG_TITLE=eukaryotic translation initiation factor 3, subunit 5 (epsilon)
1428075_at	4064.5	P	0.00024	-1.6	-3.03	D	0.99997	4e-05	gb:BG968046 /DB_XREF=gi:14355683 /DB_XREF=602832427F1 /CLONE=IMAGE:4986991 /FEA=mRNA /CNT=246 /TID=Mm.29065.1 /TIER=Stack /STK=150 /UG=Mm.29065 /LL=68194 /UG_GENE=0610006N12Rik /UG_TITLE=RIKEN cDNA 0610006N12 gene
1428091_at	546.9	P	0.00024	-1.6	-3.03	D	0.99938	0.00062	gb:AK012326.1 /DB_XREF=gi:12848993 /FEA=mRNA /CNT=183 /TID=Mm.22372.1 /TIER=Stack /STK=126 /UG=Mm.22372 /LL=67907 /UG_GENE=2700038B03Rik /UG_TITLE=RIKEN cDNA 2700038B03 gene /DEF=Mus musculus 11 days embryo whole body cDNA, RIKEN full-length enriched library, clone:2700038B03:homolog to WUGSC:H_NH0319F03.1B PROTEIN (FRAGMENT), full insert sequence.
1428134_at	2627.6	P	0.00024	-1.6	-3.03	D	0.99998	2e-05	gb:AK004527.1 /DB_XREF=gi:12835753 /FEA=mRNA /CNT=181 /TID=Mm.29042.1 /TIER=Stack /STK=101 /UG=Mm.29042 /LL=67914 /UG_GENE=2310005O14Rik /UG_TITLE=RIKEN cDNA 2310005O14 gene /DEF=Mus musculus 18 days embryo whole body cDNA, RIKEN full-length enriched library, clone:1190010I05:homolog to HSPC326 (FRAGMENT), full insert sequence.
1428465_at	1579.3	P	0.00024	-1.6	-3.03	D	0.99998	2e-05	gb:AK010168.1 /DB_XREF=gi:12845419 /FEA=mRNA /CNT=73 /TID=Mm.27499.1 /TIER=Stack /STK=40 /UG=Mm.27499 /LL=69804 /UG_GENE=2010004E11Rik /UG_TITLE=RIKEN cDNA 2010004E11 gene /DEF=Mus musculus adult male tongue cDNA, RIKEN full-length enriched library, clone:2310075E05:homolog to SEVEN TRANSMEMBRANE DOMAIN PROTEIN, full insert sequence.
1428874_at	815.2	P	0.00024	-1.6	-3.03	D	0.99951	0.00049	gb:BF535957 /DB_XREF=gi:11623325 /DB_XREF=602051578F1 /CLONE=IMAGE:4190754 /FEA=mRNA /CNT=52 /TID=Mm.279.1 /TIER=Stack /STK=18 /UG=Mm.279 /LL=68523 /UG_GENE=1110019N10Rik /UG_TITLE=RIKEN cDNA 1110019N10 gene
1429839_a_at	442.1	P	0.00024	-1.6	-3.03	D	0.99998	2e-05	gb:AK012787.1 /DB_XREF=gi:12849760 /FEA=mRNA /CNT=24 /TID=Mm.4714.2 /TIER=ConsEnd /STK=7 /UG=Mm.4714 /LL=67057 /UG_GENE=Yaf2 /UG_TITLE=YY1 associated factor 2 /DEF=Mus musculus 10, 11 days embryo whole body cDNA, RIKEN full-length enriched library, clone:2810021M11:homolog to YY1-ASSOCIATED FACTOR 2, full insert sequence.
1432271_a_at	674.9	P	0.00024	-1.6	-3.03	D	0.99998	2e-05	gb:AK012764.1 /DB_XREF=gi:12849720 /FEA=mRNA /CNT=1 /TID=Mm.27293.2 /TIER=ConsEnd /STK=0 /UG=Mm.27293 /LL=76863 /UG_GENE=4833420K19Rik /UG_TITLE=RIKEN cDNA 4833420K19 gene /DEF=Mus musculus 10, 11 days embryo whole body cDNA, RIKEN full-length enriched library, clone:2810019E05:homolog to MYELOBLAST KIAA0276 (FRAGMENT), full insert sequence.
1433502_s_at	137.7	P	0.04614	-1.6	-3.03	D	0.99945	0.00055	gb:BM213835 /DB_XREF=gi:17771843 /DB_XREF=C0842C08-3 /CLONE=C0842C08 /FEA=EST /CNT=123 /TID=Mm.19015.2 /TIER=Stack /STK=116 /UG=Mm.19015 /LL=27364 /UG_GENE=Srr /UG_TITLE=serine racemase
1433545_s_at	417.1	P	0.00122	-1.6	-3.03	D	0.99995	5e-05	gb:BQ031255 /DB_XREF=gi:19766534 /DB_XREF=UI-1-CF0-amc-h-10-0-UI.s1 /CLONE=UI-1-CF0-amc-h-10-0-UI /FEA=EST /CNT=160 /TID=Mm.41274.4 /TIER=Stack /STK=99 /UG=Mm.41274 /UG_TITLE=Mus musculus chemokine receptor CCX CKR mRNA, complete cds, alternatively spliced
1433554_at	939.3	P	0.00073	-1.6	-3.03	D	0.99992	8e-05	gb:BM246500 /DB_XREF=gi:17881770 /DB_XREF=K0739A09-3 /CLONE=K0739A09 /FEA=EST /CNT=135 /TID=Mm.29605.1 /TIER=Stack /STK=93 /UG=Mm.29605 /LL=100835 /UG_GENE=AU022870 /UG_TITLE=expressed sequence AU022870
1433558_at	537.3	P	0.00024	-1.6	-3.03	D	0.99998	2e-05	gb:BM231046 /DB_XREF=gi:17866316 /DB_XREF=K0304D12-3 /CLONE=K0304D12 /FEA=EST /CNT=117 /TID=Mm.29629.1 /TIER=Stack /STK=92 /UG=Mm.29629 /LL=98996 /UG_GENE=AI480459 /UG_TITLE=expressed sequence AI480459
1433656_a_at	468.1	P	0.00024	-1.6	-3.03	D	0.99938	0.00062	gb:BF021177 /DB_XREF=gi:10752509 /DB_XREF=ux53e10.x1 /CLONE=IMAGE:3514026 /FEA=EST /CNT=132 /TID=Mm.28726.1 /TIER=Stack /STK=76 /UG=Mm.28726 /LL=30877 /UG_GENE=C77032 /UG_TITLE=EST C77032
1434507_at	568.5	P	0.00415	-1.6	-3.03	D	0.99992	8e-05	gb:BG076209 /DB_XREF=gi:12558778 /DB_XREF=H3156H07-3 /CLONE=H3156H07 /FEA=EST /CNT=49 /TID=Mm.27070.1 /TIER=Stack /STK=30 /UG=Mm.27070 /LL=97015 /UG_GENE=C85514 /UG_TITLE=expressed sequence C85514
1434705_at	87.3	P	0.00024	-1.6	-3.03	D	0.99961	0.00039	gb:BG072903 /DB_XREF=gi:12555472 /DB_XREF=H3116D02-3 /CLONE=H3116D02 /FEA=EST /CNT=43 /TID=Mm.5388.1 /TIER=Stack /STK=26 /UG=Mm.5388 /UG_TITLE=ESTs
1435067_at	536	P	0.00073	-1.6	-3.03	D	0.99997	4e-05	gb:BG075288 /DB_XREF=gi:12557857 /DB_XREF=H3145E04-3 /CLONE=H3145E04 /FEA=EST /CNT=44 /TID=Mm.29600.2 /TIER=Stack /STK=20 /UG=Mm.29600 /UG_TITLE=Mus musculus, clone IMAGE:3964267, mRNA
1435177_a_at	3463.5	P	0.00024	-1.6	-3.03	D	0.99983	0.00017	gb:BF019960 /DB_XREF=gi:10751292 /DB_XREF=ux05e02.x1 /CLONE=IMAGE:3470618 /FEA=EST /CNT=25 /TID=Mm.45312.4 /TIER=Stack /STK=19 /UG=Mm.45312 /LL=59008 /UG_GENE=Anapc5 /UG_TITLE=anaphase-promoting complex subunit 5
1435178_x_at	5372.5	P	0.00024	-1.6	-3.03	D	0.99998	2e-05	gb:BF019960 /DB_XREF=gi:10751292 /DB_XREF=ux05e02.x1 /CLONE=IMAGE:3470618 /FEA=EST /CNT=25 /TID=Mm.45312.4 /TIER=Stack /STK=19 /UG=Mm.45312 /LL=59008 /UG_GENE=Anapc5 /UG_TITLE=anaphase-promoting complex subunit 5
1435824_at	243.6	P	0.03027	-1.6	-3.03	D	0.99985	0.00015	gb:BM236739 /DB_XREF=gi:17872009 /DB_XREF=K0440D10-3 /CLONE=K0440D10 /FEA=EST /CNT=26 /TID=Mm.3868.2 /TIER=Stack /STK=13 /UG=Mm.3868 /LL=22632 /UG_GENE=Yy1 /UG_TITLE=YY1 transcription factor
1435995_at	549.2	P	0.00073	-1.6	-3.03	D	0.99995	5e-05	gb:BF018217 /DB_XREF=gi:10749549 /DB_XREF=uw91a11.x1 /CLONE=IMAGE:3469340 /FEA=EST /CNT=14 /TID=Mm.13859.3 /TIER=Stack /STK=12 /UG=Mm.13859 /LL=67945 /UG_GENE=Rpl41 /UG_TITLE=ribosomal protein L41
1436038_a_at	1170.2	P	0.00024	-1.6	-3.03	D	0.99998	2e-05	gb:BF318238 /DB_XREF=gi:11266816 /DB_XREF=ux08c09.x1 /CLONE=IMAGE:3470896 /FEA=EST /CNT=22 /TID=Mm.39490.4 /TIER=Stack /STK=11 /UG=Mm.39490 /LL=56176 /UG_GENE=Dcrc /UG_TITLE=Down syndrome critical region gene c
1437204_a_at	34.9	P	0.04614	-1.6	-3.03	D	0.99998	2e-05	gb:BE988778 /DB_XREF=gi:10665461 /DB_XREF=UI-M-CG0p-bhg-b-09-0-UI.s1 /CLONE=UI-M-CG0p-bhg-b-09-0-UI /FEA=EST /CNT=78 /TID=Mm.2875.3 /TIER=Stack /STK=22 /UG=Mm.2875 /LL=66855 /UG_GENE=1100001J13Rik /UG_TITLE=RIKEN cDNA 1100001J13 gene
1438091_a_at	1160.5	P	0.00024	-1.6	-3.03	D	0.99998	2e-05	gb:AV003424 /DB_XREF=gi:4780274 /DB_XREF=AV003424 /CLONE=0610027M19 /FEA=EST /CNT=14 /TID=Mm.916.5 /TIER=Stack /STK=12 /UG=Mm.916 /LL=51788 /UG_GENE=H2afz /UG_TITLE=H2A histone family, member Z
1438183_x_at	310.6	P	0.00073	-1.6	-3.03	D	0.99998	2e-05	gb:AV253518 /DB_XREF=gi:6240977 /DB_XREF=AV253518 /CLONE=4921501E04 /FEA=EST /CNT=12 /TID=Mm.104920.3 /TIER=Stack /STK=12 /UG=Mm.104920 /LL=20322 /UG_GENE=Sdh1 /UG_TITLE=sorbitol dehydrogenase 1
1438390_s_at	1465	M	0.05615	-1.6	-3.03	D	0.99995	5e-05	gb:AV105428 /DB_XREF=gi:5252976 /DB_XREF=AV105428 /CLONE=2510016C06 /FEA=EST /CNT=11 /TID=Mm.6856.3 /TIER=Stack /STK=11 /UG=Mm.6856 /LL=30939 /UG_GENE=Pttg1 /UG_TITLE=pituitary tumor-transforming 1
1439460_a_at	2170.8	P	0.00024	-1.6	-3.03	D	0.99981	0.00019	gb:BB317953 /DB_XREF=gi:9024988 /DB_XREF=BB317953 /CLONE=B230372I12 /FEA=EST /CNT=8 /TID=Mm.43636.3 /TIER=Stack /STK=8 /UG=Mm.43636 /LL=77038 /UG_GENE=Zfp289 /UG_TITLE=zinc finger protein 289
1448135_at	1609.9	P	0.00586	-1.6	-3.03	D	0.99976	0.00024	gb:M94087.1 /DB_XREF=gi:293723 /GEN=mATF4 /FEA=FLmRNA /CNT=408 /TID=Mm.641.1 /TIER=FL+Stack /STK=179 /UG=Mm.641 /LL=11911 /DEF=M.musculus mATF4 (mTR67) mRNA, complete cds. /PROD=mATF4 /FL=gb:L13791.1 gb:NM_009716.1 gb:M94087.1
1448262_at	304	P	0.00024	-1.6	-3.03	D	0.99965	0.00035	gb:NM_011970.1 /DB_XREF=gi:6755199 /GEN=Psmb2 /FEA=FLmRNA /CNT=195 /TID=Mm.22233.1 /TIER=FL+Stack /STK=110 /UG=Mm.22233 /LL=26445 /DEF=Mus musculus proteasome (prosome, macropain) subunit, beta type 2 (Psmb2), mRNA. /PROD=proteasome (prosome, macropain) subunit, betatype, 2 /FL=gb:BC008265.1 gb:AF060090.1 gb:NM_011970.1
1448382_at	58.3	P	0.00195	-1.6	-3.03	D	0.99903	0.00097	gb:NM_023737.1 /DB_XREF=gi:12963804 /GEN=1300002P22Rik /FEA=FLmRNA /CNT=159 /TID=Mm.28100.1 /TIER=FL+Stack /STK=81 /UG=Mm.28100 /LL=74147 /DEF=Mus musculus RIKEN cDNA 1300002P22 gene (1300002P22Rik), mRNA. /PROD=L-specific multifunctional beta-oxdiationprotein /FL=gb:NM_023737.1 gb:BC016899.1
1448700_at	295.7	P	0.00073	-1.6	-3.03	D	0.99998	2e-05	gb:NM_008059.1 /DB_XREF=gi:6679888 /GEN=G0s2 /FEA=FLmRNA /CNT=99 /TID=Mm.3283.1 /TIER=FL+Stack /STK=45 /UG=Mm.3283 /LL=14373 /DEF=Mus musculus G0G1 switch gene 2 (G0s2), mRNA. /PROD=G0G1 switch gene 2 /FL=gb:NM_008059.1
1448739_x_at	1919.9	P	0.00024	-1.6	-3.03	D	0.99996	4e-05	gb:NM_011296.1 /DB_XREF=gi:6755367 /GEN=Rps18 /FEA=FLmRNA /CNT=56 /TID=Mm.42790.1 /TIER=FL+Stack /STK=43 /UG=Mm.42790 /LL=20084 /DEF=Mus musculus ribosomal protein S18 (Rps18), mRNA. /PROD=ribosomal protein S18 /FL=gb:NM_011296.1 gb:M76763.1
1448889_at	413.7	P	0.02393	-1.6	-3.03	D	0.99938	0.00062	gb:NM_027052.1 /DB_XREF=gi:18482374 /GEN=Slc38a4 /FEA=FLmRNA /CNT=72 /TID=Mm.180455.1 /TIER=FL+Stack /STK=33 /UG=Mm.180455 /LL=69354 /DEF=Mus musculus solute carrier family 38, member 4 (Slc38a4), mRNA. /PROD=system A amino acid transporter 3 /FL=gb:BC024123.1 gb:AB055004.1 gb:NM_027052.1
1448900_at	355.1	P	0.01416	-1.6	-3.03	D	0.99981	0.00019	gb:NM_138583.1 /DB_XREF=gi:20070387 /GEN=D16H22S680E /FEA=FLmRNA /CNT=59 /TID=Mm.27502.1 /TIER=FL+Stack /STK=33 /UG=Mm.27502 /LL=27883 /DEF=Mus musculus DNA segment, Chr 16, human D22S680E, expressed (D16H22S680E), mRNA. /PROD=DNA segment, Chr 16, human D22S680E, expressed /FL=gb:NM_138583.1 gb:BC005445.1
1449083_at	615.4	P	0.00024	-1.6	-3.03	D	0.99998	2e-05	gb:NM_025911.1 /DB_XREF=gi:13385403 /GEN=1810060J02Rik /FEA=FLmRNA /CNT=81 /TID=Mm.9864.1 /TIER=FL+Stack /STK=23 /UG=Mm.9864 /LL=67015 /DEF=Mus musculus RIKEN cDNA 1810060J02 gene (1810060J02Rik), mRNA. /PROD=RIKEN cDNA 1810060J02 /FL=gb:NM_025911.1 gb:BC024946.1
1449107_at	389	P	0.00415	-1.6	-3.03	D	0.99903	0.00097	gb:NM_027722.1 /DB_XREF=gi:13386255 /GEN=4933436C10Rik /FEA=FLmRNA /CNT=320 /TID=Mm.24397.1 /TIER=FL+Stack /STK=22 /UG=Mm.24397 /LL=71207 /DEF=Mus musculus RIKEN cDNA 4933436C10 gene (4933436C10Rik), mRNA. /PROD=RIKEN cDNA 4933436C10 /FL=gb:NM_027722.1 gb:BC027209.1
1449211_at	130.8	P	0.00024	-1.6	-3.03	D	0.99923	0.00077	gb:BB412311 /DB_XREF=gi:16423300 /DB_XREF=BB412311 /CLONE=C430027A04 /FEA=FLmRNA /CNT=88 /TID=Mm.18096.1 /TIER=Stack /STK=33 /UG=Mm.18096 /LL=23827 /UG_GENE=Bpnt1 /UG_TITLE=bisphosphate 3-nucleotidase 1 /FL=gb:NM_011794.1 gb:AF125043.1 gb:BC011036.1
1449406_at	235.2	P	0.00122	-1.6	-3.03	D	0.99995	5e-05	gb:NM_019396.1 /DB_XREF=gi:9506490 /GEN=Cyhr1 /FEA=FLmRNA /CNT=45 /TID=Mm.18561.1 /TIER=FL+Stack /STK=11 /UG=Mm.18561 /LL=54151 /DEF=Mus musculus cysteine and histidine rich 1 (Cyhr1), mRNA. /PROD=cysteine and histidine rich 1 /FL=gb:NM_019396.1
1449519_at	114.4	P	0.00415	-1.6	-3.03	D	0.99996	4e-05	gb:NM_007836.1 /DB_XREF=gi:6681148 /GEN=Gadd45a /FEA=FLmRNA /CNT=27 /TID=Mm.1236.1 /TIER=FL+Stack /STK=8 /UG=Mm.1236 /LL=13197 /DEF=Mus musculus growth arrest and DNA-damage-inducible 45 alpha (Gadd45a), mRNA. /PROD=growth arrest and DNA-damage-inducible 45 alpha /FL=gb:NM_007836.1 gb:BC011141.1 gb:L28177.1
1450411_at	51.1	A	0.06763	-1.6	-3.03	D	0.99923	0.00077	gb:AV376206 /DB_XREF=gi:16398057 /DB_XREF=AV376206 /CLONE=9130206K16 /FEA=FLmRNA /CNT=53 /TID=Mm.41460.1 /TIER=ConsEnd /STK=1 /UG=Mm.41460 /LL=68034 /UG_GENE=2900009I07Rik /UG_TITLE=RIKEN cDNA 2900009I07 gene /FL=gb:NM_026520.1
1450864_at	136.9	P	0.01416	-1.6	-3.03	D	0.99979	0.00021	gb:AU079142 /DB_XREF=gi:6083898 /DB_XREF=AU079142 /CLONE=MNCb-3907 /FEA=FLmRNA /CNT=138 /TID=Mm.220898.1 /TIER=Stack /STK=46 /UG=Mm.220898 /LL=12315 /UG_GENE=Calm3 /UG_TITLE=calmodulin 3 /FL=gb:NM_007590.1 gb:M19380.1
1451000_at	2210.5	P	0.00024	-1.6	-3.03	D	0.99998	2e-05	gb:BB667677 /DB_XREF=gi:16399126 /DB_XREF=BB667677 /CLONE=C730031K14 /FEA=FLmRNA /CNT=164 /TID=Mm.28963.1 /TIER=Stack /STK=19 /UG=Mm.28963 /LL=66271 /UG_GENE=1810020E01Rik /UG_TITLE=RIKEN cDNA 1810020E01 gene /FL=gb:NM_025460.1 gb:BC023171.1
1451003_at	329.7	P	0.00024	-1.6	-3.03	D	0.9999	0.0001	gb:BM213179 /DB_XREF=gi:17770984 /DB_XREF=C0832F11-3 /CLONE=C0832F11 /FEA=FLmRNA /CNT=219 /TID=Mm.193041.1 /TIER=Stack /STK=18 /UG=Mm.193041 /LL=192168 /UG_GENE=Map3k7ip2 /UG_TITLE=mitogen-activated protein kinase kinase kinase 7 interacting protein 2 /FL=gb:NM_138667.1 gb:BC004813.1
1451467_s_at	98.6	A	0.21948	-1.6	-3.03	D	0.99938	0.00062	gb:BC025144.1 /DB_XREF=gi:19264066 /FEA=FLmRNA /CNT=27 /TID=Mm.219658.1 /TIER=FL+Stack /STK=17 /UG=Mm.219658 /DEF=Mus musculus, Similar to GTP binding protein 5 (putative), clone MGC:36295 IMAGE:4483063, mRNA, complete cds. /PROD=Similar to GTP binding protein 5 (putative) /FL=gb:BC025144.1
1451512_s_at	618.1	P	0.00024	-1.6	-3.03	D	0.99998	2e-05	gb:BC026437.1 /DB_XREF=gi:20071740 /FEA=FLmRNA /CNT=39 /TID=Mm.25250.1 /TIER=FL+Stack /STK=13 /UG=Mm.25250 /DEF=Mus musculus, Similar to 3-hydroxyisobutyryl-Coenzyme A hydrolase, clone MGC:31364 IMAGE:4238681, mRNA, complete cds. /PROD=Similar to 3-hydroxyisobutyryl-Coenzyme Ahydrolase /FL=gb:BC026437.1
1451541_at	399.5	P	0.03027	-1.6	-3.03	D	0.99945	0.00055	gb:BC019781.1 /DB_XREF=gi:18043155 /FEA=FLmRNA /CNT=41 /TID=Mm.98228.1 /TIER=FL+Stack /STK=10 /UG=Mm.98228 /LL=66821 /UG_GENE=Bcs1l /DEF=Mus musculus, BCS1-like (yeast), clone MGC:25440 IMAGE:4036047, mRNA, complete cds. /PROD=BCS1-like (yeast) /FL=gb:BC019781.1
1452085_at	466.2	P	0.00195	-1.6	-3.03	D	0.99931	0.00069	gb:BE134386 /DB_XREF=gi:8596886 /DB_XREF=ug10b04.x1 /CLONE=IMAGE:1531183 /FEA=FLmRNA /CNT=77 /TID=Mm.178424.2 /TIER=Stack /STK=14 /UG=Mm.178424 /LL=67210 /UG_GENE=2810047M21Rik /UG_TITLE=RIKEN cDNA 2810047M21 gene /FL=gb:AB047921.1
1452272_a_at	336.7	P	0.01074	-1.6	-3.03	D	0.99991	9e-05	gb:BI901126 /DB_XREF=gi:16188886 /DB_XREF=id18e05.x1 /CLONE=IMAGE:5663696 /FEA=mRNA /CNT=70 /TID=Mm.28124.2 /TIER=Stack /STK=23 /UG=Mm.28124 /LL=11692 /UG_GENE=Gfer /UG_TITLE=growth factor, erv1 (S. cerevisiae)-like (augmenter of liver regeneration)
1452734_at	1739.7	P	0.00024	-1.6	-3.03	D	0.99965	0.00035	gb:BI410170 /DB_XREF=gi:15171093 /DB_XREF=602963853F1 /CLONE=IMAGE:5119212 /FEA=mRNA /CNT=182 /TID=Mm.181237.1 /TIER=Stack /STK=55 /UG=Mm.181237 /LL=68195 /UG_GENE=0610007O07Rik /UG_TITLE=RIKEN cDNA 0610007O07 gene
1452929_at	1452.2	P	0.00024	-1.6	-3.03	D	0.99997	3e-05	gb:AK003546.1 /DB_XREF=gi:12834276 /FEA=mRNA /CNT=47 /TID=Mm.28288.1 /TIER=Stack /STK=19 /UG=Mm.28288 /LL=68557 /UG_GENE=1110007I12Rik /UG_TITLE=RIKEN cDNA 1110007I12 gene /DEF=Mus musculus 18 days embryo whole body cDNA, RIKEN full-length enriched library, clone:1110007I12:unclassifiable transcript, full insert sequence.
1453744_a_at	201.6	P	0.00024	-1.6	-3.03	D	0.99969	0.00031	gb:AK017451.1 /DB_XREF=gi:12856690 /FEA=mRNA /CNT=21 /TID=Mm.141054.2 /TIER=ConsEnd /STK=0 /UG=Mm.141054 /LL=71452 /UG_GENE=5530600A18Rik /UG_TITLE=RIKEN cDNA 5530600A18 gene /DEF=Mus musculus 10 days neonate head cDNA, RIKEN full-length enriched library, clone:5530600A18:hypothetical protein, full insert sequence.
1454640_at	277.4	P	0.00122	-1.6	-3.03	D	0.99995	5e-05	gb:BI692256 /DB_XREF=gi:15654885 /DB_XREF=603342722F1 /CLONE=IMAGE:5370748 /FEA=EST /CNT=129 /TID=Mm.27406.1 /TIER=Stack /STK=105 /UG=Mm.27406 /UG_TITLE=ESTs, Moderately similar to hypothetical protein MGC2217 (Homo sapiens) (H.sapiens)
1460292_a_at	124.4	P	0.00415	-1.6	-3.03	D	0.99989	0.00011	gb:NM_053123.1 /DB_XREF=gi:16716422 /GEN=Smarca1 /FEA=FLmRNA /CNT=27 /TID=Mm.82922.1 /TIER=FL /STK=2 /UG=Mm.82922 /LL=93761 /DEF=Mus musculus SWISNF related, matrix associated, actin dependent regulator of chromatin, subfamily a, member 1 (Smarca1), mRNA. /PROD=SWISNF related, matrix associated, actindependent regulator of chromatin, subfamily a, member 1 /FL=gb:AF325920.1 gb:NM_053123.1
1460336_at	311.4	P	0.00024	-1.6	-3.03	D	0.99945	0.00055	gb:BB745167 /DB_XREF=gi:16148106 /DB_XREF=BB745167 /CLONE=F530007A20 /FEA=FLmRNA /CNT=43 /TID=Mm.10707.1 /TIER=Stack /STK=16 /UG=Mm.10707 /LL=19017 /UG_GENE=Ppargc1 /UG_TITLE=peroxisome proliferative activated receptor, gamma, coactivator 1 /FL=gb:AF049330.1 gb:NM_008904.1
1416020_a_at	2340.9	P	0.00024	-1.7	-3.25	D	0.99998	2e-05	gb:NM_007506.1 /DB_XREF=gi:6680749 /GEN=Atp5g1 /FEA=FLmRNA /CNT=253 /TID=Mm.258.1 /TIER=FL+Stack /STK=143 /UG=Mm.258 /LL=11951 /DEF=Mus musculus ATP synthase, H+ transporting, mitochondrial F0 complex, subunit c (subunit 9), isoform 1 (Atp5g1), mRNA. /PROD=ATP synthase, H+ transporting, mitochondrial F0complex, subunit c (subunit 9), isoform 1 /FL=gb:NM_007506.1 gb:L19737.1 gb:BC003854.1
1416148_at	642.8	P	0.02393	-1.7	-3.25	D	0.99956	0.00044	gb:BC019120.1 /DB_XREF=gi:17512295 /FEA=FLmRNA /CNT=221 /TID=Mm.197518.1 /TIER=FL+Stack /STK=121 /UG=Mm.197518 /LL=114128 /UG_GENE=Laptm4b /DEF=Mus musculus, lysosomal-associated protein transmembrane 4B, clone MGC:29407 IMAGE:4507607, mRNA, complete cds. /PROD=lysosomal-associated protein transmembrane 4B /FL=gb:BC019120.1 gb:NM_033521.1 gb:AF317418.1
1416203_at	327.4	P	0.00073	-1.7	-3.25	D	0.99995	5e-05	gb:NM_007472.1 /DB_XREF=gi:6680709 /GEN=Aqp1 /FEA=FLmRNA /CNT=262 /TID=Mm.18625.1 /TIER=FL+Stack /STK=113 /UG=Mm.18625 /LL=11826 /DEF=Mus musculus aquaporin 1 (Aqp1), mRNA. /PROD=aquaporin 1 /FL=gb:NM_007472.1 gb:BC007125.1 gb:L02914.1
1416383_a_at	522.4	P	0.02393	-1.7	-3.25	D	0.99973	0.00027	gb:NM_008797.1 /DB_XREF=gi:6679236 /GEN=Pcx /FEA=FLmRNA /CNT=164 /TID=Mm.1845.1 /TIER=FL+Stack /STK=93 /UG=Mm.1845 /LL=18563 /DEF=Mus musculus pyruvate decarboxylase (Pcx), mRNA. /PROD=pyruvate decarboxylase /FL=gb:L09192.1 gb:NM_008797.1
1416911_a_at	403.4	P	0.00024	-1.7	-3.25	D	0.99989	0.00011	gb:NM_023423.1 /DB_XREF=gi:12963672 /GEN=6330407G11Rik /FEA=FLmRNA /CNT=142 /TID=Mm.27903.1 /TIER=FL+Stack /STK=64 /UG=Mm.27903 /LL=68050 /DEF=Mus musculus RIKEN cDNA 6330407G11 gene (6330407G11Rik), mRNA. /PROD=RIKEN cDNA 6330407G11 /FL=gb:BC003291.1 gb:NM_023423.1
1417365_a_at	866.7	P	0.00024	-1.7	-3.25	D	0.99998	2e-05	gb:NM_009790.1 /DB_XREF=gi:6753243 /GEN=Calm1 /FEA=FLmRNA /CNT=323 /TID=Mm.34246.1 /TIER=FL+Stack /STK=46 /UG=Mm.34246 /LL=12313 /DEF=Mus musculus calmodulin 1 (Calm1), mRNA. /PROD=calmodulin 1 /FL=gb:NM_009790.1 gb:M19381.1
1417366_s_at	250.8	M	0.05615	-1.7	-3.25	D	0.99938	0.00062	gb:AU079514 /DB_XREF=gi:6084269 /DB_XREF=AU079514 /CLONE=MNCb-4404 /FEA=FLmRNA /CNT=323 /TID=Mm.34246.1 /TIER=Stack /STK=80 /UG=Mm.34246 /LL=12313 /UG_GENE=Calm1 /UG_TITLE=calmodulin 1 /FL=gb:NM_009790.1 gb:M19381.1
1418188_a_at	94	P	0.00024	-1.7	-3.25	D	0.99989	0.00011	gb:AA560093 /DB_XREF=gi:2331558 /DB_XREF=vl29d03.r1 /CLONE=IMAGE:973637 /FEA=FLmRNA /CNT=85 /TID=Mm.218611.1 /TIER=ConsEnd /STK=0 /UG=Mm.218611 /LL=54409 /UG_GENE=Ramp2 /UG_TITLE=receptor (calcitonin) activity modifying protein 2 /FL=gb:AF146523.1 gb:AF209906.1 gb:NM_019444.1
1418583_at	653.6	P	0.00024	-1.7	-3.25	D	0.99997	3e-05	gb:NM_025798.1 /DB_XREF=gi:13385269 /GEN=0610010I17Rik /FEA=FLmRNA /CNT=42 /TID=Mm.46218.1 /TIER=FL+Stack /STK=21 /UG=Mm.46218 /LL=66847 /DEF=Mus musculus RIKEN cDNA 0610010I17 gene (0610010I17Rik), mRNA. /PROD=RIKEN cDNA 0610010I17 /FL=gb:NM_025798.1 gb:BC025065.1
1418780_at	112.6	P	0.00024	-1.7	-3.25	D	0.99938	0.00062	gb:NM_018887.1 /DB_XREF=gi:9256528 /GEN=Cyp39a1-pending /FEA=FLmRNA /CNT=37 /TID=Mm.17991.1 /TIER=FL+Stack /STK=18 /UG=Mm.17991 /LL=56050 /DEF=Mus musculus cytochrome P450, 39a1 (oxysterol 7alpha-hydroxylase) (Cyp39a1-pending), mRNA. /PROD=cytochrome P450, 39a1 (oxysterol7alpha-hydroxylase) /FL=gb:AF237981.1 gb:NM_018887.1
1418901_at	541.1	P	0.00806	-1.7	-3.25	D	0.99993	7e-05	gb:NM_009883.1 /DB_XREF=gi:6753403 /GEN=Cebpb /FEA=FLmRNA /CNT=63 /TID=Mm.4863.1 /TIER=FL+Stack /STK=16 /UG=Mm.4863 /LL=12608 /DEF=Mus musculus CCAATenhancer binding protein (CEBP), beta (Cebpb), mRNA. /PROD=CCAATenhancer binding protein (CEBP), beta /FL=gb:M61007.1 gb:NM_009883.1
1420614_at	786.9	P	0.00024	-1.7	-3.25	D	0.99994	6e-05	gb:BG069784 /DB_XREF=gi:12552353 /DB_XREF=H3080B01-3 /CLONE=H3080B01 /FEA=FLmRNA /CNT=208 /TID=Mm.29150.1 /TIER=Stack /STK=11 /UG=Mm.29150 /LL=67117 /UG_GENE=2310075M16Rik /UG_TITLE=RIKEN cDNA 2310075M16 gene /FL=gb:NM_025975.2
1422474_at	635.9	P	0.00024	-1.7	-3.25	D	0.99997	3e-05	gb:BM246564 /DB_XREF=gi:17881834 /DB_XREF=K0739H08-3 /CLONE=K0739H08 /FEA=FLmRNA /CNT=173 /TID=Mm.20181.1 /TIER=Stack /STK=43 /UG=Mm.20181 /LL=18578 /UG_GENE=Pde4b /UG_TITLE=phosphodiesterase 4B, cAMP specific /FL=gb:NM_019840.1 gb:AF326556.1 gb:AF326555.1 gb:AF208023.2
1422627_a_at	749.9	P	0.00073	-1.7	-3.25	D	0.99998	2e-05	gb:BF581250 /DB_XREF=gi:11654962 /DB_XREF=602100475F1 /CLONE=IMAGE:4220179 /FEA=FLmRNA /CNT=107 /TID=Mm.26763.1 /TIER=Stack /STK=21 /UG=Mm.26763 /LL=59030 /UG_GENE=Mkks /UG_TITLE=McKusick-Kaufman syndrome protein /FL=gb:AF254074.1 gb:NM_021527.1
1422715_s_at	266.8	P	0.00195	-1.7	-3.25	D	0.99965	0.00035	gb:NM_021330.1 /DB_XREF=gi:10946641 /GEN=Acp1 /FEA=FLmRNA /CNT=167 /TID=Mm.26166.1 /TIER=FL+Stack /STK=16 /UG=Mm.26166 /LL=11431 /DEF=Mus musculus acid phosphatase 1, soluble (Acp1), mRNA. /PROD=acid phosphatase 1, soluble /FL=gb:NM_021330.1
1423233_at	597.9	P	0.00024	-1.7	-3.25	D	0.99998	2e-05	gb:BB831146 /DB_XREF=gi:17009389 /DB_XREF=BB831146 /CLONE=G930015F03 /FEA=FLmRNA /CNT=34 /TID=Mm.4639.1 /TIER=Stack /STK=25 /UG=Mm.4639 /LL=12609 /UG_GENE=Cebpd /UG_TITLE=CCAATenhancer binding protein (CEBP), delta /FL=gb:NM_007679.1
1423266_at	2188.6	P	0.00024	-1.7	-3.25	D	0.99998	2e-05	gb:AI836168 /DB_XREF=gi:5470381 /DB_XREF=UI-M-AQ0-aai-h-10-0-UI.s2 /CLONE=UI-M-AQ0-aai-h-10-0-UI /FEA=FLmRNA /CNT=48 /TID=Mm.41868.1 /TIER=Stack /STK=20 /UG=Mm.41868 /LL=66469 /UG_GENE=2810405K02Rik /UG_TITLE=RIKEN cDNA 2810405K02 gene /FL=gb:NM_025582.1
1423953_at	185.7	P	0.00073	-1.7	-3.25	D	0.99976	0.00024	gb:BC016073.1 /DB_XREF=gi:16359211 /FEA=FLmRNA /CNT=78 /TID=Mm.141561.1 /TIER=FL+Stack /STK=73 /UG=Mm.141561 /LL=68916 /UG_GENE=1190005B03Rik /DEF=Mus musculus, clone MGC:27555 IMAGE:4482130, mRNA, complete cds. /PROD=Unknown (protein for MGC:27555) /FL=gb:BC016073.1
1423976_at	670.2	P	0.00073	-1.7	-3.25	D	0.99951	0.00049	gb:BC020029.1 /DB_XREF=gi:18043325 /FEA=FLmRNA /CNT=122 /TID=Mm.23682.1 /TIER=FL+Stack /STK=70 /UG=Mm.23682 /LL=67609 /UG_GENE=4930453N24Rik /DEF=Mus musculus, Similar to RIKEN cDNA 4930453N24 gene, clone MGC:28305 IMAGE:4012943, mRNA, complete cds. /PROD=Similar to RIKEN cDNA 4930453N24 gene /FL=gb:BC020029.1
1424045_at	262.1	P	0.00024	-1.7	-3.25	D	0.99997	3e-05	gb:BC019420.1 /DB_XREF=gi:18043845 /FEA=FLmRNA /CNT=96 /TID=Mm.46654.1 /TIER=FL+Stack /STK=59 /UG=Mm.46654 /DEF=Mus musculus, Similar to chromosome 6 open reading frame 35, clone MGC:30293 IMAGE:5053733, mRNA, complete cds. /PROD=Similar to chromosome 6 open reading frame 35 /FL=gb:BC019420.1
1424391_at	704.1	P	0.00024	-1.7	-3.25	D	0.99945	0.00055	gb:BC026832.1 /DB_XREF=gi:20073093 /FEA=FLmRNA /CNT=135 /TID=Mm.220969.1 /TIER=FL+Stack /STK=34 /UG=Mm.220969 /DEF=Mus musculus, Similar to N-arginine dibasic convertase 1, clone MGC:25477 IMAGE:4486176, mRNA, complete cds. /PROD=Similar to N-arginine dibasic convertase 1 /FL=gb:BC026832.1
1424396_a_at	374.3	P	0.00806	-1.7	-3.25	D	0.99991	9e-05	gb:AU040643 /DB_XREF=gi:3954463 /DB_XREF=AU040643 /CLONE=J0814D08 /FEA=FLmRNA /CNT=124 /TID=Mm.20246.1 /TIER=Stack /STK=34 /UG=Mm.20246 /LL=66514 /UG_GENE=2410004D18Rik /UG_TITLE=RIKEN cDNA 2410004D18 gene /FL=gb:BC016106.1
1424531_a_at	1019.8	P	0.00024	-1.7	-3.25	D	0.99998	2e-05	gb:BC010807.1 /DB_XREF=gi:14789852 /FEA=FLmRNA /CNT=42 /TID=Mm.112.1 /TIER=FL+Stack /STK=26 /UG=Mm.112 /LL=21401 /UG_GENE=Tcea3 /DEF=Mus musculus, clone MGC:18902 IMAGE:4240584, mRNA, complete cds. /PROD=Unknown (protein for MGC:18902) /FL=gb:BC010807.1
1424858_at	484.5	P	0.01074	-1.7	-3.25	D	0.99945	0.00055	gb:BC016226.1 /DB_XREF=gi:16740700 /FEA=FLmRNA /CNT=50 /TID=Mm.103362.1 /TIER=FL+Stack /STK=13 /UG=Mm.103362 /DEF=Mus musculus, Similar to hypothetical protein FLJ12618, clone MGC:28775 IMAGE:4487011, mRNA, complete cds. /PROD=Similar to hypothetical protein FLJ12618 /FL=gb:BC016226.1
1424918_at	152.5	P	0.00024	-1.7	-3.25	D	0.99998	2e-05	gb:BC020138.1 /DB_XREF=gi:18043263 /FEA=FLmRNA /CNT=59 /TID=Mm.28823.1 /TIER=FL+Stack /STK=11 /UG=Mm.28823 /LL=67249 /UG_GENE=2810453K03Rik /DEF=Mus musculus, Similar to hypothetical protein FLJ11082, clone MGC:28154 IMAGE:3983701, mRNA, complete cds. /PROD=Similar to hypothetical protein FLJ11082 /FL=gb:BC020138.1
1426327_s_at	102	P	0.02393	-1.7	-3.25	D	0.99985	0.00015	gb:U05343.1 /DB_XREF=gi:453375 /GEN=Pzf /FEA=FLmRNA /CNT=27 /TID=Mm.140246.1 /TIER=FL /STK=0 /UG=Mm.140246 /LL=109910 /DEF=Mus musculus Balbc zinc finger protein PZF (Pzf) mRNA, complete cds. /PROD=zinc finger protein PZF /FL=gb:U05343.1
1426581_at	510.2	P	0.00024	-1.7	-3.25	D	0.99969	0.00031	gb:BI247018 /DB_XREF=gi:14791544 /DB_XREF=602960336F1 /CLONE=IMAGE:5126048 /FEA=FLmRNA /CNT=66 /TID=Mm.23926.1 /TIER=Stack /STK=13 /UG=Mm.23926 /LL=66461 /UG_GENE=2810004N20Rik /UG_TITLE=RIKEN cDNA 2810004N20 gene /FL=gb:BC026750.1
1426710_at	432.6	P	0.00024	-1.7	-3.25	D	0.99998	2e-05	gb:BB396904 /DB_XREF=gi:16411476 /DB_XREF=BB396904 /CLONE=C230099N07 /FEA=mRNA /CNT=175 /TID=Mm.1147.1 /TIER=Stack /STK=98 /UG=Mm.1147 /UG_TITLE=Mus musculus calmodulin III (Calm3) mRNA, 3 untranslated region
1427090_at	148.4	P	0.00586	-1.7	-3.25	D	0.99996	4e-05	gb:BC026763.1 /DB_XREF=gi:20071281 /FEA=mRNA /CNT=42 /TID=Mm.79022.1 /TIER=Stack /STK=18 /UG=Mm.79022 /DEF=Mus musculus, clone IMAGE:4012067, mRNA, partial cds. /PROD=Unknown (protein for IMAGE:4012067)
1427916_at	171.7	P	0.00024	-1.7	-3.25	D	0.99997	3e-05	gb:BB122084 /DB_XREF=gi:8774652 /DB_XREF=BB122084 /CLONE=9530084J01 /FEA=mRNA /CNT=62 /TID=Mm.46739.1 /TIER=Stack /STK=24 /UG=Mm.46739 /UG_TITLE=Mus musculus St7l mRNA for Tumorsuppressor St7-like product, complete cds
1428076_s_at	1354.7	P	0.00122	-1.7	-3.25	D	0.99997	4e-05	gb:BG968046 /DB_XREF=gi:14355683 /DB_XREF=602832427F1 /CLONE=IMAGE:4986991 /FEA=mRNA /CNT=246 /TID=Mm.29065.1 /TIER=Stack /STK=150 /UG=Mm.29065 /LL=68194 /UG_GENE=0610006N12Rik /UG_TITLE=RIKEN cDNA 0610006N12 gene
1433628_at	856.5	P	0.00415	-1.7	-3.25	D	0.99995	5e-05	gb:BQ044689 /DB_XREF=gi:19795420 /DB_XREF=UI-M-EM0-bvm-b-24-0-UI.r1 /CLONE=IMAGE:5693879 /FEA=EST /CNT=101 /TID=Mm.27862.1 /TIER=Stack /STK=80 /UG=Mm.27862 /UG_TITLE=ESTs, Weakly similar to T16757 hypothetical protein R144.3 - Caenorhabditis elegans (C.elegans)
1434135_at	739.2	P	0.00024	-1.7	-3.25	D	0.99998	2e-05	gb:BB107552 /DB_XREF=gi:15407988 /DB_XREF=BB107552 /CLONE=9530006I10 /FEA=EST /CNT=48 /TID=Mm.21686.2 /TIER=Stack /STK=41 /UG=Mm.21686 /LL=97884 /UG_GENE=C80633 /UG_TITLE=expressed sequence C80633
1434472_at	701.1	P	0.00024	-1.7	-3.25	D	0.99965	0.00035	gb:AV287497 /DB_XREF=gi:16392092 /DB_XREF=AV287497 /CLONE=5031436O03 /FEA=EST /CNT=69 /TID=Mm.10141.2 /TIER=Stack /STK=31 /UG=Mm.10141 /LL=22589 /UG_GENE=Xnp /UG_TITLE=X-linked nuclear protein
1434865_a_at	326.5	P	0.01416	-1.7	-3.25	D	0.99989	0.00011	gb:BB749620 /DB_XREF=gi:16153856 /DB_XREF=BB749620 /CLONE=G030105H08 /FEA=EST /CNT=26 /TID=Mm.22530.2 /TIER=Stack /STK=24 /UG=Mm.22530 /LL=53413 /UG_GENE=Exo70 /UG_TITLE=exocyst component protein 70 kDa homolog (S. cerevisiae)
1434879_at	1866.9	P	0.00586	-1.7	-3.25	D	0.99997	4e-05	gb:BI794243 /DB_XREF=gi:15821968 /DB_XREF=ic90f05.x1 /CLONE=IMAGE:5661057 /FEA=EST /CNT=135 /TID=Mm.21981.1 /TIER=Stack /STK=23 /UG=Mm.21981 /LL=103201 /UG_GENE=AI327276 /UG_TITLE=expressed sequence AI327276
1435097_at	129.5	P	0.03027	-1.7	-3.25	D	0.99998	2e-05	gb:BB772682 /DB_XREF=gi:16214373 /DB_XREF=BB772682 /CLONE=G370147A05 /FEA=EST /CNT=30 /TID=Mm.69.3 /TIER=Stack /STK=20 /UG=Mm.69 /LL=18221 /UG_GENE=Nudc /UG_TITLE=nuclear distribution gene C homolog (Aspergillus)
1435429_x_at	649.4	P	0.02393	-1.7	-3.25	D	0.99956	0.00044	gb:AV111399 /DB_XREF=gi:5265479 /DB_XREF=AV111399 /CLONE=2610001K19 /FEA=EST /CNT=71 /TID=Mm.30120.2 /TIER=Stack /STK=16 /UG=Mm.30120 /LL=67941 /UG_GENE=Rps27l /UG_TITLE=ribosomal protein S27-like
1435716_x_at	255.3	P	0.00806	-1.7	-3.25	D	0.99931	0.00069	gb:AI836293 /DB_XREF=gi:5470501 /DB_XREF=UI-M-AQ0-aac-e-02-0-UI.s1 /CLONE=UI-M-AQ0-aac-e-02-0-UI /FEA=EST /CNT=15 /TID=Mm.43721.2 /TIER=Stack /STK=14 /UG=Mm.43721 /LL=20646 /UG_GENE=Snrpn /UG_TITLE=small nuclear ribonucleoprotein N
1436344_at	443.8	P	0.00195	-1.7	-3.25	D	0.99998	2e-05	gb:BB005022 /DB_XREF=gi:16214884 /DB_XREF=BB005022 /CLONE=4732464H04 /FEA=EST /CNT=23 /TID=Mm.1465.1 /TIER=Stack /STK=9 /UG=Mm.1465 /LL=106207 /UG_GENE=AI449533 /UG_TITLE=expressed sequence AI449533
1436506_a_at	430.6	P	0.00024	-1.7	-3.25	D	0.99995	5e-05	gb:AW988981 /DB_XREF=gi:8184262 /DB_XREF=uf22c01.y1 /CLONE=IMAGE:1512096 /FEA=EST /CNT=35 /TID=Mm.28311.1 /TIER=Stack /STK=8 /UG=Mm.28311 /UG_TITLE=ESTs
1437666_x_at	5253	P	0.00073	-1.7	-3.25	D	0.99998	2e-05	gb:AW551908 /DB_XREF=gi:7197331 /DB_XREF=L0205E01-3 /CLONE=L0205E01 /FEA=EST /CNT=17 /TID=Mm.331.6 /TIER=Stack /STK=15 /UG=Mm.331 /LL=22190 /UG_GENE=Ubc /UG_TITLE=ubiquitin C
1438322_x_at	1099	P	0.00024	-1.7	-3.25	D	0.99993	7e-05	gb:BB028312 /DB_XREF=gi:8323955 /DB_XREF=BB028312 /CLONE=5430403G11 /FEA=EST /CNT=12 /TID=Mm.3204.3 /TIER=Stack /STK=11 /UG=Mm.3204 /LL=14137 /UG_GENE=Fdft1 /UG_TITLE=farnesyl diphosphate farnesyl transferase 1
1448337_at	406.2	P	0.00586	-1.7	-3.25	D	0.99998	2e-05	gb:NM_018888.1 /DB_XREF=gi:9256563 /GEN=Bfzb-pending /FEA=FLmRNA /CNT=202 /TID=Mm.17392.1 /TIER=FL+Stack /STK=90 /UG=Mm.17392 /LL=56046 /DEF=Mus musculus basic FGF repressed, Zic binding protein (Bfzb-pending), mRNA. /PROD=basic FGF repressed, Zic binding protein /FL=gb:AF253516.1 gb:NM_018888.1
1448474_at	769.8	P	0.00024	-1.7	-3.25	D	0.99998	2e-05	gb:NM_021605.1 /DB_XREF=gi:11037791 /GEN=Nek7 /FEA=FLmRNA /CNT=196 /TID=Mm.143817.1 /TIER=FL+Stack /STK=68 /UG=Mm.143817 /LL=59125 /DEF=Mus musculus NIMA (never in mitosis gene a)-related expressed kinase 7 (Nek7), mRNA. /PROD=NIMA (never in mitosis gene a)-related expressedkinase 7 /FL=gb:NM_021605.1 gb:AF217650.1
1448499_a_at	523.8	P	0.00073	-1.7	-3.25	D	0.99945	0.00055	gb:NM_007940.1 /DB_XREF=gi:6679664 /GEN=Ephx2 /FEA=FLmRNA /CNT=154 /TID=Mm.15295.1 /TIER=FL+Stack /STK=66 /UG=Mm.15295 /LL=13850 /DEF=Mus musculus epoxide hydrolase 2, cytoplasmic (Ephx2), mRNA. /PROD=epoxide hydrolase 2, cytoplasmic /FL=gb:BC015087.1 gb:L05781.1 gb:NM_007940.1
1448672_a_at	802.3	P	0.00073	-1.7	-3.25	D	0.99998	2e-05	gb:NM_023854.1 /DB_XREF=gi:12963846 /GEN=Zfp289 /FEA=FLmRNA /CNT=139 /TID=Mm.43636.1 /TIER=FL+Stack /STK=48 /UG=Mm.43636 /LL=77038 /DEF=Mus musculus zinc finger protein 289 (Zfp289), mRNA. /PROD=zinc finger protein 289 /FL=gb:NM_023854.1 gb:BC005495.1 gb:AF229439.1
1448842_at	108.7	P	0.00806	-1.7	-3.25	D	0.99998	2e-05	gb:NM_033037.1 /DB_XREF=gi:14719433 /GEN=Cdo1 /FEA=FLmRNA /CNT=310 /TID=Mm.29996.1 /TIER=FL+Stack /STK=36 /UG=Mm.29996 /LL=12583 /DEF=Mus musculus cysteine dioxygenase 1, cytosolic (Cdo1), mRNA. /PROD=cysteine dioxygenase 1, cytosolic /FL=gb:NM_033037.1 gb:BC013638.1
1449014_at	371.7	P	0.00415	-1.7	-3.25	D	0.99989	0.00011	gb:NM_030717.1 /DB_XREF=gi:13507665 /GEN=Lactb /FEA=FLmRNA /CNT=42 /TID=Mm.157882.1 /TIER=FL+Stack /STK=27 /UG=Mm.157882 /LL=80907 /DEF=Mus musculus lactamase, beta (Lactb), mRNA. /PROD=lactamase, beta /FL=gb:AF317900.1 gb:NM_030717.1
1449338_at	291.1	P	0.00073	-1.7	-3.25	D	0.99945	0.00055	gb:BC025117.1 /DB_XREF=gi:19264026 /FEA=FLmRNA /CNT=85 /TID=Mm.21793.1 /TIER=FL+Stack /STK=13 /UG=Mm.21793 /LL=66363 /UG_GENE=2310005G07Rik /DEF=Mus musculus, RIKEN cDNA 2310005G07 gene, clone MGC:35747 IMAGE:3984181, mRNA, complete cds. /PROD=RIKEN cDNA 2310005G07 gene /FL=gb:NM_025514.1 gb:BC025117.1
1449547_at	340	P	0.00024	-1.7	-3.25	D	0.99991	9e-05	gb:NM_080856.1 /DB_XREF=gi:18252799 /GEN=Asb14 /FEA=FLmRNA /CNT=8 /TID=Mm.138259.1 /TIER=FL+Stack /STK=8 /UG=Mm.138259 /LL=142687 /DEF=Mus musculus ankyrin repeat domain-containing SOCS box protein 14 (Asb14), mRNA. /PROD=ankyrin repeat domain-containing SOCS boxprotein 14 /FL=gb:NM_080856.1 gb:AF403042.1
1450095_a_at	617	P	0.00024	-1.7	-3.25	D	0.99987	0.00013	gb:NM_025421.1 /DB_XREF=gi:13384809 /GEN=1110039O14Rik /FEA=FLmRNA /CNT=21 /TID=Mm.20309.1 /TIER=FL /STK=2 /UG=Mm.20309 /LL=66204 /DEF=Mus musculus RIKEN cDNA 1110039O14 gene (1110039O14Rik), mRNA. /PROD=RIKEN cDNA 1110039O14 /FL=gb:NM_025421.1
1450883_a_at	460.4	P	0.00024	-1.7	-3.25	D	0.99991	9e-05	gb:BE307351 /DB_XREF=gi:9162326 /DB_XREF=601098766F1 /CLONE=IMAGE:3497416 /FEA=FLmRNA /CNT=240 /TID=Mm.18628.1 /TIER=Stack /STK=20 /UG=Mm.18628 /LL=12491 /UG_GENE=Cd36 /UG_TITLE=CD36 antigen /FL=gb:NM_007643.1 gb:L23108.1
1451271_a_at	2168.7	P	0.00024	-1.7	-3.25	D	0.99995	5e-05	gb:BG070487 /DB_XREF=gi:12553056 /DB_XREF=H3087H05-3 /CLONE=H3087H05 /FEA=FLmRNA /CNT=289 /TID=Mm.219649.1 /TIER=Stack /STK=72 /UG=Mm.219649 /UG_TITLE=Mus musculus, Similar to Acetyl-Co A acetyltransferase 1, mitochondrial, clone MGC:39067 IMAGE:5365469, mRNA, complete cds /FL=gb:BC024763.1
1451302_at	234.8	P	0.00024	-1.7	-3.25	D	0.99998	2e-05	gb:BC024574.1 /DB_XREF=gi:19353833 /FEA=FLmRNA /CNT=70 /TID=Mm.41567.1 /TIER=FL+Stack /STK=40 /UG=Mm.41567 /LL=68618 /UG_GENE=1110012L19Rik /DEF=Mus musculus, RIKEN cDNA 1110012L19 gene, clone MGC:37675 IMAGE:5042031, mRNA, complete cds. /PROD=RIKEN cDNA 1110012L19 gene /FL=gb:BC024574.1
1451339_at	343.2	P	0.00024	-1.7	-3.25	D	0.99996	4e-05	gb:BC027197.1 /DB_XREF=gi:20073172 /FEA=FLmRNA /CNT=65 /TID=Mm.23352.1 /TIER=FL+Stack /STK=34 /UG=Mm.23352 /DEF=Mus musculus, Similar to sulfite oxidase, clone MGC:28458 IMAGE:4160277, mRNA, complete cds. /PROD=Similar to sulfite oxidase /FL=gb:BC027197.1
1451448_a_at	781.3	P	0.00024	-1.7	-3.25	D	0.99997	3e-05	gb:BC026936.1 /DB_XREF=gi:20073225 /FEA=FLmRNA /CNT=35 /TID=Mm.7686.1 /TIER=FL+Stack /STK=19 /UG=Mm.7686 /LL=74319 /UG_GENE=1110005A03Rik /DEF=Mus musculus, RIKEN cDNA 1110005A03 gene, clone MGC:30958 IMAGE:4021089, mRNA, complete cds. /PROD=RIKEN cDNA 1110005A03 gene /FL=gb:BC026936.1
1451509_at	892.8	P	0.00122	-1.7	-3.25	D	0.99998	2e-05	gb:BC019453.1 /DB_XREF=gi:18044470 /FEA=FLmRNA /CNT=32 /TID=Mm.182328.1 /TIER=FL+Stack /STK=13 /UG=Mm.182328 /LL=70889 /UG_GENE=4921516M08Rik /DEF=Mus musculus, Similar to adrenal gland protein AD-004, clone MGC:28404 IMAGE:4024616, mRNA, complete cds. /PROD=Similar to adrenal gland protein AD-004 /FL=gb:BC019453.1
1451992_at	237.4	P	0.00293	-1.7	-3.25	D	0.99998	2e-05	gb:AF333028.1 /DB_XREF=gi:13398447 /FEA=FLmRNA /CNT=134 /TID=Mm.29711.1 /TIER=FL+Stack /STK=24 /UG=Mm.29711 /LL=110355 /UG_GENE=Adrbk1 /DEF=Mus musculus G protein receptor kinase 2 mRNA, complete cds. /PROD=G protein receptor kinase 2 /FL=gb:AF333028.1
1452716_at	372.7	P	0.00024	-1.7	-3.25	D	0.99993	7e-05	gb:AK017688.1 /DB_XREF=gi:12857054 /FEA=mRNA /CNT=112 /TID=Mm.27227.1 /TIER=Stack /STK=63 /UG=Mm.27227 /LL=70564 /UG_GENE=5730469M10Rik /UG_TITLE=RIKEN cDNA 5730469M10 gene /DEF=Mus musculus 8 days embryo whole body cDNA, RIKEN full-length enriched library, clone:5730469M10:related to R53.5 PROTEIN, full insert sequence.
1454014_a_at	170.9	P	0.0376	-1.7	-3.25	D	0.99914	0.00087	gb:AK004987.1 /DB_XREF=gi:12836588 /GEN=Mkks /FEA=mRNA /CNT=1 /TID=Mm.26763.2 /TIER=ConsEnd /STK=0 /UG=Mm.26763 /LL=59030 /UG_TITLE=McKusick-Kaufman syndrome protein /DEF=Mus musculus adult male liver cDNA, RIKEN full-length enriched library, clone:1300013E18:McKusick-Kaufman syndrome protein, full insert sequence.
1454611_a_at	2235.4	P	0.00024	-1.7	-3.25	D	0.99998	2e-05	gb:BB058862 /DB_XREF=gi:8466010 /DB_XREF=BB058862 /CLONE=7120483M17 /FEA=EST /CNT=167 /TID=Mm.34246.2 /TIER=Stack /STK=152 /UG=Mm.34246 /LL=12313 /UG_GENE=Calm1 /UG_TITLE=calmodulin 1
1455571_x_at	2477.2	P	0.00024	-1.7	-3.25	D	0.99998	2e-05	gb:AV015462 /DB_XREF=gi:4792454 /DB_XREF=AV015462 /CLONE=1110059K06 /FEA=EST /CNT=11 /TID=Mm.34246.3 /TIER=Stack /STK=11 /UG=Mm.34246 /LL=12313 /UG_GENE=Calm1 /UG_TITLE=calmodulin 1
1460426_at	255.2	P	0.00195	-1.7	-3.25	D	0.99998	2e-05	gb:AI639670 /DB_XREF=gi:4702779 /DB_XREF=vv36d12.x1 /CLONE=IMAGE:1224503 /FEA=mRNA /CNT=37 /TID=Mm.221064.1 /TIER=Stack /STK=18 /UG=Mm.221064 /UG_TITLE=Mus musculus, clone IMAGE:5401194, mRNA
AFFX-PyruCarbMur/L09192_3_at	479.8	P	0.00256	-1.8	-3.48	D	1	0	M. musculus /GEN=pyruvate carboxylase /DB_XREF=gb:L09192.1 /NOTE=SIF corresponding to nucleotides 3369-3999 of gb:L09192.1 /DEF=Mus musculus pyruvate carboxylase mRNA, complete cds.
1415678_at	2245	P	0.00024	-1.8	-3.48	D	0.99998	2e-05	gb:BC008595.1 /DB_XREF=gi:14250330 /FEA=FLmRNA /CNT=154 /TID=Mm.3766.1 /TIER=FL+Stack /STK=52 /UG=Mm.3766 /LL=19042 /UG_GENE=Ppm1a /DEF=Mus musculus, protein phosphatase 1A, magnesium dependent, alpha isoform, clone MGC:6077 IMAGE:3581897, mRNA, complete cds. /PROD=protein phosphatase 1A, magnesium dependent,alpha isoform /FL=gb:NM_008910.1 gb:D28117.1 gb:BC008595.1
1415721_a_at	260.2	P	0.01074	-1.8	-3.48	D	0.99961	0.00039	gb:AK004750.1 /DB_XREF=gi:12836160 /FEA=mRNA /CNT=5 /TID=Mm.24821.2 /TIER=ConsEnd /STK=0 /UG=Mm.24821 /LL=74763 /UG_GENE=1200013P24Rik /UG_TITLE=RIKEN cDNA 1200013P24 gene /DEF=Mus musculus adult male lung cDNA, RIKEN full-length enriched library, clone:1200013P24:homolog to CDNA FLJ14154 FIS, CLONE NT2RM1000341, full insert sequence.
1415897_a_at	402	P	0.00073	-1.8	-3.48	D	0.99992	8e-05	gb:BC009155.1 /DB_XREF=gi:14318724 /FEA=FLmRNA /CNT=448 /TID=Mm.14796.1 /TIER=FL+Stack /STK=177 /UG=Mm.14796 /LL=56615 /UG_GENE=Mgst1 /DEF=Mus musculus, RIKEN cDNA 1500002K10 gene, clone MGC:6549 IMAGE:2655738, mRNA, complete cds. /PROD=RIKEN cDNA 1500002K10 gene /FL=gb:NM_019946.1 gb:BC009155.1 gb:AF159050.1
1416172_at	114.5	P	0.00195	-1.8	-3.48	D	0.99998	2e-05	gb:NM_022889.1 /DB_XREF=gi:12584983 /GEN=Pes1 /FEA=FLmRNA /CNT=184 /TID=Mm.28659.1 /TIER=FL+Stack /STK=119 /UG=Mm.28659 /LL=64934 /DEF=Mus musculus pescadillo homolog 1, containing BRCT domain (zebrafish) (Pes1), mRNA. /PROD=pescadillo homolog 1, containing BRCT domain(zebrafish) /FL=gb:NM_022889.1 gb:AF289539.1 gb:BC004844.1 gb:BC011142.1
1416288_at	486.5	P	0.00024	-1.8	-3.48	D	0.99998	2e-05	gb:BF141076 /DB_XREF=gi:10980116 /DB_XREF=601786161F1 /CLONE=IMAGE:4014039 /FEA=FLmRNA /CNT=343 /TID=Mm.27897.1 /TIER=Stack /STK=73 /UG=Mm.27897 /LL=15502 /UG_GENE=Dnaja1 /UG_TITLE=DnaJ (Hsp40) homolog, subfamily A, member 1 /FL=gb:NM_008298.1 gb:AF055664.1
1416411_at	410.1	P	0.00073	-1.8	-3.48	D	0.99998	2e-05	gb:NM_008183.1 /DB_XREF=gi:6680120 /GEN=Gstm2 /FEA=FLmRNA /CNT=135 /TID=Mm.14601.1 /TIER=FL+Stack /STK=91 /UG=Mm.14601 /LL=14863 /DEF=Mus musculus glutathione S-transferase, mu 2 (Gstm2), mRNA. /PROD=glutathione-S-transferase, mu 2 /FL=gb:J04696.1 gb:NM_008183.1
1416436_a_at	364.6	A	0.14966	-1.8	-3.48	D	0.99965	0.00035	gb:AK011152.1 /DB_XREF=gi:12847090 /FEA=FLmRNA /CNT=202 /TID=Mm.17392.1 /TIER=Stack /STK=16 /UG=Mm.17392 /LL=56046 /UG_GENE=Bfzb-pending /UG_TITLE=basic FGF repressed, Zic binding protein /DEF=Mus musculus 10 days embryo whole body cDNA, RIKEN full-length enriched library, clone:2600003C05:basic FGF repressed, Zic binding protein, full insert sequence. /FL=gb:AF253516.1 gb:NM_018888.1
1416910_at	706.2	P	0.00024	-1.8	-3.48	D	0.99998	2e-05	gb:NM_025384.1 /DB_XREF=gi:13384759 /GEN=1110003P16Rik /FEA=FLmRNA /CNT=103 /TID=Mm.27692.1 /TIER=FL+Stack /STK=64 /UG=Mm.27692 /LL=66148 /DEF=Mus musculus RIKEN cDNA 1110003P16 gene (1110003P16Rik), mRNA. /PROD=RIKEN cDNA 1110003P16 /FL=gb:NM_025384.1
1417466_at	794.5	P	0.00024	-1.8	-3.48	D	0.99997	4e-05	gb:NM_133736.1 /DB_XREF=gi:19526933 /GEN=1110070A02Rik /FEA=FLmRNA /CNT=99 /TID=Mm.41641.1 /TIER=FL+Stack /STK=44 /UG=Mm.41641 /LL=71800 /DEF=Mus musculus RIKEN cDNA 1110070A02 gene (1110070A02Rik), mRNA. /PROD=RIKEN cDNA 1110070A02 /FL=gb:BC005656.1 gb:NM_133736.1
1417522_at	594	P	0.00073	-1.8	-3.48	D	0.99998	2e-05	gb:NM_026346.1 /DB_XREF=gi:13385847 /GEN=Fbxo32 /FEA=FLmRNA /CNT=90 /TID=Mm.40466.1 /TIER=FL+Stack /STK=43 /UG=Mm.40466 /LL=67731 /DEF=Mus musculus f-box only protein 32 (Fbxo32), mRNA. /PROD=f-box only protein 32 /FL=gb:AF441120.1 gb:NM_026346.1 gb:BC027211.1
1417623_at	97.4	P	0.01856	-1.8	-3.48	D	0.99998	2e-05	gb:BG069726 /DB_XREF=gi:12552295 /DB_XREF=H3079D11-3 /CLONE=H3079D11 /FEA=FLmRNA /CNT=171 /TID=Mm.4168.1 /TIER=Stack /STK=24 /UG=Mm.4168 /LL=20496 /UG_GENE=Slc12a2 /UG_TITLE=solute carrier family 12, member 2 /FL=gb:U13174.1 gb:NM_009194.1
1417836_at	74.4	P	0.03027	-1.8	-3.48	D	0.99903	0.00097	gb:NM_024198.1 /DB_XREF=gi:13195625 /GEN=3110050F08Rik /FEA=FLmRNA /CNT=60 /TID=Mm.20164.1 /TIER=FL+Stack /STK=35 /UG=Mm.20164 /LL=67305 /DEF=Mus musculus RIKEN cDNA 3110050F08 gene (3110050F08Rik), mRNA. /PROD=RIKEN cDNA 3110050F08 /FL=gb:BC003228.1 gb:NM_024198.1
1418459_at	113.1	P	0.00195	-1.8	-3.48	D	0.99997	3e-05	gb:AA067702 /DB_XREF=gi:1566111 /DB_XREF=mm48b08.r1 /CLONE=IMAGE:524727 /FEA=FLmRNA /CNT=81 /TID=Mm.9864.1 /TIER=Stack /STK=21 /UG=Mm.9864 /LL=67015 /UG_GENE=1810060J02Rik /UG_TITLE=RIKEN cDNA 1810060J02 gene /FL=gb:NM_025911.1 gb:BC024946.1
1419365_at	109.8	P	0.00195	-1.8	-3.48	D	0.99965	0.00035	gb:AV377516 /DB_XREF=gi:16398135 /DB_XREF=AV377516 /CLONE=9130231E21 /FEA=FLmRNA /CNT=79 /TID=Mm.20615.1 /TIER=Stack /STK=32 /UG=Mm.20615 /LL=18631 /UG_GENE=Pex11a /UG_TITLE=peroxisomal biogenesis factor 11a /FL=gb:BC023439.1 gb:AF093669.1 gb:NM_011068.1
1419518_at	893.9	P	0.00073	-1.8	-3.48	D	0.99998	2e-05	gb:NM_017379.1 /DB_XREF=gi:8394492 /GEN=Tuba8 /FEA=FLmRNA /CNT=31 /TID=Mm.32884.1 /TIER=FL+Stack /STK=9 /UG=Mm.32884 /LL=53857 /DEF=Mus musculus tubulin, alpha 8 (Tuba8), mRNA. /PROD=tubulin, alpha 8 /FL=gb:BC017631.1 gb:NM_017379.1
1421491_a_at	107.2	P	0.02393	-1.8	-3.48	D	0.99976	0.00024	gb:NM_029478.1 /DB_XREF=gi:13386403 /GEN=4930579A11Rik /FEA=FLmRNA /CNT=5 /TID=Mm.24584.1 /TIER=FL /STK=2 /UG=Mm.24584 /LL=75909 /DEF=Mus musculus RIKEN cDNA 4930579A11 gene (4930579A11Rik), mRNA. /PROD=RIKEN cDNA 4930579A11 /FL=gb:NM_029478.1
1422153_a_at	2518	P	0.00024	-1.8	-3.48	D	0.99998	2e-05	gb:NM_026853.1 /DB_XREF=gi:17105325 /GEN=Asb11 /FEA=FLmRNA /CNT=5 /TID=Mm.33225.1 /TIER=FL /STK=1 /UG=Mm.33225 /LL=68854 /DEF=Mus musculus ankyrin repeat and SOCS box-containing protein 11 (Asb11), mRNA. /PROD=ankyrin repeat and SOCS box-containing protein11 /FL=gb:NM_026853.1
1422852_at	643.6	P	0.00024	-1.8	-3.48	D	0.99956	0.00044	gb:NM_019686.1 /DB_XREF=gi:9790084 /GEN=Kip2-pending /FEA=FLmRNA /CNT=53 /TID=Mm.42192.1 /TIER=FL+Stack /STK=9 /UG=Mm.42192 /LL=56506 /DEF=Mus musculus kinase interacting protein 2 (Kip2-pending), mRNA. /PROD=kinase interacting protein 2 /FL=gb:AB016080.1 gb:BC005739.1 gb:NM_019686.1
1423237_at	68	P	0.02393	-1.8	-3.48	D	0.99987	0.00013	gb:BM217066 /DB_XREF=gi:17776102 /DB_XREF=C0890D12-3 /CLONE=C0890D12 /FEA=FLmRNA /CNT=188 /TID=Mm.30249.1 /TIER=Stack /STK=13 /UG=Mm.30249 /LL=14423 /UG_GENE=Galnt1 /UG_TITLE=UDP-N-acetyl-alpha-D-galactosamine:polypeptide N-acetylgalactosaminyltransferase 1 /FL=gb:U73820.1 gb:NM_013814.1
1423254_x_at	382.5	P	0.00122	-1.8	-3.48	D	0.99996	4e-05	gb:BB836796 /DB_XREF=gi:17015039 /DB_XREF=BB836796 /CLONE=G930043D03 /FEA=FLmRNA /CNT=210 /TID=Mm.30120.1 /TIER=Stack /STK=22 /UG=Mm.30120 /LL=67941 /UG_GENE=Rps27l /UG_TITLE=ribosomal protein S27-like /FL=gb:NM_026467.1
1423652_at	383.8	P	0.01416	-1.8	-3.48	D	0.99997	3e-05	gb:AV209097 /DB_XREF=gi:6149934 /DB_XREF=AV209097 /CLONE=1700112M12 /FEA=FLmRNA /CNT=352 /TID=Mm.7884.1 /TIER=Stack /STK=21 /UG=Mm.7884 /LL=69046 /UG_GENE=1810010A06Rik /UG_TITLE=RIKEN cDNA 1810010A06 gene /FL=gb:BC018547.1
1423876_at	114.5	P	0.04614	-1.8	-3.48	D	0.99965	0.00035	gb:BB321867 /DB_XREF=gi:16403400 /DB_XREF=BB321867 /CLONE=B330003K03 /FEA=FLmRNA /CNT=147 /TID=Mm.218526.1 /TIER=Stack /STK=23 /UG=Mm.218526 /UG_TITLE=Mus musculus, Similar to KIAA1600 protein, clone MGC:38831 IMAGE:5360554, mRNA, complete cds /FL=gb:BC023048.1
1423944_at	63.1	A	0.08057	-1.8	-3.48	D	0.99989	0.00011	gb:BC011246.1 /DB_XREF=gi:15030011 /FEA=FLmRNA /CNT=260 /TID=Mm.3485.1 /TIER=FL+Stack /STK=74 /UG=Mm.3485 /LL=15458 /UG_GENE=Hpxn /DEF=Mus musculus, clone MGC:19095 IMAGE:4196684, mRNA, complete cds. /PROD=Unknown (protein for MGC:19095) /FL=gb:BC011246.1 gb:BC019901.1
1423954_at	206.8	P	0.02393	-1.8	-3.48	D	0.99931	0.00069	gb:K02782.1 /DB_XREF=gi:192278 /FEA=FLmRNA /CNT=378 /TID=Mm.19131.1 /TIER=FL+Stack /STK=72 /UG=Mm.19131 /LL=12266 /UG_GENE=C3 /UG_TITLE=complement component 3 /DEF=Mouse complement component C3 mRNA, alpha and beta subunits, complete cds. /FL=gb:K02782.1
1424052_at	482.7	P	0.00122	-1.8	-3.48	D	0.99931	0.00069	gb:BC013538.1 /DB_XREF=gi:15488812 /FEA=FLmRNA /CNT=110 /TID=Mm.29667.1 /TIER=FL+Stack /STK=58 /UG=Mm.29667 /LL=67026 /UG_GENE=2010320B01Rik /DEF=Mus musculus, Similar to CGI-36 protein, clone MGC:19222 IMAGE:4241476, mRNA, complete cds. /PROD=Similar to CGI-36 protein /FL=gb:BC013538.1
1425792_a_at	90.1	A	0.17139	-1.8	-3.48	D	0.99991	9e-05	gb:AF163668.1 /DB_XREF=gi:5679306 /FEA=FLmRNA /CNT=4 /TID=Mm.4372.2 /TIER=FL /STK=1 /UG=Mm.4372 /LL=19885 /UG_GENE=Rorc /DEF=Mus musculus RORgamma t mRNA, complete cds. /PROD=RORgamma t /FL=gb:AF163668.1
1425966_x_at	1069.3	P	0.01074	-1.8	-3.48	D	0.99951	0.00049	gb:D50527.1 /DB_XREF=gi:1167509 /FEA=FLmRNA /CNT=2 /TID=Mm.331.4 /TIER=FL /STK=1 /UG=Mm.331 /LL=22190 /UG_GENE=Ubc /DEF=Mouse mRNA for TI-225, complete cds. /PROD=TI-225 /FL=gb:D50527.1
1426584_a_at	739.2	P	0.00073	-1.8	-3.48	D	0.99993	7e-05	gb:BI143942 /DB_XREF=gi:14603943 /DB_XREF=602908034F1 /CLONE=IMAGE:5064897 /FEA=FLmRNA /CNT=571 /TID=Mm.104920.1 /TIER=Stack /STK=12 /UG=Mm.104920 /LL=20322 /UG_GENE=Sdh1 /UG_TITLE=sorbitol dehydrogenase 1 /FL=gb:BC024124.1
1426741_a_at	427	P	0.00122	-1.8	-3.48	D	0.99938	0.00062	gb:BB108987 /DB_XREF=gi:15408009 /DB_XREF=BB108987 /CLONE=9530015G04 /FEA=mRNA /CNT=118 /TID=Mm.30965.1 /TIER=Stack /STK=80 /UG=Mm.30965 /UG_TITLE=Mus musculus, Similar to KIAA0971 protein, clone IMAGE:3603187, mRNA, partial cds
1427243_at	137.4	A	0.12964	-1.8	-3.48	D	0.99997	4e-05	gb:BC024679.1 /DB_XREF=gi:19354372 /FEA=mRNA /CNT=103 /TID=Mm.30122.1 /TIER=ConsEnd /STK=0 /UG=Mm.30122 /DEF=Mus musculus, Similar to hypothetical gene LOC133157, clone IMAGE:3991705, mRNA, partial cds. /PROD=Similar to hypothetical gene LOC133157
1427992_a_at	656.2	P	0.00024	-1.8	-3.48	D	0.99998	2e-05	gb:BF729629 /DB_XREF=gi:12047493 /DB_XREF=mab66a08.x1 /CLONE=IMAGE:3975086 /FEA=mRNA /CNT=28 /TID=Mm.21759.1 /TIER=Stack /STK=8 /UG=Mm.21759 /LL=19328 /UG_GENE=Rab12 /UG_TITLE=RAB12, member RAS oncogene family
1428081_at	491.2	P	0.00024	-1.8	-3.48	D	0.99998	2e-05	gb:AK007786.1 /DB_XREF=gi:12841553 /FEA=mRNA /CNT=165 /TID=Mm.22306.1 /TIER=Stack /STK=138 /UG=Mm.22306 /LL=72038 /UG_GENE=1810045K06Rik /UG_TITLE=RIKEN cDNA 1810045K06 gene /DEF=Mus musculus 10 day old male pancreas cDNA, RIKEN full-length enriched library, clone:1810045K06:unclassifiable transcript, full insert sequence.
1428745_a_at	407.3	P	0.00122	-1.8	-3.48	D	0.99998	2e-05	gb:AK009123.1 /DB_XREF=gi:12843721 /FEA=mRNA /CNT=32 /TID=Mm.32961.2 /TIER=Stack /STK=23 /UG=Mm.32961 /LL=69487 /UG_GENE=2310003L22Rik /UG_TITLE=RIKEN cDNA 2310003L22 gene /DEF=Mus musculus adult male tongue cDNA, RIKEN full-length enriched library, clone:2310003L22:homolog to CDNA: FLJ22324 FIS, CLONE HRC05551 (HYPOTHETICAL 17.7 KDA PROTEIN), full insert sequence.
1432827_x_at	5735.2	P	0.00073	-1.8	-3.48	D	0.99997	3e-05	gb:BI653033 /DB_XREF=gi:15567269 /DB_XREF=603300728F1 /CLONE=IMAGE:5341110 /FEA=mRNA /CNT=2 /TID=Mm.331.5 /TIER=ConsEnd /STK=0 /UG=Mm.331 /LL=22190 /UG_GENE=Ubc /UG_TITLE=ubiquitin C
1433830_at	392.4	P	0.00073	-1.8	-3.48	D	0.99991	9e-05	gb:C88150 /DB_XREF=gi:2920107 /DB_XREF=C88150 /CLONE=J0257F02 /FEA=EST /CNT=141 /TID=Mm.16767.2 /TIER=Stack /STK=14 /UG=Mm.16767 /LL=53379 /UG_GENE=Hnrpa2b1 /UG_TITLE=heterogeneous nuclear ribonucleoprotein A2B1
1435333_at	498.2	P	0.00024	-1.8	-3.48	D	0.99997	3e-05	gb:AV156568 /DB_XREF=gi:16383280 /DB_XREF=AV156568 /CLONE=3000003G13 /FEA=EST /CNT=32 /TID=Mm.28983.2 /TIER=Stack /STK=17 /UG=Mm.28983 /LL=68493 /UG_GENE=1110007M04Rik /UG_TITLE=RIKEN cDNA 1110007M04 gene
1435524_at	666.8	P	0.01856	-1.8	-3.48	D	0.99998	2e-05	gb:AV030603 /DB_XREF=gi:4830151 /DB_XREF=AV030603 /CLONE=1500015B08 /FEA=EST /CNT=31 /TID=Mm.1948.5 /TIER=Stack /STK=15 /UG=Mm.1948 /LL=21648 /UG_GENE=Tctex1 /UG_TITLE=t-complex testis expressed 1
1438097_at	2.8	A	0.87036	-1.8	-3.48	D	0.99914	0.00087	gb:BG066967 /DB_XREF=gi:12549536 /DB_XREF=H3049A11-3 /CLONE=H3049A11 /FEA=EST /CNT=25 /TID=Mm.196478.1 /TIER=Stack /STK=12 /UG=Mm.196478 /LL=101959 /UG_GENE=AA536966 /UG_TITLE=expressed sequence AA536966
1439150_x_at	131.4	A	0.08057	-1.8	-3.48	D	0.99987	0.00013	gb:BB480256 /DB_XREF=gi:9397865 /DB_XREF=BB480256 /CLONE=D330045D12 /FEA=EST /CNT=11 /TID=Mm.34901.4 /TIER=Stack /STK=8 /UG=Mm.34901 /LL=66790 /UG_GENE=Grtp1 /UG_TITLE=GH regulated TBC protein 1
1448468_a_at	83.7	A	0.09522	-1.8	-3.48	D	0.99961	0.00039	gb:BC014701.1 /DB_XREF=gi:15928439 /FEA=FLmRNA /CNT=85 /TID=Mm.1438.1 /TIER=FL+Stack /STK=69 /UG=Mm.1438 /LL=16497 /UG_GENE=Kcnab1 /DEF=Mus musculus, potassium voltage gated channel, shaker related subfamily, beta member 1, clone MGC:25284 IMAGE:4482268, mRNA, complete cds. /PROD=potassium voltage gated channel, shaker relatedsubfamily, beta member 1 /FL=gb:BC014701.1 gb:AF033003.1 gb:U65591.1 gb…
1448724_at	255.8	P	0.00073	-1.8	-3.48	D	0.99998	2e-05	gb:NM_009895.1 /DB_XREF=gi:6753425 /GEN=Cish /FEA=FLmRNA /CNT=85 /TID=Mm.4592.1 /TIER=FL+Stack /STK=44 /UG=Mm.4592 /LL=12700 /DEF=Mus musculus cytokine inducible SH2-containing protein (Cish), mRNA. /PROD=cytokine inducible SH2-containing protein /FL=gb:NM_009895.1 gb:D31943.1 gb:BC003783.1 gb:BC022178.1
1448794_s_at	84	P	0.00806	-1.8	-3.48	D	0.99981	0.00019	gb:BG067003 /DB_XREF=gi:12549572 /DB_XREF=H3049E03-3 /CLONE=H3049E03 /FEA=FLmRNA /CNT=94 /TID=Mm.2467.1 /TIER=Stack /STK=8 /UG=Mm.2467 /LL=22792 /UG_GENE=Zrf2 /UG_TITLE=zuotin related factor 2 /FL=gb:NM_009584.1 gb:D63784.1
1448819_at	286.5	P	0.02393	-1.8	-3.48	D	0.99997	3e-05	gb:NM_026030.1 /DB_XREF=gi:14149755 /GEN=Eif2s2 /FEA=FLmRNA /CNT=448 /TID=Mm.29859.1 /TIER=FL+Stack /STK=37 /UG=Mm.29859 /LL=67204 /DEF=Mus musculus eukaryotic translation initiation factor 2, subunit 2 (beta, 38kDa) (Eif2s2), mRNA. /PROD=eukaryotic translation initiation factor 2,subunit 2 (beta, 38kDa) /FL=gb:NM_026030.1 gb:BC003848.1
1448918_at	70.5	A	0.06763	-1.8	-3.48	D	0.99965	0.00035	gb:NM_023908.1 /DB_XREF=gi:12963862 /GEN=Slc21a11 /FEA=FLmRNA /CNT=81 /TID=Mm.25368.1 /TIER=FL+Stack /STK=31 /UG=Mm.25368 /LL=108116 /DEF=Mus musculus solute carrier family 21 (organic anion transporter), member 11 (Slc21a11), mRNA. /PROD=solute carrier family 21 (organic aniontransporter), member 11 /FL=gb:AF226324.1 gb:BC025059.1 gb:NM_023908.1
1449118_at	322.7	P	0.00073	-1.8	-3.48	D	0.99996	4e-05	gb:NM_010022.1 /DB_XREF=gi:6753609 /GEN=Dbt /FEA=FLmRNA /CNT=101 /TID=Mm.3636.1 /TIER=FL+Stack /STK=22 /UG=Mm.3636 /LL=13171 /DEF=Mus musculus dihydrolipoamide branched chain transacylase E2 (Dbt), mRNA. /PROD=dihydrolipoamide branched chain transacylase E2 /FL=gb:NM_010022.1 gb:L42996.1
1449130_at	143.3	P	0.00024	-1.8	-3.48	D	0.99991	9e-05	gb:NM_007639.1 /DB_XREF=gi:6671705 /GEN=Cd1d1 /FEA=FLmRNA /CNT=52 /TID=Mm.1894.1 /TIER=FL+Stack /STK=22 /UG=Mm.1894 /LL=12479 /DEF=Mus musculus CD1d1 antigen (Cd1d1), mRNA. /PROD=CD1d1 antigen /FL=gb:NM_007639.1 gb:M63695.1
1449376_at	81.7	P	0.00024	-1.8	-3.48	D	0.99996	4e-05	gb:NM_025449.1 /DB_XREF=gi:13384851 /GEN=Nicn1 /FEA=FLmRNA /CNT=76 /TID=Mm.10407.1 /TIER=FL+Stack /STK=12 /UG=Mm.10407 /LL=66257 /DEF=Mus musculus nicolin 1 (Nicn1), mRNA. /PROD=nicolin 1 /FL=gb:NM_025449.1
1450720_at	294.5	P	0.04614	-1.8	-3.48	D	0.99965	0.00035	gb:NM_021330.1 /DB_XREF=gi:10946641 /GEN=Acp1 /FEA=FLmRNA /CNT=167 /TID=Mm.26166.1 /TIER=FL+Stack /STK=16 /UG=Mm.26166 /LL=11431 /DEF=Mus musculus acid phosphatase 1, soluble (Acp1), mRNA. /PROD=acid phosphatase 1, soluble /FL=gb:NM_021330.1
1450782_at	405.8	P	0.00586	-1.8	-3.48	D	0.99956	0.00044	gb:NM_009523.1 /DB_XREF=gi:6678594 /GEN=Wnt4 /FEA=FLmRNA /CNT=38 /TID=Mm.20355.1 /TIER=FL+Stack /STK=9 /UG=Mm.20355 /LL=22417 /DEF=Mus musculus wingless-related MMTV integration site 4 (Wnt4), mRNA. /PROD=wingless-related MMTV integration site 4 /FL=gb:NM_009523.1 gb:M89797.1
1450925_a_at	462.3	P	0.00024	-1.8	-3.48	D	0.99998	2e-05	gb:BB836796 /DB_XREF=gi:17015039 /DB_XREF=BB836796 /CLONE=G930043D03 /FEA=FLmRNA /CNT=210 /TID=Mm.30120.1 /TIER=Stack /STK=22 /UG=Mm.30120 /LL=67941 /UG_GENE=Rps27l /UG_TITLE=ribosomal protein S27-like /FL=gb:NM_026467.1
1451217_a_at	1675.3	P	0.00024	-1.8	-3.48	D	0.99998	2e-05	gb:BC008259.1 /DB_XREF=gi:14198398 /FEA=FLmRNA /CNT=97 /TID=Mm.144286.1 /TIER=FL+Stack /STK=57 /UG=Mm.144286 /LL=66541 /UG_GENE=1500034J20Rik /DEF=Mus musculus, RIKEN cDNA 1500034J20 gene, clone MGC:6290 IMAGE:2649406, mRNA, complete cds. /PROD=RIKEN cDNA 1500034J20 gene /FL=gb:BC008259.1
1451405_at	650.6	P	0.00293	-1.8	-3.48	D	0.99998	2e-05	gb:AY046947.1 /DB_XREF=gi:15667250 /FEA=FLmRNA /CNT=72 /TID=Mm.23876.1 /TIER=FL+Stack /STK=23 /UG=Mm.23876 /DEF=Mus musculus propionyl CoA-carboxylase alpha-subunit mRNA, complete cds. /PROD=propionyl CoA-carboxylase alpha-subunit /FL=gb:AY046947.1 gb:BC006915.1
1451639_at	103.8	P	0.02393	-1.8	-3.48	D	0.99961	0.00039	gb:AB012273.1 /DB_XREF=gi:2988367 /FEA=FLmRNA /CNT=157 /TID=Mm.3402.1 /TIER=FL /STK=3 /UG=Mm.3402 /LL=12611 /UG_GENE=Cebpg /DEF=Mus musculus mRNA for GPE1-BP (CEBP gamma), complete cds. /PROD=GPE1-BP (CEBP gamma) /FL=gb:AB012273.1 gb:BC011319.1
1451943_a_at	202.5	P	0.00024	-1.8	-3.48	D	0.99998	2e-05	gb:AF259673.1 /DB_XREF=gi:12005899 /GEN=Pp2ca1b /FEA=FLmRNA /CNT=1 /TID=Mm.3766.3 /TIER=FL /STK=1 /UG=Mm.3766 /LL=19042 /DEF=Mus musculus protein phosphatase 2C alpha 1b (Pp2ca1b) mRNA, complete cds. /PROD=protein phosphatase 2C alpha 1b /FL=gb:AF259673.1
1452046_a_at	429.1	P	0.00024	-1.8	-3.48	D	0.99969	0.00031	gb:BG071790 /DB_XREF=gi:12554370 /DB_XREF=H3103D01-3 /CLONE=H3103D01 /FEA=FLmRNA /CNT=349 /TID=Mm.7793.4 /TIER=Stack /STK=39 /UG=Mm.7793 /LL=19047 /UG_GENE=Ppp1cc /UG_TITLE=protein phosphatase 1, catalytic subunit, gamma isoform /FL=gb:BC021646.1 gb:BC010613.1
1454109_a_at	99.4	P	0.00024	-1.8	-3.48	D	0.99961	0.00039	gb:AK017622.1 /DB_XREF=gi:12856958 /FEA=mRNA /CNT=1 /TID=Mm.24997.2 /TIER=ConsEnd /STK=0 /UG=Mm.24997 /LL=107817 /UG_GENE=Ptdsr /UG_TITLE=phosphatidylserine receptor /DEF=Mus musculus 8 days embryo whole body cDNA, RIKEN full-length enriched library, clone:5730436I23:APOPTOTIC CELL CLEARANCE RECEPTOR PTDSERR (UNKNOWN) (PROTEIN FOR MGC:8280), full insert sequence.
1454838_s_at	550	P	0.00073	-1.8	-3.48	D	0.99998	2e-05	gb:BB323985 /DB_XREF=gi:9032299 /DB_XREF=BB323985 /CLONE=B430102I11 /FEA=EST /CNT=51 /TID=Mm.21597.2 /TIER=Stack /STK=42 /UG=Mm.21597 /LL=106522 /UG_GENE=AI115348 /UG_TITLE=expressed sequence AI115348
1460400_at	388.6	P	0.00024	-1.8	-3.48	D	0.99998	2e-05	gb:AK007793.1 /DB_XREF=gi:12841565 /GEN=Spg4 /FEA=mRNA /CNT=83 /TID=Mm.19804.1 /TIER=Stack /STK=40 /UG=Mm.19804 /LL=50850 /UG_TITLE=spastic paraplegia 4 homolog (human) /DEF=Mus musculus 10 day old male pancreas cDNA, RIKEN full-length enriched library, clone:1810046H01:spastic paraplegia 4 homolog (human), full insert sequence.
1460687_at	780.7	P	0.00073	-1.8	-3.48	D	0.99994	6e-05	gb:BB787289 /DB_XREF=gi:16955785 /DB_XREF=BB787289 /CLONE=G430115P18 /FEA=FLmRNA /CNT=204 /TID=Mm.27424.1 /TIER=Stack /STK=10 /UG=Mm.27424 /LL=67956 /UG_GENE=2410195B05Rik /UG_TITLE=RIKEN cDNA 2410195B05 gene /FL=gb:BC003444.1
1415935_at	191.5	P	0.00024	-1.9	-3.73	D	0.99995	5e-05	gb:NM_022315.1 /DB_XREF=gi:11612492 /GEN=Smoc2 /FEA=FLmRNA /CNT=227 /TID=Mm.30162.1 /TIER=FL+Stack /STK=165 /UG=Mm.30162 /LL=64074 /DEF=Mus musculus secreted modular calcium binding protein 2 (Smoc2), mRNA. /PROD=secreted modular calcium-binding protein 2 /FL=gb:BC019527.1 gb:NM_022315.1
1415964_at	1286.3	P	0.00586	-1.9	-3.73	D	0.99998	2e-05	gb:BC007474.1 /DB_XREF=gi:13938634 /FEA=FLmRNA /CNT=521 /TID=Mm.140785.1 /TIER=FL+Stack /STK=156 /UG=Mm.140785 /LL=20249 /UG_GENE=Scd1 /DEF=Mus musculus, stearoyl-Coenzyme A desaturase 1, clone MGC:6427 IMAGE:3599932, mRNA, complete cds. /PROD=stearoyl-Coenzyme A desaturase 1 /FL=gb:BC007474.1 gb:NM_009127.1
1416635_at	580	P	0.00024	-1.9	-3.73	D	0.99998	2e-05	gb:NM_020561.1 /DB_XREF=gi:10181129 /GEN=Asml3a-pending /FEA=FLmRNA /CNT=127 /TID=Mm.2379.1 /TIER=FL+Stack /STK=77 /UG=Mm.2379 /LL=57319 /DEF=Mus musculus acid sphingomyelinase-like phosphodiesterase 3a (Asml3a-pending), mRNA. /PROD=acid sphingomyelinase-like phosphodiesterase 3a /FL=gb:NM_020561.1
1417083_at	469.9	P	0.00195	-1.9	-3.73	D	0.99998	2e-05	gb:NM_024171.1 /DB_XREF=gi:13324683 /GEN=1190006C12Rik /FEA=FLmRNA /CNT=99 /TID=Mm.20188.1 /TIER=FL+Stack /STK=57 /UG=Mm.20188 /LL=66212 /DEF=Mus musculus RIKEN cDNA 1190006C12 gene (1190006C12Rik), mRNA. /PROD=RIKEN cDNA 1190006C12 /FL=gb:BC002089.1 gb:NM_024171.1
1417590_at	193.5	P	0.00073	-1.9	-3.73	D	0.99976	0.00024	gb:NM_024264.1 /DB_XREF=gi:13195683 /GEN=1300013A03Rik /FEA=FLmRNA /CNT=90 /TID=Mm.26793.1 /TIER=FL+Stack /STK=41 /UG=Mm.26793 /LL=74768 /DEF=Mus musculus RIKEN cDNA 1300013A03 gene (1300013A03Rik), mRNA. /PROD=RIKEN cDNA 1300013A03 /FL=gb:NM_024264.1 gb:BC002183.1
1417960_at	88.4	P	0.00024	-1.9	-3.73	D	0.99981	0.00019	gb:NM_007755.1 /DB_XREF=gi:6681002 /GEN=Cpeb /FEA=FLmRNA /CNT=74 /TID=Mm.22062.1 /TIER=FL+Stack /STK=32 /UG=Mm.22062 /LL=12877 /DEF=Mus musculus cytoplasmic polyadenylation element binding protein (Cpeb), mRNA. /PROD=cytoplasmic polyadenylation element bindingprotein /FL=gb:NM_007755.1
1418189_s_at	745.9	P	0.00024	-1.9	-3.73	D	0.99995	5e-05	gb:AA560093 /DB_XREF=gi:2331558 /DB_XREF=vl29d03.r1 /CLONE=IMAGE:973637 /FEA=FLmRNA /CNT=85 /TID=Mm.218611.1 /TIER=ConsEnd /STK=0 /UG=Mm.218611 /LL=54409 /UG_GENE=Ramp2 /UG_TITLE=receptor (calcitonin) activity modifying protein 2 /FL=gb:AF146523.1 gb:AF209906.1 gb:NM_019444.1
1418219_at	330	P	0.00024	-1.9	-3.73	D	0.99998	2e-05	gb:NM_008357.1 /DB_XREF=gi:6680406 /GEN=Il15 /FEA=FLmRNA /CNT=33 /TID=Mm.4392.1 /TIER=FL+Stack /STK=28 /UG=Mm.4392 /LL=16168 /DEF=Mus musculus interleukin 15 (Il15), mRNA. /PROD=interleukin 15 /FL=gb:U14332.1 gb:NM_008357.1
1418595_at	865.9	P	0.00293	-1.9	-3.73	D	0.99998	2e-05	gb:NM_020568.1 /DB_XREF=gi:10181203 /GEN=S3-12-pending /FEA=FLmRNA /CNT=45 /TID=Mm.12966.1 /TIER=FL+Stack /STK=21 /UG=Mm.12966 /LL=57435 /DEF=Mus musculus plasma membrane associated protein, S3-12 (S3-12-pending), mRNA. /PROD=plasma membrane associated protein, S3-12 /FL=gb:AF064748.1 gb:NM_020568.1
1418696_at	44.6	A	0.14966	-1.9	-3.73	D	0.99995	5e-05	gb:NM_138951.1 /DB_XREF=gi:20336733 /GEN=MGC37912 /FEA=FLmRNA /CNT=83 /TID=Mm.27244.1 /TIER=FL+Stack /STK=19 /UG=Mm.27244 /LL=192653 /DEF=Mus musculus hypothetical protein MGC37912 (MGC37912), mRNA. /PROD=hypothetical protein MGC37912 /FL=gb:BC021613.1 gb:BC024432.1 gb:BC021608.1 gb:NM_138951.1 gb:BC026825.1
1418714_at	108.2	P	0.04614	-1.9	-3.73	D	0.99931	0.00069	gb:NM_008748.1 /DB_XREF=gi:6679155 /GEN=Nttp1 /FEA=FLmRNA /CNT=37 /TID=Mm.39725.1 /TIER=FL+Stack /STK=19 /UG=Mm.39725 /LL=18218 /DEF=Mus musculus neuronal tyrosinethreonine phosphatase 1 (Nttp1), mRNA. /PROD=neuronal tyrosinethreonine phosphatase 1 /FL=gb:NM_008748.1
1418853_at	42.4	P	0.0376	-1.9	-3.73	D	0.99993	7e-05	gb:NM_133996.1 /DB_XREF=gi:19527213 /GEN=AI195275 /FEA=FLmRNA /CNT=34 /TID=Mm.30121.1 /TIER=FL+Stack /STK=17 /UG=Mm.30121 /LL=103150 /DEF=Mus musculus expressed sequence AI195275 (AI195275), mRNA. /PROD=expressed sequence AI195275 /FL=gb:BC022137.1 gb:NM_133996.1
1419300_at	45.6	A	0.39893	-1.9	-3.73	D	0.99951	0.00049	gb:NM_010228.1 /DB_XREF=gi:6753885 /GEN=Flt1 /FEA=FLmRNA /CNT=44 /TID=Mm.3464.1 /TIER=FL+Stack /STK=11 /UG=Mm.3464 /LL=14254 /DEF=Mus musculus FMS-like tyrosine kinase 1 (Flt1), mRNA. /PROD=FMS-like tyrosine kinase 1 /FL=gb:NM_010228.1 gb:D88689.1 gb:L07297.1
1420657_at	441.6	P	0.00073	-1.9	-3.73	D	0.9999	0.0001	gb:AB010742.1 /DB_XREF=gi:3062840 /FEA=FLmRNA /CNT=27 /TID=Mm.6254.1 /TIER=FL /STK=3 /UG=Mm.6254 /LL=22229 /UG_GENE=Ucp3 /DEF=Mus musculus mRNA for UCP3, complete cds. /PROD=UCP3 /FL=gb:AB010742.1 gb:AF030164.1 gb:NM_009464.1 gb:AB008216.1 gb:AF053352.1 gb:AF032902.1
1421571_a_at	363.6	P	0.00024	-1.9	-3.73	D	0.99995	5e-05	gb:NM_010741.1 /DB_XREF=gi:6754581 /GEN=Ly6c /FEA=FLmRNA /CNT=4 /TID=Mm.1583.1 /TIER=FL /STK=2 /UG=Mm.1583 /LL=17067 /DEF=Mus musculus lymphocyte antigen 6 complex, locus C (Ly6c), mRNA. /PROD=lymphocyte antigen 6 complex, locus C /FL=gb:NM_010741.1 gb:D86232.1
1422604_at	79.1	P	0.00806	-1.9	-3.73	D	0.99991	9e-05	gb:M27695.1 /DB_XREF=gi:202294 /FEA=FLmRNA /CNT=121 /TID=Mm.10865.1 /TIER=FL+Stack /STK=28 /UG=Mm.10865 /LL=22262 /UG_GENE=Uox /UG_TITLE=urate oxidase /DEF=Mouse urate oxidase mRNA, complete cds. /FL=gb:BC019771.1 gb:NM_009474.2 gb:M27695.1
1423166_at	410.4	P	0.00415	-1.9	-3.73	D	0.99989	0.00011	gb:AK004192.1 /DB_XREF=gi:12835286 /GEN=Cd36 /FEA=FLmRNA /CNT=240 /TID=Mm.18628.1 /TIER=Stack /STK=35 /UG=Mm.18628 /LL=12491 /UG_TITLE=CD36 antigen /DEF=Mus musculus 18 days embryo whole body cDNA, RIKEN full-length enriched library, clone:1110046N03:CD36 antigen, full insert sequence. /FL=gb:NM_007643.1 gb:L23108.1
1424092_at	155.3	A	0.21948	-1.9	-3.73	D	0.99998	2e-05	gb:BC017137.1 /DB_XREF=gi:16877806 /FEA=FLmRNA /CNT=164 /TID=Mm.30038.1 /TIER=FL+Stack /STK=54 /UG=Mm.30038 /DEF=Mus musculus, clone MGC:28745 IMAGE:4482128, mRNA, complete cds. /PROD=Unknown (protein for MGC:28745) /FL=gb:BC017137.1
1424433_at	127.4	P	0.02393	-1.9	-3.73	D	0.99983	0.00017	gb:BC021619.1 /DB_XREF=gi:18204903 /FEA=FLmRNA /CNT=51 /TID=Mm.27166.1 /TIER=FL+Stack /STK=33 /UG=Mm.27166 /LL=76467 /UG_GENE=2310050L06Rik /DEF=Mus musculus, RIKEN cDNA 2310050L06 gene, clone MGC:38012 IMAGE:5150285, mRNA, complete cds. /PROD=RIKEN cDNA 2310050L06 gene /FL=gb:BC021619.1
1424748_at	92.3	A	0.14966	-1.9	-3.73	D	0.99956	0.00044	gb:BC021504.1 /DB_XREF=gi:18204498 /FEA=FLmRNA /CNT=64 /TID=Mm.19390.1 /TIER=FL+Stack /STK=17 /UG=Mm.19390 /DEF=Mus musculus, clone MGC:38436 IMAGE:5346678, mRNA, complete cds. /PROD=Unknown (protein for MGC:38436) /FL=gb:BC021504.1 gb:BC011428.1
1424999_at	202.7	P	0.00073	-1.9	-3.73	D	0.99998	2e-05	gb:BC027007.1 /DB_XREF=gi:20071974 /FEA=FLmRNA /CNT=18 /TID=Mm.26684.1 /TIER=FL+Stack /STK=9 /UG=Mm.26684 /LL=76416 /UG_GENE=1700022C21Rik /DEF=Mus musculus, RIKEN cDNA 1700022C21 gene, clone MGC:39068 IMAGE:5365474, mRNA, complete cds. /PROD=RIKEN cDNA 1700022C21 gene /FL=gb:BC027007.1
1425773_s_at	98.6	P	0.03027	-1.9	-3.73	D	0.99997	3e-05	gb:AF260924.1 /DB_XREF=gi:10442018 /FEA=FLmRNA /CNT=7 /TID=Mm.214649.1 /TIER=FL /STK=1 /UG=Mm.214649 /LL=22406 /UG_GENE=Wld /DEF=Mus musculus UFD2D4COLE1E fusion protein mRNA, complete cds. /PROD=UFD2D4COLE1E fusion protein /FL=gb:AF260924.1
1426995_a_at	205.4	A	0.24609	-1.9	-3.73	D	0.99965	0.00035	gb:BQ176391 /DB_XREF=gi:20351883 /DB_XREF=UI-M-DJ2-bwg-n-10-0-UI.s1 /CLONE=UI-M-DJ2-bwg-n-10-0-UI /FEA=mRNA /CNT=70 /TID=Mm.28124.2 /TIER=Stack /STK=28 /UG=Mm.28124 /LL=11692 /UG_GENE=Gfer /UG_TITLE=growth factor, erv1 (S. cerevisiae)-like (augmenter of liver regeneration)
1429144_at	812	P	0.00293	-1.9	-3.73	D	0.99996	4e-05	gb:AV291259 /DB_XREF=gi:16392379 /DB_XREF=AV291259 /CLONE=5430401O18 /FEA=mRNA /CNT=129 /TID=Mm.28697.1 /TIER=Stack /STK=10 /UG=Mm.28697 /LL=74182 /UG_GENE=2310032D16Rik /UG_TITLE=RIKEN cDNA 2310032D16 gene
1431293_a_at	303.6	P	0.02393	-1.9	-3.73	D	0.99965	0.00035	gb:AK012260.1 /DB_XREF=gi:12848888 /FEA=mRNA /CNT=5 /TID=Mm.29482.3 /TIER=ConsEnd /STK=0 /UG=Mm.29482 /LL=27681 /UG_GENE=D11Moh34 /UG_TITLE=DNA segment, Chr 11, KL Mohlke 34 /DEF=Mus musculus 11 days embryo whole body cDNA, RIKEN full-length enriched library, clone:2700018K11:DNA segment, Chr 11, KL Mohlke 34, full insert sequence.
1434649_at	127.2	P	0.00195	-1.9	-3.73	D	0.99997	3e-05	gb:BI903794 /DB_XREF=gi:16165851 /DB_XREF=603166157F1 /CLONE=IMAGE:5254167 /FEA=EST /CNT=86 /TID=Mm.741.2 /TIER=Stack /STK=27 /UG=Mm.741 /LL=16592 /UG_GENE=Fabp5 /UG_TITLE=fatty acid binding protein 5, epidermal
1438206_a_at	485.3	P	0.00195	-1.9	-3.73	D	0.99998	2e-05	gb:AI266964 /DB_XREF=gi:3885122 /DB_XREF=uj09b12.x1 /CLONE=IMAGE:1891391 /FEA=EST /CNT=26 /TID=Mm.44218.2 /TIER=Stack /STK=11 /UG=Mm.44218 /LL=66460 /UG_GENE=2610042O14Rik /UG_TITLE=RIKEN cDNA 2610042O14 gene
1438251_x_at	417.1	P	0.00195	-1.9	-3.73	D	0.99969	0.00031	gb:BB559067 /DB_XREF=gi:9645433 /DB_XREF=BB559067 /CLONE=E330037D02 /FEA=EST /CNT=15 /TID=Mm.30156.2 /TIER=Stack /STK=11 /UG=Mm.30156 /LL=56213 /UG_GENE=Prss11 /UG_TITLE=protease, serine, 11 (Igf binding)
1448119_at	186.8	P	0.00024	-1.9	-3.73	D	0.99997	3e-05	gb:NM_007563.1 /DB_XREF=gi:6680805 /GEN=Bpgm /FEA=FLmRNA /CNT=295 /TID=Mm.22706.1 /TIER=FL+Stack /STK=15 /UG=Mm.22706 /LL=12183 /DEF=Mus musculus 2,3-bisphosphoglycerate mutase (Bpgm), mRNA. /PROD=2,3-bisphosphoglycerate mutase /FL=gb:BC004589.1 gb:NM_007563.1
1448478_at	97.2	P	0.03027	-1.9	-3.73	D	0.99903	0.00097	gb:NM_020048.1 /DB_XREF=gi:9910589 /GEN=Trfp /FEA=FLmRNA /CNT=96 /TID=Mm.25072.1 /TIER=FL+Stack /STK=68 /UG=Mm.25072 /LL=56771 /DEF=Mus musculus Trf (TATA binding protein-related factor)-proximal protein homolog (Drosophila) (Trfp), mRNA. /PROD=Trf-proximal protein homolog(Drosophila) /FL=gb:NM_020048.1
1449587_a_at	770.4	P	0.00024	-1.9	-3.73	D	0.99979	0.00021	gb:NM_008644.1 /DB_XREF=gi:6678961 /GEN=Muc10 /FEA=FLmRNA /CNT=18 /TID=Mm.200411.1 /TIER=FL /STK=6 /UG=Mm.200411 /LL=17830 /DEF=Mus musculus mucin 10, submandibular gland salivary mucin (Muc10), mRNA. /PROD=mucin 10, submandibular gland salivary mucin /FL=gb:NM_008644.1 gb:U37531.1
1449818_at	1749.8	P	0.00073	-1.9	-3.73	D	0.99998	2e-05	gb:NM_008830.1 /DB_XREF=gi:6679296 /GEN=Abcb4 /FEA=FLmRNA /CNT=14 /TID=Mm.14172.1 /TIER=FL /STK=6 /UG=Mm.14172 /LL=18670 /DEF=Mus musculus ATP-binding cassette, sub-family B (MDRTAP), member 4 (Abcb4), mRNA. /PROD=ATP-binding cassette, sub-family B (MDRTAP),member 4 /FL=gb:NM_008830.1 gb:J03398.1
1450198_at	737.2	P	0.00024	-1.9	-3.73	D	0.99998	2e-05	gb:NM_013849.1 /DB_XREF=gi:7305010 /GEN=Dusp13 /FEA=FLmRNA /CNT=8 /TID=Mm.52571.1 /TIER=FL /STK=2 /UG=Mm.52571 /LL=27389 /DEF=Mus musculus dual specificity phosphatase 13 (Dusp13), mRNA. /PROD=dual specificity phosphatase 13 /FL=gb:AF237620.1 gb:NM_013849.1 gb:AB027003.1
1450744_at	407.1	P	0.00293	-1.9	-3.73	D	0.99995	5e-05	gb:NM_138953.1 /DB_XREF=gi:20336737 /GEN=Ell2 /FEA=FLmRNA /CNT=75 /TID=Mm.21288.1 /TIER=FL+Stack /STK=13 /UG=Mm.21288 /LL=192657 /DEF=Mus musculus ELL-related RNA polymerase II, elongation factor (Ell2), mRNA. /PROD=ELL-related RNA polymerase II, elongationfactor /FL=gb:BC006925.1 gb:NM_138953.1
1451624_a_at	117.9	P	0.00122	-1.9	-3.73	D	0.99985	0.00015	gb:BC025612.1 /DB_XREF=gi:19343649 /FEA=FLmRNA /CNT=47 /TID=Mm.9621.1 /TIER=FL /STK=4 /UG=Mm.9621 /LL=73373 /UG_GENE=1700048E23Rik /DEF=Mus musculus, RIKEN cDNA 1700048E23 gene, clone MGC:36254 IMAGE:5257820, mRNA, complete cds. /PROD=RIKEN cDNA 1700048E23 gene /FL=gb:BC025612.1
1452172_at	177	P	0.01074	-1.9	-3.73	D	0.99998	2e-05	gb:BB108987 /DB_XREF=gi:15408009 /DB_XREF=BB108987 /CLONE=9530015G04 /FEA=mRNA /CNT=118 /TID=Mm.30965.1 /TIER=Stack /STK=80 /UG=Mm.30965 /UG_TITLE=Mus musculus, Similar to KIAA0971 protein, clone IMAGE:3603187, mRNA, partial cds
1455073_at	168.6	P	0.00024	-1.9	-3.73	D	0.99983	0.00017	gb:BB178837 /DB_XREF=gi:15409371 /DB_XREF=BB178837 /CLONE=A230076D07 /FEA=EST /CNT=35 /TID=Mm.203878.1 /TIER=Stack /STK=26 /UG=Mm.203878 /LL=105510 /UG_GENE=AI449174 /UG_TITLE=expressed sequence AI449174
1460635_at	476.1	P	0.00293	-1.9	-3.73	D	0.99998	2e-05	gb:NM_023229.1 /DB_XREF=gi:12963588 /GEN=Fastk /FEA=FLmRNA /CNT=228 /TID=Mm.28123.1 /TIER=FL+Stack /STK=158 /UG=Mm.28123 /LL=66587 /DEF=Mus musculus Fas-activated serinethreonine kinase (Fastk), mRNA. /PROD=Fas-activated serinethreonine kinase /FL=gb:BC013547.1 gb:NM_023229.1 gb:AF168682.1
1415988_at	73.3	A	0.19458	-2	-4	D	0.99997	3e-05	gb:BG065877 /DB_XREF=gi:12548440 /DB_XREF=H3036C12-3 /CLONE=H3036C12 /FEA=FLmRNA /CNT=498 /TID=Mm.30012.1 /TIER=Stack /STK=28 /UG=Mm.30012 /LL=98244 /UG_GENE=AA960365 /UG_TITLE=expressed sequence AA960365 /FL=gb:BC021765.1 gb:NM_133808.1 gb:BC025648.1
1415994_at	475.5	P	0.00073	-2	-4	D	0.99997	3e-05	gb:NM_021282.1 /DB_XREF=gi:11276064 /GEN=Cyp2e1 /FEA=FLmRNA /CNT=381 /TID=Mm.21758.1 /TIER=FL+Stack /STK=151 /UG=Mm.21758 /LL=13106 /DEF=Mus musculus cytochrome P450, 2e1, ethanol inducible (Cyp2e1), mRNA. /PROD=cytochrome P450, 2e1, ethanol inducible /FL=gb:NM_021282.1 gb:L11650.1 gb:BC013451.1
1416225_at	301.5	P	0.01416	-2	-4	D	0.99976	0.00024	gb:BC013477.1 /DB_XREF=gi:15488661 /FEA=FLmRNA /CNT=321 /TID=Mm.2409.1 /TIER=FL+Stack /STK=110 /UG=Mm.2409 /LL=11522 /UG_GENE=Adh1 /DEF=Mus musculus, alcohol dehydrogenase 1, complex, clone MGC:18885 IMAGE:4238555, mRNA, complete cds. /PROD=alcohol dehydrogenase 1, complex /FL=gb:NM_007409.1 gb:BC013477.1
1416749_at	323.1	P	0.01416	-2	-4	D	0.99998	2e-05	gb:NM_019564.1 /DB_XREF=gi:9625026 /GEN=Prss11 /FEA=FLmRNA /CNT=144 /TID=Mm.30156.1 /TIER=FL+Stack /STK=71 /UG=Mm.30156 /LL=56213 /DEF=Mus musculus protease, serine, 11 (Igf binding) (Prss11), mRNA. /PROD=protease, serine, 11 (Igf binding) /FL=gb:BC013516.1 gb:NM_019564.1 gb:AF172994.1 gb:AF179369.1
1416835_s_at	72.5	P	0.00806	-2	-4	D	0.99989	0.00011	gb:BM114293 /DB_XREF=gi:17077311 /DB_XREF=L0802F01-3 /CLONE=L0802F01 /FEA=FLmRNA /CNT=189 /TID=Mm.7880.1 /TIER=Stack /STK=12 /UG=Mm.7880 /LL=11702 /UG_GENE=Amd1 /UG_TITLE=S-adenosylmethionine decarboxylase 1 /FL=gb:NM_009665.1 gb:BC011110.1 gb:D12780.1
1417246_at	89	A	0.14966	-2	-4	D	0.99965	0.00035	gb:NM_007376.1 /DB_XREF=gi:6680607 /GEN=A2m /FEA=FLmRNA /CNT=190 /TID=Mm.27725.1 /TIER=FL+Stack /STK=51 /UG=Mm.27725 /LL=11287 /DEF=Mus musculus alpha-2-macroglobulin (A2m), mRNA. /PROD=alpha-2-macroglobulin /FL=gb:M93264.1 gb:NM_007376.1
1417909_at	82.2	P	0.00195	-2	-4	D	0.99961	0.00039	gb:BC019447.1 /DB_XREF=gi:18044464 /FEA=FLmRNA /CNT=196 /TID=Mm.30025.1 /TIER=FL+Stack /STK=33 /UG=Mm.30025 /LL=11905 /UG_GENE=Serpinc1 /DEF=Mus musculus, Similar to serine (or cysteine) proteinase inhibitor, clade C (antithrombin), member 1, clone MGC:30300 IMAGE:5125534, mRNA, complete cds. /PROD=Similar to serine (or cysteine) proteinaseinhibitor, clade C (antithrombin), member 1 /FL=gb:BC0194…
1418697_at	177.9	P	0.00122	-2	-4	D	0.99931	0.00069	gb:NM_009349.1 /DB_XREF=gi:6678280 /GEN=Temt /FEA=FLmRNA /CNT=97 /TID=Mm.299.1 /TIER=FL+Stack /STK=19 /UG=Mm.299 /LL=21743 /DEF=Mus musculus thioether S-methyltransferase (Temt), mRNA. /PROD=thioether S-methyltransferase /FL=gb:M88694.1 gb:NM_009349.1 gb:BC013518.1
1418771_a_at	14.6	A	0.39893	-2	-4	D	0.99998	2e-05	gb:NM_019775.1 /DB_XREF=gi:9789914 /GEN=Cpb2 /FEA=FLmRNA /CNT=47 /TID=Mm.24242.1 /TIER=FL+Stack /STK=18 /UG=Mm.24242 /LL=56373 /DEF=Mus musculus carboxypeptidase B2 (plasma) (Cpb2), mRNA. /PROD=carboxypeptidase B2 (plasma) /FL=gb:AF186188.1 gb:AB021968.1 gb:NM_019775.1 gb:AF164524.1
1423194_at	45.1	P	0.01856	-2	-4	D	0.99991	9e-05	gb:BB823029 /DB_XREF=gi:17001272 /DB_XREF=BB823029 /CLONE=G830025J04 /FEA=FLmRNA /CNT=161 /TID=Mm.35059.1 /TIER=Stack /STK=19 /UG=Mm.35059 /LL=11855 /UG_GENE=Arhgap5 /UG_TITLE=Rho GTPase activating protein 5 /FL=gb:NM_009706.1
1424715_at	161.4	A	0.08057	-2	-4	D	0.99997	4e-05	gb:BC011203.1 /DB_XREF=gi:15029942 /FEA=FLmRNA /CNT=80 /TID=Mm.27506.1 /TIER=FL+Stack /STK=18 /UG=Mm.27506 /LL=67442 /UG_GENE=0610039N19Rik /DEF=Mus musculus, RIKEN cDNA 0610039N19 gene, clone MGC:19074 IMAGE:4193803, mRNA, complete cds. /PROD=RIKEN cDNA 0610039N19 gene /FL=gb:BC011203.1
1425319_s_at	161	P	0.00195	-2	-4	D	0.99951	0.00049	gb:BC021443.1 /DB_XREF=gi:18204053 /FEA=FLmRNA /CNT=4 /TID=Mm.196130.1 /TIER=FL /STK=3 /UG=Mm.196130 /LL=68788 /UG_GENE=1110050F08Rik /DEF=Mus musculus, Similar to RIKEN cDNA 6530403A03 gene, clone MGC:29356 IMAGE:5038605, mRNA, complete cds. /PROD=Similar to RIKEN cDNA 6530403A03 gene /FL=gb:BC021443.1
1426326_at	245.3	P	0.00024	-2	-4	D	0.99998	2e-05	gb:U05343.1 /DB_XREF=gi:453375 /GEN=Pzf /FEA=FLmRNA /CNT=27 /TID=Mm.140246.1 /TIER=FL /STK=0 /UG=Mm.140246 /LL=109910 /DEF=Mus musculus Balbc zinc finger protein PZF (Pzf) mRNA, complete cds. /PROD=zinc finger protein PZF /FL=gb:U05343.1
1434537_at	164.7	M	0.05615	-2	-4	D	0.99991	9e-05	gb:BM237089 /DB_XREF=gi:17872359 /DB_XREF=K0446A08-3 /CLONE=K0446A08 /FEA=EST /CNT=30 /TID=Mm.200644.1 /TIER=Stack /STK=30 /UG=Mm.200644 /LL=97427 /UG_GENE=R75096 /UG_TITLE=expressed sequence R75096
1435943_at	87.7	P	0.01856	-2	-4	D	0.99997	3e-05	gb:AI647687 /DB_XREF=gi:4726365 /DB_XREF=uk37h07.x1 /CLONE=IMAGE:1971229 /FEA=EST /CNT=15 /TID=Mm.200576.1 /TIER=Stack /STK=12 /UG=Mm.200576 /LL=102046 /UG_GENE=AI327012 /UG_TITLE=expressed sequence AI327012
1448422_at	473.5	P	0.00073	-2	-4	D	0.99998	2e-05	gb:NM_134020.1 /DB_XREF=gi:19527235 /GEN=1110014L17Rik /FEA=FLmRNA /CNT=210 /TID=Mm.30103.1 /TIER=FL+Stack /STK=75 /UG=Mm.30103 /LL=103694 /DEF=Mus musculus RIKEN cDNA 1110014L17 gene (1110014L17Rik), mRNA. /PROD=RIKEN cDNA 1110014L17 gene /FL=gb:NM_134020.1 gb:BC023041.1
1450017_at	1669	P	0.00073	-2	-4	D	0.99997	4e-05	gb:BG065754 /DB_XREF=gi:12548317 /DB_XREF=H3034H06-3 /CLONE=H3034H06 /FEA=FLmRNA /CNT=268 /TID=Mm.2103.1 /TIER=Stack /STK=9 /UG=Mm.2103 /LL=12450 /UG_GENE=Ccng /UG_TITLE=cyclin G /FL=gb:BC005534.1 gb:L49507.1 gb:NM_009831.1
1450449_a_at	1589.9	P	0.00024	-2	-4	D	0.99998	2e-05	gb:NM_021430.1 /DB_XREF=gi:10946795 /GEN=2900002H16Rik /FEA=FLmRNA /CNT=24 /TID=Mm.41180.1 /TIER=FL /STK=1 /UG=Mm.41180 /LL=75695 /DEF=Mus musculus RIKEN cDNA 2900002H16 gene (2900002H16Rik), mRNA. /PROD=RIKEN cDNA 2900002H16 /FL=gb:NM_021430.1
1450884_at	479	P	0.01416	-2	-4	D	0.99998	2e-05	gb:BB534670 /DB_XREF=gi:16446427 /DB_XREF=BB534670 /CLONE=E030038C19 /FEA=FLmRNA /CNT=240 /TID=Mm.18628.1 /TIER=ConsEnd /STK=2 /UG=Mm.18628 /LL=12491 /UG_GENE=Cd36 /UG_TITLE=CD36 antigen /FL=gb:NM_007643.1 gb:L23108.1
1459994_x_at	50.1	P	0.00586	-2	-4	D	0.99997	3e-05	gb:AV027486 /DB_XREF=gi:4807096 /DB_XREF=AV027486 /CLONE=1300010B01 /FEA=EST /CNT=12 /TID=Mm.21757.3 /TIER=Stack /STK=12 /UG=Mm.21757 /LL=50765 /UG_GENE=Trfr2 /UG_TITLE=transferrin receptor 2
1415698_at	104.2	P	0.00073	-2.1	-4.29	D	0.99998	2e-05	gb:BC011152.1 /DB_XREF=gi:15029857 /FEA=FLmRNA /CNT=143 /TID=Mm.171335.1 /TIER=FL+Stack /STK=98 /UG=Mm.171335 /LL=105348 /UG_GENE=AW125446 /DEF=Mus musculus, clone MGC:19040 IMAGE:4188434, mRNA, complete cds. /PROD=Unknown (protein for MGC:19040) /FL=gb:BC011152.1
1416114_at	434.7	P	0.00415	-2.1	-4.29	D	0.99995	5e-05	gb:NM_010097.1 /DB_XREF=gi:6753707 /GEN=Sparcl1 /FEA=FLmRNA /CNT=271 /TID=Mm.29027.1 /TIER=FL+Stack /STK=125 /UG=Mm.29027 /LL=13602 /DEF=Mus musculus SPARC-like 1 (mast9, hevin) (Sparcl1), mRNA. /PROD=extracellular matrix protein 2 /FL=gb:BC003759.1 gb:U64827.1 gb:U77330.1 gb:NM_010097.1
1417184_s_at	2086.8	P	0.00024	-2.1	-4.29	D	0.99998	2e-05	gb:BC027434.1 /DB_XREF=gi:20071755 /FEA=FLmRNA /CNT=126 /TID=Mm.206691.1 /TIER=FL+Stack /STK=53 /UG=Mm.206691 /LL=15130 /UG_GENE=Hbb-b2 /DEF=Mus musculus, hemoglobin, beta adult minor chain, clone MGC:36885 IMAGE:4920093, mRNA, complete cds. /PROD=hemoglobin, beta adult minor chain /FL=gb:NM_016956.1 gb:AF149782.1 gb:BC027434.1
1418897_at	71.4	P	0.03027	-2.1	-4.29	D	0.99995	5e-05	gb:NM_010168.1 /DB_XREF=gi:6753797 /GEN=F2 /FEA=FLmRNA /CNT=85 /TID=Mm.89048.1 /TIER=FL+Stack /STK=16 /UG=Mm.89048 /LL=14061 /DEF=Mus musculus coagulation factor II (F2), mRNA. /PROD=coagulation factor II /FL=gb:BC013662.1 gb:NM_010168.1
1419086_at	35.6	A	0.11157	-2.1	-4.29	D	0.99923	0.00077	gb:U49641.1 /DB_XREF=gi:1469935 /GEN=FGF-BP /FEA=FLmRNA /CNT=23 /TID=Mm.46053.1 /TIER=FL+Stack /STK=14 /UG=Mm.46053 /LL=14181 /DEF=Mus musculus FGF-binding protein (FGF-BP) mRNA, complete cds. /PROD=FGF-binding protein /FL=gb:NM_008009.1 gb:AF065441.1 gb:U49641.1
1419144_at	59.5	P	0.01074	-2.1	-4.29	D	0.99945	0.00055	gb:NM_053094.1 /DB_XREF=gi:16716384 /GEN=Cd163 /FEA=FLmRNA /CNT=22 /TID=Mm.30679.1 /TIER=FL+Stack /STK=13 /UG=Mm.30679 /LL=93671 /DEF=Mus musculus CD163 antigen (Cd163), mRNA. /PROD=CD163 antigen /FL=gb:AF274883.1 gb:NM_053094.1
1419805_s_at	33.9	M	0.05615	-2.1	-4.29	D	0.99998	2e-05	gb:C79210 /DB_XREF=gi:2519540 /DB_XREF=C79210 /CLONE=J0062E02 /FEA=EST /CNT=1 /TID=Mm.197950.1 /TIER=ConsEnd /STK=1 /UG=Mm.197950 /LL=97873 /UG_GENE=C79210 /UG_TITLE=expressed sequence C79210
1419874_x_at	172.7	A	0.06763	-2.1	-4.29	D	0.99985	0.00015	gb:AA419994 /DB_XREF=gi:2081274 /DB_XREF=vf37g06.r1 /CLONE=IMAGE:846010 /FEA=EST /CNT=1 /TID=Mm.34106.2 /TIER=ConsEnd /STK=0 /UG=Mm.34106 /LL=102538 /UG_GENE=AI467657 /UG_TITLE=expressed sequence AI467657
1420512_at	23.2	A	0.36621	-2.1	-4.29	D	0.99997	4e-05	gb:NM_020265.1 /DB_XREF=gi:9937993 /GEN=Dkk2 /FEA=FLmRNA /CNT=24 /TID=Mm.103593.1 /TIER=FL /STK=4 /UG=Mm.103593 /LL=56811 /DEF=Mus musculus dickkopf 2 (Dkk2), mRNA. /PROD=dickkopf 2 /FL=gb:NM_020265.1
1421001_a_at	355.8	P	0.00122	-2.1	-4.29	D	0.99938	0.00062	gb:NM_009802.1 /DB_XREF=gi:6753269 /GEN=Car6 /FEA=FLmRNA /CNT=25 /TID=Mm.20289.1 /TIER=FL /STK=2 /UG=Mm.20289 /LL=12353 /DEF=Mus musculus carbonic anhydrase 6 (Car6), mRNA. /PROD=carbonic anhydrase 6 /FL=gb:AF079834.1 gb:NM_009802.1
1422157_a_at	164.2	P	0.00024	-2.1	-4.29	D	0.99998	2e-05	gb:NM_008403.1 /DB_XREF=gi:6680487 /GEN=Itgb1bp1 /FEA=FLmRNA /CNT=5 /TID=Mm.6818.1 /TIER=FL /STK=1 /UG=Mm.6818 /LL=16413 /DEF=Mus musculus integrin beta 1 binding protein 1 (Itgb1bp1), mRNA. /PROD=integrin beta 1 binding protein 1 /FL=gb:NM_008403.1
1422751_at	68.3	P	0.0376	-2.1	-4.29	D	0.99989	0.00011	gb:NM_011599.1 /DB_XREF=gi:6755802 /GEN=Tle1 /FEA=FLmRNA /CNT=165 /TID=Mm.12823.1 /TIER=FL+Stack /STK=14 /UG=Mm.12823 /LL=21885 /DEF=Mus musculus transducin-like enhancer of split 1, homolog of Drosophila E(spl) (Tle1), mRNA. /PROD=transducin-like enhancer of split 1, homolog ofDrosophila E(spl) /FL=gb:U61362.1 gb:NM_011599.1
1423328_at	102.4	P	0.03027	-2.1	-4.29	D	0.99998	2e-05	gb:AK020672.1 /DB_XREF=gi:12861324 /FEA=FLmRNA /CNT=65 /TID=Mm.18218.1 /TIER=Stack /STK=15 /UG=Mm.18218 /LL=14545 /UG_GENE=Gdap1 /UG_TITLE=ganglioside-induced differentiation-associated-protein 1 /DEF=Mus musculus 16 days neonate cerebellum cDNA, RIKEN full-length enriched library, clone:9630008H22:ganglioside-induced differentiation-associated-protein 1, full insert sequence. /FL=gb:NM_010267.1
1424934_at	41	A	0.06763	-2.1	-4.29	D	0.99993	7e-05	gb:BC027200.1 /DB_XREF=gi:20071112 /FEA=FLmRNA /CNT=32 /TID=Mm.26741.1 /TIER=FL+Stack /STK=11 /UG=Mm.26741 /LL=71773 /UG_GENE=1300012D20Rik /DEF=Mus musculus, Similar to UDP glycosyltransferase 2 family, polypeptide B17, clone MGC:28464 IMAGE:4161686, mRNA, complete cds. /PROD=Similar to UDP glycosyltransferase 2 family,polypeptide B17 /FL=gb:BC027200.1
1425060_s_at	68.2	P	0.00073	-2.1	-4.29	D	0.99998	2e-05	gb:BG969810 /DB_XREF=gi:14357447 /DB_XREF=602838729F1 /CLONE=IMAGE:4973262 /FEA=FLmRNA /CNT=55 /TID=Mm.181579.2 /TIER=Stack /STK=8 /UG=Mm.181579 /LL=56430 /UG_GENE=Rsn /UG_TITLE=restin (Reed-Steinberg cell-espressed intermediate filament-associated protein) /FL=gb:BC007191.1
1425090_s_at	232.4	P	0.01416	-2.1	-4.29	D	0.99998	2e-05	gb:BC024837.1 /DB_XREF=gi:19354540 /FEA=FLmRNA /CNT=17 /TID=Mm.101976.1 /TIER=FL /STK=7 /UG=Mm.101976 /DEF=Mus musculus, Similar to potassium voltage-gated channel, Shaw-related subfamily, member 4, clone MGC:38767 IMAGE:5358950, mRNA, complete cds. /PROD=Similar to potassium voltage-gated channel,Shaw-related subfamily, member 4 /FL=gb:BC024837.1
1426411_a_at	34.9	A	0.06763	-2.1	-4.29	D	0.99914	0.00087	gb:AK006314.1 /DB_XREF=gi:12839348 /GEN=Spnr /FEA=FLmRNA /CNT=67 /TID=Mm.30670.2 /TIER=Stack /STK=26 /UG=Mm.30670 /LL=20744 /UG_TITLE=spermatid perinuclear RNA binding protein /DEF=Mus musculus adult male testis cDNA, RIKEN full-length enriched library, clone:1700024P20:spermatid perinuclear RNA binding protein, full insert sequence. /FL=gb:BC014710.1
1428326_s_at	311.2	P	0.00122	-2.1	-4.29	D	0.99983	0.00017	gb:AK005016.1 /DB_XREF=gi:12836643 /FEA=mRNA /CNT=65 /TID=Mm.2607.1 /TIER=Stack /STK=53 /UG=Mm.2607 /UG_TITLE=Mus musculus adult male liver cDNA, RIKEN full-length enriched library, clone:1300015I21:heat-responsive protein 12, full insert sequence /DEF=Mus musculus adult male liver cDNA, RIKEN full-length enriched library, clone:1300015I21:heat-responsive protein 12, full insert sequence.
1433532_a_at	53.8	A	0.17139	-2.1	-4.29	D	0.99903	0.00097	gb:AI323506 /DB_XREF=gi:4057935 /DB_XREF=mk17h02.x1 /CLONE=IMAGE:493203 /FEA=EST /CNT=108 /TID=Mm.2992.8 /TIER=Stack /STK=105 /UG=Mm.2992 /LL=17196 /UG_GENE=Mbp /UG_TITLE=myelin basic protein
1434306_at	144.5	P	0.00073	-2.1	-4.29	D	0.99981	0.00019	gb:BF319015 /DB_XREF=gi:11267708 /DB_XREF=uy07f09.x1 /CLONE=IMAGE:3657353 /FEA=EST /CNT=77 /TID=Mm.27668.1 /TIER=Stack /STK=35 /UG=Mm.27668 /UG_TITLE=ESTs, Moderately similar to I57546 Rabin3 - rat (R.norvegicus)
1442025_a_at	301	P	0.00586	-2.1	-4.29	D	0.99998	2e-05	gb:AI467657 /DB_XREF=gi:4320994 /DB_XREF=ve44f05.x1 /CLONE=IMAGE:821025 /FEA=EST /CNT=11 /TID=Mm.34106.1 /TIER=ConsEnd /STK=3 /UG=Mm.34106 /LL=102538 /UG_GENE=AI467657 /UG_TITLE=expressed sequence AI467657
1448747_at	1420.9	P	0.00024	-2.1	-4.29	D	0.99998	2e-05	gb:AF441120.1 /DB_XREF=gi:17940317 /GEN=Atrogin1 /FEA=FLmRNA /CNT=90 /TID=Mm.40466.1 /TIER=FL+Stack /STK=14 /UG=Mm.40466 /LL=67731 /DEF=Mus musculus ATROGIN1 (Atrogin1) mRNA, complete cds. /PROD=ATROGIN1 /FL=gb:AF441120.1 gb:NM_026346.1 gb:BC027211.1
1448792_a_at	78.3	P	0.00073	-2.1	-4.29	D	0.99989	0.00011	gb:NM_007817.1 /DB_XREF=gi:6681110 /GEN=Cyp2f2 /FEA=FLmRNA /CNT=168 /TID=Mm.4515.1 /TIER=FL+Stack /STK=39 /UG=Mm.4515 /LL=13107 /DEF=Mus musculus cytochrome P450, 2f2 (Cyp2f2), mRNA. /PROD=cytochrome P450, 2f2 /FL=gb:NM_007817.1 gb:BC011089.1 gb:M77497.1
1449076_x_at	428.8	P	0.00024	-2.1	-4.29	D	0.99961	0.00039	gb:NM_134052.1 /DB_XREF=gi:19527269 /GEN=AL024210 /FEA=FLmRNA /CNT=108 /TID=Mm.19006.1 /TIER=FL+Stack /STK=23 /UG=Mm.19006 /LL=104923 /DEF=Mus musculus expressed sequence AL024210 (AL024210), mRNA. /PROD=expressed sequence AL024210 /FL=gb:NM_134052.1 gb:BC005695.1
1449190_a_at	413.6	P	0.00415	-2.1	-4.29	D	0.99998	2e-05	gb:NM_026174.1 /DB_XREF=gi:18093089 /GEN=Lysal1 /FEA=FLmRNA /CNT=65 /TID=Mm.20806.1 /TIER=FL+Stack /STK=19 /UG=Mm.20806 /LL=67464 /DEF=Mus musculus lysosomal apyrase-like 1 (Lysal1), mRNA. /PROD=lysosomal apyrase-like 1 /FL=gb:NM_026174.1
1449424_at	6.2	A	0.43237	-2.1	-4.29	D	0.99923	0.00077	gb:NM_013738.1 /DB_XREF=gi:7305392 /GEN=Plek2 /FEA=FLmRNA /CNT=27 /TID=Mm.103380.1 /TIER=FL+Stack /STK=11 /UG=Mm.103380 /LL=27260 /DEF=Mus musculus pleckstrin 2 (Plek2), mRNA. /PROD=pleckstrin 2 /FL=gb:AF170564.1 gb:NM_013738.1 gb:AF157600.1
1452200_at	223.2	P	0.00024	-2.1	-4.29	D	0.99998	2e-05	gb:BF100837 /DB_XREF=gi:10883363 /DB_XREF=601753772F1 /CLONE=IMAGE:3981545 /FEA=mRNA /CNT=154 /TID=Mm.20491.1 /TIER=Stack /STK=64 /UG=Mm.20491 /LL=77780 /UG_GENE=A430101B06Rik /UG_TITLE=RIKEN cDNA A430101B06 gene
1418288_at	1057.4	P	0.00024	-2.2	-4.59	D	0.99998	2e-05	gb:NM_015763.1 /DB_XREF=gi:7656874 /GEN=Lpin1 /FEA=FLmRNA /CNT=123 /TID=Mm.28548.1 /TIER=FL+Stack /STK=26 /UG=Mm.28548 /LL=14245 /DEF=Mus musculus lipin 1 (Lpin1), mRNA. /PROD=lipin 1 /FL=gb:AF180471.1 gb:NM_015763.1
1418507_s_at	266.2	P	0.00195	-2.2	-4.59	D	0.99991	9e-05	gb:BB244736 /DB_XREF=gi:16355335 /DB_XREF=BB244736 /CLONE=A730004E21 /FEA=FLmRNA /CNT=154 /TID=Mm.4132.1 /TIER=Stack /STK=26 /UG=Mm.4132 /LL=12701 /UG_GENE=Cish2 /UG_TITLE=cytokine inducible SH2-containing protein 2 /FL=gb:NM_007706.1 gb:U88327.1
1419620_at	52.5	A	0.21948	-2.2	-4.59	D	0.99973	0.00027	gb:NM_013917.1 /DB_XREF=gi:7305426 /GEN=Pttg1 /FEA=FLmRNA /CNT=15 /TID=Mm.6856.1 /TIER=FL+Stack /STK=8 /UG=Mm.6856 /LL=30939 /DEF=Mus musculus pituitary tumor-transforming 1 (Pttg1), mRNA. /PROD=pituitary tumor-transforming 1 /FL=gb:AF071209.1 gb:NM_013917.1
1420655_at	150.2	M	0.05615	-2.2	-4.59	D	0.99965	0.00035	gb:NM_054088.1 /DB_XREF=gi:16905118 /GEN=Adpn /FEA=FLmRNA /CNT=28 /TID=Mm.86557.1 /TIER=FL /STK=3 /UG=Mm.86557 /LL=116939 /DEF=Mus musculus adiponutrin (Adpn), mRNA. /PROD=adiponutrin /FL=gb:NM_054088.1 gb:AY037763.1
1424354_at	256.2	P	0.00073	-2.2	-4.59	D	0.99998	2e-05	gb:BC020080.1 /DB_XREF=gi:18043290 /FEA=FLmRNA /CNT=68 /TID=Mm.46356.1 /TIER=FL+Stack /STK=36 /UG=Mm.46356 /DEF=Mus musculus, clone MGC:28217 IMAGE:3990521, mRNA, complete cds. /PROD=Unknown (protein for MGC:28217) /FL=gb:BC020080.1
1425019_at	311.6	P	0.02393	-2.2	-4.59	D	0.99994	6e-05	gb:BC004632.1 /DB_XREF=gi:13435513 /FEA=FLmRNA /CNT=119 /TID=Mm.40697.1 /TIER=FL+Stack /STK=8 /UG=Mm.40697 /DEF=Mus musculus, clone MGC:7992 IMAGE:3585699, mRNA, complete cds. /PROD=Unknown (protein for MGC:7992) /FL=gb:BC004632.1
1425179_at	64.4	A	0.46606	-2.2	-4.59	D	0.99981	0.00019	gb:AF237702.1 /DB_XREF=gi:13183075 /FEA=FLmRNA /CNT=113 /TID=Mm.3379.2 /TIER=FL+Stack /STK=52 /UG=Mm.3379 /LL=20425 /UG_GENE=Shmt1 /DEF=Mus musculus serine hydroxymethyltransferase mRNA, complete cds. /PROD=serine hydroxymethyltransferase /FL=gb:AF237702.1 gb:BC026055.1
1425546_a_at	115.9	A	0.21948	-2.2	-4.59	D	0.99989	0.00011	gb:AF440692.1 /DB_XREF=gi:17046470 /FEA=FLmRNA /CNT=23 /TID=Mm.37214.2 /TIER=FL /STK=1 /UG=Mm.37214 /LL=22041 /UG_GENE=Trf /DEF=Mus musculus transferrin mRNA, complete cds. /PROD=transferrin /FL=gb:AF440692.1
1426722_at	674.3	P	0.00073	-2.2	-4.59	D	0.99998	2e-05	gb:BM248527 /DB_XREF=gi:17883797 /DB_XREF=K0818B09-3 /CLONE=K0818B09 /FEA=mRNA /CNT=238 /TID=Mm.46754.1 /TIER=Stack /STK=92 /UG=Mm.46754 /LL=105808 /UG_GENE=AI316867 /UG_TITLE=expressed sequence AI316867
1427447_a_at	377.5	P	0.00122	-2.2	-4.59	D	0.99998	2e-05	gb:BC003984.1 /DB_XREF=gi:13278324 /FEA=mRNA /CNT=43 /TID=Mm.27268.1 /TIER=ConsEnd /STK=0 /UG=Mm.27268 /DEF=Mus musculus, clone IMAGE:3491252, mRNA, partial cds. /PROD=Unknown (protein for IMAGE:3491252)
1430700_a_at	45	A	0.30371	-2.2	-4.59	D	0.99931	0.00069	gb:AK005158.1 /DB_XREF=gi:12836890 /GEN=Pla2g7 /FEA=mRNA /CNT=6 /TID=Mm.9277.2 /TIER=ConsEnd /STK=1 /UG=Mm.9277 /LL=27226 /UG_TITLE=phospholipase A2 group VII (platelet-activating factor acetylhydrolase, plasma) /DEF=Mus musculus adult male cerebellum cDNA, RIKEN full-length enriched library, clone:1500005E13:phospholipase A2 group VII (platelet-activating factor acetylhydrolase, plasma), full in…
1434648_a_at	398.6	P	0.00073	-2.2	-4.59	D	0.99998	2e-05	gb:BI903794 /DB_XREF=gi:16165851 /DB_XREF=603166157F1 /CLONE=IMAGE:5254167 /FEA=EST /CNT=86 /TID=Mm.741.2 /TIER=Stack /STK=27 /UG=Mm.741 /LL=16592 /UG_GENE=Fabp5 /UG_TITLE=fatty acid binding protein 5, epidermal
1435357_at	124.4	P	0.00073	-2.2	-4.59	D	0.99998	2e-05	gb:BE652553 /DB_XREF=gi:9978401 /DB_XREF=UI-M-AQ1-ady-a-05-0-UI.r1 /CLONE=UI-M-AQ1-ady-a-05-0-UI /FEA=EST /CNT=38 /TID=Mm.10009.3 /TIER=Stack /STK=17 /UG=Mm.10009 /LL=27981 /UG_GENE=D4Wsu53e /UG_TITLE=DNA segment, Chr 4, Wayne State University 53, expressed
1436528_at	91	A	0.14966	-2.2	-4.59	D	0.99996	4e-05	gb:AI842353 /DB_XREF=gi:5476566 /DB_XREF=UI-M-AM1-afz-h-05-0-UI.s1 /CLONE=UI-M-AM1-afz-h-05-0-UI /FEA=EST /CNT=22 /TID=Mm.24417.1 /TIER=Stack /STK=8 /UG=Mm.24417 /LL=107250 /UG_GENE=AI842353 /UG_TITLE=expressed sequence AI842353
1448168_a_at	2274.9	P	0.00024	-2.2	-4.59	D	0.99998	2e-05	gb:NM_009267.1 /DB_XREF=gi:6678120 /GEN=Spt1 /FEA=FLmRNA /CNT=372 /TID=Mm.1280.1 /TIER=FL+Stack /STK=149 /UG=Mm.1280 /LL=20770 /DEF=Mus musculus salivary protein 1 (Spt1), mRNA. /PROD=salivary protein 1 /FL=gb:M33974.1 gb:NM_009267.1
1448484_at	1305.5	P	0.00024	-2.2	-4.59	D	0.99995	5e-05	gb:NM_009665.1 /DB_XREF=gi:8567325 /GEN=Amd1 /FEA=FLmRNA /CNT=189 /TID=Mm.7880.1 /TIER=FL+Stack /STK=67 /UG=Mm.7880 /LL=11702 /DEF=Mus musculus S-adenosylmethionine decarboxylase 1 (Amd1), mRNA. /PROD=s-adenosylmethionine decarboxylase 1 /FL=gb:NM_009665.1 gb:BC011110.1 gb:D12780.1
1449088_at	576.7	P	0.01416	-2.2	-4.59	D	0.99945	0.00055	gb:NM_007994.1 /DB_XREF=gi:6679760 /GEN=Fbp2 /FEA=FLmRNA /CNT=45 /TID=Mm.2974.1 /TIER=FL+Stack /STK=23 /UG=Mm.2974 /LL=14120 /DEF=Mus musculus fructose bisphosphatase 2 (Fbp2), mRNA. /PROD=fructose bisphosphatase 2 /FL=gb:D42083.1 gb:NM_007994.1 gb:BC012720.1
1449615_s_at	37.5	A	0.12964	-2.2	-4.59	D	0.99979	0.00021	gb:C77256 /DB_XREF=gi:2517586 /DB_XREF=C77256 /CLONE=J0028B03 /FEA=EST /CNT=1 /TID=Mm.215181.1 /TIER=ConsEnd /STK=1 /UG=Mm.215181 /LL=52229 /UG_GENE=D1Ertd101e /UG_TITLE=DNA segment, Chr 1, ERATO Doi 101, expressed
1417290_at	122	A	0.14966	-2.3	-4.92	D	0.99998	2e-05	gb:NM_029796.1 /DB_XREF=gi:16418334 /GEN=Lrg-pending /FEA=FLmRNA /CNT=132 /TID=Mm.176946.1 /TIER=FL+Stack /STK=49 /UG=Mm.176946 /LL=76905 /DEF=Mus musculus leucine-rich alpha-2-glycoprotein (Lrg-pending), mRNA. /PROD=leucine-rich alpha-2-glycoprotein /FL=gb:AF403429.1 gb:AB055885.1 gb:NM_029796.1
1418252_at	597.7	P	0.00415	-2.3	-4.92	D	0.99997	3e-05	gb:NM_008812.1 /DB_XREF=gi:6679264 /GEN=Pdi2 /FEA=FLmRNA /CNT=76 /TID=Mm.2296.1 /TIER=FL+Stack /STK=27 /UG=Mm.2296 /LL=18600 /DEF=Mus musculus peptidyl arginine deiminase, type II (Pdi2), mRNA. /PROD=peptidyl arginine deiminase, type II /FL=gb:NM_008812.1 gb:D16580.1
1418782_at	222.7	A	0.08057	-2.3	-4.92	D	0.99998	2e-05	gb:NM_009107.1 /DB_XREF=gi:6677828 /GEN=Rxrg /FEA=FLmRNA /CNT=34 /TID=Mm.3475.1 /TIER=FL+Stack /STK=18 /UG=Mm.3475 /LL=20183 /DEF=Mus musculus retinoid X receptor gamma (Rxrg), mRNA. /PROD=retinoid X receptor gamma /FL=gb:M84819.1 gb:NM_009107.1
1419487_at	1301.1	P	0.00073	-2.3	-4.92	D	0.99998	2e-05	gb:NM_016749.1 /DB_XREF=gi:7949087 /GEN=Mybph /FEA=FLmRNA /CNT=42 /TID=Mm.125614.1 /TIER=FL+Stack /STK=9 /UG=Mm.125614 /LL=53311 /DEF=Mus musculus myosin binding protein H (Mybph), mRNA. /PROD=myosin binding protein H /FL=gb:NM_016749.1 gb:U68267.1
1420484_a_at	58.9	P	0.04614	-2.3	-4.92	D	0.99995	5e-05	gb:NM_011707.1 /DB_XREF=gi:6755986 /GEN=Vtn /FEA=FLmRNA /CNT=90 /TID=Mm.3667.1 /TIER=FL /STK=4 /UG=Mm.3667 /LL=22370 /DEF=Mus musculus vitronectin (Vtn), mRNA. /PROD=vitronectin /FL=gb:AF440693.1 gb:M77123.1 gb:BC012690.1 gb:NM_011707.1
1425032_at	520	P	0.00073	-2.3	-4.92	D	0.99983	0.00017	gb:BC024677.1 /DB_XREF=gi:19353043 /FEA=FLmRNA /CNT=15 /TID=Mm.110829.1 /TIER=FL+Stack /STK=8 /UG=Mm.110829 /DEF=Mus musculus, clone MGC:19070 IMAGE:4193111, mRNA, complete cds. /PROD=Unknown (protein for MGC:19070) /FL=gb:BC024677.1
1426260_a_at	55.3	P	0.01074	-2.3	-4.92	D	0.99997	4e-05	gb:D87867.1 /DB_XREF=gi:1660991 /GEN=UGP1a1 /FEA=FLmRNA /CNT=20 /TID=Mm.42472.3 /TIER=FL+Stack /STK=19 /UG=Mm.42472 /LL=22236 /DEF=Mus musculus mRNA for phenol UDP-glucuronosyltransferase, complete cds. /PROD=phenol UDP-glucuronosyltransferase /FL=gb:D87867.1
1426406_at	517.6	P	0.00024	-2.3	-4.92	D	0.99951	0.00049	gb:BG069700 /DB_XREF=gi:12552269 /DB_XREF=H3079B09-3 /CLONE=H3079B09 /FEA=FLmRNA /CNT=204 /TID=Mm.27424.1 /TIER=Stack /STK=28 /UG=Mm.27424 /LL=67956 /UG_GENE=2410195B05Rik /UG_TITLE=RIKEN cDNA 2410195B05 gene /FL=gb:BC003444.1
1434427_a_at	129.8	P	0.00806	-2.3	-4.92	D	0.99998	2e-05	gb:BB246182 /DB_XREF=gi:16355455 /DB_XREF=BB246182 /CLONE=A730013I06 /FEA=EST /CNT=47 /TID=Mm.15571.4 /TIER=Stack /STK=33 /UG=Mm.15571 /LL=11820 /UG_GENE=App /UG_TITLE=amyloid beta (A4) precursor protein
1438177_x_at	1128.9	P	0.00806	-2.3	-4.92	D	0.99998	2e-05	gb:AV255351 /DB_XREF=gi:6242810 /DB_XREF=AV255351 /CLONE=4921519B12 /FEA=EST /CNT=12 /TID=Mm.20806.3 /TIER=Stack /STK=12 /UG=Mm.20806 /LL=67464 /UG_GENE=Lysal1 /UG_TITLE=lysosomal apyrase-like 1
1448926_at	124.9	A	0.06763	-2.3	-4.92	D	0.99969	0.00031	gb:BC011063.1 /DB_XREF=gi:15029696 /FEA=FLmRNA /CNT=54 /TID=Mm.173.1 /TIER=FL+Stack /STK=31 /UG=Mm.173 /LL=15402 /UG_GENE=Hoxa5 /DEF=Mus musculus, Similar to homeo box A5, clone MGC:18622 IMAGE:3985274, mRNA, complete cds. /PROD=Similar to homeo box A5 /FL=gb:M36604.1 gb:M28021.1 gb:BC011063.1 gb:NM_010453.1
1449109_at	134.8	P	0.01856	-2.3	-4.92	D	0.99985	0.00015	gb:NM_007706.1 /DB_XREF=gi:6671755 /GEN=Cish2 /FEA=FLmRNA /CNT=154 /TID=Mm.4132.1 /TIER=FL+Stack /STK=22 /UG=Mm.4132 /LL=12701 /DEF=Mus musculus cytokine inducible SH2-containing protein 2 (Cish2), mRNA. /PROD=cytokine inducible SH2-containing protein 2 /FL=gb:NM_007706.1 gb:U88327.1
1450387_s_at	160	P	0.00195	-2.3	-4.92	D	0.99998	2e-05	gb:NM_009647.1 /DB_XREF=gi:6753021 /GEN=Ak4 /FEA=FLmRNA /CNT=131 /TID=Mm.42040.1 /TIER=FL+Stack /STK=70 /UG=Mm.42040 /LL=11639 /DEF=Mus musculus adenylate kinase 4 (Ak4), mRNA. /PROD=adenylate kinase 4 /FL=gb:D85036.1 gb:NM_009647.1 gb:AB020239.1
1453473_a_at	203.8	P	0.02393	-2.3	-4.92	D	0.99976	0.00024	gb:BG094946 /DB_XREF=gi:12577509 /DB_XREF=uu82a12.x1 /CLONE=IMAGE:3382943 /FEA=mRNA /CNT=10 /TID=Mm.1948.3 /TIER=ConsEnd /STK=2 /UG=Mm.1948 /LL=21648 /UG_GENE=Tctex1 /UG_TITLE=t-complex testis expressed 1
1419289_a_at	357.2	P	0.00024	-2.4	-5.28	D	0.99998	2e-05	gb:NM_009303.1 /DB_XREF=gi:6678192 /GEN=Syngr1 /FEA=FLmRNA /CNT=33 /TID=Mm.10217.1 /TIER=FL+Stack /STK=11 /UG=Mm.10217 /LL=20972 /DEF=Mus musculus synaptogyrin 1 (Syngr1), mRNA. /PROD=synaptogyrin 1 /FL=gb:NM_009303.1
1419622_at	15.7	A	0.56763	-2.4	-5.28	D	0.99945	0.00055	gb:NM_009467.1 /DB_XREF=gi:6678500 /GEN=Ugt2b5 /FEA=FLmRNA /CNT=11 /TID=Mm.29157.1 /TIER=FL+Stack /STK=8 /UG=Mm.29157 /LL=22238 /DEF=Mus musculus UDP-glucuronosyltransferase 2 family, member 5 (Ugt2b5), mRNA. /PROD=UDP-glucuronosyltransferase 2 family, member 5 /FL=gb:NM_009467.1
1428005_at	40.4	P	0.0376	-2.4	-5.28	D	0.99998	2e-05	gb:AA958845 /DB_XREF=gi:3125075 /DB_XREF=ua19a01.r1 /CLONE=IMAGE:1347144 /FEA=mRNA /CNT=40 /TID=Mm.30022.1 /TIER=ConsEnd /STK=0 /UG=Mm.30022 /LL=66112 /UG_GENE=1300013F15Rik /UG_TITLE=RIKEN cDNA 1300013F15 gene
1428306_at	267	P	0.00415	-2.4	-5.28	D	0.99998	2e-05	gb:AK017926.1 /DB_XREF=gi:12857423 /FEA=mRNA /CNT=124 /TID=Mm.21697.1 /TIER=Stack /STK=56 /UG=Mm.21697 /LL=74747 /UG_GENE=5830413E08Rik /UG_TITLE=RIKEN cDNA 5830413E08 gene /DEF=Mus musculus adult male thymus cDNA, RIKEN full-length enriched library, clone:5830413E08:homolog to HYPOTHETICAL 25.4 KDA PROTEIN, full insert sequence.
1451895_a_at	45.5	A	0.53394	-2.4	-5.28	D	0.99914	0.00087	gb:BC004738.1 /DB_XREF=gi:13435758 /FEA=FLmRNA /CNT=1 /TID=Mm.16479.1 /TIER=FL /STK=1 /UG=Mm.16479 /LL=75590 /UG_GENE=2310076D10Rik /DEF=Mus musculus, Similar to dual specificity phosphatase 9, clone MGC:6681 IMAGE:3501447, mRNA, complete cds. /PROD=Similar to dual specificity phosphatase 9 /FL=gb:BC004738.1
1452061_s_at	129.2	P	0.00024	-2.4	-5.28	D	0.99938	0.00062	gb:AK006314.1 /DB_XREF=gi:12839348 /GEN=Spnr /FEA=FLmRNA /CNT=67 /TID=Mm.30670.2 /TIER=Stack /STK=26 /UG=Mm.30670 /LL=20744 /UG_TITLE=spermatid perinuclear RNA binding protein /DEF=Mus musculus adult male testis cDNA, RIKEN full-length enriched library, clone:1700024P20:spermatid perinuclear RNA binding protein, full insert sequence. /FL=gb:BC014710.1
1416677_at	117.6	A	0.21948	-2.5	-5.66	D	0.99989	0.00011	gb:NM_013475.1 /DB_XREF=gi:7304898 /GEN=Apoh /FEA=FLmRNA /CNT=198 /TID=Mm.2266.1 /TIER=FL+Stack /STK=74 /UG=Mm.2266 /LL=11818 /DEF=Mus musculus apolipoprotein H (Apoh), mRNA. /PROD=apolipoprotein H /FL=gb:NM_013475.1 gb:BC019811.1
1417001_a_at	640	P	0.00024	-2.5	-5.66	D	0.99994	6e-05	gb:NM_023665.1 /DB_XREF=gi:12963774 /GEN=D4Wsu53e /FEA=FLmRNA /CNT=549 /TID=Mm.10009.1 /TIER=FL+Stack /STK=60 /UG=Mm.10009 /LL=27981 /DEF=Mus musculus DNA segment, Chr 4, Wayne State University 53, expressed (D4Wsu53e), mRNA. /PROD=hypothetical protein MNCb-0169 /FL=gb:NM_023665.1
1417950_a_at	57	A	0.09522	-2.5	-5.66	D	0.99973	0.00027	gb:NM_013474.1 /DB_XREF=gi:7304896 /GEN=Apoa2 /FEA=FLmRNA /CNT=78 /TID=Mm.43677.1 /TIER=FL+Stack /STK=32 /UG=Mm.43677 /LL=11807 /DEF=Mus musculus apolipoprotein A-II (Apoa2), mRNA. /PROD=apolipoprotein A-II /FL=gb:NM_013474.1 gb:M79362.1 gb:M79361.1
1419196_at	63.9	P	0.00195	-2.5	-5.66	D	0.99945	0.00055	gb:NM_032541.1 /DB_XREF=gi:14211541 /GEN=Hamp /FEA=FLmRNA /CNT=18 /TID=Mm.23995.1 /TIER=FL+Stack /STK=12 /UG=Mm.23995 /LL=84506 /DEF=Mus musculus hepcidin antimicrobial peptide (Hamp), mRNA. /PROD=hepcidin antimicrobial peptide /FL=gb:NM_032541.1 gb:AF297664.1 gb:BC021587.1
1449212_at	149	P	0.00073	-2.5	-5.66	D	0.99998	2e-05	gb:NM_008843.1 /DB_XREF=gi:6679326 /GEN=Pip /FEA=FLmRNA /CNT=38 /TID=Mm.1278.1 /TIER=FL+Stack /STK=18 /UG=Mm.1278 /LL=18716 /DEF=Mus musculus prolactin induced protein (Pip), mRNA. /PROD=prolactin induced protein /FL=gb:AB017907.1 gb:NM_008843.1
1455905_at	307.4	P	0.00024	-2.5	-5.66	D	0.99998	2e-05	gb:BI437883 /DB_XREF=gi:15262573 /DB_XREF=ic81a08.x1 /CLONE=IMAGE:5660054 /FEA=EST /CNT=42 /TID=Mm.35854.3 /TIER=Stack /STK=27 /UG=Mm.35854 /LL=72503 /UG_GENE=2610507B11Rik /UG_TITLE=RIKEN cDNA 2610507B11 gene
1417307_at	114.6	P	0.00195	-2.6	-6.06	D	0.99997	3e-05	gb:BB085328 /DB_XREF=gi:8651112 /DB_XREF=BB085328 /CLONE=9330198N11 /FEA=FLmRNA /CNT=84 /TID=Mm.742.1 /TIER=Stack /STK=10 /UG=Mm.742 /LL=13405 /UG_GENE=Dmd /UG_TITLE=dystrophin, muscular dystrophy /FL=gb:NM_007868.1 gb:M68859.1
1421466_at	224.7	P	0.00024	-2.6	-6.06	D	0.99998	2e-05	gb:NM_080444.1 /DB_XREF=gi:17978257 /GEN=Asb10 /FEA=FLmRNA /CNT=7 /TID=Mm.207071.1 /TIER=FL /STK=2 /UG=Mm.207071 /LL=117590 /DEF=Mus musculus ankyrin repeat and SOCS box-containing protein 10 (Asb10), mRNA. /PROD=ankyrin repeat and SOCS box-containing protein10 /FL=gb:AF398971.1 gb:NM_080444.1
1423422_at	57	P	0.03027	-2.6	-6.06	D	0.99998	2e-05	gb:AV113827 /DB_XREF=gi:15404426 /DB_XREF=AV113827 /CLONE=2610024N06 /FEA=FLmRNA /CNT=58 /TID=Mm.51340.1 /TIER=Stack /STK=37 /UG=Mm.51340 /LL=65255 /UG_GENE=Asb4 /UG_TITLE=ankyrin repeat and SOCS box-containing protein 4 /FL=gb:NM_023048.1
1427946_s_at	34.2	P	0.00586	-2.6	-6.06	D	0.99969	0.00031	gb:BC028831.1 /DB_XREF=gi:20381137 /FEA=mRNA /CNT=29 /TID=Mm.27907.1 /TIER=Stack /STK=14 /UG=Mm.27907 /DEF=Mus musculus, Similar to dihydropyrimidine dehydrogenase, clone MGC:37940 IMAGE:5126155, mRNA, complete cds. /PROD=Similar to dihydropyrimidine dehydrogenase
1427957_at	10.3	A	0.43237	-2.6	-6.06	D	0.99951	0.00049	gb:AI256077 /DB_XREF=gi:3863602 /DB_XREF=ui94g09.x1 /CLONE=IMAGE:1890112 /FEA=mRNA /CNT=41 /TID=Mm.25195.1 /TIER=Stack /STK=11 /UG=Mm.25195 /UG_TITLE=Mus musculus, clone MGC:29256 IMAGE:5055136, mRNA, complete cds
1428116_a_at	400.7	P	0.00024	-2.6	-6.06	D	0.99998	2e-05	gb:BG093881 /DB_XREF=gi:12576444 /DB_XREF=uu91d04.x1 /CLONE=IMAGE:3383862 /FEA=mRNA /CNT=153 /TID=Mm.1948.2 /TIER=Stack /STK=107 /UG=Mm.1948 /LL=21648 /UG_GENE=Tctex1 /UG_TITLE=t-complex testis expressed 1
1438385_s_at	743.2	P	0.00024	-2.6	-6.06	D	0.99998	2e-05	gb:BB068040 /DB_XREF=gi:8525454 /DB_XREF=BB068040 /CLONE=8030469I16 /FEA=EST /CNT=11 /TID=Mm.29122.5 /TIER=Stack /STK=11 /UG=Mm.29122 /LL=59052 /UG_GENE=0610012D09Rik /UG_TITLE=RIKEN cDNA 0610012D09 gene
1450940_at	14.8	A	0.43237	-2.6	-6.06	D	0.99973	0.00027	gb:AU017649 /DB_XREF=gi:3373139 /DB_XREF=AU017649 /CLONE=J0742A05 /FEA=FLmRNA /CNT=65 /TID=Mm.18218.1 /TIER=Stack /STK=14 /UG=Mm.18218 /LL=14545 /UG_GENE=Gdap1 /UG_TITLE=ganglioside-induced differentiation-associated-protein 1 /FL=gb:NM_010267.1
1452097_a_at	41.6	A	0.53394	-2.6	-6.06	D	0.9999	0.0001	gb:BB324811 /DB_XREF=gi:16403532 /DB_XREF=BB324811 /CLONE=B430111N18 /FEA=FLmRNA /CNT=101 /TID=Mm.28030.1 /TIER=Stack /STK=38 /UG=Mm.28030 /UG_TITLE=Mus musculus, clone MGC:11703 IMAGE:3964527, mRNA, complete cds /FL=gb:BC010207.1
1452986_at	19.2	A	0.66553	-2.6	-6.06	D	0.99998	2e-05	gb:AK002584.1 /DB_XREF=gi:12832674 /FEA=mRNA /CNT=57 /TID=Mm.157442.1 /TIER=Stack /STK=15 /UG=Mm.157442 /UG_TITLE=Mus musculus adult male kidney cDNA, RIKEN full-length enriched library, clone:0610012C11:homogentisate 1, 2-dioxygenase, full insert sequence /DEF=Mus musculus adult male kidney cDNA, RIKEN full-length enriched library, clone:0610012C11:homogentisate 1, 2-dioxygenase, full insert seq…
1455007_s_at	393.9	P	0.02393	-2.6	-6.06	D	0.99979	0.00021	gb:BI648645 /DB_XREF=gi:15562881 /DB_XREF=603277148F1 /CLONE=IMAGE:5317498 /FEA=EST /CNT=103 /TID=Mm.29122.2 /TIER=Stack /STK=29 /UG=Mm.29122 /LL=59052 /UG_GENE=0610012D09Rik /UG_TITLE=RIKEN cDNA 0610012D09 gene
1417413_at	62.2	A	0.17139	-2.7	-6.5	D	0.99923	0.00077	gb:NM_008411.2 /DB_XREF=gi:11993940 /GEN=Itmap1 /FEA=FLmRNA /CNT=50 /TID=Mm.142717.1 /TIER=FL+Stack /STK=46 /UG=Mm.142717 /LL=16433 /DEF=Mus musculus integral membrane-associated protein 1 (Itmap1), mRNA. /PROD=integral membrane-associated protein 1 /FL=gb:NM_008411.2 gb:U69699.2
1423172_at	16	A	0.53394	-2.7	-6.5	D	0.99956	0.00044	gb:BB270857 /DB_XREF=gi:16400641 /DB_XREF=BB270857 /CLONE=A830050L07 /FEA=FLmRNA /CNT=97 /TID=Mm.115124.1 /TIER=Stack /STK=34 /UG=Mm.115124 /LL=56276 /UG_GENE=Brp14 /UG_TITLE=brain protein 14 /FL=gb:NM_019627.1
1423405_at	86.5	P	0.00024	-2.7	-6.5	D	0.99998	2e-05	gb:BB328405 /DB_XREF=gi:15411491 /DB_XREF=BB328405 /CLONE=B430316L01 /FEA=FLmRNA /CNT=306 /TID=Mm.36851.1 /TIER=ConsEnd /STK=2 /UG=Mm.36851 /LL=110595 /UG_GENE=Timp4 /UG_TITLE=tissue inhibitor of metalloproteinase 4 /FL=gb:AF282730.1 gb:NM_080639.1
1427631_x_at	59	P	0.02393	-2.7	-6.5	D	0.9999	0.0001	gb:M16359.1 /DB_XREF=gi:199864 /FEA=mRNA /CNT=3 /TID=Mm.157893.5 /TIER=ConsEnd /STK=0 /UG=Mm.157893 /LL=17840 /UG_GENE=Mup1 /UG_TITLE=major urinary protein 1 /DEF=Mouse major urinary protein III (MUP III) mRNA, partial cds.
1433691_at	2289.4	P	0.00024	-2.7	-6.5	D	0.99998	2e-05	gb:BQ176864 /DB_XREF=gi:20352356 /DB_XREF=UI-M-DJ2-bvz-n-10-0-UI.s1 /CLONE=UI-M-DJ2-bvz-n-10-0-UI /FEA=EST /CNT=85 /TID=Mm.24724.2 /TIER=Stack /STK=71 /UG=Mm.24724 /LL=53412 /UG_GENE=Ppp1r3c /UG_TITLE=protein phosphatase 1, regulatory (inhibitor) subunit 3C
1439380_x_at	676.3	P	0.01416	-2.7	-6.5	D	0.99998	2e-05	gb:BB093563 /DB_XREF=gi:8676810 /DB_XREF=BB093563 /CLONE=9430042P15 /FEA=EST /CNT=8 /TID=Mm.154560.3 /TIER=Stack /STK=8 /UG=Mm.154560 /LL=17263 /UG_GENE=Meg3 /UG_TITLE=maternally expressed gene 3
1449028_at	112.8	P	0.04614	-2.8	-6.96	D	0.99996	4e-05	gb:AF378088.1 /DB_XREF=gi:15077781 /FEA=FLmRNA /CNT=85 /TID=Mm.28954.1 /TIER=FL /STK=3 /UG=Mm.28954 /LL=69581 /UG_GENE=Arhu /DEF=Mus musculus Wrch-1 mRNA, complete cds. /PROD=Wrch-1 /FL=gb:NM_133955.1 gb:AB051827.1 gb:BC020060.1 gb:AF378088.1
1452257_at	122.8	P	0.04614	-2.8	-6.96	D	0.99938	0.00062	gb:BF322712 /DB_XREF=gi:11272161 /DB_XREF=maa32c03.x1 /CLONE=IMAGE:3812717 /FEA=mRNA /CNT=109 /TID=Mm.29884.1 /TIER=Stack /STK=13 /UG=Mm.29884 /LL=71911 /UG_GENE=2310032J20Rik /UG_TITLE=RIKEN cDNA 2310032J20 gene
1455093_a_at	51.5	A	0.17139	-2.8	-6.96	D	0.99994	6e-05	gb:AI256465 /DB_XREF=gi:3863990 /DB_XREF=ui86f08.x1 /CLONE=IMAGE:1889319 /FEA=EST /CNT=49 /TID=Mm.197554.2 /TIER=Stack /STK=25 /UG=Mm.197554 /LL=11625 /UG_GENE=Ahsg /UG_TITLE=alpha-2-HS-glycoprotein
1425260_at	666.7	P	0.00024	-2.9	-7.46	D	0.99998	2e-05	gb:BC024643.1 /DB_XREF=gi:19353305 /FEA=FLmRNA /CNT=244 /TID=Mm.16773.1 /TIER=FL /STK=3 /UG=Mm.16773 /LL=11657 /UG_GENE=Alb1 /DEF=Mus musculus, Similar to albumin, clone MGC:27522 IMAGE:4242076, mRNA, complete cds. /PROD=Similar to albumin /FL=gb:BC024643.1
1448665_at	253	P	0.00024	-2.9	-7.46	D	0.99998	2e-05	gb:NM_007868.1 /DB_XREF=gi:6681202 /GEN=Dmd /FEA=FLmRNA /CNT=84 /TID=Mm.742.1 /TIER=FL+Stack /STK=49 /UG=Mm.742 /LL=13405 /DEF=Mus musculus dystrophin, muscular dystrophy (Dmd), mRNA. /PROD=dystrophin, muscular dystrophy /FL=gb:NM_007868.1 gb:M68859.1
1448680_at	260.5	P	0.02393	-2.9	-7.46	D	0.99998	2e-05	gb:NM_009245.1 /DB_XREF=gi:6678082 /GEN=Spi1-3 /FEA=FLmRNA /CNT=66 /TID=Mm.196591.1 /TIER=FL+Stack /STK=48 /UG=Mm.196591 /LL=20702 /DEF=Mus musculus serine protease inhibitor 1-3 (Spi1-3), mRNA. /PROD=serine protease inhibitor 1-3 /FL=gb:M75720.1 gb:NM_009245.1
1449027_at	304.8	P	0.00024	-2.9	-7.46	D	0.99998	2e-05	gb:NM_133955.1 /DB_XREF=gi:19923059 /GEN=Arhu /FEA=FLmRNA /CNT=85 /TID=Mm.28954.1 /TIER=FL+Stack /STK=26 /UG=Mm.28954 /LL=69581 /DEF=Mus musculus ras homolog gene family, member U (Arhu), mRNA. /PROD=ras homolog gene family, member U /FL=gb:NM_133955.1 gb:AB051827.1 gb:BC020060.1 gb:AF378088.1
1417702_a_at	38.6	P	0.01416	-3	-8	D	0.99998	2e-05	gb:NM_080462.1 /DB_XREF=gi:17978275 /GEN=Hnmt /FEA=FLmRNA /CNT=63 /TID=Mm.33120.1 /TIER=FL+Stack /STK=38 /UG=Mm.33120 /LL=140483 /DEF=Mus musculus histamine N-methyltransferase (Hnmt), mRNA. /PROD=histamine N-methyltransferase /FL=gb:AB070524.1 gb:NM_080462.1
1418278_at	79.1	P	0.01074	-3	-8	D	0.99992	8e-05	gb:BC021776.1 /DB_XREF=gi:18256822 /FEA=FLmRNA /CNT=75 /TID=Mm.178973.1 /TIER=FL+Stack /STK=26 /UG=Mm.178973 /LL=11814 /UG_GENE=Apoc3 /DEF=Mus musculus, clone MGC:28546 IMAGE:4196708, mRNA, complete cds. /PROD=Unknown (protein for MGC:28546) /FL=gb:NM_023114.1 gb:BC021776.1
1425631_at	87.4	P	0.01074	-3	-8	D	0.99998	2e-05	gb:U89924.1 /DB_XREF=gi:1888565 /FEA=FLmRNA /CNT=15 /TID=Mm.24724.1 /TIER=FL /STK=1 /UG=Mm.24724 /LL=53412 /UG_GENE=Ppp1r3c /DEF=Mus musculus protein phosphatase 1 binding protein PTG mRNA, complete cds. /PROD=protein phosphatase 1 binding protein PTG /FL=gb:U89924.1
1427329_a_at	99.3	A	0.09522	-3	-8	D	0.99993	7e-05	gb:AI326478 /DB_XREF=gi:4060907 /DB_XREF=mn86h06.x1 /CLONE=IMAGE:551003 /FEA=mRNA /CNT=194 /TID=Mm.28362.2 /TIER=Stack /STK=8 /UG=Mm.28362 /LL=104790 /UG_GENE=AI326478 /UG_TITLE=expressed sequence AI326478
1431328_at	86.8	P	0.00415	-3	-8	D	0.99994	6e-05	gb:AK017392.1 /DB_XREF=gi:12856610 /FEA=mRNA /CNT=5 /TID=Mm.4572.2 /TIER=ConsEnd /STK=0 /UG=Mm.4572 /LL=19046 /UG_GENE=Ppp1cb /UG_TITLE=protein phosphatase 1, catalytic subunit, beta isoform /DEF=Mus musculus 6 days neonate head cDNA, RIKEN full-length enriched library, clone:5430434K07:protein phosphatase 1, catalytic subunit, beta isoform, full insert sequence.
1431475_a_at	39.8	A	0.21948	-3	-8	D	0.99997	3e-05	gb:AK002670.1 /DB_XREF=gi:12832825 /FEA=mRNA /CNT=3 /TID=Mm.5.2 /TIER=ConsEnd /STK=2 /UG=Mm.5 /LL=15395 /UG_GENE=Hoxa10 /UG_TITLE=homeo box A10 /DEF=Mus musculus adult male kidney cDNA, RIKEN full-length enriched library, clone:0610025N02:homeo box A10, full insert sequence.
1432408_a_at	14.1	A	0.24609	-3	-8	D	0.99938	0.00062	gb:AK013560.1 /DB_XREF=gi:12850968 /GEN=D0Kist6 /FEA=mRNA /CNT=1 /TID=Mm.100510.2 /TIER=ConsEnd /STK=0 /UG=Mm.100510 /LL=27489 /UG_TITLE=DNA segment, KIST 6 /DEF=Mus musculus adult male hippocampus cDNA, RIKEN full-length enriched library, clone:2900019J01:DNA segment, KIST 6, full insert sequence.
1434341_x_at	143.6	A	0.06763	-3	-8	D	0.99985	0.00015	gb:BF681728 /DB_XREF=gi:11955623 /DB_XREF=602117220F2 /CLONE=IMAGE:3468340 /FEA=EST /CNT=44 /TID=Mm.22138.2 /TIER=Stack /STK=34 /UG=Mm.22138 /UG_TITLE=Mus musculus, Similar to ubiquinol-cytochrome c reductase complex (7.2 kD), clone MGC:37480 IMAGE:4984172, mRNA, complete cds
1455930_at	263.6	P	0.02393	-3	-8	D	0.99976	0.00024	gb:BI651113 /DB_XREF=gi:15565349 /DB_XREF=603297583F1 /CLONE=IMAGE:5338004 /FEA=EST /CNT=105 /TID=Mm.28870.2 /TIER=Stack /STK=24 /UG=Mm.28870 /UG_TITLE=Mus musculus, clone MGC:6827 IMAGE:2649084, mRNA, complete cds
1416025_at	82.1	P	0.04614	-3.1	-8.57	D	0.99997	4e-05	gb:NM_133862.1 /DB_XREF=gi:19527077 /GEN=AI256424 /FEA=FLmRNA /CNT=301 /TID=Mm.16422.1 /TIER=FL+Stack /STK=143 /UG=Mm.16422 /LL=99571 /DEF=Mus musculus expressed sequence AI256424 (AI256424), mRNA. /PROD=expressed sequence AI256424 /FL=gb:BC019506.1 gb:NM_133862.1 gb:BC019828.1
1416649_at	24.7	A	0.30371	-3.1	-8.57	D	0.99981	0.00019	gb:NM_007443.1 /DB_XREF=gi:6680683 /GEN=Ambp /FEA=FLmRNA /CNT=156 /TID=Mm.2197.1 /TIER=FL+Stack /STK=76 /UG=Mm.2197 /LL=11699 /DEF=Mus musculus alpha 1 microglobulinbikunin (Ambp), mRNA. /PROD=alpha 1 microglobulinbikunin /FL=gb:BC021660.1 gb:NM_007443.1
1416676_at	59.4	P	0.02393	-3.1	-8.57	D	0.99969	0.00031	gb:NM_023125.1 /DB_XREF=gi:12963496 /GEN=Kng /FEA=FLmRNA /CNT=247 /TID=Mm.2160.1 /TIER=FL+Stack /STK=74 /UG=Mm.2160 /LL=16644 /DEF=Mus musculus kininogen (Kng), mRNA. /PROD=kininogen /FL=gb:BC018158.1 gb:NM_023125.1
1424279_at	87.3	P	0.03027	-3.1	-8.57	D	0.99976	0.00024	gb:BC005467.1 /DB_XREF=gi:13529484 /FEA=FLmRNA /CNT=168 /TID=Mm.88793.1 /TIER=FL+Stack /STK=40 /UG=Mm.88793 /LL=14161 /UG_GENE=Fga /DEF=Mus musculus, fibrinogen A alpha polypeptide, clone MGC:6605 IMAGE:3487861, mRNA, complete cds. /PROD=fibrinogen A alpha polypeptide /FL=gb:BC005467.1
1424618_at	37.3	P	0.04614	-3.1	-8.57	D	0.99914	0.00087	gb:BC013343.1 /DB_XREF=gi:15426478 /FEA=FLmRNA /CNT=79 /TID=Mm.6584.1 /TIER=FL+Stack /STK=22 /UG=Mm.6584 /LL=15445 /UG_GENE=Hpd /DEF=Mus musculus, Similar to 4-hydroxyphenylpyruvic acid dioxygenase, clone MGC:14040 IMAGE:4193670, mRNA, complete cds. /PROD=Similar to 4-hydroxyphenylpyruvic aciddioxygenase /FL=gb:BC013343.1 gb:D29987.1
1427300_at	1.9	A	0.90479	-3.1	-8.57	D	0.99945	0.00055	gb:D49658.1 /DB_XREF=gi:2285797 /FEA=mRNA /CNT=16 /TID=Mm.15530.1 /TIER=Stack /STK=12 /UG=Mm.15530 /LL=16875 /UG_GENE=Lhx8 /DEF=Mus musculus mRNA for LIM-homeodomain protein, partial cds. /PROD=LIM-homeodomain protein
1431203_at	6.6	A	0.72583	-3.1	-8.57	D	0.99945	0.00055	gb:AA690806 /DB_XREF=gi:2691742 /DB_XREF=vt25h10.r1 /CLONE=IMAGE:1164163 /FEA=mRNA /CNT=12 /TID=Mm.171399.2 /TIER=ConsEnd /STK=0 /UG=Mm.171399 /LL=76816 /UG_GENE=2700048G21Rik /UG_TITLE=RIKEN cDNA 2700048G21 gene
1436898_at	11.7	A	0.17139	-3.1	-8.57	D	0.99998	2e-05	gb:BI738328 /DB_XREF=gi:15715341 /DB_XREF=603361584F1 /CLONE=IMAGE:5368748 /FEA=EST /CNT=50 /TID=Mm.43213.3 /TIER=Stack /STK=37 /UG=Mm.43213 /LL=71514 /UG_GENE=9030402K04Rik /UG_TITLE=RIKEN cDNA 9030402K04 gene
1451863_at	9.8	A	0.82861	-3.1	-8.57	D	0.99976	0.00024	gb:AF441863.1 /DB_XREF=gi:17046507 /FEA=FLmRNA /CNT=3 /TID=Mm.20122.1 /TIER=FL /STK=1 /UG=Mm.20122 /DEF=Mus musculus urotensin II receptor mRNA, complete cds. /PROD=urotensin II receptor /FL=gb:AF441863.1
1424853_s_at	46	P	0.01416	-3.2	-9.19	D	0.99995	5e-05	gb:BC010747.1 /DB_XREF=gi:14789623 /FEA=FLmRNA /CNT=51 /TID=Mm.10742.1 /TIER=FL+Stack /STK=13 /UG=Mm.10742 /LL=13117 /UG_GENE=Cyp4a10 /DEF=Mus musculus, clone MGC:18335 IMAGE:4242518, mRNA, complete cds. /PROD=Unknown (protein for MGC:18335) /FL=gb:BC010747.1 gb:AB018421.1 gb:AB017785.1
1426547_at	35.7	P	0.01416	-3.2	-9.19	D	0.99997	4e-05	gb:AI195150 /DB_XREF=gi:3747756 /DB_XREF=ui61c05.x1 /CLONE=IMAGE:1886888 /FEA=FLmRNA /CNT=218 /TID=Mm.196595.1 /TIER=Stack /STK=22 /UG=Mm.196595 /LL=14473 /UG_GENE=Gc /UG_TITLE=group specific component /FL=gb:BC010762.1
1451600_s_at	24.6	A	0.24609	-3.2	-9.19	D	0.99998	2e-05	gb:BC019147.1 /DB_XREF=gi:17512360 /FEA=FLmRNA /CNT=31 /TID=Mm.207084.1 /TIER=FL /STK=5 /UG=Mm.207084 /DEF=Mus musculus, clone MGC:29382 IMAGE:5052937, mRNA, complete cds. /PROD=Unknown (protein for MGC:29382) /FL=gb:BC019147.1
1419148_at	26.6	A	0.46606	-3.3	-9.85	D	0.99995	5e-05	gb:AF059486.1 /DB_XREF=gi:3170616 /GEN=Doc6 /FEA=FLmRNA /CNT=20 /TID=Mm.10739.1 /TIER=FL+Stack /STK=13 /UG=Mm.10739 /LL=11567 /DEF=Mus musculus putative actin-binding protein DOC6 (Doc6) mRNA, complete cds. /PROD=putative actin-binding protein DOC6 /FL=gb:AF059486.1 gb:AF041448.1 gb:NM_009635.1
1426166_at	10.1	A	0.36621	-3.3	-9.85	D	0.99997	3e-05	gb:M16360.1 /DB_XREF=gi:199884 /FEA=FLmRNA /CNT=1 /TID=Mm.197701.1 /TIER=FL /STK=1 /UG=Mm.197701 /LL=17844 /UG_GENE=Mup5 /DEF=Mouse major urinary protein V (MUP V) mRNA, complete cds. /PROD=major urinary protein V /FL=gb:M16360.1
1416729_at	52	A	0.21948	-3.4	-10.56	D	0.99973	0.00027	gb:NM_008877.1 /DB_XREF=gi:6679380 /GEN=Plg /FEA=FLmRNA /CNT=196 /TID=Mm.971.1 /TIER=FL+Stack /STK=71 /UG=Mm.971 /LL=18815 /DEF=Mus musculus plasminogen (Plg), mRNA. /PROD=plasminogen /FL=gb:J04766.1 gb:NM_008877.1 gb:BC014773.1
1418932_at	109.9	A	0.14966	-3.4	-10.56	D	0.9999	0.0001	gb:AY061760.1 /DB_XREF=gi:16923256 /FEA=FLmRNA /CNT=27 /TID=Mm.136604.1 /TIER=FL+Stack /STK=16 /UG=Mm.136604 /LL=18030 /UG_GENE=Nfil3 /DEF=Mus musculus embryo implantation related NFIL3E4BP4-like transcription factor mRNA, complete cds. /PROD=embryo implantation related NFIL3E4BP4-liketranscription factor /FL=gb:AY061760.1 gb:NM_017373.1
1451580_a_at	45	A	0.11157	-3.4	-10.56	D	0.99945	0.00055	gb:BC024702.1 /DB_XREF=gi:19354092 /FEA=FLmRNA /CNT=77 /TID=Mm.2108.2 /TIER=FL /STK=7 /UG=Mm.2108 /LL=22139 /UG_GENE=Ttr /DEF=Mus musculus, transthyretin, clone MGC:18651 IMAGE:4192268, mRNA, complete cds. /PROD=transthyretin /FL=gb:BC024702.1
1417061_at	209.8	P	0.00195	-3.5	-11.31	D	0.99998	2e-05	gb:BC003438.1 /DB_XREF=gi:13097389 /FEA=FLmRNA /CNT=139 /TID=Mm.28756.1 /TIER=FL+Stack /STK=58 /UG=Mm.28756 /LL=53945 /UG_GENE=Slc39a1 /DEF=Mus musculus, solute carrier family 39 (iron-regulated transporter), member 1, clone MGC:6489 IMAGE:2647365, mRNA, complete cds. /PROD=solute carrier family 39 (iron-regulatedtransporter), member 1 /FL=gb:BC003438.1 gb:AF226613.1 gb:NM_016917.1 gb:AF215637.1 …
1426225_at	65.7	P	0.00586	-3.5	-11.31	D	0.99998	2e-05	gb:U63146.1 /DB_XREF=gi:1515449 /GEN=RBP /FEA=FLmRNA /CNT=137 /TID=Mm.2605.1 /TIER=FL+Stack /STK=45 /UG=Mm.2605 /LL=19662 /DEF=Mus musculus retinol binding protein (RBP) mRNA, complete cds. /PROD=retinol binding protein /FL=gb:U63146.1
1438840_x_at	84.3	P	0.03027	-3.5	-11.31	D	0.99998	2e-05	gb:AI527359 /DB_XREF=gi:4441494 /DB_XREF=uj51c05.x1 /CLONE=IMAGE:1923464 /FEA=EST /CNT=10 /TID=Mm.26743.6 /TIER=Stack /STK=9 /UG=Mm.26743 /LL=11806 /UG_GENE=Apoa1 /UG_TITLE=apolipoprotein A-I
1439200_x_at	10.1	A	0.49023	-3.5	-11.31	D	0.99993	7e-05	gb:BE686792 /DB_XREF=gi:10074416 /DB_XREF=uu66g08.x1 /CLONE=IMAGE:3376958 /FEA=EST /CNT=10 /TID=Mm.35829.4 /TIER=Stack /STK=8 /UG=Mm.35829 /LL=170942 /UG_GENE=edr /UG_TITLE=erythroid differentiation regulator
1417556_at	34.7	A	0.21948	-3.7	-13	D	0.99945	0.00055	gb:NM_017399.1 /DB_XREF=gi:8393342 /GEN=Fabp1 /FEA=FLmRNA /CNT=105 /TID=Mm.22126.1 /TIER=FL+Stack /STK=41 /UG=Mm.22126 /LL=14080 /DEF=Mus musculus fatty acid binding protein 1, liver (Fabp1), mRNA. /PROD=fatty acid binding protein 1, liver /FL=gb:BC009812.1 gb:NM_017399.1
1417600_at	16.2	A	0.19458	-3.7	-13	D	0.99951	0.00049	gb:NM_021301.1 /DB_XREF=gi:10946597 /GEN=Slc15a2 /FEA=FLmRNA /CNT=62 /TID=Mm.63479.1 /TIER=FL+Stack /STK=41 /UG=Mm.63479 /LL=57738 /DEF=Mus musculus solute carrier family 15 (H+peptide transporter), member 2 (Slc15a2), mRNA. /PROD=solute carrier family 15 (H+peptidetransporter), member 2 /FL=gb:AF111811.1 gb:NM_021301.1
1435370_a_at	141.1	P	0.00024	-3.7	-13	D	0.99998	2e-05	gb:AI315015 /DB_XREF=gi:4030282 /DB_XREF=uj23d06.x1 /CLONE=IMAGE:1920779 /FEA=EST /CNT=21 /TID=Mm.120807.2 /TIER=Stack /STK=17 /UG=Mm.120807 /LL=104158 /UG_GENE=Ces3 /UG_TITLE=carboxylesterase 3
1449081_at	158.4	P	0.01074	-3.7	-13	D	0.9999	0.0001	gb:NM_053200.1 /DB_XREF=gi:16716504 /GEN=Ces3 /FEA=FLmRNA /CNT=81 /TID=Mm.120807.1 /TIER=FL+Stack /STK=23 /UG=Mm.120807 /LL=104158 /DEF=Mus musculus carboxylesterase 3 (Ces3), mRNA. /PROD=carboxylesterase 3 /FL=gb:NM_053200.1 gb:BC019198.1 gb:AF378751.1 gb:AB023631.1
1418113_at	13.8	A	0.66553	-3.8	-13.93	D	0.99998	2e-05	gb:BC010989.1 /DB_XREF=gi:15012160 /FEA=FLmRNA /CNT=128 /TID=Mm.174372.1 /TIER=FL+Stack /STK=29 /UG=Mm.174372 /LL=13101 /UG_GENE=Cyp2d10 /DEF=Mus musculus, cytochrome P450, 2d10, clone MGC:14081 IMAGE:4193743, mRNA, complete cds. /PROD=cytochrome P450, 2d10 /FL=gb:BC010989.1 gb:M27167.1 gb:NM_010005.1
1419093_at	3.5	A	0.39893	-3.8	-13.93	D	0.99997	4e-05	gb:BC018390.1 /DB_XREF=gi:17390919 /FEA=FLmRNA /CNT=111 /TID=Mm.21545.1 /TIER=FL+Stack /STK=13 /UG=Mm.21545 /LL=56720 /UG_GENE=Tdo2 /DEF=Mus musculus, tryptophan 2,3-dioxygenase, clone MGC:25811 IMAGE:4159877, mRNA, complete cds. /PROD=tryptophan 2,3-dioxygenase /FL=gb:NM_019911.1 gb:BC018390.1 gb:U24493.1
1419528_at	7.1	A	0.35791	-3.8	-13.93	D	0.99938	0.00062	gb:NM_009286.1 /DB_XREF=gi:6678158 /GEN=Sth2 /FEA=FLmRNA /CNT=17 /TID=Mm.3009.1 /TIER=FL+Stack /STK=9 /UG=Mm.3009 /LL=20865 /DEF=Mus musculus sulfotransferase, hydroxysteroid preferring 2 (Sth2), mRNA. /PROD=sulfotransferase, hydroxysteroid preferring 2 /FL=gb:NM_009286.1 gb:L27121.1
1428079_at	19.4	A	0.43237	-3.8	-13.93	D	0.99995	5e-05	gb:AK011118.1 /DB_XREF=gi:12847036 /FEA=mRNA /CNT=304 /TID=Mm.30063.1 /TIER=Stack /STK=142 /UG=Mm.30063 /LL=110135 /UG_GENE=Fgb /UG_TITLE=fibrinogen, B beta polypeptide /DEF=Mus musculus 13 days embryo liver cDNA, RIKEN full-length enriched library, clone:2510049G14:fibrinogen, B beta polypeptide, full insert sequence.
1449525_at	4.5	A	0.66553	-3.8	-13.93	D	0.99961	0.00039	gb:NM_008030.1 /DB_XREF=gi:6679814 /GEN=Fmo3 /FEA=FLmRNA /CNT=23 /TID=Mm.2900.1 /TIER=FL+Stack /STK=8 /UG=Mm.2900 /LL=14262 /DEF=Mus musculus flavin containing monooxygenase 3 (Fmo3), mRNA. /PROD=flavin containing monooxygenase 3 /FL=gb:U87147.1 gb:NM_008030.1
1454638_a_at	32.6	A	0.11157	-3.9	-14.93	D	0.99998	2e-05	gb:AW106920 /DB_XREF=gi:6077720 /DB_XREF=um34c04.x1 /CLONE=IMAGE:2236422 /FEA=EST /CNT=238 /TID=Mm.2422.2 /TIER=Stack /STK=106 /UG=Mm.2422 /LL=18478 /UG_GENE=Pah /UG_TITLE=phenylalanine hydroxylase
1455626_at	116.9	P	0.01074	-3.9	-14.93	D	0.99998	2e-05	gb:AA987181 /DB_XREF=gi:3167944 /DB_XREF=uc81c08.x1 /CLONE=IMAGE:1432046 /FEA=EST /CNT=12 /TID=Mm.4694.2 /TIER=Stack /STK=10 /UG=Mm.4694 /LL=15405 /UG_GENE=Hoxa9 /UG_TITLE=homeo box A9
1418282_x_at	71.1	A	0.27417	-4	-16	D	0.99995	5e-05	gb:NM_009244.1 /DB_XREF=gi:6678080 /GEN=Spi1-2 /FEA=FLmRNA /CNT=114 /TID=Mm.193418.1 /TIER=FL+Stack /STK=26 /UG=Mm.193418 /LL=20701 /DEF=Mus musculus serine protease inhibitor 1-2 (Spi1-2), mRNA. /PROD=serine protease inhibitor 1-2 /FL=gb:M25529.1 gb:NM_009244.1
1419112_at	16.6	A	0.19458	-4	-16	D	0.99981	0.00019	gb:NM_008702.1 /DB_XREF=gi:6679071 /GEN=Nlk /FEA=FLmRNA /CNT=58 /TID=Mm.9001.1 /TIER=FL+Stack /STK=13 /UG=Mm.9001 /LL=18099 /DEF=Mus musculus nemo like kinase (Nlk), mRNA. /PROD=nemo like kinase /FL=gb:NM_008702.1 gb:AF036332.1
1420465_s_at	1043.9	P	0.01856	-4	-16	D	0.99995	5e-05	gb:NM_031188.1 /DB_XREF=gi:13654244 /GEN=Mup1 /FEA=FLmRNA /CNT=47 /TID=Mm.157893.1 /TIER=FL /STK=5 /UG=Mm.157893 /LL=17840 /DEF=Mus musculus major urinary protein 1 (Mup1), mRNA. /PROD=major urinary protein 1 /FL=gb:M16355.1 gb:BC012221.1 gb:BC012259.1 gb:BC013649.1 gb:NM_031188.1
1424973_at	13.5	A	0.14966	-4	-16	D	0.99976	0.00024	gb:AF204959.1 /DB_XREF=gi:6525046 /GEN=CYP3A25 /FEA=FLmRNA /CNT=21 /TID=Mm.26993.1 /TIER=FL+Stack /STK=10 /UG=Mm.26993 /LL=56388 /DEF=Mus musculus cytochrome P450 3A25 (CYP3A25) mRNA, complete cds. /PROD=cytochrome P450 3A25 /FL=gb:AF204959.1
1425848_a_at	52.2	A	0.12964	-4	-16	D	0.99976	0.00024	gb:BC018204.1 /DB_XREF=gi:17390455 /FEA=FLmRNA /CNT=3 /TID=Mm.23916.1 /TIER=FL /STK=1 /UG=Mm.23916 /LL=66959 /UG_GENE=2310043K02Rik /DEF=Mus musculus, Similar to hypothetical protein MGC1136, clone MGC:25607 IMAGE:4038120, mRNA, complete cds. /PROD=Similar to hypothetical protein MGC1136 /FL=gb:BC018204.1
1427440_a_at	15.1	A	0.30371	-4	-16	D	0.99965	0.00035	gb:AJ011080.1 /DB_XREF=gi:3646360 /GEN=alpha-albumin /FEA=mRNA /CNT=34 /TID=Mm.29117.1 /TIER=ConsEnd /STK=0 /UG=Mm.29117 /DEF=Mus musculus mRNA for alpha-albumin protein. /PROD=alpha-albumin protein
1452183_a_at	214.3	A	0.30371	-4	-16	D	0.99998	2e-05	gb:Y13832.1 /DB_XREF=gi:2739299 /FEA=mRNA /CNT=128 /TID=Mm.154560.1 /TIER=Stack /STK=74 /UG=Mm.154560 /LL=17263 /UG_GENE=Meg3 /UG_TITLE=maternally expressed gene 3 /DEF=Mus musculus mRNA for GT12 protein.
1416444_at	3.4	A	0.36621	-4.1	-17.15	D	0.99914	0.00087	gb:NM_019423.1 /DB_XREF=gi:9507146 /GEN=Elovl2 /FEA=FLmRNA /CNT=140 /TID=Mm.2567.1 /TIER=FL+Stack /STK=89 /UG=Mm.2567 /LL=54326 /DEF=Mus musculus elongation of very long chain fatty acids (FEN1Elo2, SUR4Elo3, yeast)-like 2 (Elovl2), mRNA. /PROD=sequence similarity to Cig30 2 /FL=gb:NM_019423.1 gb:AF170908.1
1420553_x_at	46	M	0.05615	-4.1	-17.15	D	0.99997	3e-05	gb:NM_009243.1 /DB_XREF=gi:6678078 /GEN=Spi1-1 /FEA=FLmRNA /CNT=10 /TID=Mm.218230.1 /TIER=FL /STK=4 /UG=Mm.218230 /LL=20700 /DEF=Mus musculus serine protease inhibitor 1-1 (Spi1-1), mRNA. /PROD=serine protease inhibitor 1-1 /FL=gb:M75721.1 gb:NM_009243.1
1436615_a_at	4.6	A	0.53394	-4.2	-18.38	D	0.99997	4e-05	gb:AI786408 /DB_XREF=gi:5334124 /DB_XREF=uj55b02.x1 /CLONE=IMAGE:1923819 /FEA=EST /CNT=10 /TID=Mm.2611.3 /TIER=Stack /STK=8 /UG=Mm.2611 /LL=18416 /UG_GENE=Otc /UG_TITLE=ornithine transcarbamylase
1437025_at	4.6	A	0.82861	-4.2	-18.38	D	0.99969	0.00031	gb:AV313615 /DB_XREF=gi:15406049 /DB_XREF=AV313615 /CLONE=5830411K06 /FEA=EST /CNT=31 /TID=Mm.1060.2 /TIER=Stack /STK=29 /UG=Mm.1060 /LL=12487 /UG_GENE=Cd28 /UG_TITLE=CD28 antigen
1456106_x_at	7.2	A	0.60107	-4.2	-18.38	D	0.99985	0.00015	gb:BB343189 /DB_XREF=gi:9052905 /DB_XREF=BB343189 /CLONE=B930042O12 /FEA=EST /CNT=16 /TID=Mm.21406.3 /TIER=Stack /STK=16 /UG=Mm.21406 /LL=68112 /UG_GENE=C330016H24Rik /UG_TITLE=RIKEN cDNA C330016H24 gene
1416316_at	11.9	A	0.33447	-4.4	-21.11	D	0.9999	0.0001	gb:BC013442.1 /DB_XREF=gi:15488596 /FEA=FLmRNA /CNT=235 /TID=Mm.6611.1 /TIER=FL+Stack /STK=99 /UG=Mm.6611 /LL=26458 /UG_GENE=Slc27a2 /DEF=Mus musculus, solute carrier family 27 (fatty acid transporter), member 2, clone MGC:18372 IMAGE:4236616, mRNA, complete cds. /PROD=solute carrier family 27 (fatty acidtransporter), member 2 /FL=gb:AF033031.1 gb:BC022170.1 gb:BC024735.1 gb:AF072757.1 gb:BC01344…
1418653_at	41.8	A	0.06763	-4.4	-21.11	D	0.99998	2e-05	gb:NM_134144.1 /DB_XREF=gi:19527381 /GEN=AI266900 /FEA=FLmRNA /CNT=64 /TID=Mm.38963.1 /TIER=FL+Stack /STK=20 /UG=Mm.38963 /LL=107141 /DEF=Mus musculus expressed sequence AI266900 (AI266900), mRNA. /PROD=expressed sequence AI266900 /FL=gb:NM_134144.1 gb:BC011222.1
1419094_at	18	A	0.11157	-4.4	-21.11	D	0.99998	2e-05	gb:NM_010001.1 /DB_XREF=gi:6753579 /GEN=Cyp2c37 /FEA=FLmRNA /CNT=62 /TID=Mm.220317.1 /TIER=FL+Stack /STK=13 /UG=Mm.220317 /LL=13096 /DEF=Mus musculus cytochrome P450, 2c37 (Cyp2c37), mRNA. /PROD=cytochrome P450, 2c37 /FL=gb:NM_010001.1 gb:AF047542.1
1420420_at	5.7	A	0.53394	-4.4	-21.11	D	0.99931	0.00069	gb:NM_010403.1 /DB_XREF=gi:6754155 /GEN=Hao1 /FEA=FLmRNA /CNT=14 /TID=Mm.26634.1 /TIER=FL /STK=5 /UG=Mm.26634 /LL=15112 /DEF=Mus musculus hydroxyacid oxidase 1, liver (Hao1), mRNA. /PROD=hydroxyacid oxidase 1, liver /FL=gb:AF104312.1 gb:NM_010403.1
1423866_at	48	P	0.00415	-4.4	-21.11	D	0.99998	2e-05	gb:BC016407.1 /DB_XREF=gi:16741102 /FEA=FLmRNA /CNT=258 /TID=Mm.196242.1 /TIER=FL+Stack /STK=87 /UG=Mm.196242 /LL=20714 /UG_GENE=Spi2 /DEF=Mus musculus, clone MGC:25414 IMAGE:4210846, mRNA, complete cds. /PROD=Unknown (protein for MGC:25414) /FL=gb:BC019802.1 gb:BC016407.1 gb:BC011217.1
1424451_at	40	A	0.09522	-4.4	-21.11	D	0.99998	2e-05	gb:BC019882.1 /DB_XREF=gi:18043768 /FEA=FLmRNA /CNT=83 /TID=Mm.205266.2 /TIER=FL+Stack /STK=31 /UG=Mm.205266 /LL=113868 /UG_GENE=Acaa /DEF=Mus musculus, Similar to Acetyl-CoA acyltransferase, 3-oxo acyl-CoA thiolase A, peroxisomal, clone MGC:29978 IMAGE:5123887, mRNA, complete cds. /PROD=Similar to Acetyl-CoA acyltransferase, 3-oxoacyl-CoA thiolase A, peroxisomal /FL=gb:BC019882.1
1451513_x_at	51.9	A	0.53394	-4.6	-24.25	D	0.99998	2e-05	gb:BC012874.1 /DB_XREF=gi:15277552 /FEA=FLmRNA /CNT=20 /TID=Mm.193418.2 /TIER=FL+Stack /STK=13 /UG=Mm.193418 /LL=20701 /UG_GENE=Spi1-2 /DEF=Mus musculus, Similar to serine protease inhibitor 1-2, clone MGC:18593 IMAGE:4194027, mRNA, complete cds. /PROD=Similar to serine protease inhibitor 1-2 /FL=gb:BC012874.1
1454608_x_at	241.6	P	0.00122	-4.6	-24.25	D	0.99998	2e-05	gb:BG141874 /DB_XREF=gi:12645269 /DB_XREF=ia95f03.x1 /CLONE=IMAGE:5646100 /FEA=EST /CNT=189 /TID=Mm.2108.3 /TIER=Stack /STK=163 /UG=Mm.2108 /LL=22139 /UG_GENE=Ttr /UG_TITLE=transthyretin
1455913_x_at	137.5	P	0.00024	-4.6	-24.25	D	0.99998	2e-05	gb:AV152953 /DB_XREF=gi:5358159 /DB_XREF=AV152953 /CLONE=2900051A13 /FEA=EST /CNT=45 /TID=Mm.2108.4 /TIER=Stack /STK=26 /UG=Mm.2108 /LL=22139 /UG_GENE=Ttr /UG_TITLE=transthyretin
1416913_at	7.3	A	0.69629	-4.7	-25.99	D	0.99931	0.00069	gb:NM_007954.1 /DB_XREF=gi:6679688 /GEN=Es1 /FEA=FLmRNA /CNT=153 /TID=Mm.88078.1 /TIER=FL+Stack /STK=64 /UG=Mm.88078 /LL=13884 /DEF=Mus musculus esterase 1 (Es1), mRNA. /PROD=esterase 1 /FL=gb:M57960.1 gb:NM_007954.1 gb:AF034435.1
1419437_at	13.5	A	0.24609	-4.7	-25.99	D	0.99979	0.00021	gb:NM_011377.1 /DB_XREF=gi:7106404 /GEN=Sim2 /FEA=FLmRNA /CNT=13 /TID=Mm.4775.1 /TIER=FL+Stack /STK=10 /UG=Mm.4775 /LL=20465 /DEF=Mus musculus single-minded 2 (Sim2), mRNA. /PROD=single-minded 2 /FL=gb:D64135.1 gb:NM_011377.1 gb:U40576.1 gb:U42554.1 gb:D63383.1
1434340_at	28	A	0.24609	-4.7	-25.99	D	0.99998	2e-05	gb:BF681728 /DB_XREF=gi:11955623 /DB_XREF=602117220F2 /CLONE=IMAGE:3468340 /FEA=EST /CNT=44 /TID=Mm.22138.2 /TIER=Stack /STK=34 /UG=Mm.22138 /UG_TITLE=Mus musculus, Similar to ubiquinol-cytochrome c reductase complex (7.2 kD), clone MGC:37480 IMAGE:4984172, mRNA, complete cds
1424105_a_at	46.5	A	0.08057	-4.8	-27.86	D	0.99998	2e-05	gb:AF069051.1 /DB_XREF=gi:3702843 /GEN=PTTG /FEA=FLmRNA /CNT=92 /TID=Mm.6856.2 /TIER=FL+Stack /STK=53 /UG=Mm.6856 /LL=30939 /DEF=Mus musculus pituitary tumor transforming gene protein (PTTG) mRNA, complete cds. /PROD=pituitary tumor transforming gene protein /FL=gb:AF069051.1
1416809_at	70.1	P	0.00806	-4.9	-29.86	D	0.99998	2e-05	gb:BC010528.1 /DB_XREF=gi:14714762 /FEA=FLmRNA /CNT=276 /TID=Mm.21193.1 /TIER=FL+Stack /STK=68 /UG=Mm.21193 /LL=13112 /UG_GENE=Cyp3a11 /DEF=Mus musculus, cytochrome P450, steroid inducible 3a11, clone MGC:18636 IMAGE:4194909, mRNA, complete cds. /PROD=cytochrome P450, steroid inducible 3a11 /FL=gb:NM_007818.1 gb:BC010528.1
1425521_at	8.9	A	0.27417	-4.9	-29.86	D	0.99998	2e-05	gb:BC019726.1 /DB_XREF=gi:18044019 /FEA=FLmRNA /CNT=63 /TID=Mm.25450.1 /TIER=FL /STK=1 /UG=Mm.25450 /DEF=Mus musculus, Similar to polyadenylate binding protein-interacting protein 1, clone MGC:30858 IMAGE:4010170, mRNA, complete cds. /PROD=Similar to polyadenylate bindingprotein-interacting protein 1 /FL=gb:BC019726.1
1448764_a_at	45.9	P	0.00195	-4.9	-29.86	D	0.99998	2e-05	gb:NM_017399.1 /DB_XREF=gi:8393342 /GEN=Fabp1 /FEA=FLmRNA /CNT=105 /TID=Mm.22126.1 /TIER=FL+Stack /STK=41 /UG=Mm.22126 /LL=14080 /DEF=Mus musculus fatty acid binding protein 1, liver (Fabp1), mRNA. /PROD=fatty acid binding protein 1, liver /FL=gb:BC009812.1 gb:NM_017399.1
1426154_s_at	30.8	A	0.14966	-5	-32	D	0.99979	0.00021	gb:M27608.1 /DB_XREF=gi:199874 /FEA=FLmRNA /CNT=1 /TID=Mm.157893.3 /TIER=FL /STK=1 /UG=Mm.157893 /LL=17840 /UG_GENE=Mup1 /UG_TITLE=major urinary protein 1 /DEF=Mouse major urinary protein mRNA, complete cds. /FL=gb:M27608.1
1449339_at	7	A	0.72583	-5	-32	D	0.99938	0.00062	gb:BE692118 /DB_XREF=gi:10079742 /DB_XREF=ut25a03.x1 /CLONE=IMAGE:3328876 /FEA=FLmRNA /CNT=85 /TID=Mm.21793.1 /TIER=ConsEnd /STK=1 /UG=Mm.21793 /LL=66363 /UG_GENE=2310005G07Rik /UG_TITLE=RIKEN cDNA 2310005G07 gene /FL=gb:NM_025514.1 gb:BC025117.1
1419704_at	35.9	P	0.02393	-5.1	-34.3	D	0.99998	2e-05	gb:NM_017396.1 /DB_XREF=gi:8393234 /GEN=Cyp3a41 /FEA=FLmRNA /CNT=23 /TID=Mm.133179.1 /TIER=FL /STK=7 /UG=Mm.133179 /LL=53973 /DEF=Mus musculus cytochrome P450, steroid inducible 3a41 (Cyp3a41), mRNA. /PROD=cytochrome P450, steroid inducible 3a41 /FL=gb:NM_017396.1 gb:AB033414.1
1419232_a_at	12.5	A	0.80542	-5.3	-39.4	D	0.99965	0.00035	gb:NM_009692.1 /DB_XREF=gi:6753095 /GEN=Apoa1 /FEA=FLmRNA /CNT=13 /TID=Mm.26743.1 /TIER=FL+Stack /STK=12 /UG=Mm.26743 /LL=11806 /DEF=Mus musculus apolipoprotein A-I (Apoa1), mRNA. /PROD=apolipoprotein A-I /FL=gb:BC012253.1 gb:NM_009692.1
1455201_x_at	11	A	0.39893	-5.3	-39.4	D	0.99998	2e-05	gb:AI194999 /DB_XREF=gi:3747605 /DB_XREF=ui59d01.x1 /CLONE=IMAGE:1886689 /FEA=EST /CNT=21 /TID=Mm.26743.3 /TIER=Stack /STK=21 /UG=Mm.26743 /LL=11806 /UG_GENE=Apoa1 /UG_TITLE=apolipoprotein A-I
1450624_at	23.9	M	0.05615	-5.5	-45.25	D	0.9999	0.0001	gb:NM_016668.1 /DB_XREF=gi:7709989 /GEN=Bhmt /FEA=FLmRNA /CNT=286 /TID=Mm.21983.1 /TIER=FL+Stack /STK=137 /UG=Mm.21983 /LL=12116 /DEF=Mus musculus betaine-homocysteine methyltransferase (Bhmt), mRNA. /PROD=betaine-homocysteine methyltransferase /FL=gb:AF033381.1 gb:NM_016668.1
1419233_x_at	7.5	A	0.96973	-5.6	-48.5	D	0.99998	2e-05	gb:NM_009692.1 /DB_XREF=gi:6753095 /GEN=Apoa1 /FEA=FLmRNA /CNT=13 /TID=Mm.26743.1 /TIER=FL+Stack /STK=12 /UG=Mm.26743 /LL=11806 /DEF=Mus musculus apolipoprotein A-I (Apoa1), mRNA. /PROD=apolipoprotein A-I /FL=gb:BC012253.1 gb:NM_009692.1
1448723_at	4.6	A	0.82861	-6	-64	D	0.99998	2e-05	gb:NM_017473.1 /DB_XREF=gi:8567341 /GEN=Rdh7 /FEA=FLmRNA /CNT=108 /TID=Mm.6696.1 /TIER=FL+Stack /STK=44 /UG=Mm.6696 /LL=54150 /DEF=Mus musculus retinol dehydrogenase 7 (Rdh7), mRNA. /PROD=retinol dehydrogenase 7 /FL=gb:BC024603.1 gb:AB032058.1 gb:AB015165.1 gb:NM_017473.1 gb:AF056194.1
1424485_at	1.6	A	0.98584	-6.6	-97.01	D	0.99969	0.00031	gb:BC019491.1 /DB_XREF=gi:18044500 /FEA=FLmRNA /CNT=73 /TID=Mm.28341.1 /TIER=FL+Stack /STK=29 /UG=Mm.28341 /LL=30924 /UG_GENE=Angptl3 /DEF=Mus musculus, angiopoietin-like 3, clone MGC:28584 IMAGE:4211688, mRNA, complete cds. /PROD=angiopoietin-like 3 /FL=gb:AF162224.1 gb:BC019491.1
1423257_at	2.3	A	0.72583	-6.7	-103.97	D	0.99998	2e-05	gb:AI327006 /DB_XREF=gi:4061435 /DB_XREF=mj90a07.x1 /CLONE=IMAGE:483348 /FEA=FLmRNA /CNT=62 /TID=Mm.7459.1 /TIER=Stack /STK=22 /UG=Mm.7459 /LL=13119 /UG_GENE=Cyp4a14 /UG_TITLE=cytochrome P450, 4a14 /FL=gb:NM_007822.1
1455100_at	0.5	A	0.82275	-6.7	-103.97	D	0.99985	0.00015	gb:AI891467 /DB_XREF=gi:5597369 /DB_XREF=ul58h08.x1 /CLONE=IMAGE:2123295 /FEA=EST /CNT=25 /TID=Mm.77361.2 /TIER=Stack /STK=25 /UG=Mm.77361 /UG_TITLE=Mus musculus, Similar to aldo-keto reductase family 1, member D1 (delta 4-3-ketosteroid-5-beta-reductase), clone MGC:25814 IMAGE:4162788, mRNA, complete cds
1448852_at	7.8	A	0.56763	-6.8	-111.43	D	0.99989	0.00011	gb:NM_009060.1 /DB_XREF=gi:6677738 /GEN=Rgn /FEA=FLmRNA /CNT=97 /TID=Mm.2118.1 /TIER=FL+Stack /STK=35 /UG=Mm.2118 /LL=19733 /DEF=Mus musculus regucalcin (Rgn), mRNA. /PROD=regucalcin /FL=gb:D86217.1 gb:NM_009060.1 gb:U28937.1 gb:BC012710.1
