# Supplementary material for: Blastocyst Injection of Wild Type Embryonic Stem Cells Induces Global Corrections in Mdx Mice
Source: PLoS One. 2009 Mar 11;4(3):e4759. doi: 10.1371/journal.pone.0004759 (PMC2653195; doi:10.1371/journal.pone.0004759)
Supplement: Table S3 — Comparison of gene expression profiles between 4 month-old mdx and WT adipose tissues (1.85 MB XLS) [file pone.0004759.s003.xls]

## Sheet: mdx_vs_WT-F
mdxvsWT-F
FC >= 2 pval <= 0.1%	Signal	Detection	Detection p-value	Signal Log Ratio	Fold Change	Change	Change p-value	Statistical p-value	Descriptions
1448826_at	2663.4	P	0.00024	7.2	147.03	I	2e-05	2e-05	gb:M76601.1 /DB_XREF=gi:191623 /FEA=FLmRNA /CNT=118 /TID=Mm.221164.1 /TIER=FL+Stack /STK=37 /UG=Mm.221164 /LL=17888 /UG_GENE=Myhca /DEF=Mouse alpha cardiac myosin heavy chain mRNA, complete cds. /PROD=alpha cardiac myosin heavy chain /FL=gb:NM_010856.1 gb:M76601.1 gb:M76600.1 gb:M76599.1 gb:M76598.1
1451527_at	499.1	P	0.02393	7.2	147.03	I	0.00031	0.00031	gb:AF352788.1 /DB_XREF=gi:19070656 /GEN=Pcolce2 /FEA=FLmRNA /CNT=40 /TID=Mm.46016.1 /TIER=FL+Stack /STK=12 /UG=Mm.46016 /LL=76477 /DEF=Mus musculus procollagen COOH-terminal proteinase enhancer protein 2 (Pcolce2) mRNA, complete cds. /PROD=procollagen COOH-terminal proteinase enhancerprotein 2 /FL=gb:AF352788.1
1418726_a_at	734.3	P	0.00024	5.2	36.76	I	2e-05	2e-05	gb:NM_011619.1 /DB_XREF=gi:6755842 /GEN=Tnnt2 /FEA=FLmRNA /CNT=27 /TID=Mm.632.1 /TIER=FL+Stack /STK=19 /UG=Mm.632 /LL=21956 /DEF=Mus musculus troponin T2, cardiac (Tnnt2), mRNA. /PROD=troponin T2, cardiac /FL=gb:NM_011619.1 gb:L47600.1
1417464_at	205.6	P	0.01856	5	32	I	0.00019	0.00019	gb:NM_009394.1 /DB_XREF=gi:6678370 /GEN=Tncs /FEA=FLmRNA /CNT=106 /TID=Mm.1716.1 /TIER=FL+Stack /STK=44 /UG=Mm.1716 /LL=21925 /DEF=Mus musculus troponin C, fast skeletal (Tncs), mRNA. /PROD=troponin C, fast skeletal /FL=gb:BC024390.1 gb:NM_009394.1
1451203_at	977.1	P	0.00806	5	32	I	0.00019	0.00019	gb:BC025172.1 /DB_XREF=gi:19263901 /FEA=FLmRNA /CNT=119 /TID=Mm.201606.1 /TIER=FL+Stack /STK=66 /UG=Mm.201606 /DEF=Mus musculus, clone MGC:36715 IMAGE:3979003, mRNA, complete cds. /PROD=Unknown (protein for MGC:36715) /FL=gb:BC025172.1
1415994_at	5389.3	P	0.00024	4.7	25.99	I	2e-05	2e-05	gb:NM_021282.1 /DB_XREF=gi:11276064 /GEN=Cyp2e1 /FEA=FLmRNA /CNT=381 /TID=Mm.21758.1 /TIER=FL+Stack /STK=151 /UG=Mm.21758 /LL=13106 /DEF=Mus musculus cytochrome P450, 2e1, ethanol inducible (Cyp2e1), mRNA. /PROD=cytochrome P450, 2e1, ethanol inducible /FL=gb:NM_021282.1 gb:L11650.1 gb:BC013451.1
1417439_at	574.3	P	0.00806	4.7	25.99	I	0.00011	0.00011	gb:NM_054042.1 /DB_XREF=gi:16923943 /GEN=Tem1-pending /FEA=FLmRNA /CNT=65 /TID=Mm.29597.1 /TIER=FL+Stack /STK=45 /UG=Mm.29597 /LL=70445 /DEF=Mus musculus tumor endothelial marker 1 precursor (Tem1-pending), mRNA. /PROD=tumor endothelial marker 1 precursor /FL=gb:AF388572.1 gb:NM_054042.1 gb:AF378758.1
1433485_x_at	400.1	P	0.00415	4.7	25.99	I	2e-05	2e-05	gb:BF159976 /DB_XREF=gi:11040083 /DB_XREF=601768152F1 /CLONE=IMAGE:3987493 /FEA=EST /CNT=168 /TID=Mm.13799.2 /TIER=Stack /STK=135 /UG=Mm.13799 /LL=14766 /UG_GENE=Gpr56 /UG_TITLE=G protein-coupled receptor 56
1455918_at	293.2	M	0.05615	4.7	25.99	I	0.00031	0.00031	gb:BB224790 /DB_XREF=gi:8893402 /DB_XREF=BB224790 /CLONE=A530088E06 /FEA=EST /CNT=29 /TID=Mm.212992.1 /TIER=Stack /STK=26 /UG=Mm.212992 /UG_TITLE=ESTs, Moderately similar to B3AR MOUSE BETA-3 ADRENERGIC RECEPTOR (M.musculus)
1424967_x_at	745.5	P	0.00024	4.6	24.25	I	2e-05	2e-05	gb:L47552.1 /DB_XREF=gi:1161071 /FEA=FLmRNA /CNT=13 /TID=Mm.632.2 /TIER=FL+Stack /STK=10 /UG=Mm.632 /LL=21956 /UG_GENE=Tnnt2 /DEF=Mus musculus cardiac troponin T isoform A2b mRNA, complete cds. /PROD=cardiac troponin T isoform A2b /FL=gb:L47551.1 gb:L47550.1 gb:L47552.1
1435370_a_at	5244.7	P	0.00024	4.6	24.25	I	2e-05	2e-05	gb:AI315015 /DB_XREF=gi:4030282 /DB_XREF=uj23d06.x1 /CLONE=IMAGE:1920779 /FEA=EST /CNT=21 /TID=Mm.120807.2 /TIER=Stack /STK=17 /UG=Mm.120807 /LL=104158 /UG_GENE=Ces3 /UG_TITLE=carboxylesterase 3
1424451_at	1773.5	P	0.00024	4.5	22.63	I	2e-05	2e-05	gb:BC019882.1 /DB_XREF=gi:18043768 /FEA=FLmRNA /CNT=83 /TID=Mm.205266.2 /TIER=FL+Stack /STK=31 /UG=Mm.205266 /LL=113868 /UG_GENE=Acaa /DEF=Mus musculus, Similar to Acetyl-CoA acyltransferase, 3-oxo acyl-CoA thiolase A, peroxisomal, clone MGC:29978 IMAGE:5123887, mRNA, complete cds. /PROD=Similar to Acetyl-CoA acyltransferase, 3-oxoacyl-CoA thiolase A, peroxisomal /FL=gb:BC019882.1
1422582_at	432.3	P	0.04614	4.4	21.11	I	0.00035	0.00035	gb:U18812.1 /DB_XREF=gi:746416 /GEN=ob /FEA=FLmRNA /CNT=61 /TID=Mm.34519.1 /TIER=FL+Stack /STK=32 /UG=Mm.34519 /LL=16846 /UG_TITLE=leptin /DEF=Mus musculus obese precursor (ob) mRNA, complete cds. /FL=gb:U18812.1 gb:NM_008493.1
1427183_at	2168.2	P	0.00024	4.4	21.11	I	2e-05	2e-05	gb:BC023060.1 /DB_XREF=gi:18606201 /FEA=mRNA /CNT=19 /TID=Mm.44176.1 /TIER=Stack /STK=11 /UG=Mm.44176 /DEF=Mus musculus, Similar to EGF-containing fibulin-like extracellular matrix protein 1, clone IMAGE:5357328, mRNA, partial cds. /PROD=Similar to EGF-containing fibulin-likeextracellular matrix protein 1
1433783_at	144.5	P	0.01416	4.3	19.7	I	0.00049	0.00049	gb:BB479063 /DB_XREF=gi:16440511 /DB_XREF=BB479063 /CLONE=D330036G22 /FEA=EST /CNT=67 /TID=Mm.29733.3 /TIER=Stack /STK=61 /UG=Mm.29733 /LL=24131 /UG_GENE=Ldb3 /UG_TITLE=LIM domain binding 3
1448469_at	239.9	A	0.09522	4.3	19.7	I	0.00039	0.00039	gb:X14480.1 /DB_XREF=gi:53383 /FEA=FLmRNA /CNT=287 /TID=Mm.4691.1 /TIER=Stack /STK=132 /UG=Mm.4691 /LL=18073 /UG_GENE=Nid1 /UG_TITLE=nidogen 1 /DEF=Mouse mRNA for nidogen. /FL=gb:NM_010917.1
1448764_a_at	1596.6	P	0.00024	4.3	19.7	I	2e-05	2e-05	gb:NM_017399.1 /DB_XREF=gi:8393342 /GEN=Fabp1 /FEA=FLmRNA /CNT=105 /TID=Mm.22126.1 /TIER=FL+Stack /STK=41 /UG=Mm.22126 /LL=14080 /DEF=Mus musculus fatty acid binding protein 1, liver (Fabp1), mRNA. /PROD=fatty acid binding protein 1, liver /FL=gb:BC009812.1 gb:NM_017399.1
1423049_a_at	224.7	P	0.00073	4.1	17.15	I	2e-05	2e-05	gb:AK002271.1 /DB_XREF=gi:12832132 /GEN=Tpm2 /FEA=FLmRNA /CNT=227 /TID=Mm.121878.1 /TIER=Stack /STK=95 /UG=Mm.121878 /LL=22003 /UG_TITLE=tropomyosin 1, alpha /DEF=Mus musculus adult male kidney cDNA, RIKEN full-length enriched library, clone:0610007B22:tropomyosin 2, beta, full insert sequence. /FL=gb:NM_024427.1
1431808_a_at	339.4	P	0.04614	4.1	17.15	I	0.00031	0.00031	gb:AK004893.1 /DB_XREF=gi:12836421 /GEN=Rps2 /FEA=mRNA /CNT=1 /TID=Mm.34819.2 /TIER=ConsEnd /STK=0 /UG=Mm.34819 /LL=16427 /UG_TITLE=inter alpha-trypsin inhibitor, heavy chain 4 /DEF=Mus musculus adult male liver cDNA, RIKEN full-length enriched library, clone:1300004A21:ribosomal protein S2, full insert sequence.
1416676_at	367.7	P	0.00122	4	16	I	2e-05	2e-05	gb:NM_023125.1 /DB_XREF=gi:12963496 /GEN=Kng /FEA=FLmRNA /CNT=247 /TID=Mm.2160.1 /TIER=FL+Stack /STK=74 /UG=Mm.2160 /LL=16644 /DEF=Mus musculus kininogen (Kng), mRNA. /PROD=kininogen /FL=gb:BC018158.1 gb:NM_023125.1
1427052_at	195.7	P	0.04614	4	16	I	0.00024	0.00024	gb:BC022940.1 /DB_XREF=gi:18606145 /FEA=mRNA /CNT=48 /TID=Mm.81793.1 /TIER=Stack /STK=21 /UG=Mm.81793 /LL=100705 /UG_GENE=AI597064 /DEF=Mus musculus, clone IMAGE:4009364, mRNA, partial cds. /PROD=Unknown (protein for IMAGE:4009364)
1427520_a_at	226.1	P	0.00024	4	16	I	2e-05	2e-05	gb:AJ293626.1 /DB_XREF=gi:9886713 /GEN=MYHC-IIX /FEA=mRNA /CNT=13 /TID=Mm.42156.1 /TIER=ConsEnd /STK=0 /UG=Mm.42156 /LL=17879 /DEF=Mus musculus partial mRNA for myosin heavy chain IIX (MYHC-IIX gene). /PROD=myosin heavy chain IIX
1448554_s_at	445.7	P	0.00586	4	16	I	0.00017	0.00017	gb:NM_080728.1 /DB_XREF=gi:18859640 /GEN=Myh7 /FEA=FLmRNA /CNT=120 /TID=Mm.155714.1 /TIER=FL+Stack /STK=59 /UG=Mm.155714 /LL=140781 /DEF=Mus musculus myosin, heavy polypeptide 7, cardiac muscle, beta (Myh7), mRNA. /PROD=myosin, heavy polypeptide 7, cardiac muscle,beta /FL=gb:NM_080728.1 gb:AY056464.1
1450029_s_at	51.7	A	0.5	4	16	I	0.00087	0.00087	gb:BG067332 /DB_XREF=gi:12549901 /DB_XREF=H3053C01-3 /CLONE=H3053C01 /FEA=FLmRNA /CNT=110 /TID=Mm.23386.1 /TIER=Stack /STK=74 /UG=Mm.23386 /LL=70107 /UG_GENE=2610002H11Rik /UG_TITLE=RIKEN cDNA 2610002H11 gene /FL=gb:NM_133721.1
1423405_at	5062.6	P	0.00024	3.9	14.93	I	2e-05	2e-05	gb:BB328405 /DB_XREF=gi:15411491 /DB_XREF=BB328405 /CLONE=B430316L01 /FEA=FLmRNA /CNT=306 /TID=Mm.36851.1 /TIER=ConsEnd /STK=2 /UG=Mm.36851 /LL=110595 /UG_GENE=Timp4 /UG_TITLE=tissue inhibitor of metalloproteinase 4 /FL=gb:AF282730.1 gb:NM_080639.1
1425995_s_at	83.8	P	0.00195	3.9	14.93	I	0.00097	0.00097	gb:M55512.1 /DB_XREF=gi:202413 /FEA=FLmRNA /CNT=1 /TID=MmAffx.1.11 /TIER=FL /STK=1 /NOTE=sequence(s) not in UniGene /DEF=Mouse Wilms tumor mRNA, complete cds. /FL=gb:M55512.1
1449081_at	1833	P	0.00024	3.9	14.93	I	2e-05	2e-05	gb:NM_053200.1 /DB_XREF=gi:16716504 /GEN=Ces3 /FEA=FLmRNA /CNT=81 /TID=Mm.120807.1 /TIER=FL+Stack /STK=23 /UG=Mm.120807 /LL=104158 /DEF=Mus musculus carboxylesterase 3 (Ces3), mRNA. /PROD=carboxylesterase 3 /FL=gb:NM_053200.1 gb:BC019198.1 gb:AF378751.1 gb:AB023631.1
1451675_a_at	465.6	P	0.00293	3.9	14.93	I	2e-05	2e-05	gb:M63244.1 /DB_XREF=gi:1220399 /GEN=ALAS-E /FEA=FLmRNA /CNT=34 /TID=Mm.140509.2 /TIER=FL /STK=2 /UG=Mm.140509 /LL=11656 /DEF=Mus musculus amino levulinate synthase mRNA, complete cds. /PROD=mino levulinate synthase /FL=gb:M63244.1
1455201_x_at	351.6	P	0.01856	3.9	14.93	I	3e-05	3e-05	gb:AI194999 /DB_XREF=gi:3747605 /DB_XREF=ui59d01.x1 /CLONE=IMAGE:1886689 /FEA=EST /CNT=21 /TID=Mm.26743.3 /TIER=Stack /STK=21 /UG=Mm.26743 /LL=11806 /UG_GENE=Apoa1 /UG_TITLE=apolipoprotein A-I
1416221_at	2397.4	P	0.00024	3.8	13.93	I	2e-05	2e-05	gb:NM_008047.1 /DB_XREF=gi:6679870 /GEN=Fstl /FEA=FLmRNA /CNT=393 /TID=Mm.22763.1 /TIER=FL+Stack /STK=111 /UG=Mm.22763 /LL=14314 /DEF=Mus musculus follistatin-like (Fstl), mRNA. /PROD=follistatin-like /FL=gb:M91380.1 gb:NM_008047.1
1416779_at	1883.1	P	0.00024	3.8	13.93	I	2e-05	2e-05	gb:BE197945 /DB_XREF=gi:8710114 /DB_XREF=ug76h12.x1 /CLONE=IMAGE:1548359 /FEA=FLmRNA /CNT=150 /TID=Mm.220962.1 /TIER=Stack /STK=10 /UG=Mm.220962 /LL=20324 /UG_GENE=Sdpr /UG_TITLE=serum deprivation response /FL=gb:NM_138741.1 gb:BC027005.1 gb:BC020008.1
1417867_at	12800.3	P	0.00024	3.8	13.93	I	2e-05	2e-05	gb:NM_013459.1 /DB_XREF=gi:7304866 /GEN=Adn /FEA=FLmRNA /CNT=166 /TID=Mm.4407.1 /TIER=FL+Stack /STK=34 /UG=Mm.4407 /LL=11537 /DEF=Mus musculus adipsin (Adn), mRNA. /PROD=adipsin /FL=gb:M11768.1 gb:NM_013459.1
1418113_at	232.8	P	0.01856	3.8	13.93	I	2e-05	2e-05	gb:BC010989.1 /DB_XREF=gi:15012160 /FEA=FLmRNA /CNT=128 /TID=Mm.174372.1 /TIER=FL+Stack /STK=29 /UG=Mm.174372 /LL=13101 /UG_GENE=Cyp2d10 /DEF=Mus musculus, cytochrome P450, 2d10, clone MGC:14081 IMAGE:4193743, mRNA, complete cds. /PROD=cytochrome P450, 2d10 /FL=gb:BC010989.1 gb:M27167.1 gb:NM_010005.1
1427768_s_at	731	P	0.00024	3.8	13.93	I	2e-05	2e-05	gb:X67685.1 /DB_XREF=gi:53299 /GEN=Mylc /FEA=mRNA /CNT=1 /TID=Mm.197678.1 /TIER=ConsEnd /STK=0 /UG=Mm.197678 /LL=17897 /DEF=M.musculus mRNA for ventricular alkali myosin light chain. /PROD=ventricular alkali myosin light chain
1449022_at	555.3	A	0.11157	3.8	13.93	I	0.00039	0.00039	gb:NM_016701.2 /DB_XREF=gi:15011850 /GEN=Nes /FEA=FLmRNA /CNT=96 /TID=Mm.23742.1 /TIER=FL+Stack /STK=26 /UG=Mm.23742 /LL=18008 /DEF=Mus musculus nestin (Nes), mRNA. /PROD=nestin /FL=gb:AF076623.2 gb:NM_016701.2
1435943_at	2970.6	P	0.00195	3.7	13	I	2e-05	2e-05	gb:AI647687 /DB_XREF=gi:4726365 /DB_XREF=uk37h07.x1 /CLONE=IMAGE:1971229 /FEA=EST /CNT=15 /TID=Mm.200576.1 /TIER=Stack /STK=12 /UG=Mm.200576 /LL=102046 /UG_GENE=AI327012 /UG_TITLE=expressed sequence AI327012
1436970_a_at	1706.9	P	0.00024	3.7	13	I	2e-05	2e-05	gb:AA499047 /DB_XREF=gi:2234101 /DB_XREF=vi84a04.r1 /CLONE=IMAGE:918894 /FEA=EST /CNT=34 /TID=Mm.4146.2 /TIER=Stack /STK=32 /UG=Mm.4146 /LL=18596 /UG_GENE=Pdgfrb /UG_TITLE=platelet derived growth factor receptor, beta polypeptide
1437672_at	105.3	P	0.04614	3.7	13	I	0.00017	0.00017	gb:AV286336 /DB_XREF=gi:15405793 /DB_XREF=AV286336 /CLONE=5031421K10 /FEA=EST /CNT=17 /TID=Mm.24486.1 /TIER=Stack /STK=15 /UG=Mm.24486 /LL=100499 /UG_GENE=AA408304 /UG_TITLE=expressed sequence AA408304
1449594_at	67.1	A	0.06763	3.7	13	I	0.00035	0.00035	gb:AI450248 /DB_XREF=gi:4295674 /DB_XREF=mt93b12.x1 /CLONE=IMAGE:637439 /FEA=EST /CNT=3 /TID=Mm.1804.1 /TIER=ConsEnd /STK=2 /UG=Mm.1804 /UG_TITLE=ESTs
1454881_s_at	151.2	A	0.08057	3.7	13	I	0.00035	0.00035	gb:BQ084786 /DB_XREF=gi:20043990 /DB_XREF=ii48b07.x1 /CLONE=IMAGE:5944669 /FEA=EST /CNT=50 /TID=Mm.3089.1 /TIER=Stack /STK=38 /UG=Mm.3089 /LL=100647 /UG_GENE=AI447729 /UG_TITLE=expressed sequence AI447729
1455582_at	243.1	P	0.02393	3.7	13	I	0.00019	0.00019	gb:BI156044 /DB_XREF=gi:14616045 /DB_XREF=602903593F1 /CLONE=IMAGE:5033207 /FEA=EST /CNT=37 /TID=Mm.9653.3 /TIER=Stack /STK=10 /UG=Mm.9653 /LL=23882 /UG_GENE=Gadd45g /UG_TITLE=growth arrest and DNA-damage-inducible 45 gamma
1417702_a_at	80.8	P	0.00024	3.6	12.13	I	2e-05	2e-05	gb:NM_080462.1 /DB_XREF=gi:17978275 /GEN=Hnmt /FEA=FLmRNA /CNT=63 /TID=Mm.33120.1 /TIER=FL+Stack /STK=38 /UG=Mm.33120 /LL=140483 /DEF=Mus musculus histamine N-methyltransferase (Hnmt), mRNA. /PROD=histamine N-methyltransferase /FL=gb:AB070524.1 gb:NM_080462.1
1417714_x_at	4147.5	P	0.00293	3.6	12.13	I	0.00013	0.00013	gb:NM_008218.1 /DB_XREF=gi:6680174 /GEN=Hba-a1 /FEA=FLmRNA /CNT=194 /TID=Mm.196110.1 /TIER=FL+Stack /STK=37 /UG=Mm.196110 /LL=15122 /DEF=Mus musculus hemoglobin alpha, adult chain 1 (Hba-a1), mRNA. /PROD=hemoglobin alpha, adult chain 1 /FL=gb:L75940.1 gb:NM_008218.1
1417839_at	6587	P	0.00024	3.6	12.13	I	2e-05	2e-05	gb:NM_013805.1 /DB_XREF=gi:7304960 /GEN=Cldn5 /FEA=FLmRNA /CNT=90 /TID=Mm.22768.1 /TIER=FL+Stack /STK=35 /UG=Mm.22768 /LL=12741 /DEF=Mus musculus claudin 5 (Cldn5), mRNA. /PROD=claudin 5 /FL=gb:NM_013805.1 gb:BC002016.1 gb:AF035814.1 gb:AF087823.1 gb:U82758.1
1418773_at	204.1	P	0.00806	3.6	12.13	I	2e-05	2e-05	gb:NM_021890.1 /DB_XREF=gi:11230791 /GEN=Fads3 /FEA=FLmRNA /CNT=58 /TID=Mm.34345.1 /TIER=FL+Stack /STK=18 /UG=Mm.34345 /LL=60527 /DEF=Mus musculus fatty acid desaturase 3 (Fads3), mRNA. /PROD=fatty acid desaturase 3 /FL=gb:NM_021890.1
1423396_at	475.5	P	0.00806	3.6	12.13	I	0.00031	0.00031	gb:AK018763.1 /DB_XREF=gi:12858643 /GEN=Agt /FEA=FLmRNA /CNT=135 /TID=Mm.8854.1 /TIER=Stack /STK=8 /UG=Mm.8854 /LL=11606 /UG_TITLE=angiotensinogen /DEF=Mus musculus adult male cerebellum cDNA, RIKEN full-length enriched library, clone:1500005L23:angiotensinogen, full insert sequence. /FL=gb:NM_007428.2 gb:BC019496.1
1425274_at	92.9	P	0.02393	3.6	12.13	I	4e-05	4e-05	gb:AF221854.1 /DB_XREF=gi:12655824 /FEA=FLmRNA /CNT=16 /TID=Mm.3088.2 /TIER=FL /STK=3 /UG=Mm.3088 /LL=65973 /UG_GENE=Asph /DEF=Mus musculus cardiac junctin mRNA, complete cds. /PROD=cardiac junctin /FL=gb:AF289490.1 gb:AF221854.1
1449603_at	16.6	A	0.08057	3.6	12.13	I	0.00021	0.00021	gb:AA711038 /DB_XREF=gi:2720956 /DB_XREF=vt54g10.r1 /CLONE=IMAGE:1166946 /FEA=EST /CNT=2 /TID=Mm.25249.1 /TIER=ConsEnd /STK=2 /UG=Mm.25249 /LL=103795 /UG_GENE=AI594671 /UG_TITLE=expressed sequence AI594671
1451406_a_at	95	P	0.00024	3.6	12.13	I	2e-05	2e-05	gb:BC013068.1 /DB_XREF=gi:15341798 /FEA=FLmRNA /CNT=39 /TID=Mm.3401.1 /TIER=FL+Stack /STK=23 /UG=Mm.3401 /LL=18552 /UG_GENE=Pcsk5 /DEF=Mus musculus, clone MGC:18501 IMAGE:4036159, mRNA, complete cds. /PROD=Unknown (protein for MGC:18501) /FL=gb:L14932.1 gb:BC013068.1
AFFX-PyruCarbMur/L09192_3_at	369.4	P	0.00125	3.5	11.31	I	2e-05	2e-05	M. musculus /GEN=pyruvate carboxylase /DB_XREF=gb:L09192.1 /NOTE=SIF corresponding to nucleotides 3369-3999 of gb:L09192.1 /DEF=Mus musculus pyruvate carboxylase mRNA, complete cds.
1418493_a_at	168.3	A	0.06763	3.5	11.31	I	2e-05	2e-05	gb:NM_009221.1 /DB_XREF=gi:6678046 /GEN=Snca /FEA=FLmRNA /CNT=36 /TID=Mm.17484.1 /TIER=FL+Stack /STK=23 /UG=Mm.17484 /LL=20617 /DEF=Mus musculus synuclein, alpha (Snca), mRNA. /PROD=synuclein, alpha /FL=gb:AF179273.1 gb:AF044672.1 gb:NM_009221.1
1423726_at	256	P	0.00293	3.5	11.31	I	4e-05	4e-05	gb:BC025496.1 /DB_XREF=gi:19343858 /FEA=FLmRNA /CNT=255 /TID=Mm.29210.1 /TIER=FL+Stack /STK=137 /UG=Mm.29210 /DEF=Mus musculus, Similar to vesicle amine transport protein 1, clone MGC:38107 IMAGE:5320239, mRNA, complete cds. /PROD=Similar to vesicle amine transport protein 1 /FL=gb:BC025496.1
1425809_at	1520.7	P	0.00024	3.5	11.31	I	2e-05	2e-05	gb:BC018558.1 /DB_XREF=gi:17391328 /FEA=FLmRNA /CNT=6 /TID=Mm.214644.1 /TIER=FL /STK=1 /UG=Mm.214644 /DEF=Mus musculus, Similar to fatty acid binding protein 4, adipocyte, clone MGC:18548 IMAGE:3670866, mRNA, complete cds. /PROD=Similar to fatty acid binding protein 4,adipocyte /FL=gb:BC018558.1
1426785_s_at	3879.6	P	0.00122	3.5	11.31	I	4e-05	4e-05	gb:BI411560 /DB_XREF=gi:15172483 /DB_XREF=602965160F1 /CLONE=IMAGE:5120678 /FEA=mRNA /CNT=286 /TID=Mm.194795.2 /TIER=Stack /STK=72 /UG=Mm.194795 /LL=23945 /UG_GENE=Mgll /UG_TITLE=monoglyceride lipase
1427883_a_at	5437.1	P	0.00024	3.5	11.31	I	2e-05	2e-05	gb:BG968894 /DB_XREF=gi:14356531 /DB_XREF=602836040F1 /CLONE=IMAGE:4990689 /FEA=mRNA /CNT=417 /TID=Mm.147387.1 /TIER=Stack /STK=75 /UG=Mm.147387 /LL=12825 /UG_GENE=Col3a1 /UG_TITLE=procollagen, type III, alpha 1
1428538_s_at	207	P	0.02393	3.5	11.31	I	4e-05	4e-05	gb:BI328146 /DB_XREF=gi:15012803 /DB_XREF=602985403F1 /CLONE=IMAGE:5137920 /FEA=mRNA /CNT=86 /TID=Mm.28231.1 /TIER=Stack /STK=33 /UG=Mm.28231 /LL=71660 /UG_GENE=0610007L05Rik /UG_TITLE=RIKEN cDNA 0610007L05 gene
1448024_at	336.5	P	0.00122	3.5	11.31	I	2e-05	2e-05	gb:BG080055 /DB_XREF=gi:12562623 /DB_XREF=H3048G02-5 /CLONE=H3048G02 /FEA=EST /CNT=10 /TID=Mm.38364.1 /TIER=ConsEnd /STK=0 /UG=Mm.38364 /UG_TITLE=ESTs
1417029_a_at	29.9	A	0.24609	3.4	10.56	I	9e-05	9e-05	gb:BB283676 /DB_XREF=gi:8984125 /DB_XREF=BB283676 /CLONE=A930103A03 /FEA=FLmRNA /CNT=221 /TID=Mm.44876.1 /TIER=Stack /STK=9 /UG=Mm.44876 /LL=80890 /UG_GENE=Trim2 /UG_TITLE=tripartite motif protein 2 /FL=gb:NM_030706.1 gb:AB043550.1
1417497_at	172.5	P	0.01416	3.4	10.56	I	9e-05	9e-05	gb:BB278923 /DB_XREF=gi:15411020 /DB_XREF=BB278923 /CLONE=A930014E19 /FEA=FLmRNA /CNT=332 /TID=Mm.13787.1 /TIER=ConsEnd /STK=2 /UG=Mm.13787 /LL=12870 /UG_GENE=Cp /UG_TITLE=ceruloplasmin /FL=gb:U49430.1 gb:NM_007752.1
1418670_s_at	169.1	P	0.01856	3.4	10.56	I	9e-05	9e-05	gb:NM_008305.1 /DB_XREF=gi:6680310 /GEN=Hspg2 /FEA=FLmRNA /CNT=75 /TID=Mm.7257.1 /TIER=FL+Stack /STK=20 /UG=Mm.7257 /LL=15530 /DEF=Mus musculus perlecan (heparan sulfate proteoglycan 2) (Hspg2), mRNA. /PROD=perlecan (heparan sulfate proteoglycan 2) /FL=gb:NM_008305.1 gb:M77174.1
1419144_at	499.7	P	0.00024	3.4	10.56	I	2e-05	2e-05	gb:NM_053094.1 /DB_XREF=gi:16716384 /GEN=Cd163 /FEA=FLmRNA /CNT=22 /TID=Mm.30679.1 /TIER=FL+Stack /STK=13 /UG=Mm.30679 /LL=93671 /DEF=Mus musculus CD163 antigen (Cd163), mRNA. /PROD=CD163 antigen /FL=gb:AF274883.1 gb:NM_053094.1
1424186_at	2335	P	0.00024	3.4	10.56	I	2e-05	2e-05	gb:AB075019.1 /DB_XREF=gi:18958360 /GEN=urb /FEA=FLmRNA /CNT=132 /TID=Mm.181074.1 /TIER=FL+Stack /STK=46 /UG=Mm.181074 /LL=67896 /DEF=Mus musculus mRNA for URB, complete cds. /PROD=URB /FL=gb:AB075019.1
1424470_a_at	2649.7	P	0.00024	3.4	10.56	I	2e-05	2e-05	gb:BC020532.1 /DB_XREF=gi:18088209 /FEA=FLmRNA /CNT=53 /TID=Mm.24028.1 /TIER=FL+Stack /STK=30 /UG=Mm.24028 /DEF=Mus musculus, Similar to cAMP-regulated guanine nucleotide exchange factor I (cAMP-GEFI), clone MGC:19192 IMAGE:4236136, mRNA, complete cds. /PROD=Similar to cAMP-regulated guanine nucleotideexchange factor I (cAMP-GEFI) /FL=gb:BC020532.1
1428954_at	581.6	P	0.02393	3.4	10.56	I	0.00015	0.00015	gb:AK004710.1 /DB_XREF=gi:12836083 /GEN=Slc9a3r2 /FEA=mRNA /CNT=23 /TID=Mm.21587.2 /TIER=Stack /STK=16 /UG=Mm.21587 /LL=65962 /UG_TITLE=solute carrier family 9 (sodiumhydrogen exchanger), isoform 3 regulator 2 /DEF=Mus musculus adult male lung cDNA, RIKEN full-length enriched library, clone:1200011K07:solute carrier family 9 (sodiumhydrogen exchanger), isoform 3 regulator 2, full insert sequence.
1438385_s_at	1418.6	P	0.00024	3.4	10.56	I	2e-05	2e-05	gb:BB068040 /DB_XREF=gi:8525454 /DB_XREF=BB068040 /CLONE=8030469I16 /FEA=EST /CNT=11 /TID=Mm.29122.5 /TIER=Stack /STK=11 /UG=Mm.29122 /LL=59052 /UG_GENE=0610012D09Rik /UG_TITLE=RIKEN cDNA 0610012D09 gene
1449102_at	85.2	P	0.00073	3.4	10.56	I	0.00035	0.00035	gb:U71189.1 /DB_XREF=gi:2145128 /GEN=Ebf2 /FEA=FLmRNA /CNT=35 /TID=Mm.179.1 /TIER=FL /STK=1 /UG=Mm.179 /LL=13592 /DEF=Mus musculus met-mesencephalon-olfactory transcription factor 1 (Ebf2) mRNA, complete cds. /PROD=met-mesencephalon-olfactory transcription factor1 /FL=gb:U92703.1 gb:U82441.1 gb:NM_010095.1 gb:U71189.1
1451801_at	42.7	P	0.00073	3.4	10.56	I	2e-05	2e-05	gb:AF223416.1 /DB_XREF=gi:17026311 /FEA=FLmRNA /CNT=9 /TID=Mm.55320.1 /TIER=FL /STK=1 /UG=Mm.55320 /LL=76757 /UG_GENE=Trdn /DEF=Mus musculus cardiac triadin isoform 2 mRNA, complete cds. /PROD=cardiac triadin isoform 2 /FL=gb:AF223416.1
1417680_at	893.5	P	0.00073	3.3	9.85	I	2e-05	2e-05	gb:NM_008419.1 /DB_XREF=gi:6680517 /GEN=Kcna5 /FEA=FLmRNA /CNT=47 /TID=Mm.1241.1 /TIER=FL+Stack /STK=39 /UG=Mm.1241 /LL=16493 /DEF=Mus musculus potassium voltage-gated channel, shaker-related subfamily, member 5 (Kcna5), mRNA. /PROD=potassium voltage-gated channel, shaker-relatedsubfamily, member 5 /FL=gb:BC021787.1 gb:AF108659.1 gb:NM_008419.1 gb:L22218.1
1448852_at	168.4	P	0.01856	3.3	9.85	I	0.00017	0.00017	gb:NM_009060.1 /DB_XREF=gi:6677738 /GEN=Rgn /FEA=FLmRNA /CNT=97 /TID=Mm.2118.1 /TIER=FL+Stack /STK=35 /UG=Mm.2118 /LL=19733 /DEF=Mus musculus regucalcin (Rgn), mRNA. /PROD=regucalcin /FL=gb:D86217.1 gb:NM_009060.1 gb:U28937.1 gb:BC012710.1
1416287_at	207.3	P	0.04614	3.2	9.19	I	0.00019	0.00019	gb:BB025471 /DB_XREF=gi:15403460 /DB_XREF=BB025471 /CLONE=5330428J18 /FEA=FLmRNA /CNT=198 /TID=Mm.41642.1 /TIER=Stack /STK=17 /UG=Mm.41642 /LL=19736 /UG_GENE=Rgs4 /UG_TITLE=regulator of G-protein signaling 4 /FL=gb:AB004315.1 gb:BC003882.1 gb:NM_009062.1
1417788_at	992.3	P	0.00024	3.2	9.19	I	2e-05	2e-05	gb:NM_011430.1 /DB_XREF=gi:6755591 /GEN=Sncg /FEA=FLmRNA /CNT=69 /TID=Mm.22231.1 /TIER=FL+Stack /STK=36 /UG=Mm.22231 /LL=20618 /DEF=Mus musculus synuclein, gamma (Sncg), mRNA. /PROD=synuclein, gamma /FL=gb:AF017255.1 gb:NM_011430.1
1419616_at	144.5	P	0.0376	3.2	9.19	I	0.00017	0.00017	gb:NM_007561.1 /DB_XREF=gi:6680803 /GEN=Bmpr2 /FEA=FLmRNA /CNT=33 /TID=Mm.7106.1 /TIER=FL+Stack /STK=8 /UG=Mm.7106 /LL=12168 /DEF=Mus musculus bone morphogenic protein receptor, type II (serinethreonine kinase) (Bmpr2), mRNA. /PROD=bone morphogenic protein receptor, type II(serinethreonine kinase) /FL=gb:U78048.1 gb:AF003942.1 gb:NM_007561.1
1421425_a_at	469.4	P	0.00415	3.2	9.19	I	4e-05	4e-05	gb:AB061524.1 /DB_XREF=gi:16904644 /GEN=ZAKI-4 /FEA=FLmRNA /CNT=6 /TID=Mm.41696.1 /TIER=FL /STK=1 /UG=Mm.41696 /LL=53901 /DEF=Mus musculus mRNA for calcineurin inhibitory protein ZAKI-4, complete cds. /PROD=calcineurin inhibitory protein ZAKI-4 /FL=gb:AF237791.1 gb:AB061524.1 gb:AF237887.1 gb:NM_030598.1
1435371_x_at	5911.6	P	0.01416	3.2	9.19	I	8e-05	8e-05	gb:AI315015 /DB_XREF=gi:4030282 /DB_XREF=uj23d06.x1 /CLONE=IMAGE:1920779 /FEA=EST /CNT=21 /TID=Mm.120807.2 /TIER=Stack /STK=17 /UG=Mm.120807 /LL=104158 /UG_GENE=Ces3 /UG_TITLE=carboxylesterase 3
1449918_at	166.7	A	0.08057	3.2	9.19	I	0.00062	0.00062	gb:NM_027343.1 /DB_XREF=gi:13386221 /GEN=2310066I10Rik /FEA=FLmRNA /CNT=5 /TID=Mm.219472.1 /TIER=FL /STK=4 /UG=Mm.219472 /LL=70192 /DEF=Mus musculus RIKEN cDNA 2310066I10 gene (2310066I10Rik), mRNA. /PROD=RIKEN cDNA 2310066I10 /FL=gb:NM_027343.1
1453410_at	154.3	P	0.00024	3.2	9.19	I	2e-05	2e-05	gb:AK014564.1 /DB_XREF=gi:12852495 /GEN=425O18-1 /FEA=mRNA /CNT=40 /TID=Mm.11175.2 /TIER=ConsEnd /STK=3 /UG=Mm.11175 /LL=54219 /UG_TITLE=hypothetical protein 425O18-1 /DEF=Mus musculus 0 day neonate skin cDNA, RIKEN full-length enriched library, clone:4632410N18:hypothetical protein 425O18-1, full insert sequence.
1453839_a_at	546.5	P	0.00195	3.2	9.19	I	5e-05	5e-05	gb:AK004672.1 /DB_XREF=gi:12836012 /FEA=mRNA /CNT=4 /TID=Mm.30950.2 /TIER=ConsEnd /STK=0 /UG=Mm.30950 /LL=74116 /UG_GENE=1200009H11Rik /UG_TITLE=RIKEN cDNA 1200009H11 gene /DEF=Mus musculus adult male lung cDNA, RIKEN full-length enriched library, clone:1200009H11:CYSTEINE-RICH PROTEASE INHIBITOR, full insert sequence.
1454822_x_at	1401.4	P	0.00024	3.2	9.19	I	2e-05	2e-05	gb:BB271021 /DB_XREF=gi:8968037 /DB_XREF=BB271021 /CLONE=A830052E09 /FEA=EST /CNT=45 /TID=Mm.28143.2 /TIER=Stack /STK=44 /UG=Mm.28143 /LL=170773 /UG_GENE=EIG180 /UG_TITLE=ethanol induced gene product EIG180
1418086_at	253.5	P	0.00073	3.1	8.57	I	2e-05	2e-05	gb:NM_026731.1 /DB_XREF=gi:15284150 /GEN=Ppp1r14a /FEA=FLmRNA /CNT=43 /TID=Mm.46581.1 /TIER=FL+Stack /STK=30 /UG=Mm.46581 /LL=68458 /DEF=Mus musculus protein phosphatase 1, regulatory (inhibitor) subunit 14A (Ppp1r14a), mRNA. /PROD=protein phosphatase 1, regulatory (inhibitor)subunit 14A /FL=gb:AY050672.1 gb:BC010832.1 gb:AF352573.1 gb:NM_026731.1
1418511_at	8027.1	P	0.00024	3.1	8.57	I	2e-05	2e-05	gb:NM_019759.1 /DB_XREF=gi:9789942 /GEN=Dpt /FEA=FLmRNA /CNT=84 /TID=Mm.28935.1 /TIER=FL+Stack /STK=22 /UG=Mm.28935 /LL=56429 /DEF=Mus musculus dermatopontin (Dpt), mRNA. /PROD=dermatopontin /FL=gb:NM_019759.1 gb:AF143374.1
1419704_at	471	P	0.00024	3.1	8.57	I	2e-05	2e-05	gb:NM_017396.1 /DB_XREF=gi:8393234 /GEN=Cyp3a41 /FEA=FLmRNA /CNT=23 /TID=Mm.133179.1 /TIER=FL /STK=7 /UG=Mm.133179 /LL=53973 /DEF=Mus musculus cytochrome P450, steroid inducible 3a41 (Cyp3a41), mRNA. /PROD=cytochrome P450, steroid inducible 3a41 /FL=gb:NM_017396.1 gb:AB033414.1
1420512_at	97.8	P	0.01416	3.1	8.57	I	0.00011	0.00011	gb:NM_020265.1 /DB_XREF=gi:9937993 /GEN=Dkk2 /FEA=FLmRNA /CNT=24 /TID=Mm.103593.1 /TIER=FL /STK=4 /UG=Mm.103593 /LL=56811 /DEF=Mus musculus dickkopf 2 (Dkk2), mRNA. /PROD=dickkopf 2 /FL=gb:NM_020265.1
1422651_at	4316	P	0.00024	3.1	8.57	I	2e-05	2e-05	gb:NM_009605.1 /DB_XREF=gi:18373300 /GEN=Acrp30 /FEA=FLmRNA /CNT=91 /TID=Mm.3969.1 /TIER=FL+Stack /STK=21 /UG=Mm.3969 /LL=11450 /DEF=Mus musculus adipocyte complement related protein of 30 kDa (Acrp30), mRNA. /PROD=adipocyte complement related protein of 30 kDa /FL=gb:NM_009605.1 gb:U49915.1 gb:U37222.1
1424114_s_at	2680.2	P	0.00073	3.1	8.57	I	0.00015	0.00015	gb:M15525.1 /DB_XREF=gi:198700 /FEA=FLmRNA /CNT=143 /TID=Mm.148395.1 /TIER=FL+Stack /STK=52 /UG=Mm.148395 /LL=16777 /UG_GENE=Lamb1-1 /DEF=Mouse laminin B1 mRNA, complete cds. /PROD=laminin B1 /FL=gb:M15525.1
1426432_a_at	283.7	P	0.00195	3.1	8.57	I	0.00055	0.00055	gb:AI315030 /DB_XREF=gi:4030297 /DB_XREF=uj28e10.x1 /CLONE=IMAGE:1921290 /FEA=FLmRNA /CNT=142 /TID=Mm.34747.2 /TIER=Stack /STK=21 /UG=Mm.34747 /LL=54403 /UG_GENE=Slc4a4 /UG_TITLE=solute carrier family 4 (anion exchanger), member 4 /FL=gb:AF141934.3
1437165_a_at	2204.2	P	0.00024	3.1	8.57	I	2e-05	2e-05	gb:BB250811 /DB_XREF=gi:8943557 /DB_XREF=BB250811 /CLONE=A730043A14 /FEA=EST /CNT=25 /TID=Mm.18808.3 /TIER=Stack /STK=24 /UG=Mm.18808 /LL=18542 /UG_GENE=Pcolce /UG_TITLE=procollagen C-proteinase enhancer protein
1438677_at	3171.1	P	0.00195	3.1	8.57	I	2e-05	2e-05	gb:AW764208 /DB_XREF=gi:7696158 /DB_XREF=ur72f02.x1 /CLONE=IMAGE:3155835 /FEA=EST /CNT=74 /TID=Mm.153748.2 /TIER=Stack /STK=9 /UG=Mm.153748 /LL=67756 /UG_GENE=5031422I09Rik /UG_TITLE=RIKEN cDNA 5031422I09 gene
1451912_a_at	64.6	A	0.33447	3.1	8.57	I	0.00077	0.00077	gb:AF321301.1 /DB_XREF=gi:15723201 /GEN=Fgfr5 /FEA=FLmRNA /CNT=1 /TID=Mm.35691.2 /TIER=FL /STK=1 /UG=Mm.35691 /LL=116701 /DEF=Mus musculus fibroblast growth factor receptor 5 gamma precursor (Fgfr5) mRNA, complete cds. /PROD=fibroblast growth factor receptor 5 gammaprecursor /FL=gb:AF321301.1
1451924_a_at	302.4	P	0.00806	3.1	8.57	I	0.00039	0.00039	gb:D43775.1 /DB_XREF=gi:1536791 /FEA=FLmRNA /CNT=1 /TID=Mm.14543.2 /TIER=FL /STK=1 /UG=Mm.14543 /LL=13614 /UG_GENE=Edn1 /DEF=Mouse mRNA for endothelin-1, complete cds. /PROD=preproendothelin-1 /FL=gb:D43775.1
1454959_s_at	3045.6	P	0.00073	3.1	8.57	I	0.00011	0.00011	gb:BQ174580 /DB_XREF=gi:20350071 /DB_XREF=UI-M-DJ2-bvy-h-01-0-UI.s1 /CLONE=UI-M-DJ2-bvy-h-01-0-UI /FEA=EST /CNT=60 /TID=Mm.28859.2 /TIER=Stack /STK=32 /UG=Mm.28859 /LL=14677 /UG_GENE=Gnai1 /UG_TITLE=guanine nucleotide binding protein, alpha inhibiting 1
1419292_at	1145.1	P	0.00024	3	8	I	2e-05	2e-05	gb:NM_030127.1 /DB_XREF=gi:14994304 /GEN=9530081K03Rik /FEA=FLmRNA /CNT=52 /TID=Mm.41957.1 /TIER=FL+Stack /STK=11 /UG=Mm.41957 /LL=78558 /DEF=Mus musculus RIKEN cDNA 9530081K03 gene (9530081K03Rik), mRNA. /PROD=toll-associated serine protease /FL=gb:AY037300.1 gb:NM_030127.1
1420715_a_at	742.6	P	0.00024	3	8	I	2e-05	2e-05	gb:NM_011146.1 /DB_XREF=gi:6755137 /GEN=Pparg /FEA=FLmRNA /CNT=7 /TID=Mm.3020.1 /TIER=FL /STK=3 /UG=Mm.3020 /LL=19016 /DEF=Mus musculus peroxisome proliferator activated receptor gamma (Pparg), mRNA. /PROD=peroxisome proliferator activator receptorgamma /FL=gb:NM_011146.1 gb:U09138.1 gb:BC021798.1
1427868_x_at	196.9	P	0.00024	3	8	I	2e-05	2e-05	gb:AJ002522.1 /DB_XREF=gi:4582679 /FEA=mRNA /CNT=1 /TID=Mm.42156.2 /TIER=ConsEnd /STK=0 /UG=Mm.42156 /LL=17879 /UG_GENE=Myh1 /DEF=Mus musculus mRNA for myosin heavy chain 2X, partial. /PROD=myosin heavy chain 2X
1448929_at	1486.7	P	0.00195	3	8	I	4e-05	4e-05	gb:NM_028784.1 /DB_XREF=gi:13386349 /GEN=1200014I03Rik /FEA=FLmRNA /CNT=67 /TID=Mm.17403.1 /TIER=FL+Stack /STK=31 /UG=Mm.17403 /LL=74145 /DEF=Mus musculus RIKEN cDNA 1200014I03 gene (1200014I03Rik), mRNA. /PROD=RIKEN cDNA 1200014I03 /FL=gb:NM_028784.1
1449015_at	2509.4	P	0.00122	3	8	I	4e-05	4e-05	gb:NM_020509.1 /DB_XREF=gi:10048445 /GEN=Retnla /FEA=FLmRNA /CNT=30 /TID=Mm.33772.1 /TIER=FL+Stack /STK=27 /UG=Mm.33772 /LL=57262 /DEF=Mus musculus resistin like alpha (Retnla), mRNA. /PROD=resistin like alpha /FL=gb:NM_020509.1 gb:AF323082.1 gb:AF316397.2 gb:AF205951.1 gb:AF290872.1
1449729_at	38.3	P	0.02393	3	8	I	0.00013	0.00013	gb:BB709552 /DB_XREF=gi:16062721 /DB_XREF=BB709552 /CLONE=B020002M11 /FEA=EST /CNT=1 /TID=Mm.212127.1 /TIER=ConsEnd /STK=0 /UG=Mm.212127 /UG_TITLE=EST
1450884_at	2700.1	P	0.00024	3	8	I	2e-05	2e-05	gb:BB534670 /DB_XREF=gi:16446427 /DB_XREF=BB534670 /CLONE=E030038C19 /FEA=FLmRNA /CNT=240 /TID=Mm.18628.1 /TIER=ConsEnd /STK=2 /UG=Mm.18628 /LL=12491 /UG_GENE=Cd36 /UG_TITLE=CD36 antigen /FL=gb:NM_007643.1 gb:L23108.1
1451204_at	237.1	P	0.02393	3	8	I	0.00013	0.00013	gb:BC016096.1 /DB_XREF=gi:16359266 /FEA=FLmRNA /CNT=105 /TID=Mm.83840.1 /TIER=FL+Stack /STK=65 /UG=Mm.83840 /LL=71145 /UG_GENE=4933425F03Rik /DEF=Mus musculus, Similar to RIKEN cDNA 4933425F03 gene, clone MGC:27633 IMAGE:4506472, mRNA, complete cds. /PROD=Similar to RIKEN cDNA 4933425F03 gene /FL=gb:BC016096.1
1455792_x_at	1205.4	P	0.00024	3	8	I	2e-05	2e-05	gb:AV124445 /DB_XREF=gi:5310679 /DB_XREF=AV124445 /CLONE=2700018J21 /FEA=EST /CNT=104 /TID=Mm.7089.3 /TIER=Stack /STK=102 /UG=Mm.7089 /LL=17984 /UG_GENE=Ndn /UG_TITLE=necdin
1416225_at	6522.8	P	0.00024	2.9	7.46	I	2e-05	2e-05	gb:BC013477.1 /DB_XREF=gi:15488661 /FEA=FLmRNA /CNT=321 /TID=Mm.2409.1 /TIER=FL+Stack /STK=110 /UG=Mm.2409 /LL=11522 /UG_GENE=Adh1 /DEF=Mus musculus, alcohol dehydrogenase 1, complex, clone MGC:18885 IMAGE:4238555, mRNA, complete cds. /PROD=alcohol dehydrogenase 1, complex /FL=gb:NM_007409.1 gb:BC013477.1
1417789_at	535.5	P	0.00293	2.9	7.46	I	2e-05	2e-05	gb:NM_011330.1 /DB_XREF=gi:6755417 /GEN=Scya11 /FEA=FLmRNA /CNT=59 /TID=Mm.4686.1 /TIER=FL+Stack /STK=36 /UG=Mm.4686 /LL=20292 /DEF=Mus musculus small inducible cytokine A11 (Scya11), mRNA. /PROD=small inducible cytokine A11 /FL=gb:U40672.1 gb:AF128205.1 gb:U26426.1 gb:AF128209.1 gb:NM_011330.1 gb:AF128208.1 gb:AF128207.1 gb:AF128206.1
1417872_at	2216.1	P	0.00024	2.9	7.46	I	2e-05	2e-05	gb:U41739.1 /DB_XREF=gi:2894671 /FEA=FLmRNA /CNT=130 /TID=Mm.3126.1 /TIER=FL+Stack /STK=34 /UG=Mm.3126 /LL=14199 /UG_GENE=Fhl1 /DEF=Mus musculus RBP associated molecule RAM14-1 mRNA, complete cds. /PROD=RBP associated molecule RAM14-1 /FL=gb:NM_010211.1 gb:U41739.1 gb:AF114380.1 gb:U77039.1
1417962_s_at	4501.3	P	0.00024	2.9	7.46	I	2e-05	2e-05	gb:NM_010284.1 /DB_XREF=gi:6857794 /GEN=Ghr /FEA=FLmRNA /CNT=99 /TID=Mm.3986.1 /TIER=FL+Stack /STK=32 /UG=Mm.3986 /LL=14600 /DEF=Mus musculus growth hormone receptor (Ghr), mRNA. /PROD=growth hormone receptor /FL=gb:NM_010284.1
1418771_a_at	31	A	0.24609	2.9	7.46	I	0.00062	0.00062	gb:NM_019775.1 /DB_XREF=gi:9789914 /GEN=Cpb2 /FEA=FLmRNA /CNT=47 /TID=Mm.24242.1 /TIER=FL+Stack /STK=18 /UG=Mm.24242 /LL=56373 /DEF=Mus musculus carboxypeptidase B2 (plasma) (Cpb2), mRNA. /PROD=carboxypeptidase B2 (plasma) /FL=gb:AF186188.1 gb:AB021968.1 gb:NM_019775.1 gb:AF164524.1
1421096_at	55.9	A	0.17139	2.9	7.46	I	0.00062	0.00062	gb:BB817939 /DB_XREF=gi:16990568 /DB_XREF=BB817939 /CLONE=G730041M15 /FEA=FLmRNA /CNT=21 /TID=Mm.1432.1 /TIER=Stack /STK=8 /UG=Mm.1432 /LL=22063 /UG_GENE=Trrp1 /UG_TITLE=transient receptor protein 1 /FL=gb:U73625.1 gb:NM_011643.1
1422748_at	1865.2	P	0.00073	2.9	7.46	I	2e-05	2e-05	gb:NM_015753.1 /DB_XREF=gi:7657694 /GEN=Zfhx1b /FEA=FLmRNA /CNT=37 /TID=Mm.37676.1 /TIER=FL+Stack /STK=15 /UG=Mm.37676 /LL=24136 /DEF=Mus musculus zinc finger homeobox 1b (Zfhx1b), mRNA. /PROD=zinc finger homeobox 1b /FL=gb:NM_015753.1 gb:AF033116.1
1424729_at	769.2	P	0.00122	2.9	7.46	I	4e-05	4e-05	gb:AY092026.1 /DB_XREF=gi:20257221 /FEA=FLmRNA /CNT=29 /TID=Mm.28800.1 /TIER=FL+Stack /STK=18 /UG=Mm.28800 /DEF=Mus musculus SMAF1 mRNA, complete cds. /PROD=SMAF1 /FL=gb:AY092026.1
1427486_at	2624.6	P	0.00024	2.9	7.46	I	2e-05	2e-05	gb:AF157628.1 /DB_XREF=gi:8886020 /FEA=mRNA /CNT=12 /TID=Mm.37213.1 /TIER=ConsEnd /STK=0 /UG=Mm.37213 /LL=19263 /UG_GENE=Ptprb /DEF=Mus musculus receptor-type protein tyrosine phosphatase mRNA, partial cds. /PROD=receptor-type protein tyrosine phosphatase
1428289_at	3939.4	P	0.00024	2.9	7.46	I	2e-05	2e-05	gb:BE133935 /DB_XREF=gi:8596435 /DB_XREF=ug14c02.x1 /CLONE=IMAGE:1531586 /FEA=mRNA /CNT=144 /TID=Mm.183017.1 /TIER=Stack /STK=11 /UG=Mm.183017 /LL=70273 /UG_GENE=2310051E17Rik /UG_TITLE=RIKEN cDNA 2310051E17 gene
1448428_at	62	A	0.24609	2.9	7.46	I	0.00077	0.00077	gb:NM_008675.1 /DB_XREF=gi:6679017 /GEN=Nbl1 /FEA=FLmRNA /CNT=122 /TID=Mm.9404.1 /TIER=FL+Stack /STK=75 /UG=Mm.9404 /LL=17965 /DEF=Mus musculus neuroblastoma, suppression of tumorigenicity 1 (Nbl1), mRNA. /PROD=neuroblastoma, suppression of tumorigenicity 1 /FL=gb:NM_008675.1 gb:D50263.1
1448995_at	2909.8	P	0.01856	2.9	7.46	I	0.00049	0.00049	gb:NM_019932.1 /DB_XREF=gi:9910485 /GEN=Pf4 /FEA=FLmRNA /CNT=47 /TID=Mm.23905.1 /TIER=FL+Stack /STK=28 /UG=Mm.23905 /LL=56744 /DEF=Mus musculus platelet factor 4 (Pf4), mRNA. /PROD=platelet factor 4 /FL=gb:AB017491.2 gb:NM_019932.1
1451891_a_at	152	A	0.06763	2.9	7.46	I	0.00031	0.00031	gb:AF188290.2 /DB_XREF=gi:11178675 /GEN=Dysf /FEA=FLmRNA /CNT=1 /TID=Mm.220982.1 /TIER=FL /STK=1 /UG=Mm.220982 /LL=26903 /DEF=Mus musculus dysferlin (Dysf) mRNA, complete cds. /PROD=dysferlin /FL=gb:AF188290.2
1452358_at	109.8	P	0.00415	2.9	7.46	I	0.00077	0.00077	gb:BB770528 /DB_XREF=gi:16197076 /DB_XREF=BB770528 /CLONE=G370114B21 /FEA=mRNA /CNT=50 /TID=Mm.6279.1 /TIER=Stack /STK=42 /UG=Mm.6279 /LL=24004 /UG_GENE=Rai2 /UG_TITLE=retinoic acid induced 2
1416749_at	1738.3	P	0.00024	2.8	6.96	I	2e-05	2e-05	gb:NM_019564.1 /DB_XREF=gi:9625026 /GEN=Prss11 /FEA=FLmRNA /CNT=144 /TID=Mm.30156.1 /TIER=FL+Stack /STK=71 /UG=Mm.30156 /LL=56213 /DEF=Mus musculus protease, serine, 11 (Igf binding) (Prss11), mRNA. /PROD=protease, serine, 11 (Igf binding) /FL=gb:BC013516.1 gb:NM_019564.1 gb:AF172994.1 gb:AF179369.1
1418848_at	112.9	A	0.19458	2.8	6.96	I	0.00055	0.00055	gb:NM_007473.1 /DB_XREF=gi:6680711 /GEN=Aqp7 /FEA=FLmRNA /CNT=32 /TID=Mm.8728.1 /TIER=FL+Stack /STK=17 /UG=Mm.8728 /LL=11832 /DEF=Mus musculus aquaporin 7 (Aqp7), mRNA. /PROD=aquaporin 7 /FL=gb:AB010100.1 gb:BC022223.1 gb:NM_007473.1 gb:AB056091.1
1418990_at	950.4	P	0.00024	2.8	6.96	I	3e-05	3e-05	gb:NM_025658.1 /DB_XREF=gi:13385121 /GEN=2210417J23Rik /FEA=FLmRNA /CNT=27 /TID=Mm.2072.1 /TIER=FL+Stack /STK=15 /UG=Mm.2072 /LL=66607 /DEF=Mus musculus RIKEN cDNA 2210417J23 gene (2210417J23Rik), mRNA. /PROD=RIKEN cDNA 2210417J23 /FL=gb:NM_025658.1 gb:AF237915.1
1419874_x_at	420.9	P	0.03027	2.8	6.96	I	0.00055	0.00055	gb:AA419994 /DB_XREF=gi:2081274 /DB_XREF=vf37g06.r1 /CLONE=IMAGE:846010 /FEA=EST /CNT=1 /TID=Mm.34106.2 /TIER=ConsEnd /STK=0 /UG=Mm.34106 /LL=102538 /UG_GENE=AI467657 /UG_TITLE=expressed sequence AI467657
1421045_at	139.8	A	0.06763	2.8	6.96	I	0.00055	0.00055	gb:BB528408 /DB_XREF=gi:16444647 /DB_XREF=BB528408 /CLONE=D930046I06 /FEA=FLmRNA /CNT=54 /TID=Mm.9020.1 /TIER=Stack /STK=13 /UG=Mm.9020 /LL=17534 /UG_GENE=Mrc2 /UG_TITLE=mannose receptor, C type 2 /FL=gb:NM_008626.1 gb:U56734.1
1421396_at	75.2	A	0.11157	2.8	6.96	I	4e-05	4e-05	gb:M69196.1 /DB_XREF=gi:199781 /GEN=PC1 /FEA=FLmRNA /CNT=9 /TID=Mm.1333.1 /TIER=FL /STK=2 /UG=Mm.1333 /LL=18548 /DEF=Mouse prohormone cleavage enzyme (mPC1) mRNA, complete cds. /PROD=prohormone cleavage enzyme /FL=gb:NM_013628.1 gb:M58589.1 gb:M69196.1
1421977_at	21.1	A	0.14966	2.8	6.96	I	8e-05	8e-05	gb:AV375008 /DB_XREF=gi:16397971 /DB_XREF=AV375008 /CLONE=9130020A17 /FEA=FLmRNA /CNT=23 /TID=Mm.131266.1 /TIER=ConsEnd /STK=1 /UG=Mm.131266 /LL=58223 /UG_GENE=Mmp19 /UG_TITLE=matrix metalloproteinase 19 /FL=gb:NM_021412.1 gb:AF162446.1 gb:AF153199.1 gb:AF155221.1
1424113_at	176.1	P	0.00806	2.8	6.96	I	0.00015	0.00015	gb:M15525.1 /DB_XREF=gi:198700 /FEA=FLmRNA /CNT=143 /TID=Mm.148395.1 /TIER=FL+Stack /STK=52 /UG=Mm.148395 /LL=16777 /UG_GENE=Lamb1-1 /DEF=Mouse laminin B1 mRNA, complete cds. /PROD=laminin B1 /FL=gb:M15525.1
1424807_at	313	A	0.08057	2.8	6.96	I	0.00011	0.00011	gb:U69176.1 /DB_XREF=gi:1568624 /FEA=FLmRNA /CNT=77 /TID=Mm.2399.1 /TIER=FL+Stack /STK=15 /UG=Mm.2399 /LL=16775 /UG_GENE=Lama4 /DEF=Mus musculus laminin alpha 4 chain mRNA, complete cds. /PROD=laminin alpha 4 chain /FL=gb:U59865.1 gb:U69176.1
1435382_at	963.5	P	0.00024	2.8	6.96	I	2e-05	2e-05	gb:AW743020 /DB_XREF=gi:7654827 /DB_XREF=up55e10.x1 /CLONE=IMAGE:2780010 /FEA=EST /CNT=20 /TID=Mm.7089.2 /TIER=Stack /STK=17 /UG=Mm.7089 /LL=17984 /UG_GENE=Ndn /UG_TITLE=necdin
1436058_at	2615.2	P	0.00024	2.8	6.96	I	2e-05	2e-05	gb:BB132493 /DB_XREF=gi:16266482 /DB_XREF=BB132493 /CLONE=9830001A05 /FEA=EST /CNT=24 /TID=Mm.27276.1 /TIER=Stack /STK=11 /UG=Mm.27276 /UG_TITLE=ESTs
1436853_a_at	614.1	P	0.00073	2.8	6.96	I	4e-05	4e-05	gb:AI324124 /DB_XREF=gi:4058553 /DB_XREF=mh26h04.x1 /CLONE=IMAGE:443671 /FEA=EST /CNT=48 /TID=Mm.17484.4 /TIER=Stack /STK=43 /UG=Mm.17484 /LL=20617 /UG_GENE=Snca /UG_TITLE=synuclein, alpha
1448152_at	271.8	P	0.0376	2.8	6.96	I	9e-05	9e-05	gb:NM_010514.1 /DB_XREF=gi:6754309 /GEN=Igf2 /FEA=FLmRNA /CNT=323 /TID=Mm.3862.1 /TIER=FL+Stack /STK=166 /UG=Mm.3862 /LL=16002 /DEF=Mus musculus insulin-like growth factor 2 (Igf2), mRNA. /PROD=insulin-like growth factor 2 /FL=gb:NM_010514.1 gb:M14951.1
1448949_at	594.8	P	0.00024	2.8	6.96	I	2e-05	2e-05	gb:NM_007607.1 /DB_XREF=gi:6671677 /GEN=Car4 /FEA=FLmRNA /CNT=72 /TID=Mm.1641.1 /TIER=FL+Stack /STK=30 /UG=Mm.1641 /LL=12351 /DEF=Mus musculus carbonic anhydrase 4 (Car4), mRNA. /PROD=carbonic anhydrase 4 /FL=gb:NM_007607.1 gb:BC012704.1
1449860_at	143.3	P	0.00195	2.8	6.96	I	2e-05	2e-05	gb:NM_080846.1 /DB_XREF=gi:18252785 /GEN=2310056K19Rik /FEA=FLmRNA /CNT=10 /TID=Mm.44408.1 /TIER=FL /STK=5 /UG=Mm.44408 /LL=75689 /DEF=Mus musculus RIKEN cDNA 2310056K19 gene (2310056K19Rik), mRNA. /PROD=RIKEN cDNA 2310056K19 /FL=gb:BC005568.1 gb:NM_080846.1
1452260_at	1000.1	P	0.00024	2.8	6.96	I	2e-05	2e-05	gb:BB221402 /DB_XREF=gi:16353605 /DB_XREF=BB221402 /CLONE=A530066M24 /FEA=mRNA /CNT=71 /TID=Mm.10026.1 /TIER=Stack /STK=32 /UG=Mm.10026 /LL=14311 /UG_GENE=Fsp27 /UG_TITLE=fat specific gene 27
1455913_x_at	873	P	0.00024	2.8	6.96	I	2e-05	2e-05	gb:AV152953 /DB_XREF=gi:5358159 /DB_XREF=AV152953 /CLONE=2900051A13 /FEA=EST /CNT=45 /TID=Mm.2108.4 /TIER=Stack /STK=26 /UG=Mm.2108 /LL=22139 /UG_GENE=Ttr /UG_TITLE=transthyretin
1460208_at	472	P	0.00586	2.8	6.96	I	2e-05	2e-05	gb:NM_007993.1 /DB_XREF=gi:6679758 /GEN=Fbn1 /FEA=FLmRNA /CNT=122 /TID=Mm.735.1 /TIER=FL+Stack /STK=43 /UG=Mm.735 /LL=14118 /DEF=Mus musculus fibrillin 1 (Fbn1), mRNA. /PROD=fibrillin 1 /FL=gb:L29454.1 gb:NM_007993.1 gb:U22493.1
1460371_at	200.9	A	0.08057	2.8	6.96	I	0.00027	0.00027	gb:BC011103.1 /DB_XREF=gi:15029766 /FEA=FLmRNA /CNT=24 /TID=Mm.158850.1 /TIER=FL /STK=5 /UG=Mm.158850 /LL=72630 /UG_GENE=2700081N06Rik /DEF=Mus musculus, RIKEN cDNA 2700081N06 gene, clone MGC:19270 IMAGE:3990088, mRNA, complete cds. /PROD=RIKEN cDNA 2700081N06 gene /FL=gb:BC011103.1
1416632_at	276.2	A	0.11157	2.7	6.5	I	0.00017	0.00017	gb:NM_008615.1 /DB_XREF=gi:6678911 /GEN=Mod1 /FEA=FLmRNA /CNT=300 /TID=Mm.148155.1 /TIER=FL+Stack /STK=77 /UG=Mm.148155 /LL=17436 /DEF=Mus musculus malic enzyme, supernatant (Mod1), mRNA. /PROD=malic enzyme, supernatant /FL=gb:J02652.1 gb:BC011081.1 gb:NM_008615.1 gb:M26756.1 gb:BC003287.1
1417616_at	238.4	P	0.03027	2.7	6.5	I	0.00011	0.00011	gb:NM_009180.1 /DB_XREF=gi:6677962 /GEN=Siat7b /FEA=FLmRNA /CNT=98 /TID=Mm.3947.1 /TIER=FL+Stack /STK=40 /UG=Mm.3947 /LL=20446 /DEF=Mus musculus sialyltransferase 7 ((alpha-N-acetylneuraminyl 2,3-beta-galactosyl-1,3)-N-acetyl galactosaminde alpha-2,6-sialyltransferase) B (Siat7b), mRNA. /PROD=sialyltransferase 7 ((alpha-N-acetylneuraminyl2,3-beta-galactosyl-1,3)-N-acetyl galactosamindealpha-2,6-s…
1418370_at	538.7	P	0.00073	2.7	6.5	I	3e-05	3e-05	gb:NM_009393.1 /DB_XREF=gi:6678368 /GEN=Tncc /FEA=FLmRNA /CNT=78 /TID=Mm.712.1 /TIER=FL+Stack /STK=24 /UG=Mm.712 /LL=21924 /DEF=Mus musculus troponin C, cardiacslow skeletal (Tncc), mRNA. /PROD=troponin C, cardiacslow skeletal /FL=gb:M29793.1 gb:NM_009393.1
1418697_at	2226.2	P	0.00024	2.7	6.5	I	2e-05	2e-05	gb:NM_009349.1 /DB_XREF=gi:6678280 /GEN=Temt /FEA=FLmRNA /CNT=97 /TID=Mm.299.1 /TIER=FL+Stack /STK=19 /UG=Mm.299 /LL=21743 /DEF=Mus musculus thioether S-methyltransferase (Temt), mRNA. /PROD=thioether S-methyltransferase /FL=gb:M88694.1 gb:NM_009349.1 gb:BC013518.1
1419233_x_at	217.4	A	0.24609	2.7	6.5	I	4e-05	4e-05	gb:NM_009692.1 /DB_XREF=gi:6753095 /GEN=Apoa1 /FEA=FLmRNA /CNT=13 /TID=Mm.26743.1 /TIER=FL+Stack /STK=12 /UG=Mm.26743 /LL=11806 /DEF=Mus musculus apolipoprotein A-I (Apoa1), mRNA. /PROD=apolipoprotein A-I /FL=gb:BC012253.1 gb:NM_009692.1
1419663_at	1629.9	P	0.00195	2.7	6.5	I	0.00019	0.00019	gb:BB542051 /DB_XREF=gi:16447242 /DB_XREF=BB542051 /CLONE=E130118I23 /FEA=FLmRNA /CNT=85 /TID=Mm.4258.1 /TIER=Stack /STK=16 /UG=Mm.4258 /LL=18295 /UG_GENE=Ogn /UG_TITLE=osteoglycin /FL=gb:BC021939.1 gb:D31951.1 gb:NM_008760.1
1420667_at	120.3	A	0.06763	2.7	6.5	I	0.00021	0.00021	gb:BM117900 /DB_XREF=gi:17080918 /DB_XREF=L0857G08-3 /CLONE=L0857G08 /FEA=FLmRNA /CNT=31 /TID=Mm.5137.1 /TIER=ConsEnd /STK=6 /UG=Mm.5137 /LL=13447 /UG_GENE=Doc2b /UG_TITLE=double C2, beta /FL=gb:NM_007873.1 gb:D85037.1
1421929_at	85.3	P	0.04614	2.7	6.5	I	0.00017	0.00017	gb:BB706548 /DB_XREF=gi:16055383 /DB_XREF=BB706548 /CLONE=7420491D14 /FEA=FLmRNA /CNT=39 /TID=Mm.3249.1 /TIER=Stack /STK=18 /UG=Mm.3249 /LL=13838 /UG_GENE=Epha4 /UG_TITLE=Eph receptor A4 /FL=gb:NM_007936.1 gb:BC004782.1
1423341_at	63.3	A	0.09522	2.7	6.5	I	0.00021	0.00021	gb:BB794656 /DB_XREF=gi:16964275 /DB_XREF=BB794656 /CLONE=G431001F06 /FEA=FLmRNA /CNT=59 /TID=Mm.41329.1 /TIER=Stack /STK=14 /UG=Mm.41329 /LL=121021 /UG_GENE=Cspg4 /UG_TITLE=chondroitin sulfate proteoglycan 4 /FL=gb:NM_139001.1 gb:AF352400.1
1424471_at	160.3	P	0.00806	2.7	6.5	I	0.00035	0.00035	gb:BC020532.1 /DB_XREF=gi:18088209 /FEA=FLmRNA /CNT=53 /TID=Mm.24028.1 /TIER=FL+Stack /STK=30 /UG=Mm.24028 /DEF=Mus musculus, Similar to cAMP-regulated guanine nucleotide exchange factor I (cAMP-GEFI), clone MGC:19192 IMAGE:4236136, mRNA, complete cds. /PROD=Similar to cAMP-regulated guanine nucleotideexchange factor I (cAMP-GEFI) /FL=gb:BC020532.1
1424768_at	456.7	P	0.00024	2.7	6.5	I	2e-05	2e-05	gb:BC019435.1 /DB_XREF=gi:18043855 /FEA=FLmRNA /CNT=234 /TID=Mm.130433.1 /TIER=FL+Stack /STK=16 /UG=Mm.130433 /DEF=Mus musculus, Similar to Caldesmon 1, clone MGC:30319 IMAGE:5148205, mRNA, complete cds. /PROD=Similar to Caldesmon 1 /FL=gb:BC019435.1
1427976_at	25.1	A	0.36621	2.7	6.5	I	0.00021	0.00021	gb:AB050008.1 /DB_XREF=gi:20372959 /FEA=mRNA /CNT=138 /TID=Mm.221169.1 /TIER=Stack /STK=114 /UG=Mm.221169 /UG_TITLE=Mus musculus mRNA, complete cds, clone:c0103 /DEF=Mus musculus mRNA, complete cds, clone:c0103.
1435383_x_at	1119.1	P	0.00024	2.7	6.5	I	2e-05	2e-05	gb:AW743020 /DB_XREF=gi:7654827 /DB_XREF=up55e10.x1 /CLONE=IMAGE:2780010 /FEA=EST /CNT=20 /TID=Mm.7089.2 /TIER=Stack /STK=17 /UG=Mm.7089 /LL=17984 /UG_GENE=Ndn /UG_TITLE=necdin
1448291_at	96.5	P	0.03027	2.7	6.5	I	8e-05	8e-05	gb:NM_013599.1 /DB_XREF=gi:7305276 /GEN=Mmp9 /FEA=FLmRNA /CNT=152 /TID=Mm.4406.1 /TIER=FL+Stack /STK=24 /UG=Mm.4406 /LL=17395 /DEF=Mus musculus matrix metalloproteinase 9 (Mmp9), mRNA. /PROD=matrix metalloproteinase 9 /FL=gb:D12712.1 gb:NM_013599.1
1448700_at	958	P	0.00073	2.7	6.5	I	3e-05	3e-05	gb:NM_008059.1 /DB_XREF=gi:6679888 /GEN=G0s2 /FEA=FLmRNA /CNT=99 /TID=Mm.3283.1 /TIER=FL+Stack /STK=45 /UG=Mm.3283 /LL=14373 /DEF=Mus musculus G0G1 switch gene 2 (G0s2), mRNA. /PROD=G0G1 switch gene 2 /FL=gb:NM_008059.1
1449461_at	5547.9	P	0.00195	2.7	6.5	I	2e-05	2e-05	gb:NM_023462.1 /DB_XREF=gi:17998695 /GEN=Rbp7 /FEA=FLmRNA /CNT=17 /TID=Mm.46023.1 /TIER=FL+Stack /STK=10 /UG=Mm.46023 /LL=63954 /DEF=Mus musculus retinol binding protein 7, cellular (Rbp7), mRNA. /PROD=Rbp7 /FL=gb:NM_022020.1 gb:NM_023462.1 gb:AF260923.1
1451577_at	262.3	P	0.01074	2.7	6.5	I	2e-05	2e-05	gb:AW491109 /DB_XREF=gi:7061390 /DB_XREF=UI-M-BH3-atw-g-06-0-UI.s1 /CLONE=UI-M-BH3-atw-g-06-0-UI /FEA=FLmRNA /CNT=26 /TID=Mm.38250.2 /TIER=ConsEnd /STK=4 /UG=Mm.38250 /LL=56490 /UG_GENE=Zfp288 /UG_TITLE=zinc finger protein 288 /FL=gb:AF194030.1
1451888_a_at	764.1	P	0.00293	2.7	6.5	I	0.00024	0.00024	gb:AB025413.1 /DB_XREF=gi:4760781 /GEN=ten-m4 /FEA=FLmRNA /CNT=1 /TID=Mm.10696.2 /TIER=FL /STK=1 /UG=Mm.10696 /LL=104003 /DEF=Mus musculus mRNA for Ten-m4, complete cds. /PROD=Ten-m4 /FL=gb:AB025413.1
1455825_s_at	1945.6	P	0.00024	2.7	6.5	I	2e-05	2e-05	gb:BB131619 /DB_XREF=gi:8786009 /DB_XREF=BB131619 /CLONE=9630054F19 /FEA=EST /CNT=46 /TID=Mm.24084.4 /TIER=Stack /STK=43 /UG=Mm.24084 /LL=66899 /UG_GENE=1300019H17Rik /UG_TITLE=RIKEN cDNA 1300019H17 gene
1456606_a_at	68.1	P	0.01416	2.7	6.5	I	4e-05	4e-05	gb:AV259240 /DB_XREF=gi:6246699 /DB_XREF=AV259240 /CLONE=4930404B09 /FEA=EST /CNT=36 /TID=Mm.41887.2 /TIER=Stack /STK=8 /UG=Mm.41887 /LL=58250 /UG_GENE=C4st-pending /UG_TITLE=chondroitin 4-sulfotransferase
1415812_at	4375	P	0.00024	2.6	6.06	I	2e-05	2e-05	gb:NM_010354.1 /DB_XREF=gi:6754077 /GEN=Gsn /FEA=FLmRNA /CNT=415 /TID=Mm.21109.1 /TIER=FL+Stack /STK=239 /UG=Mm.21109 /LL=14851 /DEF=Mus musculus gelsolin (Gsn), mRNA. /PROD=gelsolin /FL=gb:NM_010354.1 gb:BC023143.1 gb:J04953.1
1419417_at	173.9	P	0.01856	2.6	6.06	I	0.00021	0.00021	gb:NM_009506.1 /DB_XREF=gi:6678564 /GEN=Vegfc /FEA=FLmRNA /CNT=23 /TID=Mm.1402.1 /TIER=FL+Stack /STK=10 /UG=Mm.1402 /LL=22341 /DEF=Mus musculus vascular endothelial growth factor C (Vegfc), mRNA. /PROD=vascular endothelial growth factor C /FL=gb:U58112.1 gb:NM_009506.1 gb:U73620.1
1423954_at	3875.5	P	0.00024	2.6	6.06	I	2e-05	2e-05	gb:K02782.1 /DB_XREF=gi:192278 /FEA=FLmRNA /CNT=378 /TID=Mm.19131.1 /TIER=FL+Stack /STK=72 /UG=Mm.19131 /LL=12266 /UG_GENE=C3 /UG_TITLE=complement component 3 /DEF=Mouse complement component C3 mRNA, alpha and beta subunits, complete cds. /FL=gb:K02782.1
1424945_at	50.3	A	0.08057	2.6	6.06	I	0.00035	0.00035	gb:AF321853.1 /DB_XREF=gi:15341246 /FEA=FLmRNA /CNT=12 /TID=Mm.157697.2 /TIER=FL+Stack /STK=11 /UG=Mm.157697 /LL=83453 /UG_GENE=Nrln1-pending /DEF=Mus musculus ventroptin-alpha mRNA, complete cds. /PROD=ventroptin-alpha /FL=gb:AF321853.1
1426731_at	233.3	P	0.04614	2.6	6.06	I	0.00024	0.00024	gb:AA738859 /DB_XREF=gi:2776111 /DB_XREF=vv67h06.r1 /CLONE=IMAGE:1227515 /FEA=mRNA /CNT=231 /TID=Mm.6712.1 /TIER=Stack /STK=83 /UG=Mm.6712 /LL=13346 /UG_GENE=Des /UG_TITLE=desmin
1429768_at	44.2	M	0.05615	2.6	6.06	I	0.00044	0.00044	gb:BB355121 /DB_XREF=gi:16405682 /DB_XREF=BB355121 /CLONE=C030004H13 /FEA=mRNA /CNT=33 /TID=Mm.3386.6 /TIER=Stack /STK=8 /UG=Mm.3386 /LL=13527 /UG_GENE=Dtna /UG_TITLE=dystrobrevin alpha
1431056_a_at	710.9	P	0.00073	2.6	6.06	I	2e-05	2e-05	gb:AK017272.1 /DB_XREF=gi:12856426 /GEN=Lpl /FEA=mRNA /CNT=12 /TID=Mm.1514.2 /TIER=ConsEnd /STK=0 /UG=Mm.1514 /LL=16956 /UG_TITLE=lipoprotein lipase /DEF=Mus musculus 6 days neonate head cDNA, RIKEN full-length enriched library, clone:5430405H20:lipoprotein lipase, full insert sequence.
1433966_x_at	464.7	P	0.00024	2.6	6.06	I	2e-05	2e-05	gb:AV212753 /DB_XREF=gi:6154366 /DB_XREF=AV212753 /CLONE=2410118F17 /FEA=EST /CNT=51 /TID=Mm.2942.2 /TIER=Stack /STK=49 /UG=Mm.2942 /LL=27053 /UG_GENE=Asns /UG_TITLE=asparagine synthetase
1436580_at	83.6	A	0.06763	2.6	6.06	I	0.00035	0.00035	gb:BB193498 /DB_XREF=gi:16270842 /DB_XREF=BB193498 /CLONE=A330077J02 /FEA=EST /CNT=12 /TID=Mm.28326.2 /TIER=Stack /STK=8 /UG=Mm.28326 /LL=102303 /UG_GENE=9430010M12Rik /UG_TITLE=RIKEN cDNA 9430010M12 gene
1436737_a_at	6395.6	P	0.00024	2.6	6.06	I	2e-05	2e-05	gb:BB737680 /DB_XREF=gi:16136830 /DB_XREF=BB737680 /CLONE=F430014N09 /FEA=EST /CNT=83 /TID=Mm.29030.5 /TIER=Stack /STK=77 /UG=Mm.29030 /LL=20411 /UG_GENE=Sorbs1 /UG_TITLE=sorbin and SH3 domain containing 1
1437012_x_at	932.2	P	0.00195	2.6	6.06	I	4e-05	4e-05	gb:BB226235 /DB_XREF=gi:8896880 /DB_XREF=BB226235 /CLONE=A530096E21 /FEA=EST /CNT=31 /TID=Mm.24028.2 /TIER=Stack /STK=30 /UG=Mm.24028 /UG_TITLE=Mus musculus, Similar to cAMP-regulated guanine nucleotide exchange factor I (cAMP-GEFI), clone MGC:19192 IMAGE:4236136, mRNA, complete cds
1442025_a_at	609.2	P	0.00024	2.6	6.06	I	2e-05	2e-05	gb:AI467657 /DB_XREF=gi:4320994 /DB_XREF=ve44f05.x1 /CLONE=IMAGE:821025 /FEA=EST /CNT=11 /TID=Mm.34106.1 /TIER=ConsEnd /STK=3 /UG=Mm.34106 /LL=102538 /UG_GENE=AI467657 /UG_TITLE=expressed sequence AI467657
1449368_at	8737.4	P	0.00024	2.6	6.06	I	2e-05	2e-05	gb:NM_007833.1 /DB_XREF=gi:6681142 /GEN=Dcn /FEA=FLmRNA /CNT=355 /TID=Mm.1987.1 /TIER=FL+Stack /STK=12 /UG=Mm.1987 /LL=13179 /DEF=Mus musculus decorin (Dcn), mRNA. /PROD=decorin /FL=gb:NM_007833.1
1450699_at	945.9	P	0.00073	2.6	6.06	I	2e-05	2e-05	gb:NM_009150.1 /DB_XREF=gi:6677906 /GEN=Selenbp1 /FEA=FLmRNA /CNT=79 /TID=Mm.636.1 /TIER=FL+Stack /STK=22 /UG=Mm.636 /LL=20341 /DEF=Mus musculus selenium binding protein 1 (Selenbp1), mRNA. /PROD=selenium binding protein 1 /FL=gb:NM_009150.1
1450798_at	236.3	P	0.00415	2.6	6.06	I	2e-05	2e-05	gb:NM_031176.1 /DB_XREF=gi:13928671 /GEN=Tnxb /FEA=FLmRNA /CNT=13 /TID=Mm.183266.1 /TIER=FL /STK=2 /UG=Mm.183266 /LL=81877 /DEF=Mus musculus tenascin XB (Tnxb), mRNA. /PROD=tenascin XB /FL=gb:NM_031176.1
1450857_a_at	2797	P	0.00024	2.6	6.06	I	2e-05	2e-05	gb:BF227507 /DB_XREF=gi:11135486 /DB_XREF=uz25g02.x1 /CLONE=IMAGE:3670130 /FEA=FLmRNA /CNT=461 /TID=Mm.4482.1 /TIER=Stack /STK=15 /UG=Mm.4482 /LL=12843 /UG_GENE=Col1a2 /UG_TITLE=procollagen, type I, alpha 2 /FL=gb:NM_007743.1 gb:BC007158.1
1451500_at	732.1	P	0.00024	2.6	6.06	I	2e-05	2e-05	gb:BC026453.1 /DB_XREF=gi:20071419 /FEA=FLmRNA /CNT=26 /TID=Mm.34874.1 /TIER=FL+Stack /STK=14 /UG=Mm.34874 /DEF=Mus musculus, Similar to AIE-75 binding protein protein, clone MGC:31438 IMAGE:4460920, mRNA, complete cds. /PROD=Similar to AIE-75 binding protein protein /FL=gb:BC026453.1
1452264_at	207	P	0.01074	2.6	6.06	I	0.00015	0.00015	gb:BI408679 /DB_XREF=gi:15169602 /DB_XREF=602964304F1 /CLONE=IMAGE:5119896 /FEA=mRNA /CNT=61 /TID=Mm.29389.1 /TIER=Stack /STK=30 /UG=Mm.29389 /UG_TITLE=Mus musculus, Similar to KIAA1075 protein, clone IMAGE:5099327, mRNA, partial cds
1455007_s_at	169.1	A	0.06763	2.6	6.06	I	0.00069	0.00069	gb:BI648645 /DB_XREF=gi:15562881 /DB_XREF=603277148F1 /CLONE=IMAGE:5317498 /FEA=EST /CNT=103 /TID=Mm.29122.2 /TIER=Stack /STK=29 /UG=Mm.29122 /LL=59052 /UG_GENE=0610012D09Rik /UG_TITLE=RIKEN cDNA 0610012D09 gene
1417092_at	268.8	P	0.00024	2.5	5.66	I	2e-05	2e-05	gb:BC013446.1 /DB_XREF=gi:15488603 /FEA=FLmRNA /CNT=107 /TID=Mm.3542.1 /TIER=FL+Stack /STK=57 /UG=Mm.3542 /LL=19228 /UG_GENE=Pthr /DEF=Mus musculus, parathyroid hormone receptor, clone MGC:18447 IMAGE:4241234, mRNA, complete cds. /PROD=parathyroid hormone receptor /FL=gb:BC013446.1 gb:NM_011199.1
1417109_at	825.1	P	0.00024	2.5	5.66	I	2e-05	2e-05	gb:BC005738.1 /DB_XREF=gi:13543124 /FEA=FLmRNA /CNT=102 /TID=Mm.15801.1 /TIER=FL+Stack /STK=56 /UG=Mm.15801 /LL=94242 /UG_GENE=Lcn7 /DEF=Mus musculus, clone MGC:6860 IMAGE:2650851, mRNA, complete cds. /PROD=Unknown (protein for MGC:6860) /FL=gb:BC005738.1 gb:NM_023476.1 gb:BC018539.1 gb:AB047402.1
1417933_at	450.8	P	0.00024	2.5	5.66	I	2e-05	2e-05	gb:NM_008344.1 /DB_XREF=gi:6680386 /GEN=Igfbp6 /FEA=FLmRNA /CNT=59 /TID=Mm.21373.1 /TIER=FL+Stack /STK=33 /UG=Mm.21373 /LL=16012 /DEF=Mus musculus insulin-like growth factor binding protein 6 (Igfbp6), mRNA. /PROD=insulin-like growth factor binding protein 6 /FL=gb:BC012723.1 gb:NM_008344.1
1418494_at	374.3	P	0.00195	2.5	5.66	I	2e-05	2e-05	gb:NM_010095.1 /DB_XREF=gi:6753703 /GEN=Ebf2 /FEA=FLmRNA /CNT=35 /TID=Mm.179.1 /TIER=FL+Stack /STK=23 /UG=Mm.179 /LL=13592 /DEF=Mus musculus early B-cell factor 2 (Ebf2), mRNA. /PROD=early B-cell factor 2 /FL=gb:U92703.1 gb:U82441.1 gb:NM_010095.1 gb:U71189.1
1421267_a_at	108.5	P	0.01856	2.5	5.66	I	6e-05	6e-05	gb:NM_010828.1 /DB_XREF=gi:6754741 /GEN=Cited2 /FEA=FLmRNA /CNT=9 /TID=Mm.9524.1 /TIER=FL /STK=2 /UG=Mm.9524 /LL=17684 /DEF=Mus musculus Cbpp300-interacting transactivator, with GluAsp-rich carboxy-terminal domain, 2 (Cited2), mRNA. /PROD=melanocyte specific gene 2 /FL=gb:NM_010828.1 gb:U86445.1
1421916_at	88	A	0.09522	2.5	5.66	I	0.00027	0.00027	gb:M57683.1 /DB_XREF=gi:199783 /GEN=PDGF-alpha-R /FEA=FLmRNA /CNT=98 /TID=Mm.2924.1 /TIER=FL /STK=1 /UG=Mm.2924 /LL=18595 /DEF=M.musculus PDGF alpha receptor (mPDGF-alpha-R) mRNA, complete cds. /PROD=platelet-derived growth factor A receptor /FL=gb:NM_011058.1 gb:M84607.1 gb:M57683.1
1423166_at	4966.3	P	0.00073	2.5	5.66	I	2e-05	2e-05	gb:AK004192.1 /DB_XREF=gi:12835286 /GEN=Cd36 /FEA=FLmRNA /CNT=240 /TID=Mm.18628.1 /TIER=Stack /STK=35 /UG=Mm.18628 /LL=12491 /UG_TITLE=CD36 antigen /DEF=Mus musculus 18 days embryo whole body cDNA, RIKEN full-length enriched library, clone:1110046N03:CD36 antigen, full insert sequence. /FL=gb:NM_007643.1 gb:L23108.1
1423270_at	22.9	A	0.30371	2.5	5.66	I	8e-05	8e-05	gb:BB663717 /DB_XREF=gi:16497471 /DB_XREF=BB663717 /CLONE=E030003H02 /FEA=FLmRNA /CNT=137 /TID=Mm.21401.1 /TIER=ConsEnd /STK=0 /UG=Mm.21401 /LL=83814 /UG_GENE=Nedd4b /UG_TITLE=neural precursor cell expressed, developmentally down-regulated gene 4b /FL=gb:NM_031881.1 gb:AF277232.1
1424099_at	218.6	P	0.00024	2.5	5.66	I	2e-05	2e-05	gb:BC019664.1 /DB_XREF=gi:18044309 /FEA=FLmRNA /CNT=67 /TID=Mm.12715.1 /TIER=FL+Stack /STK=54 /UG=Mm.12715 /LL=69590 /UG_GENE=2310016C16Rik /DEF=Mus musculus, RIKEN cDNA 2310016C16 gene, clone MGC:30772 IMAGE:3988837, mRNA, complete cds. /PROD=RIKEN cDNA 2310016C16 gene /FL=gb:BC019664.1
1437687_x_at	6622.1	P	0.00024	2.5	5.66	I	2e-05	2e-05	gb:BB026630 /DB_XREF=gi:8202989 /DB_XREF=BB026630 /CLONE=5330434F12 /FEA=EST /CNT=16 /TID=Mm.20943.3 /TIER=Stack /STK=15 /UG=Mm.20943 /LL=27055 /UG_GENE=Fkbp9 /UG_TITLE=FK506 binding protein 9
1438251_x_at	2706.4	P	0.00122	2.5	5.66	I	4e-05	4e-05	gb:BB559067 /DB_XREF=gi:9645433 /DB_XREF=BB559067 /CLONE=E330037D02 /FEA=EST /CNT=15 /TID=Mm.30156.2 /TIER=Stack /STK=11 /UG=Mm.30156 /LL=56213 /UG_GENE=Prss11 /UG_TITLE=protease, serine, 11 (Igf binding)
1448529_at	482.7	P	0.00073	2.5	5.66	I	2e-05	2e-05	gb:NM_009378.1 /DB_XREF=gi:6678338 /GEN=Thbd /FEA=FLmRNA /CNT=93 /TID=Mm.24096.1 /TIER=FL+Stack /STK=63 /UG=Mm.24096 /LL=21824 /DEF=Mus musculus thrombomodulin (Thbd), mRNA. /PROD=thrombomodulin /FL=gb:NM_009378.1 gb:BC019154.1
1448723_at	67.9	P	0.02393	2.5	5.66	I	3e-05	3e-05	gb:NM_017473.1 /DB_XREF=gi:8567341 /GEN=Rdh7 /FEA=FLmRNA /CNT=108 /TID=Mm.6696.1 /TIER=FL+Stack /STK=44 /UG=Mm.6696 /LL=54150 /DEF=Mus musculus retinol dehydrogenase 7 (Rdh7), mRNA. /PROD=retinol dehydrogenase 7 /FL=gb:BC024603.1 gb:AB032058.1 gb:AB015165.1 gb:NM_017473.1 gb:AF056194.1
1449070_x_at	286.4	P	0.00073	2.5	5.66	I	3e-05	3e-05	gb:NM_133237.1 /DB_XREF=gi:18875401 /GEN=EIG180 /FEA=FLmRNA /CNT=59 /TID=Mm.28143.1 /TIER=FL+Stack /STK=24 /UG=Mm.28143 /LL=170773 /DEF=Mus musculus ethanol induced gene product EIG180 (EIG180), mRNA. /PROD=ethanol induced gene product EIG180 /FL=gb:NM_133237.1 gb:AB023957.1
1452035_at	5135.9	P	0.00024	2.5	5.66	I	2e-05	2e-05	gb:BF158638 /DB_XREF=gi:11038725 /DB_XREF=601766723F1 /CLONE=IMAGE:3982660 /FEA=FLmRNA /CNT=478 /TID=Mm.738.1 /TIER=Stack /STK=88 /UG=Mm.738 /LL=12826 /UG_GENE=Col4a1 /UG_TITLE=procollagen, type IV, alpha 1 /FL=gb:J04694.1
1452250_a_at	2182.4	P	0.00073	2.5	5.66	I	2e-05	2e-05	gb:BI455189 /DB_XREF=gi:15245845 /DB_XREF=603173633F1 /CLONE=IMAGE:5253008 /FEA=mRNA /CNT=142 /TID=Mm.1949.1 /TIER=Stack /STK=34 /UG=Mm.1949 /LL=12834 /UG_GENE=Col6a2 /UG_TITLE=procollagen, type VI, alpha 2
1455422_x_at	903	P	0.00024	2.5	5.66	I	2e-05	2e-05	gb:AW208509 /DB_XREF=gi:6514449 /DB_XREF=uo60e09.x1 /CLONE=IMAGE:2646952 /FEA=EST /CNT=15 /TID=Mm.2214.2 /TIER=Stack /STK=14 /UG=Mm.2214 /LL=18952 /UG_GENE=Sept4 /UG_TITLE=septin 4
1456341_a_at	11851.3	P	0.00024	2.5	5.66	I	2e-05	2e-05	gb:AV354744 /DB_XREF=gi:6395801 /DB_XREF=AV354744 /CLONE=7330401E16 /FEA=EST /CNT=14 /TID=Mm.19788.5 /TIER=Stack /STK=11 /UG=Mm.19788 /LL=16601 /UG_GENE=Klf9 /UG_TITLE=Kruppel-like factor 9
1415927_at	624.4	P	0.00806	2.4	5.28	I	0.00097	0.00097	gb:NM_009608.1 /DB_XREF=gi:14192921 /GEN=Actc1 /FEA=FLmRNA /CNT=375 /TID=Mm.686.1 /TIER=FL+Stack /STK=166 /UG=Mm.686 /LL=11464 /DEF=Mus musculus actin, alpha, cardiac (Actc1), mRNA. /PROD=actin, alpha, cardiac /FL=gb:NM_009608.1
1416623_at	52.8	M	0.05615	2.4	5.28	I	0.00031	0.00031	gb:NM_013691.1 /DB_XREF=gi:8567413 /GEN=Thbs3 /FEA=FLmRNA /CNT=90 /TID=Mm.2114.1 /TIER=FL+Stack /STK=78 /UG=Mm.2114 /LL=21827 /DEF=Mus musculus thrombospondin 3 (Thbs3), mRNA. /PROD=thrombospondin 3 /FL=gb:L04302.1 gb:L24434.1 gb:NM_013691.1
1417625_s_at	1078.1	P	0.00415	2.4	5.28	I	9e-05	9e-05	gb:BC015254.1 /DB_XREF=gi:15929639 /FEA=FLmRNA /CNT=72 /TID=Mm.6522.1 /TIER=FL+Stack /STK=40 /UG=Mm.6522 /LL=12778 /UG_GENE=Cmkor1 /DEF=Mus musculus, chemokine orphan receptor 1, clone MGC:18378 IMAGE:4242244, mRNA, complete cds. /PROD=chemokine orphan receptor 1 /FL=gb:BC015254.1 gb:NM_007722.1 gb:AF000236.1
1418084_at	2538	P	0.00024	2.4	5.28	I	2e-05	2e-05	gb:NM_008737.1 /DB_XREF=gi:6679133 /GEN=Nrp /FEA=FLmRNA /CNT=224 /TID=Mm.27448.1 /TIER=FL+Stack /STK=30 /UG=Mm.27448 /LL=18186 /DEF=Mus musculus neuropilin (Nrp), mRNA. /PROD=neuropilin /FL=gb:D50086.1 gb:NM_008737.1
1419075_s_at	227.5	P	0.00024	2.4	5.28	I	4e-05	4e-05	gb:NM_011314.1 /DB_XREF=gi:6755393 /GEN=Saa2 /FEA=FLmRNA /CNT=20 /TID=Mm.200941.1 /TIER=FL+Stack /STK=14 /UG=Mm.200941 /LL=20209 /DEF=Mus musculus serum amyloid A 2 (Saa2), mRNA. /PROD=serum amyloid A 2 /FL=gb:NM_011314.1 gb:U60438.1 gb:U60437.1 gb:BC024606.1 gb:M11130.1 gb:L22190.1
1424155_at	373.8	P	0.00024	2.4	5.28	I	2e-05	2e-05	gb:BC002148.1 /DB_XREF=gi:12805356 /FEA=FLmRNA /CNT=59 /TID=Mm.582.2 /TIER=FL+Stack /STK=49 /UG=Mm.582 /LL=11770 /UG_GENE=Fabp4 /DEF=Mus musculus, clone MGC:7265 IMAGE:3484864, mRNA, complete cds. /PROD=Unknown (protein for MGC:7265) /FL=gb:BC002148.1
1424266_s_at	329	P	0.00024	2.4	5.28	I	2e-05	2e-05	gb:BC013479.1 /DB_XREF=gi:15488663 /FEA=FLmRNA /CNT=96 /TID=Mm.29110.1 /TIER=FL+Stack /STK=42 /UG=Mm.29110 /DEF=Mus musculus, clone MGC:18894 IMAGE:4239756, mRNA, complete cds. /PROD=Unknown (protein for MGC:18894) /FL=gb:BC013479.1
1426154_s_at	2495.6	P	0.00073	2.4	5.28	I	2e-05	2e-05	gb:M27608.1 /DB_XREF=gi:199874 /FEA=FLmRNA /CNT=1 /TID=Mm.157893.3 /TIER=FL /STK=1 /UG=Mm.157893 /LL=17840 /UG_GENE=Mup1 /UG_TITLE=major urinary protein 1 /DEF=Mouse major urinary protein mRNA, complete cds. /FL=gb:M27608.1
1426231_at	227	P	0.01074	2.4	5.28	I	0.00024	0.00024	gb:AF454755.1 /DB_XREF=gi:18042138 /GEN=Vit /FEA=FLmRNA /CNT=52 /TID=Mm.41547.1 /TIER=FL+Stack /STK=39 /UG=Mm.41547 /LL=74199 /DEF=Mus musculus vitrin (Vit) mRNA, complete cds. /PROD=vitrin /FL=gb:AF454755.1
1427465_at	354.5	P	0.02393	2.4	5.28	I	0.00044	0.00044	gb:BC025807.1 /DB_XREF=gi:19387954 /FEA=mRNA /CNT=13 /TID=Mm.193539.3 /TIER=ConsEnd /STK=0 /UG=Mm.193539 /LL=50708 /UG_GENE=H1f2 /DEF=Mus musculus, Similar to ATPase, Na+K+ transporting, alpha 2 polypeptide, clone IMAGE:5068533, mRNA, partial cds. /PROD=Similar to ATPase, Na+K+ transporting, alpha 2polypeptide
1427884_at	361.9	P	0.00024	2.4	5.28	I	0.00015	0.00015	gb:AW550625 /DB_XREF=gi:7196053 /DB_XREF=L0067A05-3 /CLONE=L0067A05 /FEA=mRNA /CNT=417 /TID=Mm.147387.1 /TIER=Stack /STK=8 /UG=Mm.147387 /LL=12825 /UG_GENE=Col3a1 /UG_TITLE=procollagen, type III, alpha 1
1434150_a_at	1653.7	P	0.00024	2.4	5.28	I	2e-05	2e-05	gb:AV171622 /DB_XREF=gi:16383588 /DB_XREF=AV171622 /CLONE=3300001H21 /FEA=EST /CNT=117 /TID=Mm.220975.2 /TIER=Stack /STK=40 /UG=Mm.220975 /LL=70152 /UG_GENE=2210414H16Rik /UG_TITLE=RIKEN cDNA 2210414H16 gene
1438183_x_at	358	P	0.00073	2.4	5.28	I	2e-05	2e-05	gb:AV253518 /DB_XREF=gi:6240977 /DB_XREF=AV253518 /CLONE=4921501E04 /FEA=EST /CNT=12 /TID=Mm.104920.3 /TIER=Stack /STK=12 /UG=Mm.104920 /LL=20322 /UG_GENE=Sdh1 /UG_TITLE=sorbitol dehydrogenase 1
1438953_at	403.2	P	0.00024	2.4	5.28	I	2e-05	2e-05	gb:BB359521 /DB_XREF=gi:9071349 /DB_XREF=BB359521 /CLONE=C030039K08 /FEA=EST /CNT=9 /TID=Mm.3983.2 /TIER=Stack /STK=9 /UG=Mm.3983 /LL=14205 /UG_GENE=Figf /UG_TITLE=c-fos induced growth factor
1448756_at	780.7	P	0.00024	2.4	5.28	I	2e-05	2e-05	gb:NM_009114.1 /DB_XREF=gi:6677836 /GEN=S100a9 /FEA=FLmRNA /CNT=56 /TID=Mm.2128.1 /TIER=FL+Stack /STK=42 /UG=Mm.2128 /LL=20202 /DEF=Mus musculus S100 calcium binding protein A9 (calgranulin B) (S100a9), mRNA. /PROD=S100 calcium-binding protein A9 (calgranulin B) /FL=gb:M83219.1 gb:NM_009114.1
1449947_s_at	508	P	0.00195	2.4	5.28	I	3e-05	3e-05	gb:BB704254 /DB_XREF=gi:16053089 /DB_XREF=BB704254 /CLONE=7420461K17 /FEA=FLmRNA /CNT=35 /TID=Mm.4270.1 /TIER=ConsEnd /STK=2 /UG=Mm.4270 /LL=11906 /UG_GENE=Atbf1 /UG_TITLE=AT motif binding factor 1 /FL=gb:NM_007496.1 gb:D26046.1
1451756_at	1403.3	P	0.00073	2.4	5.28	I	2e-05	2e-05	gb:D88690.1 /DB_XREF=gi:2809070 /FEA=FLmRNA /CNT=24 /TID=Mm.3464.2 /TIER=FL /STK=1 /UG=Mm.3464 /LL=14254 /UG_GENE=Flt1 /DEF=Mus musculus mRNA for sFlt-1, complete cds. /PROD=sFlt-1 /FL=gb:D88690.1
1452434_s_at	174.8	P	0.00122	2.4	5.28	I	3e-05	3e-05	gb:AF021031.1 /DB_XREF=gi:2582382 /GEN=Dgcr6 /FEA=mRNA /CNT=19 /TID=Mm.27155.1 /TIER=ConsEnd /STK=0 /UG=Mm.27155 /LL=13353 /DEF=Mus musculus Dgcr6 protein (Dgcr6) mRNA, partial cds. /PROD=Dgcr6 protein
1454608_x_at	1880.9	P	0.00024	2.4	5.28	I	2e-05	2e-05	gb:BG141874 /DB_XREF=gi:12645269 /DB_XREF=ia95f03.x1 /CLONE=IMAGE:5646100 /FEA=EST /CNT=189 /TID=Mm.2108.3 /TIER=Stack /STK=163 /UG=Mm.2108 /LL=22139 /UG_GENE=Ttr /UG_TITLE=transthyretin
1456312_x_at	15710.4	P	0.00024	2.4	5.28	I	2e-05	2e-05	gb:AV224521 /DB_XREF=gi:6173899 /DB_XREF=AV224521 /CLONE=3830421D13 /FEA=EST /CNT=12 /TID=Mm.21109.4 /TIER=Stack /STK=12 /UG=Mm.21109 /LL=14851 /UG_GENE=Gsn /UG_TITLE=gelsolin
1460256_at	6957.7	P	0.00024	2.4	5.28	I	2e-05	2e-05	gb:NM_007606.1 /DB_XREF=gi:6671675 /GEN=Car3 /FEA=FLmRNA /CNT=422 /TID=Mm.300.1 /TIER=FL+Stack /STK=10 /UG=Mm.300 /LL=12350 /DEF=Mus musculus carbonic anhydrase 3 (Car3), mRNA. /PROD=carbonic anhydrase 3 /FL=gb:BC011129.1 gb:NM_007606.1 gb:M27796.1
1416357_a_at	104.9	A	0.21948	2.3	4.92	I	0.00087	0.00087	gb:NM_023061.1 /DB_XREF=gi:12746443 /GEN=Mcam /FEA=FLmRNA /CNT=152 /TID=Mm.39103.1 /TIER=FL+Stack /STK=95 /UG=Mm.39103 /LL=84004 /DEF=Mus musculus melanoma cell adhesion molecule (Mcam), mRNA. /PROD=melanoma cell adhesion molecule /FL=gb:AB035508.1 gb:NM_023061.1 gb:BC026985.1
1416589_at	3372.9	P	0.00024	2.3	4.92	I	2e-05	2e-05	gb:BC004638.1 /DB_XREF=gi:13435523 /FEA=FLmRNA /CNT=413 /TID=Mm.35439.1 /TIER=FL+Stack /STK=79 /UG=Mm.35439 /LL=20692 /UG_GENE=Sparc /DEF=Mus musculus, secreted acidic cysteine rich glycoprotein, clone MGC:6232 IMAGE:3586402, mRNA, complete cds. /PROD=secreted acidic cysteine rich glycoprotein /FL=gb:NM_009242.1 gb:BC004638.1
1416778_at	4411.5	P	0.00024	2.3	4.92	I	2e-05	2e-05	gb:NM_138741.1 /DB_XREF=gi:20270266 /GEN=Sdpr /FEA=FLmRNA /CNT=150 /TID=Mm.220962.1 /TIER=FL+Stack /STK=70 /UG=Mm.220962 /LL=20324 /DEF=Mus musculus serum deprivation response (Sdpr), mRNA. /PROD=serum deprivation response /FL=gb:NM_138741.1 gb:BC027005.1 gb:BC020008.1
1417266_at	972.7	P	0.00586	2.3	4.92	I	2e-05	2e-05	gb:BC002073.1 /DB_XREF=gi:12805224 /FEA=FLmRNA /CNT=111 /TID=Mm.137.1 /TIER=FL+Stack /STK=50 /UG=Mm.137 /LL=20305 /UG_GENE=Scya6 /DEF=Mus musculus, clone MGC:6215 IMAGE:3492808, mRNA, complete cds. /PROD=Unknown (protein for MGC:6215) /FL=gb:NM_009139.1 gb:AF128192.1 gb:AF128191.1 gb:M58004.1 gb:BC002073.1 gb:AF128190.1 gb:AF128189.1 gb:AF128188.1
1417649_at	656.2	P	0.00073	2.3	4.92	I	2e-05	2e-05	gb:NM_009876.1 /DB_XREF=gi:6753387 /GEN=Cdkn1c /FEA=FLmRNA /CNT=214 /TID=Mm.168789.1 /TIER=FL+Stack /STK=39 /UG=Mm.168789 /LL=12577 /DEF=Mus musculus cyclin-dependent kinase inhibitor 1C (P57) (Cdkn1c), mRNA. /PROD=cyclin-dependent kinase inhibitor 1C (P57) /FL=gb:U20553.1 gb:NM_009876.1 gb:U22399.1 gb:BC005412.1
1418094_s_at	798.3	P	0.00024	2.3	4.92	I	2e-05	2e-05	gb:NM_007607.1 /DB_XREF=gi:6671677 /GEN=Car4 /FEA=FLmRNA /CNT=72 /TID=Mm.1641.1 /TIER=FL+Stack /STK=30 /UG=Mm.1641 /LL=12351 /DEF=Mus musculus carbonic anhydrase 4 (Car4), mRNA. /PROD=carbonic anhydrase 4 /FL=gb:NM_007607.1 gb:BC012704.1
1419394_s_at	2247.2	P	0.00024	2.3	4.92	I	2e-05	2e-05	gb:NM_013650.1 /DB_XREF=gi:7305452 /GEN=S100a8 /FEA=FLmRNA /CNT=18 /TID=Mm.21567.1 /TIER=FL+Stack /STK=10 /UG=Mm.21567 /LL=20201 /DEF=Mus musculus S100 calcium binding protein A8 (calgranulin A) (S100a8), mRNA. /PROD=S100 calcium binding protein A8 (calgranulin A) /FL=gb:M83218.1 gb:NM_013650.1
1419603_at	412.6	P	0.00024	2.3	4.92	I	3e-05	3e-05	gb:NM_008329.1 /DB_XREF=gi:6680356 /GEN=Ifi204 /FEA=FLmRNA /CNT=22 /TID=Mm.212870.1 /TIER=FL+Stack /STK=8 /UG=Mm.212870 /LL=15951 /DEF=Mus musculus interferon activated gene 204 (Ifi204), mRNA. /PROD=interferon activated gene 204 /FL=gb:BC010546.1 gb:M31419.1 gb:NM_008329.1
1422313_a_at	547.2	P	0.01416	2.3	4.92	I	0.00017	0.00017	gb:NM_010518.1 /DB_XREF=gi:6754311 /GEN=Igfbp5 /FEA=FLmRNA /CNT=1 /TID=Mm.218877.1 /TIER=FL /STK=1 /UG=Mm.218877 /LL=16011 /DEF=Mus musculus insulin-like growth factor binding protein 5 (Igfbp5), mRNA. /PROD=insulin-like growth factor binding protein 5 /FL=gb:NM_010518.1
1422437_at	663.8	P	0.00024	2.3	4.92	I	2e-05	2e-05	gb:NM_007737.1 /DB_XREF=gi:6680969 /GEN=Col5a2 /FEA=FLmRNA /CNT=330 /TID=Mm.10299.1 /TIER=FL+Stack /STK=128 /UG=Mm.10299 /LL=12832 /DEF=Mus musculus procollagen, type V, alpha 2 (Col5a2), mRNA. /PROD=procollagen, type V, alpha 2 /FL=gb:NM_007737.1 gb:L02918.1
1424737_at	3737.1	P	0.00024	2.3	4.92	I	2e-05	2e-05	gb:BC009165.1 /DB_XREF=gi:14919439 /FEA=FLmRNA /CNT=113 /TID=Mm.28585.2 /TIER=FL+Stack /STK=17 /UG=Mm.28585 /LL=21835 /UG_GENE=Thrsp /DEF=Mus musculus, Similar to thyroid hormone responsive SPOT14 homolog (Rattus), clone MGC:6563 IMAGE:2811774, mRNA, complete cds. /PROD=Similar to thyroid hormone responsive SPOT14homolog (Rattus) /FL=gb:BC009165.1
1425338_at	46.1	A	0.08057	2.3	4.92	I	0.00069	0.00069	gb:AF332072.1 /DB_XREF=gi:14193710 /GEN=Plcb4 /FEA=FLmRNA /CNT=51 /TID=Mm.132097.1 /TIER=FL /STK=2 /UG=Mm.132097 /DEF=Mus musculus strain ILS phospholipase C beta 4 (Plcb4) mRNA, complete cds. /PROD=phospholipase C beta 4 /FL=gb:AF332071.1 gb:AF332072.1
1432006_at	66.8	A	0.17139	2.3	4.92	I	0.00035	0.00035	gb:AK009735.1 /DB_XREF=gi:12844711 /FEA=mRNA /CNT=1 /TID=Mm.14555.3 /TIER=ConsEnd /STK=0 /UG=Mm.14555 /LL=11772 /UG_GENE=Ap2a2 /UG_TITLE=adaptor protein complex AP-2, alpha 2 subunit /DEF=Mus musculus adult male tongue cDNA, RIKEN full-length enriched library, clone:2310041F10:adaptor protein complex AP-2, alpha 2 subunit, full insert sequence.
1432517_a_at	1327.5	P	0.00024	2.3	4.92	I	2e-05	2e-05	gb:AK006371.1 /DB_XREF=gi:12839437 /GEN=Nnmt /FEA=mRNA /CNT=1 /TID=Mm.8362.2 /TIER=ConsEnd /STK=0 /UG=Mm.8362 /LL=18113 /UG_TITLE=nicotinamide N-methyltransferase /DEF=Mus musculus adult male testis cDNA, RIKEN full-length enriched library, clone:1700026B06:nicotinamide N-methyltransferase, full insert sequence.
1437171_x_at	15362.8	P	0.00024	2.3	4.92	I	2e-05	2e-05	gb:AV025667 /DB_XREF=gi:4802659 /DB_XREF=AV025667 /CLONE=1200014O16 /FEA=EST /CNT=24 /TID=Mm.21109.3 /TIER=Stack /STK=24 /UG=Mm.21109 /LL=14851 /UG_GENE=Gsn /UG_TITLE=gelsolin
1437992_x_at	3686.7	P	0.00024	2.3	4.92	I	2e-05	2e-05	gb:BB039269 /DB_XREF=gi:8445655 /DB_XREF=BB039269 /CLONE=6030441J06 /FEA=EST /CNT=13 /TID=Mm.4504.3 /TIER=Stack /STK=13 /UG=Mm.4504 /LL=14609 /UG_GENE=Gja1 /UG_TITLE=gap junction membrane channel protein alpha 1
1438659_x_at	911.5	P	0.00024	2.3	4.92	I	2e-05	2e-05	gb:BB458460 /DB_XREF=gi:9353953 /DB_XREF=BB458460 /CLONE=D130057E08 /FEA=EST /CNT=10 /TID=Mm.20313.2 /TIER=Stack /STK=10 /UG=Mm.20313 /LL=66098 /UG_GENE=0710001P09Rik /UG_TITLE=RIKEN cDNA 0710001P09 gene
1438954_x_at	410.8	P	0.00073	2.3	4.92	I	4e-05	4e-05	gb:BB359521 /DB_XREF=gi:9071349 /DB_XREF=BB359521 /CLONE=C030039K08 /FEA=EST /CNT=9 /TID=Mm.3983.2 /TIER=Stack /STK=9 /UG=Mm.3983 /LL=14205 /UG_GENE=Figf /UG_TITLE=c-fos induced growth factor
1448154_at	897.9	P	0.00073	2.3	4.92	I	2e-05	2e-05	gb:NM_013864.1 /DB_XREF=gi:7305304 /GEN=Ndr2 /FEA=FLmRNA /CNT=273 /TID=Mm.26722.1 /TIER=FL+Stack /STK=165 /UG=Mm.26722 /LL=29811 /DEF=Mus musculus N-myc downstream regulated 2 (Ndr2), mRNA. /PROD=N-myc downstream regulated 2 /FL=gb:BC012963.1 gb:AB033921.1 gb:NM_013864.1
1448392_at	2324.6	P	0.00024	2.3	4.92	I	2e-05	2e-05	gb:NM_009242.1 /DB_XREF=gi:6678076 /GEN=Sparc /FEA=FLmRNA /CNT=413 /TID=Mm.35439.1 /TIER=FL+Stack /STK=62 /UG=Mm.35439 /LL=20692 /DEF=Mus musculus secreted acidic cysteine rich glycoprotein (Sparc), mRNA. /PROD=secreted acidic cysteine rich glycoprotein /FL=gb:NM_009242.1 gb:BC004638.1
1448499_a_at	1163.7	P	0.00024	2.3	4.92	I	2e-05	2e-05	gb:NM_007940.1 /DB_XREF=gi:6679664 /GEN=Ephx2 /FEA=FLmRNA /CNT=154 /TID=Mm.15295.1 /TIER=FL+Stack /STK=66 /UG=Mm.15295 /LL=13850 /DEF=Mus musculus epoxide hydrolase 2, cytoplasmic (Ephx2), mRNA. /PROD=epoxide hydrolase 2, cytoplasmic /FL=gb:BC015087.1 gb:L05781.1 gb:NM_007940.1
1448729_a_at	673.7	P	0.00024	2.3	4.92	I	2e-05	2e-05	gb:NM_011129.1 /DB_XREF=gi:6755119 /GEN=Sept4 /FEA=FLmRNA /CNT=67 /TID=Mm.2214.1 /TIER=FL+Stack /STK=44 /UG=Mm.2214 /LL=18952 /DEF=Mus musculus septin 4 (Sept4), mRNA. /PROD=peanut-like 2 homolog (Drosophila) /FL=gb:NM_011129.1
1449379_at	2597.4	P	0.00024	2.3	4.92	I	2e-05	2e-05	gb:NM_010612.1 /DB_XREF=gi:6754439 /GEN=Kdr /FEA=FLmRNA /CNT=53 /TID=Mm.285.1 /TIER=FL+Stack /STK=12 /UG=Mm.285 /LL=16542 /DEF=Mus musculus kinase insert domain protein receptor (Kdr), mRNA. /PROD=kinase insert domain protein receptor /FL=gb:BC020530.1 gb:NM_010612.1
1449396_at	936.2	P	0.00073	2.3	4.92	I	2e-05	2e-05	gb:NM_009675.1 /DB_XREF=gi:6753065 /GEN=Aoc3 /FEA=FLmRNA /CNT=30 /TID=Mm.10734.1 /TIER=FL+Stack /STK=12 /UG=Mm.10734 /LL=11754 /DEF=Mus musculus amine oxidase, copper containing 3 (Aoc3), mRNA. /PROD=amine oxidase, copper containing 3 /FL=gb:AF115411.1 gb:AF054831.1 gb:NM_009675.1
1450391_a_at	2126.4	P	0.00024	2.3	4.92	I	2e-05	2e-05	gb:NM_011844.2 /DB_XREF=gi:15638943 /GEN=Mgll /FEA=FLmRNA /CNT=67 /TID=Mm.194795.1 /TIER=FL /STK=1 /UG=Mm.194795 /LL=23945 /DEF=Mus musculus monoglyceride lipase (Mgll), mRNA. /PROD=monoglyceride lipase /FL=gb:NM_011844.2
1452342_at	895.2	P	0.00073	2.3	4.92	I	3e-05	3e-05	gb:AW542721 /DB_XREF=gi:7185138 /DB_XREF=C0161A05-3 /CLONE=C0161A05 /FEA=mRNA /CNT=39 /TID=Mm.18542.1 /TIER=Stack /STK=11 /UG=Mm.18542 /UG_TITLE=Mus musculus, clone IMAGE:4038127, mRNA
1455812_x_at	579.4	P	0.00073	2.3	4.92	I	2e-05	2e-05	gb:BB530515 /DB_XREF=gi:9582444 /DB_XREF=BB530515 /CLONE=E030010H10 /FEA=EST /CNT=59 /TID=Mm.23090.3 /TIER=Stack /STK=56 /UG=Mm.23090 /LL=74207 /UG_GENE=2610528G05Rik /UG_TITLE=RIKEN cDNA 2610528G05 gene
1417281_a_at	570.9	P	0.01416	2.2	4.59	I	0.00017	0.00017	gb:NM_011985.1 /DB_XREF=gi:6754709 /GEN=Mmp23 /FEA=FLmRNA /CNT=63 /TID=Mm.29373.1 /TIER=FL+Stack /STK=50 /UG=Mm.29373 /LL=26561 /DEF=Mus musculus matrix metalloproteinase 23 (Mmp23), mRNA. /PROD=matrix metalloproteinase 23 /FL=gb:AF085742.1 gb:NM_011985.1
1417556_at	205.5	P	0.00122	2.2	4.59	I	0.00017	0.00017	gb:NM_017399.1 /DB_XREF=gi:8393342 /GEN=Fabp1 /FEA=FLmRNA /CNT=105 /TID=Mm.22126.1 /TIER=FL+Stack /STK=41 /UG=Mm.22126 /LL=14080 /DEF=Mus musculus fatty acid binding protein 1, liver (Fabp1), mRNA. /PROD=fatty acid binding protein 1, liver /FL=gb:BC009812.1 gb:NM_017399.1
1419512_at	139.5	P	0.02393	2.2	4.59	I	0.00027	0.00027	gb:NM_018786.1 /DB_XREF=gi:9055243 /GEN=2610317D23Rik /FEA=FLmRNA /CNT=37 /TID=Mm.102104.1 /TIER=FL+Stack /STK=9 /UG=Mm.102104 /LL=54614 /DEF=Mus musculus RIKEN cDNA 2610317D23 gene (2610317D23Rik), mRNA. /PROD=huntington yeast partner C /FL=gb:NM_018786.1 gb:AF135440.1
1419833_s_at	511.9	P	0.00073	2.2	4.59	I	2e-05	2e-05	gb:AI851258 /DB_XREF=gi:5495164 /DB_XREF=UI-M-BH0-akf-c-06-0-UI.s1 /CLONE=UI-M-BH0-akf-c-06-0-UI /FEA=EST /CNT=1 /TID=Mm.220108.1 /TIER=ConsEnd /STK=1 /UG=Mm.220108 /LL=106952 /UG_GENE=AI851258 /UG_TITLE=expressed sequence AI851258
1422603_at	1095.3	P	0.00195	2.2	4.59	I	7e-05	7e-05	gb:BC005569.1 /DB_XREF=gi:13542727 /FEA=FLmRNA /CNT=103 /TID=Mm.175173.1 /TIER=FL+Stack /STK=28 /UG=Mm.175173 /LL=58809 /UG_GENE=Rnase4 /DEF=Mus musculus, ribonuclease, RNase A family 4, clone MGC:11599 IMAGE:3967265, mRNA, complete cds. /PROD=ribonuclease, RNase A family 4 /FL=gb:AB041044.1 gb:NM_021472.1 gb:BC005569.1
1422986_at	82.5	P	0.04614	2.2	4.59	I	9e-05	9e-05	gb:NM_011934.1 /DB_XREF=gi:13937382 /GEN=Esrrb /FEA=FLmRNA /CNT=13 /TID=Mm.90048.1 /TIER=FL /STK=0 /UG=Mm.90048 /LL=26380 /DEF=Mus musculus estrogen related receptor, beta (Esrrb), mRNA. /PROD=estrogen related receptor, beta /FL=gb:NM_011934.1
1423084_at	106.4	P	0.00024	2.2	4.59	I	2e-05	2e-05	gb:BB223909 /DB_XREF=gi:16353837 /DB_XREF=BB223909 /CLONE=A530084E06 /FEA=FLmRNA /CNT=84 /TID=Mm.123510.1 /TIER=Stack /STK=59 /UG=Mm.123510 /LL=26878 /UG_GENE=B3galt2 /UG_TITLE=UDP-Gal:betaGlcNAc beta 1,3-galactosyltransferase, polypeptide 2 /FL=gb:NM_020025.1
1424130_a_at	695.3	P	0.00073	2.2	4.59	I	7e-05	7e-05	gb:BC012674.1 /DB_XREF=gi:15215127 /FEA=FLmRNA /CNT=70 /TID=Mm.21864.1 /TIER=FL+Stack /STK=51 /UG=Mm.21864 /LL=69669 /UG_GENE=2310075E07Rik /DEF=Mus musculus, Similar to polymerase I and transcript release factor, clone MGC:13867 IMAGE:4206082, mRNA, complete cds. /PROD=Similar to polymerase I and transcript releasefactor /FL=gb:BC012674.1
1424638_at	1579.6	P	0.00415	2.2	4.59	I	6e-05	6e-05	gb:AK007630.1 /DB_XREF=gi:12841291 /GEN=Cdkn1a /FEA=FLmRNA /CNT=165 /TID=Mm.34446.2 /TIER=Stack /STK=40 /UG=Mm.34446 /LL=12575 /UG_TITLE=cyclin-dependent kinase inhibitor 1A (P21) /DEF=Mus musculus 10 day old male pancreas cDNA, RIKEN full-length enriched library, clone:1810028E17:cyclin-dependent kinase inhibitor 1A (P21), full insert sequence. /FL=gb:AB017818.1 gb:U24173.1 gb:AB017817.1 gb:BC00…
1425826_a_at	279.1	P	0.00024	2.2	4.59	I	2e-05	2e-05	gb:AF078667.1 /DB_XREF=gi:4322307 /FEA=FLmRNA /CNT=4 /TID=Mm.29030.2 /TIER=FL /STK=1 /UG=Mm.29030 /LL=20411 /UG_GENE=Sorbs1 /DEF=Mus musculus ponsin-1 mRNA, complete cds. /PROD=ponsin-1 /FL=gb:AF078667.1
1427919_at	38.4	A	0.24609	2.2	4.59	I	0.00015	0.00015	gb:BC028307.1 /DB_XREF=gi:20271427 /FEA=mRNA /CNT=39 /TID=Mm.45735.1 /TIER=Stack /STK=22 /UG=Mm.45735 /LL=68792 /UG_GENE=1110039C07Rik /DEF=Mus musculus, Similar to sushi-repeat protein, clone MGC:27843 IMAGE:3488526, mRNA, complete cds. /PROD=Similar to sushi-repeat protein
1428079_at	121.3	P	0.00586	2.2	4.59	I	3e-05	3e-05	gb:AK011118.1 /DB_XREF=gi:12847036 /FEA=mRNA /CNT=304 /TID=Mm.30063.1 /TIER=Stack /STK=142 /UG=Mm.30063 /LL=110135 /UG_GENE=Fgb /UG_TITLE=fibrinogen, B beta polypeptide /DEF=Mus musculus 13 days embryo liver cDNA, RIKEN full-length enriched library, clone:2510049G14:fibrinogen, B beta polypeptide, full insert sequence.
1428266_at	323.7	P	0.00122	2.2	4.59	I	0.00027	0.00027	gb:AK002312.1 /DB_XREF=gi:12832201 /GEN=Ubl1 /FEA=mRNA /CNT=113 /TID=Mm.7353.2 /TIER=Stack /STK=64 /UG=Mm.7353 /LL=22218 /UG_TITLE=ubiquitin-like 1 /DEF=Mus musculus adult male kidney cDNA, RIKEN full-length enriched library, clone:0610008A20:ubiquitin-like 1, full insert sequence.
1437726_x_at	2626.9	P	0.00024	2.2	4.59	I	2e-05	2e-05	gb:BB111335 /DB_XREF=gi:8763903 /DB_XREF=BB111335 /CLONE=9530029K06 /FEA=EST /CNT=15 /TID=Mm.2570.3 /TIER=Stack /STK=15 /UG=Mm.2570 /LL=12260 /UG_GENE=C1qb /UG_TITLE=complement component 1, q subcomponent, beta polypeptide
1439368_a_at	1750.1	P	0.00195	2.2	4.59	I	0.00019	0.00019	gb:AV002797 /DB_XREF=gi:4779647 /DB_XREF=AV002797 /CLONE=0610020H24 /FEA=EST /CNT=8 /TID=Mm.21587.4 /TIER=Stack /STK=8 /UG=Mm.21587 /LL=65962 /UG_GENE=Slc9a3r2 /UG_TITLE=solute carrier family 9 (sodiumhydrogen exchanger), isoform 3 regulator 2
1448394_at	816.9	P	0.00024	2.2	4.59	I	4e-05	4e-05	gb:NM_010861.1 /DB_XREF=gi:6754777 /GEN=Mylpc /FEA=FLmRNA /CNT=130 /TID=Mm.1529.1 /TIER=FL+Stack /STK=79 /UG=Mm.1529 /LL=17906 /DEF=Mus musculus myosin light chain, phosphorylatable, cardiac ventricles (Mylpc), mRNA. /PROD=myosin light chain, phosphorylatable, cardiacventricles /FL=gb:M91602.1 gb:NM_010861.1
1448881_at	1452.3	P	0.00024	2.2	4.59	I	2e-05	2e-05	gb:NM_017370.1 /DB_XREF=gi:8850218 /GEN=Hp /FEA=FLmRNA /CNT=154 /TID=Mm.26730.1 /TIER=FL+Stack /STK=33 /UG=Mm.26730 /LL=15439 /DEF=Mus musculus haptoglobin (Hp), mRNA. /PROD=haptoglobin /FL=gb:NM_017370.1 gb:M96827.1
1449182_at	4376.7	P	0.00024	2.2	4.59	I	0.0001	0.0001	gb:NM_022984.1 /DB_XREF=gi:12667797 /GEN=Retn /FEA=FLmRNA /CNT=67 /TID=Mm.1181.1 /TIER=FL+Stack /STK=19 /UG=Mm.1181 /LL=57264 /DEF=Mus musculus resistin (Retn), mRNA. /PROD=resistin /FL=gb:AF323080.1 gb:NM_022984.1 gb:AF290870.1
1450650_at	465	P	0.00024	2.2	4.59	I	2e-05	2e-05	gb:NM_019472.1 /DB_XREF=gi:9506908 /GEN=Myo10 /FEA=FLmRNA /CNT=126 /TID=Mm.60590.1 /TIER=FL+Stack /STK=40 /UG=Mm.60590 /LL=17909 /DEF=Mus musculus myosin X (Myo10), mRNA. /PROD=myosin X /FL=gb:NM_019472.1
1450876_at	183.3	P	0.00195	2.2	4.59	I	8e-05	8e-05	gb:AI987976 /DB_XREF=gi:5819770 /DB_XREF=um09g12.x1 /CLONE=IMAGE:2182630 /FEA=FLmRNA /CNT=86 /TID=Mm.8655.1 /TIER=Stack /STK=38 /UG=Mm.8655 /LL=12628 /UG_GENE=Cfh /UG_TITLE=complement component factor h /FL=gb:M12660.1 gb:NM_009888.1
1452209_at	5172	P	0.00024	2.2	4.59	I	2e-05	2e-05	gb:AV286396 /DB_XREF=gi:16392008 /DB_XREF=AV286396 /CLONE=5031422I09 /FEA=mRNA /CNT=87 /TID=Mm.153748.1 /TIER=Stack /STK=55 /UG=Mm.153748 /LL=67756 /UG_GENE=5031422I09Rik /UG_TITLE=RIKEN cDNA 5031422I09 gene
1452474_a_at	827.4	P	0.00024	2.2	4.59	I	2e-05	2e-05	gb:AJ311773.1 /DB_XREF=gi:20067375 /GEN=art3 /FEA=mRNA /CNT=7 /TID=Mm.28637.2 /TIER=ConsEnd /STK=0 /UG=Mm.28637 /LL=75898 /DEF=Mus musculus mRNA for ART3 mon(ADP-ribosyl)transferase (art3 gene), splice variant 5. /PROD=ART3 mon(ADP-ribosyl)transferase
1416194_at	3695.1	P	0.00024	2.1	4.29	I	2e-05	2e-05	gb:NM_007823.1 /DB_XREF=gi:6681122 /GEN=Cyp4b1 /FEA=FLmRNA /CNT=269 /TID=Mm.1840.1 /TIER=FL+Stack /STK=115 /UG=Mm.1840 /LL=13120 /DEF=Mus musculus cytochrome P450, subfamily IV B, polypeptide 1 (Cyp4b1), mRNA. /PROD=cytochrome P450, subfamily IV B, polypeptide 1 /FL=gb:D50834.1 gb:BC008996.1 gb:NM_007823.1
1416383_a_at	737.4	P	0.01856	2.1	4.29	I	0.00019	0.00019	gb:NM_008797.1 /DB_XREF=gi:6679236 /GEN=Pcx /FEA=FLmRNA /CNT=164 /TID=Mm.1845.1 /TIER=FL+Stack /STK=93 /UG=Mm.1845 /LL=18563 /DEF=Mus musculus pyruvate decarboxylase (Pcx), mRNA. /PROD=pyruvate decarboxylase /FL=gb:L09192.1 gb:NM_008797.1
1416808_at	1466.4	P	0.00073	2.1	4.29	I	2e-05	2e-05	gb:NM_010917.1 /DB_XREF=gi:6754853 /GEN=Nid1 /FEA=FLmRNA /CNT=287 /TID=Mm.4691.1 /TIER=FL+Stack /STK=68 /UG=Mm.4691 /LL=18073 /DEF=Mus musculus nidogen 1 (Nid1), mRNA. /PROD=nidogen /FL=gb:NM_010917.1
1417614_at	225.6	P	0.01416	2.1	4.29	I	0.0001	0.0001	gb:NM_007710.1 /DB_XREF=gi:6671761 /GEN=Ckmm /FEA=FLmRNA /CNT=129 /TID=Mm.2375.1 /TIER=FL+Stack /STK=40 /UG=Mm.2375 /LL=12715 /DEF=Mus musculus creatine kinase, muscle (Ckmm), mRNA. /PROD=creatine kinase, muscle /FL=gb:NM_007710.1
1418278_at	303.7	P	0.00024	2.1	4.29	I	2e-05	2e-05	gb:BC021776.1 /DB_XREF=gi:18256822 /FEA=FLmRNA /CNT=75 /TID=Mm.178973.1 /TIER=FL+Stack /STK=26 /UG=Mm.178973 /LL=11814 /UG_GENE=Apoc3 /DEF=Mus musculus, clone MGC:28546 IMAGE:4196708, mRNA, complete cds. /PROD=Unknown (protein for MGC:28546) /FL=gb:NM_023114.1 gb:BC021776.1
1419256_at	5166.6	P	0.00024	2.1	4.29	I	2e-05	2e-05	gb:BM213516 /DB_XREF=gi:17771438 /DB_XREF=C0837E11-3 /CLONE=C0837E11 /FEA=FLmRNA /CNT=171 /TID=Mm.123110.1 /TIER=Stack /STK=75 /UG=Mm.123110 /LL=20742 /UG_GENE=Spnb2 /UG_TITLE=beta-spectrin 2, non-erythrocytic /FL=gb:AF017112.1 gb:NM_009260.1
1419300_at	921.5	P	0.00073	2.1	4.29	I	2e-05	2e-05	gb:NM_010228.1 /DB_XREF=gi:6753885 /GEN=Flt1 /FEA=FLmRNA /CNT=44 /TID=Mm.3464.1 /TIER=FL+Stack /STK=11 /UG=Mm.3464 /LL=14254 /DEF=Mus musculus FMS-like tyrosine kinase 1 (Flt1), mRNA. /PROD=FMS-like tyrosine kinase 1 /FL=gb:NM_010228.1 gb:D88689.1 gb:L07297.1
1420132_s_at	52.5	P	0.00586	2.1	4.29	I	0.00031	0.00031	gb:AU018448 /DB_XREF=gi:3373938 /DB_XREF=AU018448 /CLONE=J0503G02 /FEA=EST /CNT=1 /TID=Mm.199914.1 /TIER=ConsEnd /STK=0 /UG=Mm.199914 /LL=103342 /UG_GENE=AU018448 /UG_TITLE=expressed sequence AU018448
1420249_s_at	415.5	P	0.00024	2.1	4.29	I	2e-05	2e-05	gb:AV084904 /DB_XREF=gi:5216352 /DB_XREF=AV084904 /CLONE=2310009A22 /FEA=EST /CNT=1 /TID=Mm.218266.1 /TIER=ConsEnd /STK=1 /UG=Mm.218266 /UG_TITLE=EST
1422376_at	15.5	A	0.11157	2.1	4.29	I	0.00062	0.00062	gb:NM_053225.1 /DB_XREF=gi:16716532 /GEN=V1rb1 /FEA=FLmRNA /CNT=1 /TID=Mm.213175.1 /TIER=FL /STK=1 /UG=Mm.213175 /LL=113852 /DEF=Mus musculus vomeronasal 1 receptor, B1 (V1rb1), mRNA. /PROD=vomeronasal 1 receptor, B1 /FL=gb:NM_053225.1
1423606_at	1815.2	P	0.02393	2.1	4.29	I	0.00027	0.00027	gb:BI110565 /DB_XREF=gi:14561466 /DB_XREF=602896364F1 /CLONE=IMAGE:5026431 /FEA=FLmRNA /CNT=334 /TID=Mm.10681.1 /TIER=Stack /STK=8 /UG=Mm.10681 /LL=50706 /UG_GENE=Osf2-pending /UG_TITLE=osteoblast specific factor 2 (fasciclin I-like) /FL=gb:D13664.1 gb:NM_015784.1
1423607_at	433.5	P	0.00024	2.1	4.29	I	2e-05	2e-05	gb:AK014312.1 /DB_XREF=gi:12852076 /GEN=Lum /FEA=FLmRNA /CNT=266 /TID=Mm.18888.1 /TIER=Stack /STK=8 /UG=Mm.18888 /LL=17022 /UG_TITLE=lumican /DEF=Mus musculus 14, 17 days embryo head cDNA, RIKEN full-length enriched library, clone:3200002P20:lumican, full insert sequence. /FL=gb:BC005550.1 gb:NM_008524.1
1423631_at	59.3	A	0.5	2.1	4.29	I	0.00049	0.00049	gb:BB540797 /DB_XREF=gi:15412216 /DB_XREF=BB540797 /CLONE=E130109K18 /FEA=FLmRNA /CNT=44 /TID=Mm.103641.1 /TIER=Stack /STK=8 /UG=Mm.103641 /LL=23958 /UG_GENE=Nr2e3 /UG_TITLE=nuclear receptor subfamily 2, group E, member 3 /FL=gb:NM_013708.1 gb:AF204053.1 gb:AF148129.1 gb:BC017521.1
1423835_at	768	P	0.00024	2.1	4.29	I	2e-05	2e-05	gb:BC018484.1 /DB_XREF=gi:17391142 /FEA=FLmRNA /CNT=161 /TID=Mm.21082.1 /TIER=FL+Stack /STK=95 /UG=Mm.21082 /DEF=Mus musculus, Similar to hypothetical protein MGC2555, clone MGC:29018 IMAGE:3481880, mRNA, complete cds. /PROD=Similar to hypothetical protein MGC2555 /FL=gb:BC018484.1
1427769_x_at	202.4	A	0.08057	2.1	4.29	I	0.00017	0.00017	gb:X67685.1 /DB_XREF=gi:53299 /GEN=Mylc /FEA=mRNA /CNT=1 /TID=Mm.197678.1 /TIER=ConsEnd /STK=0 /UG=Mm.197678 /LL=17897 /DEF=M.musculus mRNA for ventricular alkali myosin light chain. /PROD=ventricular alkali myosin light chain
1428333_at	509.7	P	0.00024	2.1	4.29	I	2e-05	2e-05	gb:AK013740.1 /DB_XREF=gi:12851221 /FEA=mRNA /CNT=71 /TID=Mm.27579.1 /TIER=Stack /STK=52 /UG=Mm.27579 /LL=76976 /UG_GENE=2900062L11Rik /UG_TITLE=RIKEN cDNA 2900062L11 gene /DEF=Mus musculus adult male hippocampus cDNA, RIKEN full-length enriched library, clone:2900062L11:homolog to MICROSOMAL SIGNAL PEPTIDASE 23 KDA SUBUNIT (EC 3.4.-.-) (SPC2223), full insert sequence.
1433924_at	481.8	P	0.00024	2.1	4.29	I	4e-05	4e-05	gb:BM200248 /DB_XREF=gi:17753448 /DB_XREF=C0207H01-3 /CLONE=C0207H01 /FEA=EST /CNT=75 /TID=Mm.7952.2 /TIER=Stack /STK=51 /UG=Mm.7952 /LL=18616 /UG_GENE=Peg3 /UG_TITLE=paternally expressed 3
1434151_at	1519.6	P	0.00024	2.1	4.29	I	2e-05	2e-05	gb:AV171622 /DB_XREF=gi:16383588 /DB_XREF=AV171622 /CLONE=3300001H21 /FEA=EST /CNT=117 /TID=Mm.220975.2 /TIER=Stack /STK=40 /UG=Mm.220975 /LL=70152 /UG_GENE=2210414H16Rik /UG_TITLE=RIKEN cDNA 2210414H16 gene
1435184_at	437.2	P	0.00024	2.1	4.29	I	2e-05	2e-05	gb:BG066982 /DB_XREF=gi:12549551 /DB_XREF=H3049C04-3 /CLONE=H3049C04 /FEA=EST /CNT=34 /TID=Mm.25259.1 /TIER=Stack /STK=19 /UG=Mm.25259 /LL=97975 /UG_GENE=C81222 /UG_TITLE=expressed sequence C81222
1436991_x_at	15924.1	P	0.00024	2.1	4.29	I	2e-05	2e-05	gb:AV025559 /DB_XREF=gi:4802551 /DB_XREF=AV025559 /CLONE=1200014F04 /FEA=EST /CNT=33 /TID=Mm.21109.2 /TIER=Stack /STK=31 /UG=Mm.21109 /LL=14851 /UG_GENE=Gsn /UG_TITLE=gelsolin
1437902_s_at	841.6	P	0.01856	2.1	4.29	I	0.00027	0.00027	gb:AV012073 /DB_XREF=gi:4789060 /DB_XREF=AV012073 /CLONE=1110034H09 /FEA=EST /CNT=16 /TID=Mm.213063.3 /TIER=Stack /STK=13 /UG=Mm.213063 /UG_TITLE=Mus musculus, Similar to RIKEN cDNA 0610007L05 gene, clone MGC:18838 IMAGE:4212222, mRNA, complete cds
1438651_a_at	932.7	P	0.00024	2.1	4.29	I	2e-05	2e-05	gb:BB483357 /DB_XREF=gi:9400966 /DB_XREF=BB483357 /CLONE=D430019N22 /FEA=EST /CNT=10 /TID=Mm.29368.2 /TIER=Stack /STK=10 /UG=Mm.29368 /LL=23796 /UG_GENE=Agtrl1 /UG_TITLE=angiotensin receptor-like 1
1448259_at	1023.8	P	0.00024	2.1	4.29	I	2e-05	2e-05	gb:BI452727 /DB_XREF=gi:15243383 /DB_XREF=603169945F1 /CLONE=IMAGE:5249386 /FEA=FLmRNA /CNT=393 /TID=Mm.22763.1 /TIER=Stack /STK=69 /UG=Mm.22763 /LL=14314 /UG_GENE=Fstl /UG_TITLE=follistatin-like /FL=gb:M91380.1 gb:NM_008047.1
1448269_a_at	950.1	P	0.00024	2.1	4.29	I	2e-05	2e-05	gb:NM_026167.1 /DB_XREF=gi:13385673 /GEN=1200009K10Rik /FEA=FLmRNA /CNT=144 /TID=Mm.26546.1 /TIER=FL+Stack /STK=108 /UG=Mm.26546 /LL=67455 /DEF=Mus musculus RIKEN cDNA 1200009K10 gene (1200009K10Rik), mRNA. /PROD=RIKEN cDNA 1200009K10 /FL=gb:NM_026167.1
1448323_a_at	1096.6	P	0.00024	2.1	4.29	I	5e-05	5e-05	gb:BC019502.1 /DB_XREF=gi:18044514 /FEA=FLmRNA /CNT=224 /TID=Mm.2608.1 /TIER=FL+Stack /STK=91 /UG=Mm.2608 /LL=12111 /UG_GENE=Bgn /DEF=Mus musculus, biglycan, clone MGC:28669 IMAGE:4237268, mRNA, complete cds. /PROD=biglycan /FL=gb:BC005452.1 gb:NM_007542.2 gb:L20276.1 gb:BC019502.1
1448606_at	785.3	P	0.00073	2.1	4.29	I	2e-05	2e-05	gb:U70622.1 /DB_XREF=gi:1655990 /GEN=vzg-1 /FEA=FLmRNA /CNT=118 /TID=Mm.4772.1 /TIER=FL+Stack /STK=13 /UG=Mm.4772 /LL=14745 /DEF=Mus musculus lysophosphatidic acid receptor (vzg-1) mRNA, complete cds. /PROD=lysophosphatidic acid receptor /FL=gb:NM_010336.1 gb:BC025425.1 gb:U70622.1
1448845_at	33.2	A	0.27417	2.1	4.29	I	0.00031	0.00031	gb:NM_133982.1 /DB_XREF=gi:19527203 /GEN=AI851155 /FEA=FLmRNA /CNT=46 /TID=Mm.41435.1 /TIER=FL+Stack /STK=36 /UG=Mm.41435 /LL=102614 /DEF=Mus musculus expressed sequence AI851155 (AI851155), mRNA. /PROD=expressed sequence AI851155 /FL=gb:BC016085.1 gb:NM_133982.1
1449110_at	2068.5	P	0.00024	2.1	4.29	I	2e-05	2e-05	gb:BC018275.1 /DB_XREF=gi:17390648 /FEA=FLmRNA /CNT=192 /TID=Mm.687.1 /TIER=FL+Stack /STK=22 /UG=Mm.687 /LL=11852 /UG_GENE=Arhb /DEF=Mus musculus, ras homolog gene family, member B, clone MGC:19314 IMAGE:4168565, mRNA, complete cds. /PROD=ras homolog gene family, member B /FL=gb:NM_007483.1 gb:BC018275.1 gb:AF481943.1
1452248_at	187.1	A	0.21948	2.1	4.29	I	0.00055	0.00055	gb:BC023181.1 /DB_XREF=gi:18606253 /FEA=mRNA /CNT=60 /TID=Mm.35783.1 /TIER=Stack /STK=35 /UG=Mm.35783 /DEF=Mus musculus, clone IMAGE:4951047, mRNA, partial cds. /PROD=Unknown (protein for IMAGE:4951047)
1455820_x_at	4418	P	0.00024	2.1	4.29	I	2e-05	2e-05	gb:BB138434 /DB_XREF=gi:8793371 /DB_XREF=BB138434 /CLONE=9830147M16 /FEA=EST /CNT=55 /TID=Mm.4603.3 /TIER=Stack /STK=51 /UG=Mm.4603 /LL=20778 /UG_GENE=Srb1 /UG_TITLE=scavenger receptor class B1
1456629_at	342.7	P	0.00073	2.1	4.29	I	4e-05	4e-05	gb:BG075321 /DB_XREF=gi:12557890 /DB_XREF=H3145H05-3 /CLONE=H3145H05 /FEA=EST /CNT=13 /TID=Mm.29088.3 /TIER=Stack /STK=8 /UG=Mm.29088 /LL=80880 /UG_GENE=0610013D04Rik /UG_TITLE=RIKEN cDNA 0610013D04 gene
1459911_at	86.3	A	0.27417	2.1	4.29	I	0.00031	0.00031	gb:AA285490 /DB_XREF=gi:1929684 /DB_XREF=vb82f11.r1 /CLONE=IMAGE:763533 /FEA=EST /CNT=7 /TID=Mm.26608.1 /TIER=ConsEnd /STK=0 /UG=Mm.26608 /UG_TITLE=ESTs
1416729_at	193.3	P	0.0376	2	4	I	0.00013	0.00013	gb:NM_008877.1 /DB_XREF=gi:6679380 /GEN=Plg /FEA=FLmRNA /CNT=196 /TID=Mm.971.1 /TIER=FL+Stack /STK=71 /UG=Mm.971 /LL=18815 /DEF=Mus musculus plasminogen (Plg), mRNA. /PROD=plasminogen /FL=gb:J04766.1 gb:NM_008877.1 gb:BC014773.1
1417129_a_at	161.9	P	0.03027	2	4	I	0.00069	0.00069	gb:U68384.1 /DB_XREF=gi:1679671 /GEN=Mrg1b /FEA=FLmRNA /CNT=105 /TID=Mm.31436.1 /TIER=FL+Stack /STK=55 /UG=Mm.31436 /LL=17536 /DEF=Mus musculus Meis1-related protein 1b (Mrg1b) mRNA, complete cds. /PROD=Meis1-related protein 1b /FL=gb:NM_010825.1 gb:BC017375.1 gb:U68384.1
1417130_s_at	4365.4	P	0.00024	2	4	I	2e-05	2e-05	gb:NM_020581.1 /DB_XREF=gi:10181163 /GEN=Angptl4 /FEA=FLmRNA /CNT=99 /TID=Mm.196189.1 /TIER=FL+Stack /STK=55 /UG=Mm.196189 /LL=57875 /DEF=Mus musculus angiopoietin-like 4 (Angptl4), mRNA. /PROD=fibrinogenangiopoietin-related protein /FL=gb:NM_020581.1 gb:BC021343.1 gb:AF169313.1 gb:AF123261.1 gb:BC025797.1 gb:AB054540.1 gb:AF278699.1 gb:BC006611.1
1417765_a_at	235.3	P	0.00024	2	4	I	2e-05	2e-05	gb:NM_007446.1 /DB_XREF=gi:6996908 /GEN=Amy1 /FEA=FLmRNA /CNT=179 /TID=Mm.33941.1 /TIER=FL+Stack /STK=36 /UG=Mm.33941 /LL=11722 /DEF=Mus musculus amylase 1, salivary (Amy1), mRNA. /PROD=amylase 1, salivary /FL=gb:NM_007446.1 gb:BC009121.1
1417877_at	447.2	P	0.00024	2	4	I	2e-05	2e-05	gb:NM_026189.1 /DB_XREF=gi:13385701 /GEN=2310005P05Rik /FEA=FLmRNA /CNT=66 /TID=Mm.6825.1 /TIER=FL+Stack /STK=34 /UG=Mm.6825 /LL=67484 /DEF=Mus musculus RIKEN cDNA 2310005P05 gene (2310005P05Rik), mRNA. /PROD=RIKEN cDNA 2310005P05 /FL=gb:NM_026189.1
1418595_at	1266.9	P	0.00024	2	4	I	2e-05	2e-05	gb:NM_020568.1 /DB_XREF=gi:10181203 /GEN=S3-12-pending /FEA=FLmRNA /CNT=45 /TID=Mm.12966.1 /TIER=FL+Stack /STK=21 /UG=Mm.12966 /LL=57435 /DEF=Mus musculus plasma membrane associated protein, S3-12 (S3-12-pending), mRNA. /PROD=plasma membrane associated protein, S3-12 /FL=gb:AF064748.1 gb:NM_020568.1
1419365_at	112.3	P	0.0376	2	4	I	0.00097	0.00097	gb:AV377516 /DB_XREF=gi:16398135 /DB_XREF=AV377516 /CLONE=9130231E21 /FEA=FLmRNA /CNT=79 /TID=Mm.20615.1 /TIER=Stack /STK=32 /UG=Mm.20615 /LL=18631 /UG_GENE=Pex11a /UG_TITLE=peroxisomal biogenesis factor 11a /FL=gb:BC023439.1 gb:AF093669.1 gb:NM_011068.1
1419498_at	238.2	P	0.00586	2	4	I	0.00035	0.00035	gb:NM_025655.1 /DB_XREF=gi:13385117 /GEN=2010002A20Rik /FEA=FLmRNA /CNT=29 /TID=Mm.25138.1 /TIER=FL+Stack /STK=9 /UG=Mm.25138 /LL=66601 /DEF=Mus musculus RIKEN cDNA 2010002A20 gene (2010002A20Rik), mRNA. /PROD=RIKEN cDNA 2010002A20 /FL=gb:NM_025655.1
1425321_a_at	113.5	P	0.00293	2	4	I	7e-05	7e-05	gb:AB059644.1 /DB_XREF=gi:14289186 /FEA=FLmRNA /CNT=3 /TID=Mm.89607.3 /TIER=FL /STK=3 /UG=Mm.89607 /LL=94040 /UG_GENE=Clmn /DEF=Mus musculus calmin isoform d mRNA for calmin beta, complete cds. /PROD=calmin beta /FL=gb:AB059644.1
1437378_x_at	4864	P	0.00024	2	4	I	2e-05	2e-05	gb:BB224405 /DB_XREF=gi:8893017 /DB_XREF=BB224405 /CLONE=A530086H16 /FEA=EST /CNT=20 /TID=Mm.4603.4 /TIER=Stack /STK=19 /UG=Mm.4603 /LL=20778 /UG_GENE=Srb1 /UG_TITLE=scavenger receptor class B1
1448417_at	89	A	0.19458	2	4	I	0.00087	0.00087	gb:NM_013610.1 /DB_XREF=gi:7305314 /GEN=Ninj1 /FEA=FLmRNA /CNT=132 /TID=Mm.18503.1 /TIER=FL+Stack /STK=76 /UG=Mm.18503 /LL=18081 /DEF=Mus musculus ninjurin 1 (Ninj1), mRNA. /PROD=ninjurin 1 /FL=gb:U91513.1 gb:NM_013610.1
1448839_at	706.6	P	0.00024	2	4	I	2e-05	2e-05	gb:NM_030697.1 /DB_XREF=gi:13507631 /GEN=0610013D04Rik /FEA=FLmRNA /CNT=58 /TID=Mm.29088.1 /TIER=FL+Stack /STK=37 /UG=Mm.29088 /LL=80880 /DEF=Mus musculus RIKEN cDNA 0610013D04 gene (0610013D04Rik), mRNA. /PROD=RIKEN cDNA 0610013D04 gene /FL=gb:NM_030697.1
1449146_at	189.5	P	0.00195	2	4	I	5e-05	5e-05	gb:NM_010929.1 /DB_XREF=gi:6754873 /GEN=Notch4 /FEA=FLmRNA /CNT=45 /TID=Mm.173813.1 /TIER=FL+Stack /STK=21 /UG=Mm.173813 /LL=18132 /DEF=Mus musculus Notch gene homolog 4, (Drosophila) (Notch4), mRNA. /PROD=Notch gene homolog 4, (Drosophila) /FL=gb:NM_010929.1
1449147_at	793.5	P	0.00073	2	4	I	7e-05	7e-05	gb:NM_023850.1 /DB_XREF=gi:12963844 /GEN=Chst1 /FEA=FLmRNA /CNT=40 /TID=Mm.38021.1 /TIER=FL+Stack /STK=21 /UG=Mm.38021 /LL=76969 /DEF=Mus musculus carbohydrate (keratan sulfate Gal-6) sulfotransferase 1 (Chst1), mRNA. /PROD=carbohydrate (keratan sulfate Gal-6)sulfotransferase 1 /FL=gb:AF280087.1 gb:NM_023850.1
1449335_at	1254.9	P	0.00024	2	4	I	2e-05	2e-05	gb:BI111620 /DB_XREF=gi:14562521 /DB_XREF=602895984F1 /CLONE=IMAGE:5025861 /FEA=FLmRNA /CNT=399 /TID=Mm.4871.1 /TIER=Stack /STK=19 /UG=Mm.4871 /LL=21859 /UG_GENE=Timp3 /UG_TITLE=tissue inhibitor of metalloproteinase 3 /FL=gb:BC014713.1 gb:L19622.1 gb:L27424.1 gb:NM_011595.1
1450387_s_at	59.1	A	0.11157	2	4	I	0.00019	0.00019	gb:NM_009647.1 /DB_XREF=gi:6753021 /GEN=Ak4 /FEA=FLmRNA /CNT=131 /TID=Mm.42040.1 /TIER=FL+Stack /STK=70 /UG=Mm.42040 /LL=11639 /DEF=Mus musculus adenylate kinase 4 (Ak4), mRNA. /PROD=adenylate kinase 4 /FL=gb:D85036.1 gb:NM_009647.1 gb:AB020239.1
1451200_at	1306.7	P	0.00024	2	4	I	2e-05	2e-05	gb:BI109632 /DB_XREF=gi:14560533 /DB_XREF=602897602F1 /CLONE=IMAGE:5027280 /FEA=FLmRNA /CNT=232 /TID=Mm.42027.1 /TIER=Stack /STK=9 /UG=Mm.42027 /LL=16561 /UG_GENE=Kif1b /UG_TITLE=kinesin heavy chain member 1B /FL=gb:AF090190.1 gb:AF131865.1
1415904_at	13632.4	P	0.00024	1.9	3.73	I	2e-05	2e-05	gb:NM_008509.1 /DB_XREF=gi:6678709 /GEN=Lpl /FEA=FLmRNA /CNT=419 /TID=Mm.1514.1 /TIER=FL+Stack /STK=23 /UG=Mm.1514 /LL=16956 /DEF=Mus musculus lipoprotein lipase (Lpl), mRNA. /PROD=lipoprotein lipase /FL=gb:BC003305.1 gb:NM_008509.1
1416160_at	84.3	P	0.00586	1.9	3.73	I	8e-05	8e-05	gb:AI463873 /DB_XREF=gi:4317903 /DB_XREF=va66e02.y1 /CLONE=IMAGE:736346 /FEA=FLmRNA /CNT=177 /TID=Mm.16519.1 /TIER=ConsEnd /STK=0 /UG=Mm.16519 /LL=11819 /UG_GENE=Nr2f2 /UG_TITLE=nuclear receptor subfamily 2, group F, member 2 /FL=gb:NM_009697.1 gb:U07635.1
1416666_at	647	P	0.00024	1.9	3.73	I	2e-05	2e-05	gb:NM_009255.1 /DB_XREF=gi:6678098 /GEN=Serpine2 /FEA=FLmRNA /CNT=173 /TID=Mm.3093.1 /TIER=FL+Stack /STK=75 /UG=Mm.3093 /LL=20720 /DEF=Mus musculus serine (or cysteine) proteinase inhibitor, clade E (nexin, plasminogen activator inhibitor type 1), member 2 (Serpine2), mRNA. /PROD=serine protease inhibitor 4 /FL=gb:NM_009255.1 gb:BC010675.1
1417073_a_at	2037.5	P	0.00024	1.9	3.73	I	2e-05	2e-05	gb:NM_021881.1 /DB_XREF=gi:11527387 /GEN=qk /FEA=FLmRNA /CNT=122 /TID=Mm.2655.1 /TIER=FL+Stack /STK=58 /UG=Mm.2655 /LL=19317 /DEF=Mus musculus quaking (qk), mRNA. /PROD=quaking protein /FL=gb:NM_021881.1
1418736_at	271.1	P	0.00024	1.9	3.73	I	2e-05	2e-05	gb:BC003835.1 /DB_XREF=gi:13277932 /FEA=FLmRNA /CNT=41 /TID=Mm.153710.1 /TIER=FL+Stack /STK=19 /UG=Mm.153710 /LL=26879 /UG_GENE=B3galt3 /DEF=Mus musculus, UDP-Gal:betaGlcNAc beta 1,3-galactosyltransferase, polypeptide 3, clone MGC:6335 IMAGE:3486016, mRNA, complete cds. /PROD=UDP-Gal:betaGlcNAc beta1,3-galactosyltransferase, polypeptide 3 /FL=gb:BC003835.1 gb:NM_020026.1
1418920_at	752.4	P	0.00024	1.9	3.73	I	8e-05	8e-05	gb:NM_021719.1 /DB_XREF=gi:14149747 /GEN=Cldn15 /FEA=FLmRNA /CNT=36 /TID=Mm.87202.1 /TIER=FL+Stack /STK=16 /UG=Mm.87202 /LL=60363 /DEF=Mus musculus claudin 15 (Cldn15), mRNA. /PROD=claudin 15 /FL=gb:NM_021719.1 gb:BC023428.1
1419185_a_at	128.8	P	0.0376	1.9	3.73	I	8e-05	8e-05	gb:AF245479.1 /DB_XREF=gi:13383357 /GEN=Mio /FEA=FLmRNA /CNT=30 /TID=Mm.34213.1 /TIER=FL+Stack /STK=12 /UG=Mm.34213 /LL=58805 /DEF=Mus musculus Mlx interactor kappa (Mio) mRNA, complete cds, alternatively spliced. /PROD=Mlx interactor kappa /FL=gb:NM_021455.1 gb:AF156604.1 gb:AF245479.1 gb:AF245475.1 gb:AF245478.1 gb:AF245476.1
1419499_at	4971.6	P	0.00024	1.9	3.73	I	2e-05	2e-05	gb:NM_008149.1 /DB_XREF=gi:6680056 /GEN=Gpam /FEA=FLmRNA /CNT=39 /TID=Mm.87773.1 /TIER=FL+Stack /STK=9 /UG=Mm.87773 /LL=14732 /DEF=Mus musculus glycerol-3-phosphate acyltransferase, mitochondrial (Gpam), mRNA. /PROD=glycerol-3-phosphate acyltransferase,mitochondrial /FL=gb:NM_008149.1 gb:M77003.1
1420553_x_at	157.7	P	0.00024	1.9	3.73	I	2e-05	2e-05	gb:NM_009243.1 /DB_XREF=gi:6678078 /GEN=Spi1-1 /FEA=FLmRNA /CNT=10 /TID=Mm.218230.1 /TIER=FL /STK=4 /UG=Mm.218230 /LL=20700 /DEF=Mus musculus serine protease inhibitor 1-1 (Spi1-1), mRNA. /PROD=serine protease inhibitor 1-1 /FL=gb:M75721.1 gb:NM_009243.1
1421184_a_at	88.2	A	0.19458	1.9	3.73	I	0.00024	0.00024	gb:NM_027334.1 /DB_XREF=gi:13386219 /GEN=2210414H16Rik /FEA=FLmRNA /CNT=12 /TID=Mm.220975.1 /TIER=FL /STK=2 /UG=Mm.220975 /LL=70152 /DEF=Mus musculus RIKEN cDNA 2210414H16 gene (2210414H16Rik), mRNA. /PROD=RIKEN cDNA 2210414H16 /FL=gb:NM_027334.1
1423110_at	505.1	P	0.00586	1.9	3.73	I	0.00021	0.00021	gb:AW545978 /DB_XREF=gi:7191445 /DB_XREF=L0002F07-3 /CLONE=L0002F07 /FEA=FLmRNA /CNT=461 /TID=Mm.4482.1 /TIER=Stack /STK=50 /UG=Mm.4482 /LL=12843 /UG_GENE=Col1a2 /UG_TITLE=procollagen, type I, alpha 2 /FL=gb:NM_007743.1 gb:BC007158.1
1423828_at	2014.5	P	0.00195	1.9	3.73	I	4e-05	4e-05	gb:AF127033.1 /DB_XREF=gi:9937096 /FEA=FLmRNA /CNT=402 /TID=Mm.3760.1 /TIER=FL+Stack /STK=97 /UG=Mm.3760 /LL=14104 /UG_GENE=Fasn /DEF=Mus musculus fatty acid synthase mRNA, complete cds. /PROD=fatty acid synthase /FL=gb:AF127033.1
1425028_a_at	699.6	P	0.00024	1.9	3.73	I	2e-05	2e-05	gb:BC024358.1 /DB_XREF=gi:19353392 /FEA=FLmRNA /CNT=20 /TID=Mm.646.2 /TIER=FL+Stack /STK=8 /UG=Mm.646 /LL=22004 /UG_GENE=Tpm2 /DEF=Mus musculus, tropomyosin 2 (beta), clone MGC:35840 IMAGE:4990394, mRNA, complete cds. /PROD=tropomyosin 2 (beta) /FL=gb:BC024358.1
1428722_at	245.1	P	0.01416	1.9	3.73	I	0.00021	0.00021	gb:AK009042.1 /DB_XREF=gi:12843595 /FEA=mRNA /CNT=43 /TID=Mm.20240.1 /TIER=Stack /STK=24 /UG=Mm.20240 /LL=76722 /UG_GENE=Ckmt2 /UG_TITLE=creatine kinase, mitochondrial 2 /DEF=Mus musculus adult male tongue cDNA, RIKEN full-length enriched library, clone:2300008A19:creatine kinase, mitochondrial 2, full insert sequence.
1434976_x_at	2013.5	P	0.00024	1.9	3.73	I	2e-05	2e-05	gb:AV216412 /DB_XREF=gi:6157257 /DB_XREF=AV216412 /CLONE=2410160M04 /FEA=EST /CNT=24 /TID=Mm.6700.2 /TIER=Stack /STK=22 /UG=Mm.6700 /LL=13685 /UG_GENE=Eif4ebp1 /UG_TITLE=eukaryotic translation initiation factor 4E binding protein 1
1436297_a_at	2540.5	P	0.00024	1.9	3.73	I	2e-05	2e-05	gb:AW212189 /DB_XREF=gi:6518208 /DB_XREF=uo83f05.x1 /CLONE=IMAGE:2649153 /FEA=EST /CNT=10 /TID=Mm.41665.2 /TIER=Stack /STK=10 /UG=Mm.41665 /LL=66168 /UG_GENE=1110025J15Rik /UG_TITLE=RIKEN cDNA 1110025J15 gene
1438945_x_at	2243.1	P	0.00024	1.9	3.73	I	2e-05	2e-05	gb:BB142324 /DB_XREF=gi:8797261 /DB_XREF=BB142324 /CLONE=9930014N10 /FEA=EST /CNT=9 /TID=Mm.4504.5 /TIER=Stack /STK=9 /UG=Mm.4504 /LL=14609 /UG_GENE=Gja1 /UG_TITLE=gap junction membrane channel protein alpha 1
1438957_x_at	3612	P	0.00024	1.9	3.73	I	2e-05	2e-05	gb:BB027654 /DB_XREF=gi:8205334 /DB_XREF=BB027654 /CLONE=5330438H07 /FEA=EST /CNT=9 /TID=Mm.196477.3 /TIER=Stack /STK=9 /UG=Mm.196477 /LL=76849 /UG_GENE=5730450N06Rik /UG_TITLE=RIKEN cDNA 5730450N06 gene
1448908_at	1237.4	P	0.00122	1.9	3.73	I	2e-05	2e-05	gb:NM_080555.1 /DB_XREF=gi:18017589 /GEN=Ppap2b /FEA=FLmRNA /CNT=81 /TID=Mm.29124.1 /TIER=FL+Stack /STK=32 /UG=Mm.29124 /LL=67916 /DEF=Mus musculus phosphatidic acid phosphatase type 2B (Ppap2b), mRNA. /PROD=phosphatidic acid phosphatase type 2B /FL=gb:NM_080555.1 gb:BC005558.1
1448986_x_at	1276.3	P	0.00293	1.9	3.73	I	4e-05	4e-05	gb:NM_010062.1 /DB_XREF=gi:6753653 /GEN=Dnase2a /FEA=FLmRNA /CNT=38 /TID=Mm.220988.1 /TIER=FL+Stack /STK=29 /UG=Mm.220988 /LL=13423 /DEF=Mus musculus deoxyribonuclease II alpha (Dnase2a), mRNA. /PROD=deoxyribonuclease II /FL=gb:NM_010062.1 gb:AF045741.1
1451978_at	272.6	P	0.00806	1.9	3.73	I	3e-05	3e-05	gb:AF357006.1 /DB_XREF=gi:15420511 /GEN=Loxl1 /FEA=FLmRNA /CNT=93 /TID=Mm.21049.1 /TIER=FL+Stack /STK=43 /UG=Mm.21049 /LL=16949 /DEF=Mus musculus lysyl oxidase-like 1 (Loxl1) mRNA, complete cds. /PROD=lysyl oxidase-like 1 /FL=gb:AF357006.1
1452590_a_at	719.3	P	0.02393	1.9	3.73	I	0.00035	0.00035	gb:BB609699 /DB_XREF=gi:16451414 /DB_XREF=BB609699 /CLONE=1110053N20 /FEA=mRNA /CNT=51 /TID=Mm.29491.1 /TIER=Stack /STK=29 /UG=Mm.29491 /UG_TITLE=Mus musculus, clone IMAGE:1265114, mRNA, partial cds
1455098_a_at	32.3	A	0.06763	1.9	3.73	I	4e-05	4e-05	gb:BB251864 /DB_XREF=gi:8944610 /DB_XREF=BB251864 /CLONE=A730048G24 /FEA=EST /CNT=26 /TID=Mm.3667.3 /TIER=Stack /STK=25 /UG=Mm.3667 /LL=22370 /UG_GENE=Vtn /UG_TITLE=vitronectin
1456195_x_at	521.5	P	0.00024	1.9	3.73	I	2e-05	2e-05	gb:BB543979 /DB_XREF=gi:9615202 /DB_XREF=BB543979 /CLONE=E130214B14 /FEA=EST /CNT=14 /TID=Mm.6424.5 /TIER=Stack /STK=14 /UG=Mm.6424 /LL=16419 /UG_GENE=Itgb5 /UG_TITLE=integrin beta 5
1456424_s_at	5911.8	P	0.00024	1.9	3.73	I	2e-05	2e-05	gb:AI591480 /DB_XREF=gi:4600528 /DB_XREF=vt15g11.x1 /CLONE=IMAGE:1163204 /FEA=EST /CNT=13 /TID=Mm.7046.3 /TIER=Stack /STK=10 /UG=Mm.7046 /LL=19025 /UG_GENE=Ppgb /UG_TITLE=protective protein for beta-galactosidase
1456437_x_at	672.4	P	0.00024	1.9	3.73	I	3e-05	3e-05	gb:BB558917 /DB_XREF=gi:9645283 /DB_XREF=BB558917 /CLONE=E330036H09 /FEA=EST /CNT=11 /TID=Mm.24276.3 /TIER=Stack /STK=10 /UG=Mm.24276 /LL=50909 /UG_GENE=C1r /UG_TITLE=complement component 1, r subcomponent
1415923_at	147.9	P	0.00293	1.8	3.48	I	2e-05	2e-05	gb:NM_010882.1 /DB_XREF=gi:6754805 /GEN=Ndn /FEA=FLmRNA /CNT=258 /TID=Mm.7089.1 /TIER=FL+Stack /STK=168 /UG=Mm.7089 /LL=17984 /DEF=Mus musculus necdin (Ndn), mRNA. /PROD=necdin /FL=gb:NM_010882.1 gb:M80840.1 gb:BC015268.1
1416203_at	3479.4	P	0.00024	1.8	3.48	I	2e-05	2e-05	gb:NM_007472.1 /DB_XREF=gi:6680709 /GEN=Aqp1 /FEA=FLmRNA /CNT=262 /TID=Mm.18625.1 /TIER=FL+Stack /STK=113 /UG=Mm.18625 /LL=11826 /DEF=Mus musculus aquaporin 1 (Aqp1), mRNA. /PROD=aquaporin 1 /FL=gb:NM_007472.1 gb:BC007125.1 gb:L02914.1
1416255_at	410.5	P	0.02393	1.8	3.48	I	0.00031	0.00031	gb:AF216832.1 /DB_XREF=gi:9651630 /GEN=Gja4 /FEA=FLmRNA /CNT=129 /TID=Mm.24615.1 /TIER=FL+Stack /STK=107 /UG=Mm.24615 /LL=14612 /DEF=Mus musculus gap junction channel subunit protein connexin37 (Gja4) mRNA, complete cds. /PROD=gap junction channel subunit protein connexin37 /FL=gb:AF216832.1 gb:NM_008120.1
1416411_at	336.1	P	0.00122	1.8	3.48	I	2e-05	2e-05	gb:NM_008183.1 /DB_XREF=gi:6680120 /GEN=Gstm2 /FEA=FLmRNA /CNT=135 /TID=Mm.14601.1 /TIER=FL+Stack /STK=91 /UG=Mm.14601 /LL=14863 /DEF=Mus musculus glutathione S-transferase, mu 2 (Gstm2), mRNA. /PROD=glutathione-S-transferase, mu 2 /FL=gb:J04696.1 gb:NM_008183.1
1416855_at	972	P	0.00073	1.8	3.48	I	4e-05	4e-05	gb:NM_008086.1 /DB_XREF=gi:6679940 /GEN=Gas1 /FEA=FLmRNA /CNT=147 /TID=Mm.22701.1 /TIER=FL+Stack /STK=66 /UG=Mm.22701 /LL=14451 /DEF=Mus musculus growth arrest specific 1 (Gas1), mRNA. /PROD=growth arrest specific 1 /FL=gb:NM_008086.1
1417181_a_at	170	P	0.00024	1.8	3.48	I	2e-05	2e-05	gb:AV213603 /DB_XREF=gi:6154717 /DB_XREF=AV213603 /CLONE=2410128L13 /FEA=FLmRNA /CNT=114 /TID=Mm.4651.1 /TIER=Stack /STK=9 /UG=Mm.4651 /LL=16579 /UG_GENE=Kifap3 /UG_TITLE=kinesin-associated protein 3 /FL=gb:NM_010629.1 gb:D50367.1
1417686_at	216.5	P	0.01074	1.8	3.48	I	8e-05	8e-05	gb:NM_019516.1 /DB_XREF=gi:9506756 /GEN=Lgals12 /FEA=FLmRNA /CNT=71 /TID=Mm.87546.1 /TIER=FL+Stack /STK=38 /UG=Mm.87546 /LL=56072 /DEF=Mus musculus lectin, galactose binding, soluble 12 (Lgals12), mRNA. /PROD=lectin, galactose binding, soluble 12 /FL=gb:AF223223.1 gb:AF244979.1 gb:AF244978.1 gb:NM_019516.1
1418058_at	1713.7	P	0.00024	1.8	3.48	I	2e-05	2e-05	gb:NM_133222.1 /DB_XREF=gi:18875377 /GEN=ETL1 /FEA=FLmRNA /CNT=65 /TID=Mm.27242.1 /TIER=FL+Stack /STK=31 /UG=Mm.27242 /LL=170757 /DEF=Mus musculus ETL1 (ETL1), mRNA. /PROD=ETL1 /FL=gb:BC017134.1 gb:AF385682.1 gb:NM_133222.1
1419137_at	531.4	P	0.00024	1.8	3.48	I	0.00044	0.00044	gb:NM_021423.1 /DB_XREF=gi:10946785 /GEN=Shank3 /FEA=FLmRNA /CNT=22 /TID=Mm.40237.1 /TIER=FL+Stack /STK=13 /UG=Mm.40237 /LL=58234 /DEF=Mus musculus SH3ankyrin domain gene 3 (Shank3), mRNA. /PROD=SH3ankyrin domain gene 3 /FL=gb:NM_021423.1
1421917_at	441.1	P	0.00024	1.8	3.48	I	2e-05	2e-05	gb:AW537708 /DB_XREF=gi:7180221 /DB_XREF=G0120F08-3 /CLONE=G0120F08 /FEA=FLmRNA /CNT=98 /TID=Mm.2924.1 /TIER=Stack /STK=10 /UG=Mm.2924 /LL=18595 /UG_GENE=Pdgfra /UG_TITLE=platelet derived growth factor receptor, alpha polypeptide /FL=gb:NM_011058.1 gb:M84607.1 gb:M57683.1
1422536_at	225	P	0.0376	1.8	3.48	I	0.00035	0.00035	gb:NM_009406.1 /DB_XREF=gi:6678392 /GEN=Tnni3 /FEA=FLmRNA /CNT=72 /TID=Mm.604.1 /TIER=FL+Stack /STK=42 /UG=Mm.604 /LL=21954 /DEF=Mus musculus troponin I, cardiac (Tnni3), mRNA. /PROD=troponin I, cardiac /FL=gb:NM_009406.1 gb:U09181.1
1422671_s_at	281.6	P	0.00073	1.8	3.48	I	2e-05	2e-05	gb:NM_028279.1 /DB_XREF=gi:13386297 /GEN=Naalad2 /FEA=FLmRNA /CNT=30 /TID=Mm.7060.1 /TIER=FL+Stack /STK=20 /UG=Mm.7060 /LL=72560 /DEF=Mus musculus N-acetylated alpha-linked acidic dipeptidase 2 (Naalad2), mRNA. /PROD=N-acetylated alpha-linked acidic dipeptidase 2 /FL=gb:NM_028279.1
1424051_at	743.4	P	0.00024	1.8	3.48	I	2e-05	2e-05	gb:BC013560.1 /DB_XREF=gi:15488859 /FEA=FLmRNA /CNT=215 /TID=Mm.181021.1 /TIER=FL+Stack /STK=58 /UG=Mm.181021 /LL=12827 /UG_GENE=Col4a2 /DEF=Mus musculus, clone MGC:7371 IMAGE:3487528, mRNA, complete cds. /PROD=Unknown (protein for MGC:7371) /FL=gb:BC013560.1 gb:J04695.1
1424755_at	141.4	P	0.00293	1.8	3.48	I	2e-05	2e-05	gb:BC017516.1 /DB_XREF=gi:17028403 /FEA=FLmRNA /CNT=56 /TID=Mm.50610.1 /TIER=FL+Stack /STK=17 /UG=Mm.50610 /DEF=Mus musculus, Similar to huntingtin interacting protein 1, clone MGC:27616 IMAGE:4504441, mRNA, complete cds. /PROD=Similar to huntingtin interacting protein 1 /FL=gb:BC017516.1
1424770_at	1552.9	P	0.00586	1.8	3.48	I	4e-05	4e-05	gb:BI248947 /DB_XREF=gi:14795837 /DB_XREF=602992549F1 /CLONE=IMAGE:5148205 /FEA=FLmRNA /CNT=234 /TID=Mm.130433.1 /TIER=Stack /STK=20 /UG=Mm.130433 /UG_TITLE=Mus musculus, Similar to Caldesmon 1, clone MGC:30319 IMAGE:5148205, mRNA, complete cds /FL=gb:BC019435.1
1426951_at	602.4	P	0.00122	1.8	3.48	I	0.00077	0.00077	gb:AV227314 /DB_XREF=gi:16385433 /DB_XREF=AV227314 /CLONE=4222402K14 /FEA=mRNA /CNT=125 /TID=Mm.19271.1 /TIER=Stack /STK=27 /UG=Mm.19271 /LL=50766 /UG_GENE=Crim1 /UG_TITLE=cysteine-rich motor neuron 1
1427699_a_at	149.2	A	0.12964	1.8	3.48	I	0.00062	0.00062	gb:L08663.1 /DB_XREF=gi:293797 /FEA=mRNA /CNT=1 /TID=Mm.220855.2 /TIER=ConsEnd /STK=0 /UG=Mm.220855 /LL=19247 /UG_GENE=Ptpn11 /UG_TITLE=protein tyrosine phosphatase, non-receptor type 11 /DEF=Mouse mRNA sequence.
1429427_s_at	163.2	P	0.00024	1.8	3.48	I	2e-05	2e-05	gb:BB283754 /DB_XREF=gi:8984203 /DB_XREF=BB283754 /CLONE=A930103E07 /FEA=mRNA /CNT=180 /TID=Mm.4269.4 /TIER=Stack /STK=22 /UG=Mm.4269 /LL=21413 /UG_GENE=Tcf4 /UG_TITLE=transcription factor 4
1433662_s_at	2942.4	P	0.00122	1.8	3.48	I	5e-05	5e-05	gb:C81601 /DB_XREF=gi:2521931 /DB_XREF=C81601 /CLONE=J0102A12 /FEA=EST /CNT=172 /TID=Mm.206505.1 /TIER=Stack /STK=29 /UG=Mm.206505 /LL=52894 /UG_GENE=D11Bwg1104e /UG_TITLE=DNA segment, Chr 11, Brigham & Womens Genetics 1104 expressed
1434369_a_at	705.4	P	0.00024	1.8	3.48	I	2e-05	2e-05	gb:AV016515 /DB_XREF=gi:4793507 /DB_XREF=AV016515 /CLONE=1110065N23 /FEA=EST /CNT=34 /TID=Mm.178.3 /TIER=Stack /STK=34 /UG=Mm.178 /LL=12955 /UG_GENE=Cryab /UG_TITLE=crystallin, alpha B
1435321_at	878.8	P	0.00122	1.8	3.48	I	3e-05	3e-05	gb:BM117827 /DB_XREF=gi:17080845 /DB_XREF=L0856H05-3 /CLONE=L0856H05 /FEA=EST /CNT=58 /TID=Mm.18830.1 /TIER=Stack /STK=17 /UG=Mm.18830 /UG_TITLE=ESTs, Weakly similar to LIM domain only 7 isoform a (Homo sapiens) (H.sapiens)
1438650_x_at	1516.2	P	0.00073	1.8	3.48	I	5e-05	5e-05	gb:AV330726 /DB_XREF=gi:6370778 /DB_XREF=AV330726 /CLONE=6330516I19 /FEA=EST /CNT=10 /TID=Mm.4504.4 /TIER=Stack /STK=10 /UG=Mm.4504 /LL=14609 /UG_GENE=Gja1 /UG_TITLE=gap junction membrane channel protein alpha 1
1448352_at	442.7	P	0.01856	1.8	3.48	I	0.00069	0.00069	gb:BB705823 /DB_XREF=gi:16054658 /DB_XREF=BB705823 /CLONE=7420482N24 /FEA=FLmRNA /CNT=162 /TID=Mm.92659.1 /TIER=Stack /STK=19 /UG=Mm.92659 /LL=17024 /UG_GENE=Luzp1 /UG_TITLE=leucine zipper protein 1 /FL=gb:L49344.1 gb:NM_024452.1
1448421_s_at	223.7	P	0.00024	1.8	3.48	I	4e-05	4e-05	gb:NM_025711.1 /DB_XREF=gi:13385169 /GEN=Aspn /FEA=FLmRNA /CNT=119 /TID=Mm.25755.1 /TIER=FL+Stack /STK=76 /UG=Mm.25755 /LL=66695 /DEF=Mus musculus asporin (Aspn), mRNA. /PROD=asporin /FL=gb:NM_025711.1 gb:AF316825.1
1449592_at	429.5	P	0.01416	1.8	3.48	I	0.00062	0.00062	gb:NM_009328.1 /DB_XREF=gi:6678236 /GEN=Tcf15 /FEA=FLmRNA /CNT=13 /TID=Mm.3881.1 /TIER=FL /STK=6 /UG=Mm.3881 /LL=21407 /DEF=Mus musculus transcription factor 15 (Tcf15), mRNA. /PROD=transcription factor 15 /FL=gb:NM_009328.1 gb:U18658.1
1449876_at	52.5	A	0.24609	1.8	3.48	I	0.00035	0.00035	gb:NM_011160.1 /DB_XREF=gi:6755155 /GEN=Prkg1 /FEA=FLmRNA /CNT=10 /TID=Mm.45826.1 /TIER=FL /STK=5 /UG=Mm.45826 /LL=19091 /DEF=Mus musculus protein kinase, cGMP-dependent, type I (Prkg1), mRNA. /PROD=protein kinase, cGMP-dependent, type I /FL=gb:AF084547.1 gb:NM_011160.1
1450658_at	371.5	P	0.00024	1.8	3.48	I	2e-05	2e-05	gb:BB658835 /DB_XREF=gi:16492659 /DB_XREF=BB658835 /CLONE=D330012A01 /FEA=FLmRNA /CNT=66 /TID=Mm.39718.1 /TIER=ConsEnd /STK=0 /UG=Mm.39718 /LL=23794 /UG_GENE=Adamts5 /UG_TITLE=a disintegrin-like and metalloprotease (reprolysin type) with thrombospondin type 1 motif, 5 (aggrecanase-2) /FL=gb:NM_011782.1 gb:AF140673.1
1450883_a_at	3210.6	P	0.00024	1.8	3.48	I	2e-05	2e-05	gb:BE307351 /DB_XREF=gi:9162326 /DB_XREF=601098766F1 /CLONE=IMAGE:3497416 /FEA=FLmRNA /CNT=240 /TID=Mm.18628.1 /TIER=Stack /STK=20 /UG=Mm.18628 /LL=12491 /UG_GENE=Cd36 /UG_TITLE=CD36 antigen /FL=gb:NM_007643.1 gb:L23108.1
1451446_at	356.9	P	0.01856	1.8	3.48	I	0.00019	0.00019	gb:AF378762.1 /DB_XREF=gi:15987504 /GEN=Tem8 /FEA=FLmRNA /CNT=73 /TID=Mm.29636.1 /TIER=FL+Stack /STK=19 /UG=Mm.29636 /LL=69538 /DEF=Mus musculus tumor endothelial marker 8 precursor (Tem8) mRNA, complete cds. /PROD=tumor endothelial marker 8 precursor /FL=gb:AF378762.1
1452296_at	75.9	A	0.24609	1.8	3.48	I	0.00044	0.00044	gb:BM570006 /DB_XREF=gi:18851978 /DB_XREF=ii07a04.x1 /CLONE=IMAGE:5940774 /FEA=mRNA /CNT=76 /TID=Mm.28509.1 /TIER=Stack /STK=18 /UG=Mm.28509 /LL=20564 /UG_GENE=Slit3 /UG_TITLE=slit homolog 3 (Drosophila)
1452757_s_at	11878.8	P	0.00024	1.8	3.48	I	2e-05	2e-05	gb:AK011116.1 /DB_XREF=gi:12847032 /GEN=Hba-a1 /FEA=mRNA /CNT=79 /TID=Mm.30266.3 /TIER=Stack /STK=48 /UG=Mm.30266 /LL=15129 /UG_TITLE=hemoglobin, beta adult major chain /DEF=Mus musculus 13 days embryo liver cDNA, RIKEN full-length enriched library, clone:2510049A20:hemoglobin alpha, adult chain 1, full insert sequence.
1454858_x_at	543.9	P	0.00024	1.8	3.48	I	2e-05	2e-05	gb:AV171622 /DB_XREF=gi:16383588 /DB_XREF=AV171622 /CLONE=3300001H21 /FEA=EST /CNT=117 /TID=Mm.220975.2 /TIER=Stack /STK=40 /UG=Mm.220975 /LL=70152 /UG_GENE=2210414H16Rik /UG_TITLE=RIKEN cDNA 2210414H16 gene
1460197_a_at	1245.9	P	0.00073	1.8	3.48	I	2e-05	2e-05	gb:NM_054098.1 /DB_XREF=gi:16905132 /GEN=Tiarp-pending /FEA=FLmRNA /CNT=68 /TID=Mm.31403.1 /TIER=FL+Stack /STK=60 /UG=Mm.31403 /LL=117167 /DEF=Mus musculus Tnfa-induced adipose-related protein (Tiarp-pending), mRNA. /PROD=Tnfa-induced adipose-related protein /FL=gb:NM_054098.1
1416468_at	336.4	P	0.00415	1.7	3.25	I	3e-05	3e-05	gb:NM_013467.1 /DB_XREF=gi:7304880 /GEN=Aldh1a1 /FEA=FLmRNA /CNT=197 /TID=Mm.4514.1 /TIER=FL+Stack /STK=87 /UG=Mm.4514 /LL=11668 /DEF=Mus musculus aldehyde dehydrogenase family 1, subfamily A1 (Aldh1a1), mRNA. /PROD=alcohol dehydrogenase family 1, subfamily A1 /FL=gb:NM_013467.1 gb:M74570.1
1416625_at	1427.7	P	0.00024	1.7	3.25	I	2e-05	2e-05	gb:NM_009776.1 /DB_XREF=gi:6753217 /GEN=Serping1 /FEA=FLmRNA /CNT=192 /TID=Mm.38888.1 /TIER=FL+Stack /STK=77 /UG=Mm.38888 /LL=12258 /DEF=Mus musculus serine (or cysteine) proteinase inhibitor, clade G (C1 inhibitor), member 1 (Serping1), mRNA. /PROD=complement component 1 inhibitor /FL=gb:AF010254.1 gb:BC002026.1 gb:NM_009776.1
1417381_at	643.6	P	0.00195	1.7	3.25	I	2e-05	2e-05	gb:NM_007572.1 /DB_XREF=gi:6671649 /GEN=C1qa /FEA=FLmRNA /CNT=119 /TID=Mm.370.1 /TIER=FL+Stack /STK=46 /UG=Mm.370 /LL=12259 /DEF=Mus musculus complement component 1, q subcomponent, alpha polypeptide (C1qa), mRNA. /PROD=complement component 1, q subcomponent, alphapolypeptide /FL=gb:BC002086.1 gb:NM_007572.1
1417394_at	2641.8	P	0.00024	1.7	3.25	I	2e-05	2e-05	gb:U20344.1 /DB_XREF=gi:912487 /FEA=FLmRNA /CNT=140 /TID=Mm.4325.1 /TIER=FL+Stack /STK=46 /UG=Mm.4325 /LL=16600 /UG_GENE=Klf4 /DEF=Mus musculus gut-enriched Kruppel-like factor GKLF mRNA, complete cds. /PROD=gut-enriched Kruppel-like factor /FL=gb:BC010301.1 gb:U20344.1 gb:U70662.1 gb:NM_010637.1
1418243_at	743.5	P	0.00122	1.7	3.25	I	0.00024	0.00024	gb:NM_007995.1 /DB_XREF=gi:6679762 /GEN=Fcna /FEA=FLmRNA /CNT=61 /TID=Mm.10510.1 /TIER=FL+Stack /STK=27 /UG=Mm.10510 /LL=14133 /DEF=Mus musculus ficolin A (Fcna), mRNA. /PROD=ficolin A /FL=gb:AB007813.1 gb:BC019180.1 gb:NM_007995.1
1418509_at	516.7	P	0.00073	1.7	3.25	I	2e-05	2e-05	gb:BC010758.1 /DB_XREF=gi:14789661 /FEA=FLmRNA /CNT=99 /TID=Mm.21454.1 /TIER=FL+Stack /STK=22 /UG=Mm.21454 /LL=12409 /UG_GENE=Cbr2 /DEF=Mus musculus, Similar to carbonyl reductase 2, clone MGC:18465 IMAGE:4219349, mRNA, complete cds. /PROD=Similar to carbonyl reductase 2 /FL=gb:NM_007621.1 gb:BC010758.1
1419745_at	203.2	A	0.06763	1.7	3.25	I	0.00062	0.00062	gb:NM_021493.1 /DB_XREF=gi:10946903 /GEN=4933428G20Rik /FEA=FLmRNA /CNT=34 /TID=Mm.44229.1 /TIER=FL /STK=6 /UG=Mm.44229 /LL=58996 /DEF=Mus musculus RIKEN cDNA 4933428G20 gene (4933428G20Rik), mRNA. /PROD=hypothetical protein, MNCb-1301 /FL=gb:NM_021493.1
1419748_at	184.9	P	0.00806	1.7	3.25	I	0.0001	0.0001	gb:NM_011994.1 /DB_XREF=gi:6752941 /GEN=Abcd2 /FEA=FLmRNA /CNT=24 /TID=Mm.4817.1 /TIER=FL /STK=6 /UG=Mm.4817 /LL=26874 /DEF=Mus musculus ATP-binding cassette, sub-family D (ALD), member 2 (Abcd2), mRNA. /PROD=ATP-binding cassette, sub-family D, member 2 /FL=gb:NM_011994.1 gb:BC019187.1
1420484_a_at	364.7	P	0.00024	1.7	3.25	I	2e-05	2e-05	gb:NM_011707.1 /DB_XREF=gi:6755986 /GEN=Vtn /FEA=FLmRNA /CNT=90 /TID=Mm.3667.1 /TIER=FL /STK=4 /UG=Mm.3667 /LL=22370 /DEF=Mus musculus vitronectin (Vtn), mRNA. /PROD=vitronectin /FL=gb:AF440693.1 gb:M77123.1 gb:BC012690.1 gb:NM_011707.1
1422264_s_at	55.5	M	0.05615	1.7	3.25	I	0.00031	0.00031	gb:NM_010638.1 /DB_XREF=gi:6754457 /GEN=Klf9 /FEA=FLmRNA /CNT=2 /TID=Mm.19788.1 /TIER=FL /STK=1 /UG=Mm.19788 /LL=16601 /DEF=Mus musculus Kruppel-like factor 9 (Klf9), mRNA. /PROD=Kruppel-like factor 9 /FL=gb:NM_010638.1
1423153_x_at	196.9	P	0.00024	1.7	3.25	I	2e-05	2e-05	gb:AI987976 /DB_XREF=gi:5819770 /DB_XREF=um09g12.x1 /CLONE=IMAGE:2182630 /FEA=FLmRNA /CNT=86 /TID=Mm.8655.1 /TIER=Stack /STK=38 /UG=Mm.8655 /LL=12628 /UG_GENE=Cfh /UG_TITLE=complement component factor h /FL=gb:M12660.1 gb:NM_009888.1
1424131_at	1429.1	P	0.00024	1.7	3.25	I	2e-05	2e-05	gb:AF064749.1 /DB_XREF=gi:3236369 /FEA=FLmRNA /CNT=135 /TID=Mm.7562.1 /TIER=FL+Stack /STK=51 /UG=Mm.7562 /LL=12835 /UG_GENE=Col6a3 /DEF=Mus musculus type VI collagen alpha 3 subunit mRNA, complete cds. /PROD=type VI collagen alpha 3 subunit /FL=gb:AF064749.1
1424715_at	106.8	P	0.02393	1.7	3.25	I	0.00031	0.00031	gb:BC011203.1 /DB_XREF=gi:15029942 /FEA=FLmRNA /CNT=80 /TID=Mm.27506.1 /TIER=FL+Stack /STK=18 /UG=Mm.27506 /LL=67442 /UG_GENE=0610039N19Rik /DEF=Mus musculus, RIKEN cDNA 0610039N19 gene, clone MGC:19074 IMAGE:4193803, mRNA, complete cds. /PROD=RIKEN cDNA 0610039N19 gene /FL=gb:BC011203.1
1426208_x_at	620.3	P	0.00024	1.7	3.25	I	2e-05	2e-05	gb:AF147785.1 /DB_XREF=gi:6978025 /GEN=Zac1 /FEA=FLmRNA /CNT=92 /TID=Mm.220978.3 /TIER=FL+Stack /STK=75 /UG=Mm.220978 /LL=22634 /DEF=Mus musculus zinc finger protein ZAC1 (Zac1) mRNA, complete cds, alternatively spliced. /PROD=zinc finger protein ZAC1 /FL=gb:AF147785.1
1426937_at	193.6	P	0.00122	1.7	3.25	I	2e-05	2e-05	gb:BG866356 /DB_XREF=gi:14216896 /DB_XREF=602785167F1 /CLONE=IMAGE:4911352 /FEA=mRNA /CNT=92 /TID=Mm.63262.1 /TIER=ConsEnd /STK=0 /UG=Mm.63262 /LL=70717 /UG_GENE=6330406I15Rik /UG_TITLE=RIKEN cDNA 6330406I15 gene
1427345_a_at	1563.3	P	0.00073	1.7	3.25	I	0.00011	0.00011	gb:AK002700.1 /DB_XREF=gi:12832875 /GEN=Sult1a1 /FEA=mRNA /CNT=24 /TID=Mm.17339.2 /TIER=ConsEnd /STK=6 /UG=Mm.17339 /LL=20887 /UG_TITLE=sulfotransferase family 1A, phenol-preferring, member 1 /DEF=Mus musculus adult male kidney cDNA, RIKEN full-length enriched library, clone:0610030E04:sulfotransferase family 1A, phenol-preferring, member 1, full insert sequence.
1428349_s_at	82.3	P	0.00024	1.7	3.25	I	2e-05	2e-05	gb:BB284100 /DB_XREF=gi:16401413 /DB_XREF=BB284100 /CLONE=A930104J12 /FEA=mRNA /CNT=83 /TID=Mm.178549.1 /TIER=Stack /STK=9 /UG=Mm.178549 /LL=73115 /UG_GENE=3110018A08Rik /UG_TITLE=RIKEN cDNA 3110018A08 gene
1432176_a_at	893	M	0.05615	1.7	3.25	I	0.00097	0.00097	gb:AK018588.1 /DB_XREF=gi:12858371 /GEN=Eng /FEA=mRNA /CNT=1 /TID=Mm.4851.2 /TIER=ConsEnd /STK=0 /UG=Mm.4851 /LL=13805 /UG_TITLE=endoglin /DEF=Mus musculus adult male cecum cDNA, RIKEN full-length enriched library, clone:9130003M10:endoglin, full insert sequence.
1434366_x_at	2052.7	P	0.01416	1.7	3.25	I	0.00062	0.00062	gb:AW227993 /DB_XREF=gi:6557289 /DB_XREF=up12a03.x1 /CLONE=IMAGE:2654092 /FEA=EST /CNT=36 /TID=Mm.2570.2 /TIER=Stack /STK=34 /UG=Mm.2570 /LL=12260 /UG_GENE=C1qb /UG_TITLE=complement component 1, q subcomponent, beta polypeptide
1435386_at	1242.1	P	0.00024	1.7	3.25	I	2e-05	2e-05	gb:BB667216 /DB_XREF=gi:16398665 /DB_XREF=BB667216 /CLONE=6820430P06 /FEA=EST /CNT=28 /TID=Mm.22339.1 /TIER=Stack /STK=17 /UG=Mm.22339 /LL=101126 /UG_GENE=AI551257 /UG_TITLE=expressed sequence AI551257
1438133_a_at	94	P	0.00122	1.7	3.25	I	5e-05	5e-05	gb:BM202770 /DB_XREF=gi:17757100 /DB_XREF=C0244E04-3 /CLONE=C0244E04 /FEA=EST /CNT=12 /TID=Mm.1231.2 /TIER=Stack /STK=12 /UG=Mm.1231 /LL=16007 /UG_GENE=Cyr61 /UG_TITLE=cysteine rich protein 61
1438840_x_at	377.9	P	0.00122	1.7	3.25	I	4e-05	4e-05	gb:AI527359 /DB_XREF=gi:4441494 /DB_XREF=uj51c05.x1 /CLONE=IMAGE:1923464 /FEA=EST /CNT=10 /TID=Mm.26743.6 /TIER=Stack /STK=9 /UG=Mm.26743 /LL=11806 /UG_GENE=Apoa1 /UG_TITLE=apolipoprotein A-I
1438908_at	988.5	P	0.00024	1.7	3.25	I	2e-05	2e-05	gb:BB370469 /DB_XREF=gi:16406877 /DB_XREF=BB370469 /CLONE=C130053H06 /FEA=EST /CNT=9 /TID=Mm.111.4 /TIER=Stack /STK=9 /UG=Mm.111 /LL=18521 /UG_GENE=Pcbp2 /UG_TITLE=poly(rC) binding protein 2
1448288_at	1240.8	P	0.00073	1.7	3.25	I	0.00017	0.00017	gb:BB832504 /DB_XREF=gi:17010747 /DB_XREF=BB832504 /CLONE=G930022H03 /FEA=FLmRNA /CNT=189 /TID=Mm.4025.1 /TIER=Stack /STK=12 /UG=Mm.4025 /LL=18028 /UG_GENE=Nfib /UG_TITLE=nuclear factor IB /FL=gb:U57634.1 gb:NM_008687.1
1448318_at	3490.6	P	0.00024	1.7	3.25	I	2e-05	2e-05	gb:NM_007408.1 /DB_XREF=gi:6680649 /GEN=Adfp /FEA=FLmRNA /CNT=309 /TID=Mm.381.1 /TIER=FL+Stack /STK=92 /UG=Mm.381 /LL=11520 /DEF=Mus musculus adipose differentiation related protein (Adfp), mRNA. /PROD=adipose differentiation related protein /FL=gb:M93275.1 gb:NM_007408.1
1448416_at	399.4	P	0.00024	1.7	3.25	I	4e-05	4e-05	gb:NM_008597.1 /DB_XREF=gi:6678875 /GEN=Mglap /FEA=FLmRNA /CNT=136 /TID=Mm.193459.1 /TIER=FL+Stack /STK=76 /UG=Mm.193459 /LL=17313 /DEF=Mus musculus matrix gamma-carboxyglutamate (gla) protein (Mglap), mRNA. /PROD=matrix gamma-carboxyglutamate (gla) protein /FL=gb:NM_008597.1 gb:D00613.1
1448433_a_at	279.3	P	0.0376	1.7	3.25	I	9e-05	9e-05	gb:NM_008788.1 /DB_XREF=gi:6679220 /GEN=Pcolce /FEA=FLmRNA /CNT=152 /TID=Mm.18808.1 /TIER=FL+Stack /STK=74 /UG=Mm.18808 /LL=18542 /DEF=Mus musculus procollagen C-proteinase enhancer protein (Pcolce), mRNA. /PROD=procollagen C-proteinase enhancer protein /FL=gb:NM_008788.1
1448919_at	497.1	P	0.00024	1.7	3.25	I	2e-05	2e-05	gb:NM_025422.1 /DB_XREF=gi:13384811 /GEN=1110055L24Rik /FEA=FLmRNA /CNT=80 /TID=Mm.30109.1 /TIER=FL+Stack /STK=31 /UG=Mm.30109 /LL=66205 /DEF=Mus musculus RIKEN cDNA 1110055L24 gene (1110055L24Rik), mRNA. /PROD=RIKEN cDNA 1110055L24 /FL=gb:BC005501.2 gb:NM_025422.1
1448944_at	946.5	P	0.00073	1.7	3.25	I	2e-05	2e-05	gb:AK011144.1 /DB_XREF=gi:12847078 /FEA=FLmRNA /CNT=224 /TID=Mm.27448.1 /TIER=Stack /STK=20 /UG=Mm.27448 /LL=18186 /UG_GENE=Nrp /UG_TITLE=neuropilin /DEF=Mus musculus 10 days embryo whole body cDNA, RIKEN full-length enriched library, clone:2600002F02:neuropilin, full insert sequence. /FL=gb:D50086.1 gb:NM_008737.1
1449676_at	252.5	P	0.00122	1.7	3.25	I	4e-05	4e-05	gb:C80220 /DB_XREF=gi:2520550 /DB_XREF=C80220 /CLONE=J0078C04 /FEA=EST /CNT=1 /TID=Mm.206835.1 /TIER=ConsEnd /STK=0 /UG=Mm.206835 /LL=93773 /UG_GENE=C80220 /UG_TITLE=EST C80220
1450715_at	64.7	A	0.08057	1.7	3.25	I	0.00055	0.00055	gb:NM_009993.1 /DB_XREF=gi:6753565 /GEN=Cyp1a2 /FEA=FLmRNA /CNT=138 /TID=Mm.15537.1 /TIER=FL+Stack /STK=17 /UG=Mm.15537 /LL=13077 /DEF=Mus musculus cytochrome P450, 1a2, aromatic compound inducible (Cyp1a2), mRNA. /PROD=cytochrome P450, 1a2, aromatic compoundinducible /FL=gb:NM_009993.1 gb:BC018298.1
1451415_at	867.4	P	0.00024	1.7	3.25	I	2e-05	2e-05	gb:BC016562.1 /DB_XREF=gi:16741494 /FEA=FLmRNA /CNT=68 /TID=Mm.25775.1 /TIER=FL+Stack /STK=22 /UG=Mm.25775 /LL=69068 /UG_GENE=1810011O10Rik /DEF=Mus musculus, RIKEN cDNA 1810011O10 gene, clone MGC:29008 IMAGE:3154083, mRNA, complete cds. /PROD=RIKEN cDNA 1810011O10 gene /FL=gb:BC016562.1
1454677_at	1822.8	P	0.04614	1.7	3.25	I	0.00017	0.00017	gb:BF168458 /DB_XREF=gi:11048810 /DB_XREF=601776050F1 /CLONE=IMAGE:4017732 /FEA=EST /CNT=172 /TID=Mm.206505.1 /TIER=Stack /STK=75 /UG=Mm.206505 /LL=52894 /UG_GENE=D11Bwg1104e /UG_TITLE=DNA segment, Chr 11, Brigham & Womens Genetics 1104 expressed
1455978_a_at	365.3	P	0.00024	1.7	3.25	I	2e-05	2e-05	gb:BB338441 /DB_XREF=gi:9047204 /DB_XREF=BB338441 /CLONE=B930013H05 /FEA=EST /CNT=22 /TID=Mm.3511.2 /TIER=Stack /STK=22 /UG=Mm.3511 /LL=17181 /UG_GENE=Matn2 /UG_TITLE=matrilin 2
1416408_at	2037	P	0.00195	1.6	3.03	I	2e-05	2e-05	gb:NM_015729.1 /DB_XREF=gi:7656854 /GEN=Acox1 /FEA=FLmRNA /CNT=263 /TID=Mm.8403.1 /TIER=FL+Stack /STK=91 /UG=Mm.8403 /LL=11430 /DEF=Mus musculus acyl-Coenzyme A oxidase 1, palmitoyl (Acox1), mRNA. /PROD=acyl-Coenzyme A oxidase 1, palmitoyl /FL=gb:NM_015729.1 gb:AB034914.1 gb:AF006688.1
1416687_at	118.5	P	0.00293	1.6	3.03	I	3e-05	3e-05	gb:BC021352.1 /DB_XREF=gi:18204026 /FEA=FLmRNA /CNT=143 /TID=Mm.79983.1 /TIER=FL+Stack /STK=25 /UG=Mm.79983 /LL=26432 /UG_GENE=Plod2 /DEF=Mus musculus, procollagen lysine, 2-oxoglutarate 5-dioxygenase 2, clone MGC:29312 IMAGE:5007509, mRNA, complete cds. /PROD=procollagen lysine, 2-oxoglutarate 5-dioxygenase2 /FL=gb:AF080572.1 gb:BC021352.1 gb:NM_011961.1
1417580_s_at	500.1	P	0.00024	1.6	3.03	I	2e-05	2e-05	gb:NM_019414.1 /DB_XREF=gi:9507078 /GEN=Selenbp2 /FEA=FLmRNA /CNT=105 /TID=Mm.196558.1 /TIER=FL+Stack /STK=41 /UG=Mm.196558 /LL=20342 /DEF=Mus musculus selenium binding protein 2 (Selenbp2), mRNA. /PROD=selenium binding protein 2 /FL=gb:NM_019414.1 gb:BC024106.1 gb:BC011202.1
1417604_at	79	P	0.00586	1.6	3.03	I	0.00087	0.00087	gb:NM_133926.1 /DB_XREF=gi:19527139 /GEN=AI505105 /FEA=FLmRNA /CNT=84 /TID=Mm.195955.1 /TIER=FL+Stack /STK=41 /UG=Mm.195955 /LL=101119 /DEF=Mus musculus expressed sequence AI505105 (AI505105), mRNA. /PROD=expressed sequence AI505105 /FL=gb:BC014825.1 gb:NM_133926.1
1418003_at	568.8	P	0.00073	1.6	3.03	I	2e-05	2e-05	gb:NM_025427.1 /DB_XREF=gi:13384823 /GEN=1190002H23Rik /FEA=FLmRNA /CNT=94 /TID=Mm.29811.1 /TIER=FL+Stack /STK=31 /UG=Mm.29811 /LL=66214 /DEF=Mus musculus RIKEN cDNA 1190002H23 gene (1190002H23Rik), mRNA. /PROD=RIKEN cDNA 1190002H23 /FL=gb:AF276981.1 gb:NM_025427.1
1419639_at	446.8	P	0.00024	1.6	3.03	I	2e-05	2e-05	gb:BB452953 /DB_XREF=gi:16425729 /DB_XREF=BB452953 /CLONE=D130020K03 /FEA=FLmRNA /CNT=152 /TID=Mm.4005.1 /TIER=ConsEnd /STK=1 /UG=Mm.4005 /LL=13642 /UG_GENE=Efnb2 /UG_TITLE=ephrin B2 /FL=gb:U30244.1 gb:U16819.1 gb:L38847.1 gb:NM_010111.1
1419706_a_at	818.3	P	0.00195	1.6	3.03	I	3e-05	3e-05	gb:NM_031185.1 /DB_XREF=gi:13626039 /GEN=Akap12 /FEA=FLmRNA /CNT=18 /TID=Mm.27481.1 /TIER=FL /STK=7 /UG=Mm.27481 /LL=83397 /DEF=Mus musculus A kinase (PRKA) anchor protein (gravin) 12 (Akap12), mRNA. /PROD=A kinase (PRKA) anchor protein (gravin) 12 /FL=gb:AB020886.1 gb:NM_031185.1 gb:AF326228.1
1421009_at	512.9	P	0.00122	1.6	3.03	I	2e-05	2e-05	gb:BB741897 /DB_XREF=gi:16144902 /DB_XREF=BB741897 /CLONE=F520004L04 /FEA=FLmRNA /CNT=44 /TID=Mm.24045.1 /TIER=Stack /STK=10 /UG=Mm.24045 /LL=58185 /UG_GENE=Vig1-pending /UG_TITLE=viral hemorrhagic septicemia virus(VHSV) induced gene 1 /FL=gb:NM_021384.1 gb:AF442152.1 gb:AF236064.2
1423883_at	3133.8	P	0.00024	1.6	3.03	I	2e-05	2e-05	gb:BC006692.1 /DB_XREF=gi:13879421 /FEA=FLmRNA /CNT=147 /TID=Mm.220964.1 /TIER=FL+Stack /STK=84 /UG=Mm.220964 /DEF=Mus musculus, clone MGC:7898 IMAGE:3582717, mRNA, complete cds. /PROD=Unknown (protein for MGC:7898) /FL=gb:BC006692.1
1424400_a_at	189.5	P	0.00073	1.6	3.03	I	5e-05	5e-05	gb:BC025939.1 /DB_XREF=gi:19684150 /FEA=FLmRNA /CNT=116 /TID=Mm.30035.1 /TIER=FL+Stack /STK=34 /UG=Mm.30035 /LL=70374 /UG_GENE=1810048F20Rik /DEF=Mus musculus, Similar to 10-formyltetrahydrofolate dehydrogenase, clone MGC:37834 IMAGE:5099360, mRNA, complete cds. /PROD=Similar to 10-formyltetrahydrofolatedehydrogenase /FL=gb:BC025939.1
1425216_at	487.4	P	0.01856	1.6	3.03	I	2e-05	2e-05	gb:AV370830 /DB_XREF=gi:16397832 /DB_XREF=AV370830 /CLONE=9030404G12 /FEA=FLmRNA /CNT=21 /TID=Mm.97338.1 /TIER=ConsEnd /STK=3 /UG=Mm.97338 /UG_TITLE=Mus musculus, Similar to G protein-coupled receptor 43, clone MGC:28611 IMAGE:4218874, mRNA, complete cds /FL=gb:BC019570.1
1425260_at	1005.3	P	0.00024	1.6	3.03	I	2e-05	2e-05	gb:BC024643.1 /DB_XREF=gi:19353305 /FEA=FLmRNA /CNT=244 /TID=Mm.16773.1 /TIER=FL /STK=3 /UG=Mm.16773 /LL=11657 /UG_GENE=Alb1 /DEF=Mus musculus, Similar to albumin, clone MGC:27522 IMAGE:4242076, mRNA, complete cds. /PROD=Similar to albumin /FL=gb:BC024643.1
1425458_a_at	490.4	P	0.00806	1.6	3.03	I	0.00013	0.00013	gb:AK017862.1 /DB_XREF=gi:12857332 /FEA=FLmRNA /CNT=280 /TID=Mm.24640.2 /TIER=Stack /STK=170 /UG=Mm.24640 /LL=14783 /UG_GENE=Grb10 /UG_TITLE=growth factor receptor bound protein 10 /DEF=Mus musculus 8 days embryo whole body cDNA, RIKEN full-length enriched library, clone:5730571D09:unclassifiable transcript, full insert sequence. /FL=gb:AF022072.1
1426246_at	582	P	0.00073	1.6	3.03	I	3e-05	3e-05	gb:Z25469.1 /DB_XREF=gi:396426 /FEA=FLmRNA /CNT=97 /TID=Mm.24611.1 /TIER=FL+Stack /STK=26 /UG=Mm.24611 /LL=19128 /UG_GENE=Pros1 /DEF=M.musculus of protein S gene, complete CDS. /PROD=protein S /FL=gb:Z25469.1
1427981_a_at	952	P	0.00024	1.6	3.03	I	3e-05	3e-05	gb:AY033912.1 /DB_XREF=gi:20429721 /FEA=mRNA /CNT=103 /TID=Mm.41853.1 /TIER=Stack /STK=35 /UG=Mm.41853 /DEF=Mus musculus cysteine sulfinic acid decarboxylase mRNA, complete cds. /PROD=cysteine sulfinic acid decarboxylase
1428361_x_at	13053.5	P	0.00024	1.6	3.03	I	2e-05	2e-05	gb:AK011116.1 /DB_XREF=gi:12847032 /GEN=Hba-a1 /FEA=mRNA /CNT=79 /TID=Mm.30266.3 /TIER=Stack /STK=48 /UG=Mm.30266 /LL=15129 /UG_TITLE=hemoglobin, beta adult major chain /DEF=Mus musculus 13 days embryo liver cDNA, RIKEN full-length enriched library, clone:2510049A20:hemoglobin alpha, adult chain 1, full insert sequence.
1428455_at	150	A	0.11157	1.6	3.03	I	0.00087	0.00087	gb:BB521934 /DB_XREF=gi:15412177 /DB_XREF=BB521934 /CLONE=D930004P21 /FEA=mRNA /CNT=63 /TID=Mm.41332.2 /TIER=Stack /STK=10 /UG=Mm.41332 /LL=12818 /UG_GENE=Col14a1 /UG_TITLE=procollagen, type XIV, alpha 1
1429177_x_at	1395	P	0.00024	1.6	3.03	I	2e-05	2e-05	gb:AK004781.1 /DB_XREF=gi:12836219 /GEN=Sox17 /FEA=mRNA /CNT=16 /TID=Mm.5080.3 /TIER=Stack /STK=10 /UG=Mm.5080 /LL=20671 /UG_TITLE=SRY-box containing gene 17 /DEF=Mus musculus adult male lung cDNA, RIKEN full-length enriched library, clone:1200015E04:SRY-box containing gene 17, full insert sequence.
1434148_at	3331.1	P	0.00024	1.6	3.03	I	2e-05	2e-05	gb:BB474461 /DB_XREF=gi:16439862 /DB_XREF=BB474461 /CLONE=D330006K22 /FEA=EST /CNT=211 /TID=Mm.13020.4 /TIER=Stack /STK=40 /UG=Mm.13020 /LL=22121 /UG_GENE=Rpl13a /UG_TITLE=ribosomal protein L13a
1437100_x_at	4336.2	P	0.00024	1.6	3.03	I	2e-05	2e-05	gb:BB206220 /DB_XREF=gi:8871173 /DB_XREF=BB206220 /CLONE=A430073H16 /FEA=EST /CNT=26 /TID=Mm.30018.2 /TIER=Stack /STK=26 /UG=Mm.30018 /UG_TITLE=Mus musculus, serine threonine kinase pim3, clone MGC:27707 IMAGE:4924687, mRNA, complete cds
1437401_at	880.5	P	0.00024	1.6	3.03	I	2e-05	2e-05	gb:BG075165 /DB_XREF=gi:12557734 /DB_XREF=H3144A06-3 /CLONE=H3144A06 /FEA=EST /CNT=36 /TID=Mm.2770.4 /TIER=Stack /STK=18 /UG=Mm.2770 /LL=16000 /UG_GENE=Igf1 /UG_TITLE=insulin-like growth factor 1
1437671_x_at	2627.5	P	0.00024	1.6	3.03	I	2e-05	2e-05	gb:BB378796 /DB_XREF=gi:9091674 /DB_XREF=BB378796 /CLONE=C130095M22 /FEA=EST /CNT=17 /TID=Mm.22345.5 /TIER=Stack /STK=15 /UG=Mm.22345 /LL=76453 /UG_GENE=2310046G15Rik /UG_TITLE=RIKEN cDNA 2310046G15 gene
1439260_a_at	318	P	0.00073	1.6	3.03	I	2e-05	2e-05	gb:BB039510 /DB_XREF=gi:8445896 /DB_XREF=BB039510 /CLONE=6030443A19 /FEA=EST /CNT=9 /TID=Mm.53371.2 /TIER=Stack /STK=8 /UG=Mm.53371 /LL=103316 /UG_GENE=AI876438 /UG_TITLE=expressed sequence AI876438
1448005_at	1277.9	P	0.00122	1.6	3.03	I	2e-05	2e-05	gb:BI658899 /DB_XREF=gi:15573148 /DB_XREF=603301471F1 /CLONE=IMAGE:5342033 /FEA=EST /CNT=24 /TID=Mm.24385.1 /TIER=ConsEnd /STK=0 /UG=Mm.24385 /UG_TITLE=ESTs
1448051_at	216.7	P	0.00024	1.6	3.03	I	2e-05	2e-05	gb:BG078857 /DB_XREF=gi:12561425 /DB_XREF=H3032H05-5 /CLONE=H3032H05 /FEA=EST /CNT=7 /TID=Mm.24890.1 /TIER=ConsEnd /STK=0 /UG=Mm.24890 /UG_TITLE=ESTs
1448842_at	925.3	P	0.00024	1.6	3.03	I	8e-05	8e-05	gb:NM_033037.1 /DB_XREF=gi:14719433 /GEN=Cdo1 /FEA=FLmRNA /CNT=310 /TID=Mm.29996.1 /TIER=FL+Stack /STK=36 /UG=Mm.29996 /LL=12583 /DEF=Mus musculus cysteine dioxygenase 1, cytosolic (Cdo1), mRNA. /PROD=cysteine dioxygenase 1, cytosolic /FL=gb:NM_033037.1 gb:BC013638.1
1449533_at	33.8	A	0.12964	1.6	3.03	I	0.00077	0.00077	gb:NM_026433.1 /DB_XREF=gi:13385927 /GEN=1810057C19Rik /FEA=FLmRNA /CNT=18 /TID=Mm.103393.1 /TIER=FL+Stack /STK=8 /UG=Mm.103393 /LL=67888 /DEF=Mus musculus RIKEN cDNA 1810057C19 gene (1810057C19Rik), mRNA. /PROD=RIKEN cDNA 1810057C19 /FL=gb:NM_026433.1
1449630_s_at	242.3	P	0.00195	1.6	3.03	I	7e-05	7e-05	gb:AW491150 /DB_XREF=gi:7061431 /DB_XREF=UI-M-BH3-atn-c-02-0-UI.s1 /CLONE=UI-M-BH3-atn-c-02-0-UI /FEA=EST /CNT=1 /TID=Mm.219860.1 /TIER=ConsEnd /STK=1 /UG=Mm.219860 /LL=98697 /UG_GENE=AW491150 /UG_TITLE=expressed sequence AW491150
1450344_a_at	168	P	0.00073	1.6	3.03	I	2e-05	2e-05	gb:NM_011196.1 /DB_XREF=gi:6755217 /GEN=Ptger3 /FEA=FLmRNA /CNT=2 /TID=Mm.30424.1 /TIER=FL /STK=2 /UG=Mm.30424 /LL=19218 /DEF=Mus musculus prostaglandin E receptor 3 (subtype EP3) (Ptger3), mRNA. /PROD=prostaglandin E receptor EP3 subtype /FL=gb:D13321.1 gb:NM_011196.1
1450350_a_at	557.5	P	0.00024	1.6	3.03	I	0.00011	0.00011	gb:NM_030887.1 /DB_XREF=gi:13562095 /GEN=Jundp2-pending /FEA=FLmRNA /CNT=2 /TID=Mm.103560.1 /TIER=FL /STK=2 /UG=Mm.103560 /LL=81703 /DEF=Mus musculus Jun dimerization protein 2 (Jundp2-pending), mRNA. /PROD=Jun dimerization protein 2 /FL=gb:AB034697.1 gb:NM_030887.1
1451342_at	433.4	P	0.00073	1.6	3.03	I	9e-05	9e-05	gb:BC020531.1 /DB_XREF=gi:18088207 /FEA=FLmRNA /CNT=82 /TID=Mm.37938.1 /TIER=FL+Stack /STK=33 /UG=Mm.37938 /DEF=Mus musculus, Similar to spondin 1a, clone MGC:18859 IMAGE:4221758, mRNA, complete cds. /PROD=Similar to spondin 1a /FL=gb:BC020531.1
1451501_a_at	654	P	0.00122	1.6	3.03	I	8e-05	8e-05	gb:BC024375.1 /DB_XREF=gi:19354411 /FEA=FLmRNA /CNT=22 /TID=Mm.3986.2 /TIER=FL+Stack /STK=14 /UG=Mm.3986 /LL=14600 /UG_GENE=Ghr /DEF=Mus musculus, growth hormone receptor, clone MGC:36022 IMAGE:4976030, mRNA, complete cds. /PROD=growth hormone receptor /FL=gb:BC024375.1
1455901_at	847.2	P	0.00024	1.6	3.03	I	3e-05	3e-05	gb:AI642069 /DB_XREF=gi:4720544 /DB_XREF=ub75d10.x1 /CLONE=IMAGE:1383571 /FEA=EST /CNT=121 /TID=Mm.21754.4 /TIER=Stack /STK=27 /UG=Mm.21754 /UG_TITLE=Mus musculus 10 day old male pancreas cDNA, RIKEN full-length enriched library, clone:1810073D20:synaptonemal complex protein 3, full insert sequence
1456746_a_at	407.6	P	0.00024	1.6	3.03	I	2e-05	2e-05	gb:BB334959 /DB_XREF=gi:9043722 /DB_XREF=BB334959 /CLONE=B830029F17 /FEA=EST /CNT=8 /TID=Mm.20838.2 /TIER=Stack /STK=8 /UG=Mm.20838 /LL=171486 /UG_GENE=Mic2l1 /UG_TITLE=MIC2 (monoclonal Imperial Cancer Research Fund 2)-like 1
1417061_at	327.7	P	0.00806	1.5	2.83	I	0.00031	0.00031	gb:BC003438.1 /DB_XREF=gi:13097389 /FEA=FLmRNA /CNT=139 /TID=Mm.28756.1 /TIER=FL+Stack /STK=58 /UG=Mm.28756 /LL=53945 /UG_GENE=Slc39a1 /DEF=Mus musculus, solute carrier family 39 (iron-regulated transporter), member 1, clone MGC:6489 IMAGE:2647365, mRNA, complete cds. /PROD=solute carrier family 39 (iron-regulatedtransporter), member 1 /FL=gb:BC003438.1 gb:AF226613.1 gb:NM_016917.1 gb:AF215637.1 …
1418186_at	900.7	P	0.00195	1.5	2.83	I	2e-05	2e-05	gb:BC012254.1 /DB_XREF=gi:15126648 /FEA=FLmRNA /CNT=67 /TID=Mm.2746.1 /TIER=FL+Stack /STK=28 /UG=Mm.2746 /LL=14871 /UG_GENE=Gstt1 /DEF=Mus musculus, Similar to glutathione S-transferase, theta 1, clone MGC:19075 IMAGE:4193816, mRNA, complete cds. /PROD=Similar to glutathione S-transferase, theta 1 /FL=gb:NM_008185.1 gb:BC012254.1
1418258_s_at	1437.4	P	0.00073	1.5	2.83	I	2e-05	2e-05	gb:NM_133796.1 /DB_XREF=gi:19527009 /GEN=C87222 /FEA=FLmRNA /CNT=49 /TID=Mm.30016.1 /TIER=FL+Stack /STK=27 /UG=Mm.30016 /LL=97755 /DEF=Mus musculus expressed sequence C87222 (C87222), mRNA. /PROD=expressed sequence C87222 /FL=gb:NM_133796.1 gb:AB055070.1
1418295_s_at	1078.9	P	0.00122	1.5	2.83	I	8e-05	8e-05	gb:BC003717.1 /DB_XREF=gi:13277613 /FEA=FLmRNA /CNT=58 /TID=Mm.22633.1 /TIER=FL+Stack /STK=26 /UG=Mm.22633 /LL=13350 /UG_GENE=Dgat1 /DEF=Mus musculus, diacylglycerol acyltransferase, clone MGC:5740 IMAGE:3486724, mRNA, complete cds. /PROD=diacylglycerol acyltransferase /FL=gb:AF078752.1 gb:BC003717.1 gb:NM_010046.1
1418455_at	457.1	P	0.00073	1.5	2.83	I	2e-05	2e-05	gb:NM_019877.1 /DB_XREF=gi:9845241 /GEN=Copz2 /FEA=FLmRNA /CNT=55 /TID=Mm.22144.1 /TIER=FL+Stack /STK=23 /UG=Mm.22144 /LL=56358 /DEF=Mus musculus coatomer protein complex, subunit zeta 2 (Copz2), mRNA. /PROD=coatomer protein complex, subunit zeta 2 /FL=gb:NM_019877.1 gb:AF237687.1 gb:AB040137.1 gb:BC025122.1 gb:AB047850.1
1418982_at	686.1	P	0.00293	1.5	2.83	I	2e-05	2e-05	gb:BC011118.1 /DB_XREF=gi:15029793 /FEA=FLmRNA /CNT=96 /TID=Mm.34537.1 /TIER=FL+Stack /STK=15 /UG=Mm.34537 /LL=12606 /UG_GENE=Cebpa /DEF=Mus musculus, Similar to CCAATenhancer binding protein (CEBP), alpha, clone MGC:18705 IMAGE:4194023, mRNA, complete cds. /PROD=Similar to CCAATenhancer binding protein(CEBP), alpha /FL=gb:NM_007678.1 gb:BC011118.1
1419436_at	10.1	A	0.17139	1.5	2.83	I	0.00055	0.00055	gb:NM_015780.1 /DB_XREF=gi:7656968 /GEN=AI194696 /FEA=FLmRNA /CNT=15 /TID=Mm.220362.1 /TIER=FL+Stack /STK=10 /UG=Mm.220362 /LL=50702 /DEF=Mus musculus expressed sequence AI194696 (AI194696), mRNA. /PROD=complement factor H-related protein /FL=gb:NM_015780.1 gb:M29008.1
1424394_at	294.7	P	0.00024	1.5	2.83	I	2e-05	2e-05	gb:AY043488.1 /DB_XREF=gi:17223710 /FEA=FLmRNA /CNT=78 /TID=Mm.34046.1 /TIER=FL+Stack /STK=34 /UG=Mm.34046 /LL=114679 /UG_GENE=Sepm-pending /DEF=Mus musculus selenoprotein SelM mRNA, complete cds. /PROD=selenoprotein SelM /FL=gb:AY043488.1 gb:BC019742.1
1424800_at	1109.1	P	0.00122	1.5	2.83	I	2e-05	2e-05	gb:D10727.1 /DB_XREF=gi:220499 /GEN=ndpp-1 /FEA=FLmRNA /CNT=104 /TID=Mm.87759.2 /TIER=FL+Stack /STK=15 /UG=Mm.87759 /LL=13800 /DEF=Mus musculus mRNA for NDPP-1 protein, complete cds. /PROD=NDPP-1 protein /FL=gb:D10727.1
1425094_a_at	65.6	P	0.01856	1.5	2.83	I	2e-05	2e-05	gb:AB031040.1 /DB_XREF=gi:5738955 /GEN=mLhx6.1a /FEA=FLmRNA /CNT=9 /TID=Mm.12881.2 /TIER=FL /STK=7 /UG=Mm.12881 /LL=16874 /DEF=Mus musculus mLhx6.1a mRNA for LIM-homeodomain (LHX) protein 6.1a, complete cds. /PROD=LIM-homeodomain (LHX) protein 6.1a /FL=gb:AB031040.1
1426516_a_at	490.4	P	0.01074	1.5	2.83	I	0.0001	0.0001	gb:AK014526.1 /DB_XREF=gi:12852438 /GEN=Lpin1 /FEA=FLmRNA /CNT=89 /TID=Mm.28548.2 /TIER=Stack /STK=47 /UG=Mm.28548 /LL=14245 /UG_TITLE=lipin 1 /DEF=Mus musculus 0 day neonate skin cDNA, RIKEN full-length enriched library, clone:4631420P06:lipin 1, full insert sequence. /FL=gb:AF412811.1
1426910_at	556.3	P	0.00024	1.5	2.83	I	2e-05	2e-05	gb:BB398886 /DB_XREF=gi:16412410 /DB_XREF=BB398886 /CLONE=C330011K11 /FEA=mRNA /CNT=71 /TID=Mm.46856.1 /TIER=Stack /STK=40 /UG=Mm.46856 /LL=114774 /UG_GENE=Pawr /UG_TITLE=PRKC, apoptosis, WT1, regulator
1427020_at	319.7	P	0.00806	1.5	2.83	I	0.00019	0.00019	gb:BC026446.1 /DB_XREF=gi:20072299 /FEA=mRNA /CNT=38 /TID=Mm.44135.1 /TIER=Stack /STK=25 /UG=Mm.44135 /DEF=Mus musculus, clone IMAGE:4459572, mRNA, partial cds. /PROD=Unknown (protein for IMAGE:4459572)
1429514_at	1237.6	P	0.00024	1.5	2.83	I	2e-05	2e-05	gb:AW111876 /DB_XREF=gi:6824589 /DB_XREF=MC1174 /CLONE=MC1174 /FEA=mRNA /CNT=143 /TID=Mm.27363.1 /TIER=Stack /STK=16 /UG=Mm.27363 /LL=68448 /UG_GENE=1110003O22Rik /UG_TITLE=RIKEN cDNA 1110003O22 gene
1434436_at	127.7	P	0.00586	1.5	2.83	I	6e-05	6e-05	gb:AV036158 /DB_XREF=gi:16356612 /DB_XREF=AV036158 /CLONE=1600017G11 /FEA=EST /CNT=61 /TID=Mm.2917.1 /TIER=Stack /STK=32 /UG=Mm.2917 /UG_TITLE=ESTs
1434440_at	321.9	P	0.00024	1.5	2.83	I	7e-05	7e-05	gb:BQ174580 /DB_XREF=gi:20350071 /DB_XREF=UI-M-DJ2-bvy-h-01-0-UI.s1 /CLONE=UI-M-DJ2-bvy-h-01-0-UI /FEA=EST /CNT=60 /TID=Mm.28859.2 /TIER=Stack /STK=32 /UG=Mm.28859 /LL=14677 /UG_GENE=Gnai1 /UG_TITLE=guanine nucleotide binding protein, alpha inhibiting 1
1435463_s_at	282.1	P	0.01856	1.5	2.83	I	4e-05	4e-05	gb:C76327 /DB_XREF=gi:2516657 /DB_XREF=C76327 /CLONE=J0008G09 /FEA=EST /CNT=43 /TID=Mm.6493.1 /TIER=Stack /STK=16 /UG=Mm.6493 /LL=52096 /UG_GENE=D11Ertd9e /UG_TITLE=DNA segment, Chr 11, ERATO Doi 9, expressed
1435833_at	234.8	P	0.00195	1.5	2.83	I	5e-05	5e-05	gb:BB381550 /DB_XREF=gi:16408003 /DB_XREF=BB381550 /CLONE=C230013N22 /FEA=EST /CNT=15 /TID=Mm.36851.2 /TIER=Stack /STK=13 /UG=Mm.36851 /LL=110595 /UG_GENE=Timp4 /UG_TITLE=tissue inhibitor of metalloproteinase 4
1436448_a_at	234.8	P	0.00122	1.5	2.83	I	2e-05	2e-05	gb:AA833146 /DB_XREF=gi:2906874 /DB_XREF=ud02d05.r1 /CLONE=IMAGE:1433961 /FEA=EST /CNT=10 /TID=Mm.2792.2 /TIER=Stack /STK=9 /UG=Mm.2792 /LL=19224 /UG_GENE=Ptgs1 /UG_TITLE=prostaglandin-endoperoxide synthase 1
1437364_at	63.5	A	0.11157	1.5	2.83	I	0.00097	0.00097	gb:BB108855 /DB_XREF=gi:16261608 /DB_XREF=BB108855 /CLONE=9530014K10 /FEA=EST /CNT=25 /TID=Mm.5662.2 /TIER=Stack /STK=19 /UG=Mm.5662 /LL=97143 /UG_GENE=C77934 /UG_TITLE=expressed sequence C77934
1437644_at	71.8	P	0.00024	1.5	2.83	I	4e-05	4e-05	gb:BB083643 /DB_XREF=gi:15407640 /DB_XREF=BB083643 /CLONE=9330184D19 /FEA=EST /CNT=23 /TID=Mm.123510.2 /TIER=Stack /STK=15 /UG=Mm.123510 /LL=26878 /UG_GENE=B3galt2 /UG_TITLE=UDP-Gal:betaGlcNAc beta 1,3-galactosyltransferase, polypeptide 2
1438443_at	1495.6	P	0.00024	1.5	2.83	I	2e-05	2e-05	gb:BB751546 /DB_XREF=gi:16155782 /DB_XREF=BB751546 /CLONE=G270001E19 /FEA=EST /CNT=20 /TID=Mm.16802.1 /TIER=Stack /STK=10 /UG=Mm.16802 /LL=28072 /UG_GENE=D16Wsu73e /UG_TITLE=DNA segment, Chr 16, Wayne State University 73, expressed
1448649_at	320.6	P	0.00024	1.5	2.83	I	2e-05	2e-05	gb:NM_007934.1 /DB_XREF=gi:6679652 /GEN=Enpep /FEA=FLmRNA /CNT=77 /TID=Mm.1193.1 /TIER=FL+Stack /STK=50 /UG=Mm.1193 /LL=13809 /DEF=Mus musculus glutamyl aminopeptidase (Enpep), mRNA. /PROD=glutamyl aminopeptidase /FL=gb:M29961.1 gb:NM_007934.1
1448664_a_at	160	P	0.00586	1.5	2.83	I	9e-05	9e-05	gb:NM_007463.1 /DB_XREF=gi:6680693 /GEN=Apeg1 /FEA=FLmRNA /CNT=56 /TID=Mm.2104.1 /TIER=FL+Stack /STK=49 /UG=Mm.2104 /LL=11790 /DEF=Mus musculus aortic preferentially expressed gene 1 (Apeg1), mRNA. /PROD=aortic preferentially expressed gene 1 /FL=gb:U57098.1 gb:NM_007463.1
1448943_at	4670.8	P	0.00024	1.5	2.83	I	2e-05	2e-05	gb:AK002673.1 /DB_XREF=gi:12832830 /FEA=FLmRNA /CNT=224 /TID=Mm.27448.1 /TIER=Stack /STK=21 /UG=Mm.27448 /LL=18186 /UG_GENE=Nrp /UG_TITLE=neuropilin /DEF=Mus musculus adult male kidney cDNA, RIKEN full-length enriched library, clone:0610025N19:neuropilin, full insert sequence. /FL=gb:D50086.1 gb:NM_008737.1
1450643_s_at	864.3	P	0.00024	1.5	2.83	I	0.00027	0.00027	gb:BI413218 /DB_XREF=gi:15174141 /DB_XREF=602986338F1 /CLONE=IMAGE:5142656 /FEA=FLmRNA /CNT=147 /TID=Mm.28962.1 /TIER=ConsEnd /STK=0 /UG=Mm.28962 /LL=14081 /UG_GENE=Facl2 /UG_TITLE=fatty acid Coenzyme A ligase, long chain 2 /FL=gb:NM_007981.1 gb:U15977.1
1451428_x_at	1232.8	P	0.00024	1.5	2.83	I	2e-05	2e-05	gb:BC024610.1 /DB_XREF=gi:19354311 /FEA=FLmRNA /CNT=39 /TID=Mm.46628.2 /TIER=FL+Stack /STK=21 /UG=Mm.46628 /LL=22344 /UG_GENE=Vezf1 /DEF=Mus musculus, vascular endothelial zinc finger 1, clone MGC:28455 IMAGE:4159675, mRNA, complete cds. /PROD=vascular endothelial zinc finger 1 /FL=gb:BC024610.1
1452359_at	984.4	P	0.00024	1.5	2.83	I	2e-05	2e-05	gb:BI248354 /DB_XREF=gi:14794168 /DB_XREF=602966964F1 /CLONE=IMAGE:5116671 /FEA=mRNA /CNT=103 /TID=Mm.30122.1 /TIER=Stack /STK=39 /UG=Mm.30122 /UG_TITLE=Mus musculus, Similar to hypothetical gene LOC133157, clone IMAGE:3991705, mRNA, partial cds
1415800_at	685.6	P	0.00024	1.4	2.64	I	2e-05	2e-05	gb:BC006894.1 /DB_XREF=gi:13905195 /FEA=FLmRNA /CNT=381 /TID=Mm.4504.1 /TIER=FL+Stack /STK=260 /UG=Mm.4504 /LL=14609 /UG_GENE=Gja1 /DEF=Mus musculus, gap junction membrane channel protein alpha 1, clone MGC:11552 IMAGE:3599347, mRNA, complete cds. /PROD=gap junction membrane channel protein alpha 1 /FL=gb:M63801.1 gb:NM_010288.1 gb:BC006894.1
1415932_x_at	352.3	P	0.00293	1.4	2.64	I	0.00015	0.00015	gb:NM_015731.1 /DB_XREF=gi:7656915 /GEN=Atp9a /FEA=FLmRNA /CNT=237 /TID=Mm.10288.1 /TIER=FL+Stack /STK=166 /UG=Mm.10288 /LL=11981 /DEF=Mus musculus ATPase, class II, type 9A (Atp9a), mRNA. /PROD=ATPase, class 2 /FL=gb:AF152243.1 gb:NM_015731.1
1416050_a_at	1181.5	P	0.00024	1.4	2.64	I	2e-05	2e-05	gb:NM_016741.1 /DB_XREF=gi:14389422 /GEN=Srb1 /FEA=FLmRNA /CNT=246 /TID=Mm.4603.1 /TIER=FL+Stack /STK=138 /UG=Mm.4603 /LL=20778 /DEF=Mus musculus scavenger receptor class B1 (Srb1), mRNA. /PROD=scavenger receptor class B1 /FL=gb:BC004656.1 gb:U37799.1 gb:NM_016741.1
1416168_at	629.1	P	0.00024	1.4	2.64	I	2e-05	2e-05	gb:NM_011340.1 /DB_XREF=gi:6755443 /GEN=Serpinf1 /FEA=FLmRNA /CNT=296 /TID=Mm.2044.1 /TIER=FL+Stack /STK=119 /UG=Mm.2044 /LL=20317 /DEF=Mus musculus serine (or cysteine) proteinase inhibitor, clade F (alpha-2 antiplasmin, pigment epithelium derived factor), member 1 (Serpinf1), mRNA. /PROD=serine (or cysteine) proteinase inhibitor, cladeF (alpha-2 antiplasmin, pigment epithelium derivedfactor), m…
1416740_at	791.8	P	0.01074	1.4	2.64	I	0.00087	0.00087	gb:NM_015734.1 /DB_XREF=gi:7656986 /GEN=Col5a1 /FEA=FLmRNA /CNT=155 /TID=Mm.7281.1 /TIER=FL+Stack /STK=71 /UG=Mm.7281 /LL=12831 /DEF=Mus musculus procollagen, type V, alpha 1 (Col5a1), mRNA. /PROD=procollagen, type V, alpha 1 /FL=gb:NM_015734.1 gb:AB009993.1
1416978_at	1510.6	P	0.00024	1.4	2.64	I	2e-05	2e-05	gb:NM_010189.1 /DB_XREF=gi:6753835 /GEN=Fcgrt /FEA=FLmRNA /CNT=178 /TID=Mm.3303.1 /TIER=FL+Stack /STK=61 /UG=Mm.3303 /LL=14132 /DEF=Mus musculus Fc receptor, IgG, alpha chain transporter (Fcgrt), mRNA. /PROD=Fc receptor, IgG, alpha chain transporter /FL=gb:L17022.1 gb:BC003786.1 gb:D37874.1 gb:NM_010189.1
1417009_at	201	P	0.00806	1.4	2.64	I	5e-05	5e-05	gb:NM_023143.1 /DB_XREF=gi:12963528 /GEN=C1r /FEA=FLmRNA /CNT=148 /TID=Mm.24276.1 /TIER=FL+Stack /STK=60 /UG=Mm.24276 /LL=50909 /DEF=Mus musculus complement component 1, r subcomponent (C1r), mRNA. /PROD=complement component 1, r subcomponent /FL=gb:AF148216.1 gb:NM_023143.1 gb:BC004637.1
1417494_a_at	1098.3	P	0.00293	1.4	2.64	I	0.00015	0.00015	gb:NM_007752.1 /DB_XREF=gi:6680996 /GEN=Cp /FEA=FLmRNA /CNT=332 /TID=Mm.13787.1 /TIER=FL+Stack /STK=43 /UG=Mm.13787 /LL=12870 /DEF=Mus musculus ceruloplasmin (Cp), mRNA. /PROD=ceruloplasmin /FL=gb:U49430.1 gb:NM_007752.1
1418259_a_at	643.7	P	0.01074	1.4	2.64	I	0.00055	0.00055	gb:NM_009849.1 /DB_XREF=gi:6753347 /GEN=Entpd2 /FEA=FLmRNA /CNT=41 /TID=Mm.31308.1 /TIER=FL+Stack /STK=27 /UG=Mm.31308 /LL=12496 /DEF=Mus musculus ectonucleoside triphosphate diphosphohydrolase 2 (Entpd2), mRNA. /PROD=CD39 antigen-like 1 /FL=gb:AF042811.1 gb:NM_009849.1 gb:BC011241.1
1418804_at	108.5	P	0.02393	1.4	2.64	I	0.00055	0.00055	gb:NM_032400.1 /DB_XREF=gi:14161703 /GEN=Gpr91 /FEA=FLmRNA /CNT=26 /TID=Mm.125110.1 /TIER=FL+Stack /STK=18 /UG=Mm.125110 /LL=84112 /DEF=Mus musculus G protein-coupled receptor 91 (Gpr91), mRNA. /PROD=G protein-coupled receptor 91 /FL=gb:AF295367.1 gb:NM_032400.1
1419605_at	1021.7	P	0.00024	1.4	2.64	I	2e-05	2e-05	gb:NM_010796.1 /DB_XREF=gi:6754687 /GEN=Mgl /FEA=FLmRNA /CNT=20 /TID=Mm.7574.1 /TIER=FL+Stack /STK=8 /UG=Mm.7574 /LL=17312 /DEF=Mus musculus macrophage galactose N-acetyl-galactosamine specific lectin (Mgl), mRNA. /PROD=macrophage galactose N-acetyl-galactosaminespecific lectin /FL=gb:NM_010796.1 gb:BC014811.1
1420859_at	202.9	P	0.01856	1.4	2.64	I	0.00055	0.00055	gb:AK010212.1 /DB_XREF=gi:12845490 /FEA=FLmRNA /CNT=134 /TID=Mm.3193.1 /TIER=Stack /STK=85 /UG=Mm.3193 /LL=18767 /UG_GENE=Pkia /UG_TITLE=protein kinase inhibitor, alpha /DEF=Mus musculus adult male tongue cDNA, RIKEN full-length enriched library, clone:2310079D06:protein kinase inhibitor, alpha, full insert sequence. /FL=gb:M63554.1 gb:NM_008862.1
1421201_a_at	38.6	A	0.27417	1.4	2.64	I	0.00062	0.00062	gb:AF241244.1 /DB_XREF=gi:13123463 /GEN=Tro /FEA=FLmRNA /CNT=19 /TID=Mm.3597.1 /TIER=FL /STK=2 /UG=Mm.3597 /LL=56191 /DEF=Mus musculus cell adhesion protein trophinin (Tro) mRNA, complete cds. /PROD=cell adhesion protein trophinin /FL=gb:AF241244.1 gb:AF319977.1 gb:NM_019548.1
1422444_at	511	P	0.00024	1.4	2.64	I	2e-05	2e-05	gb:NM_008397.1 /DB_XREF=gi:7110658 /GEN=Itga6 /FEA=FLmRNA /CNT=336 /TID=Mm.25232.1 /TIER=FL+Stack /STK=112 /UG=Mm.25232 /LL=16403 /DEF=Mus musculus integrin alpha 6 (Itga6), mRNA. /PROD=integrin alpha 6 /FL=gb:NM_008397.1
1424234_s_at	1039.3	P	0.00073	1.4	2.64	I	4e-05	4e-05	gb:BC002076.1 /DB_XREF=gi:12805230 /FEA=FLmRNA /CNT=66 /TID=Mm.153716.1 /TIER=FL+Stack /STK=44 /UG=Mm.153716 /LL=17286 /UG_GENE=Meox2 /DEF=Mus musculus, Similar to mesenchyme homeobox 2, clone MGC:6225 IMAGE:3591924, mRNA, complete cds. /PROD=Similar to mesenchyme homeobox 2 /FL=gb:BC002076.1
1424376_at	297.1	P	0.00073	1.4	2.64	I	2e-05	2e-05	gb:BC016250.1 /DB_XREF=gi:16740755 /FEA=FLmRNA /CNT=114 /TID=Mm.30075.1 /TIER=FL+Stack /STK=35 /UG=Mm.30075 /LL=69811 /UG_GENE=1810058K22Rik /DEF=Mus musculus, RIKEN cDNA 1810058K22 gene, clone MGC:28884 IMAGE:4910994, mRNA, complete cds. /PROD=RIKEN cDNA 1810058K22 gene /FL=gb:BC016250.1
1424408_at	626.4	P	0.00024	1.4	2.64	I	2e-05	2e-05	gb:BC010816.1 /DB_XREF=gi:14789888 /FEA=FLmRNA /CNT=55 /TID=Mm.24551.1 /TIER=FL+Stack /STK=34 /UG=Mm.24551 /DEF=Mus musculus, Similar to hypothetical protein FLJ10044, clone MGC:19129 IMAGE:4212305, mRNA, complete cds. /PROD=Similar to hypothetical protein FLJ10044 /FL=gb:BC010816.1
1424524_at	611.4	P	0.00024	1.4	2.64	I	2e-05	2e-05	gb:BC021433.1 /DB_XREF=gi:18203971 /FEA=FLmRNA /CNT=48 /TID=Mm.35450.1 /TIER=FL+Stack /STK=27 /UG=Mm.35450 /LL=71712 /UG_GENE=1200002N14Rik /DEF=Mus musculus, RIKEN cDNA 1200002N14 gene, clone MGC:29208 IMAGE:5030012, mRNA, complete cds. /PROD=RIKEN cDNA 1200002N14 gene /FL=gb:BC021433.1
1424769_s_at	2124	P	0.00024	1.4	2.64	I	2e-05	2e-05	gb:AV024348 /DB_XREF=gi:15431396 /DB_XREF=AV024348 /CLONE=1200002I08 /FEA=FLmRNA /CNT=234 /TID=Mm.130433.1 /TIER=Stack /STK=82 /UG=Mm.130433 /UG_TITLE=Mus musculus, Similar to Caldesmon 1, clone MGC:30319 IMAGE:5148205, mRNA, complete cds /FL=gb:BC019435.1
1426225_at	548	P	0.00024	1.4	2.64	I	0.00015	0.00015	gb:U63146.1 /DB_XREF=gi:1515449 /GEN=RBP /FEA=FLmRNA /CNT=137 /TID=Mm.2605.1 /TIER=FL+Stack /STK=45 /UG=Mm.2605 /LL=19662 /DEF=Mus musculus retinol binding protein (RBP) mRNA, complete cds. /PROD=retinol binding protein /FL=gb:U63146.1
1426597_s_at	353.7	P	0.04614	1.4	2.64	I	0.00069	0.00069	gb:BG066466 /DB_XREF=gi:12549035 /DB_XREF=H3043C12-3 /CLONE=H3043C12 /FEA=FLmRNA /CNT=28 /TID=Mm.31342.1 /TIER=Stack /STK=11 /UG=Mm.31342 /UG_TITLE=Mus musculus, similar to FLJ00074 protein, clone MGC:36549 IMAGE:4952810, mRNA, complete cds /FL=gb:BC027170.1
1426873_s_at	279.2	P	0.00586	1.4	2.64	I	0.00039	0.00039	gb:BI525123 /DB_XREF=gi:15349915 /DB_XREF=602926111F1 /CLONE=IMAGE:5058435 /FEA=mRNA /CNT=193 /TID=Mm.21990.1 /TIER=Stack /STK=46 /UG=Mm.21990 /LL=16480 /UG_GENE=Jup /UG_TITLE=junction plakoglobin
1426880_at	458.8	P	0.00024	1.4	2.64	I	2e-05	2e-05	gb:BM250266 /DB_XREF=gi:17885536 /DB_XREF=K0846H11-3 /CLONE=K0846H11 /FEA=mRNA /CNT=81 /TID=Mm.34309.1 /TIER=Stack /STK=45 /UG=Mm.34309 /UG_TITLE=Mus musculus, Similar to hypothetical protein DKFZp761L0424, clone IMAGE:4988846, mRNA, partial cds
1426947_x_at	817.7	P	0.00415	1.4	2.64	I	0.00021	0.00021	gb:BI455189 /DB_XREF=gi:15245845 /DB_XREF=603173633F1 /CLONE=IMAGE:5253008 /FEA=mRNA /CNT=142 /TID=Mm.1949.1 /TIER=Stack /STK=34 /UG=Mm.1949 /LL=12834 /UG_GENE=Col6a2 /UG_TITLE=procollagen, type VI, alpha 2
1427123_s_at	161.6	P	0.00293	1.4	2.64	I	2e-05	2e-05	gb:BE653037 /DB_XREF=gi:9978903 /DB_XREF=UI-M-AN1-afj-a-01-0-UI.r1 /CLONE=UI-M-AN1-afj-a-01-0-UI /FEA=mRNA /CNT=31 /TID=Mm.22891.1 /TIER=Stack /STK=15 /UG=Mm.22891 /LL=54158 /UG_GENE=Copg2as2 /UG_TITLE=coatomer protein complex, subunit gamma 2, antisense 2
1428026_at	233.3	P	0.00415	1.4	2.64	I	2e-05	2e-05	gb:BC028776.1 /DB_XREF=gi:20381161 /FEA=mRNA /CNT=5 /TID=Mm.221068.1 /TIER=ConsEnd /STK=0 /UG=Mm.221068 /DEF=Mus musculus, similar to teashirt 2, clone MGC:41494 IMAGE:1067302, mRNA, complete cds. /PROD=similar to teashirt 2
1428143_a_at	1901.3	P	0.00073	1.4	2.64	I	2e-05	2e-05	gb:AK003207.1 /DB_XREF=gi:12833731 /FEA=mRNA /CNT=179 /TID=Mm.29998.1 /TIER=Stack /STK=95 /UG=Mm.29998 /LL=66853 /UG_GENE=0610039C21Rik /UG_TITLE=RIKEN cDNA 0610039C21 gene /DEF=Mus musculus 18 days embryo whole body cDNA, RIKEN full-length enriched library, clone:1110001C14:similar to HYPOTHETICAL 19.8 KDA PROTEIN (FRAGMENT), full insert sequence.
1430837_a_at	61.5	A	0.06543	1.4	2.64	I	0.00055	0.00055	gb:AK007371.1 /DB_XREF=gi:12840877 /FEA=mRNA /CNT=4 /TID=Mm.22522.2 /TIER=ConsEnd /STK=1 /UG=Mm.22522 /LL=17190 /UG_GENE=Mbd1 /UG_TITLE=methyl-CpG binding domain protein 1 /DEF=Mus musculus 10 day old male pancreas cDNA, RIKEN full-length enriched library, clone:1810008C20:methyl-CpG binding domain protein 1, full insert sequence.
1431429_a_at	1368.1	P	0.00024	1.4	2.64	I	3e-05	3e-05	gb:AK006286.1 /DB_XREF=gi:12839304 /GEN=Arl4 /FEA=mRNA /CNT=3 /TID=Mm.12723.2 /TIER=ConsEnd /STK=0 /UG=Mm.12723 /LL=11861 /UG_TITLE=ADP-ribosylation-like 4 /DEF=Mus musculus adult male testis cDNA, RIKEN full-length enriched library, clone:1700023N04:ADP-ribosylation-like 4, full insert sequence.
1434089_at	373.3	P	0.00024	1.4	2.64	I	2e-05	2e-05	gb:BB426294 /DB_XREF=gi:16423669 /DB_XREF=BB426294 /CLONE=C630001F01 /FEA=EST /CNT=72 /TID=Mm.27313.1 /TIER=Stack /STK=43 /UG=Mm.27313 /LL=107019 /UG_GENE=AW046661 /UG_TITLE=expressed sequence AW046661
1434499_a_at	478.9	P	0.00024	1.4	2.64	I	2e-05	2e-05	gb:AV219418 /DB_XREF=gi:6168595 /DB_XREF=AV219418 /CLONE=3010090D11 /FEA=EST /CNT=33 /TID=Mm.9745.2 /TIER=Stack /STK=31 /UG=Mm.9745 /LL=16832 /UG_GENE=Ldh2 /UG_TITLE=lactate dehydrogenase 2, B chain
1437670_x_at	4495	P	0.00024	1.4	2.64	I	2e-05	2e-05	gb:BB113673 /DB_XREF=gi:8766241 /DB_XREF=BB113673 /CLONE=9530042B22 /FEA=EST /CNT=17 /TID=Mm.30246.4 /TIER=Stack /STK=15 /UG=Mm.30246 /LL=12476 /UG_GENE=Cd151 /UG_TITLE=CD151 antigen
1438511_a_at	7824.6	P	0.00024	1.4	2.64	I	2e-05	2e-05	gb:BB408123 /DB_XREF=gi:9227519 /DB_XREF=BB408123 /CLONE=C430004L05 /FEA=EST /CNT=12 /TID=Mm.29811.2 /TIER=Stack /STK=10 /UG=Mm.29811 /LL=66214 /UG_GENE=1190002H23Rik /UG_TITLE=RIKEN cDNA 1190002H23 gene
1444952_a_at	3060.2	P	0.00073	1.4	2.64	I	4e-05	4e-05	gb:BB260383 /DB_XREF=gi:16399893 /DB_XREF=BB260383 /CLONE=A730094F08 /FEA=EST /CNT=3 /TID=Mm.29420.1 /TIER=ConsEnd /STK=2 /UG=Mm.29420 /UG_TITLE=ESTs, Highly similar to nuclear ubiquitous casein kinase 2; cyclin-dependent kinase substrate (Rattus norvegicus) (R.norvegicus)
1448028_at	170	P	0.00586	1.4	2.64	I	0.00013	0.00013	gb:BF536757 /DB_XREF=gi:11624125 /DB_XREF=602049238F1 /CLONE=IMAGE:4188800 /FEA=EST /CNT=9 /TID=Mm.216274.1 /TIER=ConsEnd /STK=0 /UG=Mm.216274 /UG_TITLE=ESTs, Weakly similar to S12207 hypothetical protein (M.musculus)
1448863_a_at	2481.1	P	0.00024	1.4	2.64	I	2e-05	2e-05	gb:AK004593.1 /DB_XREF=gi:12835867 /GEN=Tnfaip1 /FEA=FLmRNA /CNT=308 /TID=Mm.10331.1 /TIER=Stack /STK=130 /UG=Mm.10331 /LL=21927 /UG_TITLE=tumor necrosis factor, alpha-induced protein 1 (endothelial) /DEF=Mus musculus adult male lung cDNA, RIKEN full-length enriched library, clone:1200004D17:tumor necrosis factor, alpha-induced protein 1 (endothelial), full insert sequence. /FL=gb:NM_009395.1 gb:…
1448942_at	4429.6	P	0.00586	1.4	2.64	I	2e-05	2e-05	gb:NM_025331.1 /DB_XREF=gi:13384697 /GEN=0610037B21Rik /FEA=FLmRNA /CNT=60 /TID=Mm.25547.1 /TIER=FL+Stack /STK=30 /UG=Mm.25547 /LL=66066 /DEF=Mus musculus RIKEN cDNA 0610037B21 gene (0610037B21Rik), mRNA. /PROD=RIKEN cDNA 0610037B21 /FL=gb:NM_025331.1
1449124_at	126.6	P	0.01074	1.4	2.64	I	0.00049	0.00049	gb:NM_016846.1 /DB_XREF=gi:8394179 /GEN=Rgl1 /FEA=FLmRNA /CNT=64 /TID=Mm.4485.1 /TIER=FL+Stack /STK=22 /UG=Mm.4485 /LL=19731 /DEF=Mus musculus ral guanine nucleotide dissociation stimulator,-like 1 (Rgl1), mRNA. /PROD=ral guanine nucleotide dissociationstimulator,-like 1 /FL=gb:NM_016846.1 gb:BC017678.1 gb:U14103.1
1449632_s_at	155.8	A	0.11157	1.4	2.64	I	0.00062	0.00062	gb:AI325255 /DB_XREF=gi:4059684 /DB_XREF=ms40a11.x1 /CLONE=IMAGE:614012 /FEA=EST /CNT=1 /TID=Mm.200045.1 /TIER=ConsEnd /STK=1 /UG=Mm.200045 /LL=103691 /UG_GENE=AI325255 /UG_TITLE=expressed sequence AI325255
1450448_at	362.6	P	0.00293	1.4	2.64	I	0.00044	0.00044	gb:BQ032752 /DB_XREF=gi:19768031 /DB_XREF=UI-1-CF0-axa-d-10-0-UI.s1 /CLONE=UI-1-CF0-axa-d-10-0-UI /FEA=FLmRNA /CNT=30 /TID=Mm.20911.1 /TIER=Stack /STK=10 /UG=Mm.20911 /LL=20855 /UG_GENE=Stc /UG_TITLE=stanniocalcin /FL=gb:NM_009285.1 gb:BC021425.1 gb:AF099098.1
1453836_a_at	414.4	P	0.00024	1.4	2.64	I	2e-05	2e-05	gb:AK006949.1 /DB_XREF=gi:12840262 /GEN=Mgll /FEA=mRNA /CNT=5 /TID=Mm.194795.3 /TIER=ConsEnd /STK=0 /UG=Mm.194795 /LL=23945 /UG_TITLE=monoglyceride lipase /DEF=Mus musculus adult male testis cDNA, RIKEN full-length enriched library, clone:1700074K19:monoglyceride lipase, full insert sequence.
1454862_at	699.1	P	0.00024	1.4	2.64	I	2e-05	2e-05	gb:AV253284 /DB_XREF=gi:16387896 /DB_XREF=AV253284 /CLONE=4833446K14 /FEA=EST /CNT=72 /TID=Mm.158.1 /TIER=Stack /STK=40 /UG=Mm.158 /LL=106376 /UG_GENE=AV253284 /UG_TITLE=expressed sequence AV253284
1455626_at	260.7	P	0.00024	1.4	2.64	I	2e-05	2e-05	gb:AA987181 /DB_XREF=gi:3167944 /DB_XREF=uc81c08.x1 /CLONE=IMAGE:1432046 /FEA=EST /CNT=12 /TID=Mm.4694.2 /TIER=Stack /STK=10 /UG=Mm.4694 /LL=15405 /UG_GENE=Hoxa9 /UG_TITLE=homeo box A9
1455976_x_at	9081	P	0.00586	1.4	2.64	I	0.00013	0.00013	gb:AV019984 /DB_XREF=gi:4796976 /DB_XREF=AV019984 /CLONE=1190012K22 /FEA=EST /CNT=22 /TID=Mm.2785.3 /TIER=Stack /STK=22 /UG=Mm.2785 /LL=13167 /UG_GENE=Dbi /UG_TITLE=diazepam binding inhibitor
1456085_x_at	4437	P	0.00024	1.4	2.64	I	2e-05	2e-05	gb:AV169215 /DB_XREF=gi:5375652 /DB_XREF=AV169215 /CLONE=3110082K13 /FEA=EST /CNT=17 /TID=Mm.221168.2 /TIER=Stack /STK=17 /UG=Mm.221168 /UG_TITLE=Mus musculus Y-box binding protein (oxyR) mRNA, partial cds
AFFX-LysX-M_at	1074.5	P	5e-05	1.3	2.46	I	0	0	B. subtilis /GEN=lys /DB_XREF=gb:X17013.1 /NOTE=SIF corresponding to nucleotides 720-990 of gb:X17013.1, not 100% identical /DEF=B subtilis lys gene for diaminopimelate decarboxylase (EC 4.1.1.20).
AFFX-PheX-3_at	2711.7	P	5e-05	1.3	2.46	I	0	0	B. subtilis /GEN=pheB /DB_XREF=gb:M24537.1 /NOTE=SIF corresponding to nucleotides 2885-3326 of gb:M24537.1, not 100% identical /DEF=Bacillus subtillis sporulation protein (spoOB), GTP-binding protein (obg), phenylalanine biosynthesis associated protein (pheB), and monofunctional prephenate dehydratase (pheA) genes, complete cds.
AFFX-r2-Bs-phe-5_at	667.6	P	0.00024	1.3	2.46	I	2e-05	2e-05	B. subtilis /GEN=pheA /DB_XREF=gb:M24537.1 /NOTE=SIF corresponding to nucleotides 2116-2382 of gb:M24537.1 /DEF=Bacillus subtillis sporulation protein (spoOB), GTP-binding protein (obg), phenylalanine biosynthesis associated protein (pheB), and monofunctional prephenate dehydratase (pheA) genes, complete cds.
AFFX-r2-Bs-phe-M_at	1650.9	P	0.00024	1.3	2.46	I	2e-05	2e-05	B. subtilis /GEN=pheA /DB_XREF=gb:M24537.1 /NOTE=SIF corresponding to nucleotides 2484-2875 of gb:M24537.1 /DEF=Bacillus subtillis sporulation protein (spoOB), GTP-binding protein (obg), phenylalanine biosynthesis associated protein (pheB), and monofunctional prephenate dehydratase (pheA) genes, complete cds.
1416012_at	221.4	A	0.11157	1.3	2.46	I	0.00021	0.00021	gb:AF099186.1 /DB_XREF=gi:5579089 /FEA=FLmRNA /CNT=383 /TID=Mm.30169.1 /TIER=FL+Stack /STK=118 /UG=Mm.30169 /LL=13660 /UG_GENE=Ehd1 /DEF=Mus musculus EH domain-containing protein EHD1 mRNA, complete cds. /PROD=EH domain-containing protein EHD1 /FL=gb:NM_010119.1 gb:AF099186.1 gb:AF173156.1
1416039_x_at	295.2	P	0.00122	1.3	2.46	I	2e-05	2e-05	gb:NM_010516.1 /DB_XREF=gi:6753593 /GEN=Cyr61 /FEA=FLmRNA /CNT=204 /TID=Mm.1231.1 /TIER=FL+Stack /STK=140 /UG=Mm.1231 /LL=16007 /DEF=Mus musculus cysteine rich protein 61 (Cyr61), mRNA. /PROD=cysteine rich protein 61 /FL=gb:M32490.1 gb:NM_010516.1
1416164_at	865	P	0.00024	1.3	2.46	I	2e-05	2e-05	gb:NM_011812.1 /DB_XREF=gi:6753823 /GEN=Fbln5 /FEA=FLmRNA /CNT=187 /TID=Mm.25347.1 /TIER=FL+Stack /STK=120 /UG=Mm.25347 /LL=23876 /DEF=Mus musculus fibulin 5 (Fbln5), mRNA. /PROD=fibulin 5 /FL=gb:NM_011812.1 gb:BC006636.1 gb:AF112151.1
1416180_a_at	308.8	P	0.00415	1.3	2.46	I	0.00049	0.00049	gb:BI990563 /DB_XREF=gi:17961577 /DB_XREF=4072-68 /FEA=FLmRNA /CNT=284 /TID=Mm.7051.1 /TIER=Stack /STK=36 /UG=Mm.7051 /LL=19684 /UG_GENE=Rdx /UG_TITLE=radixin /FL=gb:NM_009041.1
1417421_at	87.1	A	0.19458	1.3	2.46	I	0.00069	0.00069	gb:BC005590.1 /DB_XREF=gi:13542772 /FEA=FLmRNA /CNT=97 /TID=Mm.24662.1 /TIER=FL+Stack /STK=45 /UG=Mm.24662 /LL=20193 /UG_GENE=S100a1 /DEF=Mus musculus, S100 calcium binding protein A1, clone MGC:11425 IMAGE:3964547, mRNA, complete cds. /PROD=S100 calcium binding protein A1 /FL=gb:AF087687.1 gb:NM_011309.1 gb:BC005590.1
1417466_at	2710.2	P	0.00024	1.3	2.46	I	2e-05	2e-05	gb:NM_133736.1 /DB_XREF=gi:19526933 /GEN=1110070A02Rik /FEA=FLmRNA /CNT=99 /TID=Mm.41641.1 /TIER=FL+Stack /STK=44 /UG=Mm.41641 /LL=71800 /DEF=Mus musculus RIKEN cDNA 1110070A02 gene (1110070A02Rik), mRNA. /PROD=RIKEN cDNA 1110070A02 /FL=gb:BC005656.1 gb:NM_133736.1
1417574_at	881.2	P	0.00073	1.3	2.46	I	9e-05	9e-05	gb:NM_013655.2 /DB_XREF=gi:12025674 /GEN=Sdf1 /FEA=FLmRNA /CNT=83 /TID=Mm.465.1 /TIER=FL+Stack /STK=41 /UG=Mm.465 /LL=20315 /DEF=Mus musculus stromal cell derived factor 1 (Sdf1), transcript variant 2, mRNA. /PROD=stromal cell derived factor 1, isoform betaprecursor /FL=gb:NM_013655.2 gb:D43805.1 gb:L12030.1
1417978_at	1578.9	P	0.00024	1.3	2.46	I	2e-05	2e-05	gb:BC027014.1 /DB_XREF=gi:20071631 /FEA=FLmRNA /CNT=70 /TID=Mm.32889.1 /TIER=FL /STK=2 /UG=Mm.32889 /LL=66892 /UG_GENE=1300018P11Rik /DEF=Mus musculus, RIKEN cDNA 1300018P11 gene, clone MGC:35709 IMAGE:5369891, mRNA, complete cds. /PROD=RIKEN cDNA 1300018P11 gene /FL=gb:BC027014.1 gb:NM_025829.1
1418187_at	1017.5	P	0.01074	1.3	2.46	I	2e-05	2e-05	gb:AF146523.1 /DB_XREF=gi:4973283 /GEN=Ramp2 /FEA=FLmRNA /CNT=85 /TID=Mm.218611.1 /TIER=FL+Stack /STK=28 /UG=Mm.218611 /LL=54409 /DEF=Mus musculus receptor activity modifying protein 2 (Ramp2) mRNA, complete cds. /PROD=receptor activity modifying protein 2 /FL=gb:AF146523.1 gb:AF209906.1 gb:NM_019444.1
1418245_a_at	46.2	P	0.02393	1.3	2.46	I	8e-05	8e-05	gb:AF229055.1 /DB_XREF=gi:18461362 /GEN=Hrnbp2 /FEA=FLmRNA /CNT=67 /TID=Mm.25496.1 /TIER=FL+Stack /STK=27 /UG=Mm.25496 /LL=93686 /DEF=Mus musculus hexaribonucleotide binding protein 2 (Hrnbp2) mRNA, complete cds. /PROD=hexaribonucleotide binding protein 2 /FL=gb:NM_053104.1 gb:AF387322.1 gb:AF229055.1
1418517_at	473.6	P	0.00586	1.3	2.46	I	4e-05	4e-05	gb:NM_008393.1 /DB_XREF=gi:6680471 /GEN=Irx3 /FEA=FLmRNA /CNT=73 /TID=Mm.39039.1 /TIER=FL+Stack /STK=22 /UG=Mm.39039 /LL=16373 /DEF=Mus musculus Iroquois related homeobox 3 (Drosophila) (Irx3), mRNA. /PROD=Iroquois related homeobox 3 (Drosophila) /FL=gb:NM_008393.1
1418601_at	314.3	P	0.00073	1.3	2.46	I	0.00031	0.00031	gb:NM_011921.1 /DB_XREF=gi:7106241 /GEN=Aldh1a7 /FEA=FLmRNA /CNT=38 /TID=Mm.14609.1 /TIER=FL+Stack /STK=21 /UG=Mm.14609 /LL=26358 /DEF=Mus musculus aldehyde dehydrogenase family 1, subfamily A7 (Aldh1a7), mRNA. /PROD=aldehyde dehydrogenase family 1, subfamily A7 /FL=gb:NM_011921.1 gb:U96401.1
1418788_at	380.8	P	0.00122	1.3	2.46	I	2e-05	2e-05	gb:NM_013690.1 /DB_XREF=gi:8567411 /GEN=Tek /FEA=FLmRNA /CNT=36 /TID=Mm.14313.1 /TIER=FL+Stack /STK=18 /UG=Mm.14313 /LL=21687 /DEF=Mus musculus endothelial-specific receptor tyrosine kinase (Tek), mRNA. /PROD=endothelial-specific receptor tyrosine kinase /FL=gb:NM_013690.1 gb:D13738.1
1418891_a_at	670.8	P	0.00024	1.3	2.46	I	2e-05	2e-05	gb:AV231191 /DB_XREF=gi:16385828 /DB_XREF=AV231191 /CLONE=4632404J10 /FEA=FLmRNA /CNT=129 /TID=Mm.29968.1 /TIER=Stack /STK=11 /UG=Mm.29968 /LL=19340 /UG_GENE=Rab3d /UG_TITLE=RAB3D, member RAS oncogene family /FL=gb:NM_031874.2 gb:AF263365.1 gb:M89777.1
1419089_at	817.3	P	0.00073	1.3	2.46	I	0.00024	0.00024	gb:BM232384 /DB_XREF=gi:17867654 /DB_XREF=K0322E06-3 /CLONE=K0322E06 /FEA=FLmRNA /CNT=399 /TID=Mm.4871.1 /TIER=Stack /STK=63 /UG=Mm.4871 /LL=21859 /UG_GENE=Timp3 /UG_TITLE=tissue inhibitor of metalloproteinase 3 /FL=gb:BC014713.1 gb:L19622.1 gb:L27424.1 gb:NM_011595.1
1419589_at	667.7	P	0.00024	1.3	2.46	I	2e-05	2e-05	gb:NM_010740.1 /DB_XREF=gi:6754577 /GEN=Ly68 /FEA=FLmRNA /CNT=29 /TID=Mm.681.1 /TIER=FL+Stack /STK=8 /UG=Mm.681 /LL=17064 /DEF=Mus musculus lymphocyte antigen 68 (Ly68), mRNA. /PROD=lymphocyte antigen 68 /FL=gb:NM_010740.1 gb:AF081789.1
1419693_at	194	P	0.00122	1.3	2.46	I	4e-05	4e-05	gb:NM_130449.1 /DB_XREF=gi:18485493 /GEN=Colec12 /FEA=FLmRNA /CNT=33 /TID=Mm.218571.1 /TIER=FL /STK=7 /UG=Mm.218571 /LL=140792 /DEF=Mus musculus collectin sub-family member 12 (Colec12), mRNA. /PROD=collectin sub-family member 12 /FL=gb:NM_130449.1 gb:AB038519.1
1419738_a_at	1859.1	P	0.00024	1.3	2.46	I	2e-05	2e-05	gb:NM_009416.2 /DB_XREF=gi:11875202 /GEN=Tpm2 /FEA=FLmRNA /CNT=122 /TID=Mm.646.1 /TIER=FL /STK=6 /UG=Mm.646 /LL=22004 /DEF=Mus musculus tropomyosin 2, beta (Tpm2), mRNA. /PROD=tropomyosin 2, beta /FL=gb:NM_009416.2 gb:M81086.1
1420465_s_at	9191.9	P	0.00073	1.3	2.46	I	2e-05	2e-05	gb:NM_031188.1 /DB_XREF=gi:13654244 /GEN=Mup1 /FEA=FLmRNA /CNT=47 /TID=Mm.157893.1 /TIER=FL /STK=5 /UG=Mm.157893 /LL=17840 /DEF=Mus musculus major urinary protein 1 (Mup1), mRNA. /PROD=major urinary protein 1 /FL=gb:M16355.1 gb:BC012221.1 gb:BC012259.1 gb:BC013649.1 gb:NM_031188.1
1421679_a_at	429.3	P	0.00293	1.3	2.46	I	2e-05	2e-05	gb:NM_007669.1 /DB_XREF=gi:6671725 /GEN=Cdkn1a /FEA=FLmRNA /CNT=3 /TID=Mm.34446.1 /TIER=FL /STK=2 /UG=Mm.34446 /LL=12575 /DEF=Mus musculus cyclin-dependent kinase inhibitor 1A (P21) (Cdkn1a), mRNA. /PROD=cyclin-dependent kinase inhibitor 1A (P21) /FL=gb:NM_007669.1 gb:U09507.1
1422518_at	569.2	P	0.01074	1.3	2.46	I	0.00027	0.00027	gb:NM_009806.1 /DB_XREF=gi:6753275 /GEN=Cask /FEA=FLmRNA /CNT=147 /TID=Mm.10735.1 /TIER=FL+Stack /STK=55 /UG=Mm.10735 /LL=12361 /DEF=Mus musculus calciumcalmodulin-dependent serine protein kinase (Cask), mRNA. /PROD=calciumcalmodulin-dependent serine proteinkinase /FL=gb:BC009740.1 gb:NM_009806.1
1422820_at	369.6	P	0.02393	1.3	2.46	I	7e-05	7e-05	gb:NM_010719.2 /DB_XREF=gi:11968060 /GEN=Lipe /FEA=FLmRNA /CNT=100 /TID=Mm.1721.1 /TIER=FL+Stack /STK=10 /UG=Mm.1721 /LL=16890 /DEF=Mus musculus lipase, hormone sensitive (Lipe), mRNA. /PROD=lipase, hormone sensitive /FL=gb:BC021642.1 gb:NM_010719.2 gb:U08188.1
1423062_at	369.2	P	0.00024	1.3	2.46	I	2e-05	2e-05	gb:AV175389 /DB_XREF=gi:16384293 /DB_XREF=AV175389 /CLONE=5730419J04 /FEA=FLmRNA /CNT=174 /TID=Mm.29254.1 /TIER=Stack /STK=73 /UG=Mm.29254 /LL=16009 /UG_GENE=Igfbp3 /UG_TITLE=insulin-like growth factor binding protein 3 /FL=gb:NM_008343.1
1423413_at	427.9	P	0.00195	1.3	2.46	I	3e-05	3e-05	gb:AI987929 /DB_XREF=gi:5819723 /DB_XREF=um09a03.x1 /CLONE=IMAGE:2182540 /FEA=FLmRNA /CNT=505 /TID=Mm.4063.1 /TIER=Stack /STK=39 /UG=Mm.4063 /LL=17988 /UG_GENE=Ndr1 /UG_TITLE=N-myc downstream regulated 1 /FL=gb:NM_010884.1 gb:U60593.1 gb:BC015282.1
1423439_at	415.2	P	0.00024	1.3	2.46	I	2e-05	2e-05	gb:AW106963 /DB_XREF=gi:6077763 /DB_XREF=um34h07.x1 /CLONE=IMAGE:2236477 /FEA=FLmRNA /CNT=259 /TID=Mm.42246.1 /TIER=Stack /STK=25 /UG=Mm.42246 /LL=18534 /UG_GENE=Pck1 /UG_TITLE=phosphoenolpyruvate carboxykinase 1, cytosolic /FL=gb:NM_011044.1
1423489_at	1221.8	P	0.00024	1.3	2.46	I	2e-05	2e-05	gb:BC021914.1 /DB_XREF=gi:18314461 /FEA=FLmRNA /CNT=142 /TID=Mm.38791.1 /TIER=ConsEnd /STK=0 /UG=Mm.38791 /LL=67468 /UG_GENE=Mmd /DEF=Mus musculus, monocyte to macrophage differentiation-associated, clone MGC:27634 IMAGE:4506710, mRNA, complete cds. /PROD=monocyte to macrophagedifferentiation-associated /FL=gb:NM_026178.1 gb:BC021914.1
1423626_at	357.9	P	0.00024	1.3	2.46	I	2e-05	2e-05	gb:BB150886 /DB_XREF=gi:16267904 /DB_XREF=BB150886 /CLONE=A030009P04 /FEA=FLmRNA /CNT=76 /TID=Mm.25326.3 /TIER=Stack /STK=8 /UG=Mm.25326 /LL=13518 /UG_GENE=Dst /UG_TITLE=dystonin /FL=gb:AF396878.1 gb:NM_133833.1
1424359_at	215.7	P	0.02393	1.3	2.46	I	3e-05	3e-05	gb:BC025120.1 /DB_XREF=gi:19263599 /FEA=FLmRNA /CNT=68 /TID=Mm.41308.1 /TIER=FL+Stack /STK=36 /UG=Mm.41308 /LL=75475 /UG_GENE=1700010G02Rik /DEF=Mus musculus, clone MGC:36824 IMAGE:4020691, mRNA, complete cds. /PROD=Unknown (protein for MGC:36824) /FL=gb:BC025120.1
1424393_s_at	230.2	P	0.00024	1.3	2.46	I	2e-05	2e-05	gb:BC026584.1 /DB_XREF=gi:20072015 /FEA=FLmRNA /CNT=93 /TID=Mm.28514.1 /TIER=FL+Stack /STK=34 /UG=Mm.28514 /LL=76187 /UG_GENE=6330565B14Rik /DEF=Mus musculus, clone MGC:37234 IMAGE:4972323, mRNA, complete cds. /PROD=Unknown (protein for MGC:37234) /FL=gb:BC026584.1
1424780_a_at	4779.6	P	0.00024	1.3	2.46	I	2e-05	2e-05	gb:AK005026.1 /DB_XREF=gi:12836658 /GEN=D10Ucla1 /FEA=FLmRNA /CNT=83 /TID=Mm.41272.1 /TIER=Stack /STK=16 /UG=Mm.41272 /LL=28193 /UG_TITLE=DNA segment, Chr 10, University of California at Los Angeles 1 /DEF=Mus musculus adult male liver cDNA, RIKEN full-length enriched library, clone:1300016P12:DNA segment, Chr 10, University of California at Los Angeles 1, full insert sequence. /FL=gb:BC004607.1
1425678_a_at	3108.9	P	0.00024	1.3	2.46	I	2e-05	2e-05	gb:BC020189.1 /DB_XREF=gi:18043575 /FEA=FLmRNA /CNT=8 /TID=Mm.200461.2 /TIER=FL /STK=1 /UG=Mm.200461 /LL=20623 /UG_GENE=Snrk /DEF=Mus musculus, clone MGC:28970 IMAGE:4482701, mRNA, complete cds. /PROD=Unknown (protein for MGC:28970) /FL=gb:BC020189.1
1425964_x_at	1483	P	0.00806	1.3	2.46	I	4e-05	4e-05	gb:U03561.1 /DB_XREF=gi:424144 /FEA=FLmRNA /CNT=2 /TID=Mm.13849.4 /TIER=FL /STK=1 /UG=Mm.13849 /LL=15507 /UG_GENE=Hsp25 /DEF=Mus musculus heat shock protein HSP27 internal deletion variant b mRNA, complete cds. /PROD=heat shock protein HSP27 /FL=gb:U03561.1
1426608_at	117.6	P	0.00024	1.3	2.46	I	2e-05	2e-05	gb:BG068672 /DB_XREF=gi:12551241 /DB_XREF=H3068B02-3 /CLONE=H3068B02 /FEA=FLmRNA /CNT=35 /TID=Mm.157533.1 /TIER=ConsEnd /STK=1 /UG=Mm.157533 /UG_TITLE=Mus musculus, Similar to hypothetical protein FLJ21657, clone MGC:29320 IMAGE:5011629, mRNA, complete cds /FL=gb:BC021422.1
1427191_at	333.9	P	0.00073	1.3	2.46	I	2e-05	2e-05	gb:AW558468 /DB_XREF=gi:7203993 /DB_XREF=L0296G11-3 /CLONE=L0296G11 /FEA=mRNA /CNT=23 /TID=Mm.103477.1 /TIER=Stack /STK=10 /UG=Mm.103477 /UG_TITLE=Mus musculus, Similar to natriuretic peptide receptor 2, clone IMAGE:5052434, mRNA, partial cds
1427680_a_at	450.7	P	0.00024	1.3	2.46	I	2e-05	2e-05	gb:Y07687.1 /DB_XREF=gi:1524160 /GEN=NfiB /FEA=mRNA /CNT=1 /TID=Mm.4025.3 /TIER=ConsEnd /STK=0 /UG=Mm.4025 /LL=18028 /DEF=M.musculus mRNA for NfiB2-protein, splice variant (exon 9 and 10 missing). /PROD=nuclear factor i
1428372_at	170.1	A	0.11157	1.3	2.46	I	0.00021	0.00021	gb:AK008100.1 /DB_XREF=gi:12842073 /FEA=mRNA /CNT=83 /TID=Mm.1075.1 /TIER=Stack /STK=47 /UG=Mm.1075 /LL=76954 /UG_GENE=2010004M01Rik /UG_TITLE=RIKEN cDNA 2010004M01 gene /DEF=Mus musculus adult male small intestine cDNA, RIKEN full-length enriched library, clone:2010004M01:homolog to P126 (P70), full insert sequence.
1431694_a_at	123.7	P	0.00586	1.3	2.46	I	0.00087	0.00087	gb:AK003595.1 /DB_XREF=gi:12834359 /FEA=mRNA /CNT=3 /TID=Mm.41537.2 /TIER=ConsEnd /STK=0 /UG=Mm.41537 /LL=67087 /UG_GENE=Catnbip1 /UG_TITLE=catenin beta interacting protein 1 /DEF=Mus musculus 18 days embryo whole body cDNA, RIKEN full-length enriched library, clone:1110008O09:BETA-CATENIN-INTERACTING PROTEIN ICAT, full insert sequence.
1433558_at	550	P	0.00073	1.3	2.46	I	2e-05	2e-05	gb:BM231046 /DB_XREF=gi:17866316 /DB_XREF=K0304D12-3 /CLONE=K0304D12 /FEA=EST /CNT=117 /TID=Mm.29629.1 /TIER=Stack /STK=92 /UG=Mm.29629 /LL=98996 /UG_GENE=AI480459 /UG_TITLE=expressed sequence AI480459
1433956_at	375.9	P	0.00024	1.3	2.46	I	2e-05	2e-05	gb:AW543698 /DB_XREF=gi:7186115 /DB_XREF=C0173A11-3 /CLONE=C0173A11 /FEA=EST /CNT=70 /TID=Mm.135114.1 /TIER=Stack /STK=49 /UG=Mm.135114 /LL=101933 /UG_GENE=AA408225 /UG_TITLE=expressed sequence AA408225
1433991_x_at	6991.2	P	0.00122	1.3	2.46	I	5e-05	5e-05	gb:AV007315 /DB_XREF=gi:4784302 /DB_XREF=AV007315 /CLONE=1110003P04 /FEA=EST /CNT=50 /TID=Mm.2785.2 /TIER=Stack /STK=48 /UG=Mm.2785 /LL=13167 /UG_GENE=Dbi /UG_TITLE=diazepam binding inhibitor
1435446_a_at	740.1	P	0.00024	1.3	2.46	I	2e-05	2e-05	gb:BF180212 /DB_XREF=gi:11058354 /DB_XREF=601808485F1 /CLONE=IMAGE:4039388 /FEA=EST /CNT=29 /TID=Mm.21754.3 /TIER=Stack /STK=16 /UG=Mm.21754 /UG_TITLE=Mus musculus 10 day old male pancreas cDNA, RIKEN full-length enriched library, clone:1810073D20:synaptonemal complex protein 3, full insert sequence
1435525_at	498	P	0.00415	1.3	2.46	I	9e-05	9e-05	gb:BI408602 /DB_XREF=gi:15169525 /DB_XREF=602964257F1 /CLONE=IMAGE:5119406 /FEA=EST /CNT=61 /TID=Mm.86933.1 /TIER=Stack /STK=15 /UG=Mm.86933 /LL=72844 /UG_GENE=2900008M13Rik /UG_TITLE=RIKEN cDNA 2900008M13 gene
1437853_x_at	819.1	P	0.00073	1.3	2.46	I	3e-05	3e-05	gb:BB074430 /DB_XREF=gi:8584428 /DB_XREF=BB074430 /CLONE=9330015G11 /FEA=EST /CNT=14 /TID=Mm.7089.5 /TIER=Stack /STK=14 /UG=Mm.7089 /LL=17984 /UG_GENE=Ndn /UG_TITLE=necdin
1438093_x_at	5493.6	P	0.00024	1.3	2.46	I	2e-05	2e-05	gb:BB115327 /DB_XREF=gi:8767895 /DB_XREF=BB115327 /CLONE=9530050A01 /FEA=EST /CNT=14 /TID=Mm.2785.4 /TIER=Stack /STK=12 /UG=Mm.2785 /LL=13167 /UG_GENE=Dbi /UG_TITLE=diazepam binding inhibitor
1438164_x_at	1228.7	P	0.00073	1.3	2.46	I	0.00013	0.00013	gb:BB118974 /DB_XREF=gi:8771542 /DB_XREF=BB118974 /CLONE=9530068F07 /FEA=EST /CNT=12 /TID=Mm.3840.3 /TIER=Stack /STK=12 /UG=Mm.3840 /LL=14252 /UG_GENE=Flot2 /UG_TITLE=flotillin 2
1438625_s_at	3512.2	P	0.00024	1.3	2.46	I	2e-05	2e-05	gb:BB249447 /DB_XREF=gi:8942193 /DB_XREF=BB249447 /CLONE=A730033A21 /FEA=EST /CNT=10 /TID=Mm.4597.7 /TIER=Stack /STK=10 /UG=Mm.4597 /LL=18555 /UG_GENE=Pctk1 /UG_TITLE=PCTAIRE-motif protein kinase 1
1448383_at	653.5	P	0.00024	1.3	2.46	I	2e-05	2e-05	gb:NM_008608.1 /DB_XREF=gi:6678897 /GEN=Mmp14 /FEA=FLmRNA /CNT=233 /TID=Mm.19945.1 /TIER=FL+Stack /STK=81 /UG=Mm.19945 /LL=17387 /DEF=Mus musculus matrix metalloproteinase 14 (membrane-inserted) (Mmp14), mRNA. /PROD=matrix metalloproteinase 14 (membrane-inserted) /FL=gb:U54984.1 gb:NM_008608.1
1448696_at	154.8	P	0.00415	1.3	2.46	I	8e-05	8e-05	gb:NM_010417.1 /DB_XREF=gi:6754179 /GEN=Heph /FEA=FLmRNA /CNT=58 /TID=Mm.27494.1 /TIER=FL+Stack /STK=46 /UG=Mm.27494 /LL=15203 /DEF=Mus musculus hephaestin (Heph), mRNA. /PROD=hephaestin /FL=gb:AF082567.1 gb:NM_010417.1
1449408_at	365.7	P	0.00024	1.3	2.46	I	6e-05	6e-05	gb:NM_023844.1 /DB_XREF=gi:18079246 /GEN=1110002N23Rik /FEA=FLmRNA /CNT=38 /TID=Mm.41758.1 /TIER=FL+Stack /STK=11 /UG=Mm.41758 /LL=67374 /DEF=Mus musculus RIKEN cDNA 1110002N23 gene (1110002N23Rik), mRNA. /PROD=RIKEN cDNA 1110002N23 gene /FL=gb:AF255911.1 gb:NM_023844.1
1449568_at	219.2	A	0.11157	1.3	2.46	I	0.00097	0.00097	gb:NM_031180.1 /DB_XREF=gi:13626031 /GEN=Klb-pending /FEA=FLmRNA /CNT=9 /TID=Mm.45274.1 /TIER=FL /STK=7 /UG=Mm.45274 /LL=83379 /DEF=Mus musculus klotho beta (Klb-pending), mRNA. /PROD=klotho beta /FL=gb:AF178429.1 gb:NM_031180.1 gb:AF165170.1
1450716_at	349.2	P	0.00024	1.3	2.46	I	2e-05	2e-05	gb:D67076.1 /DB_XREF=gi:1813339 /GEN=ADAMTS-1 /FEA=FLmRNA /CNT=94 /TID=Mm.1421.1 /TIER=FL+Stack /STK=17 /UG=Mm.1421 /LL=11504 /DEF=Mouse mRNA for secretory protein containing thrombospondin motifs, complete cds. /PROD=secretory protein containing thrombospondinmotifs /FL=gb:NM_009621.1 gb:D67076.1
1451006_at	218.6	P	0.00024	1.3	2.46	I	5e-05	5e-05	gb:AV286265 /DB_XREF=gi:16392000 /DB_XREF=AV286265 /CLONE=5031420O09 /FEA=FLmRNA /CNT=136 /TID=Mm.11223.1 /TIER=Stack /STK=17 /UG=Mm.11223 /LL=22436 /UG_GENE=Xdh /UG_TITLE=xanthine dehydrogenase /FL=gb:NM_011723.1
1451313_a_at	1258.7	P	0.00024	1.3	2.46	I	2e-05	2e-05	gb:BC019131.1 /DB_XREF=gi:17512319 /FEA=FLmRNA /CNT=89 /TID=Mm.76694.1 /TIER=FL+Stack /STK=38 /UG=Mm.76694 /LL=68864 /UG_GENE=1110067D22Rik /DEF=Mus musculus, clone MGC:29165 IMAGE:5036749, mRNA, complete cds. /PROD=Unknown (protein for MGC:29165) /FL=gb:BC019131.1
1451681_at	56.5	A	0.17139	1.3	2.46	I	0.00035	0.00035	gb:BC018263.1 /DB_XREF=gi:17390614 /FEA=FLmRNA /CNT=24 /TID=Mm.214923.1 /TIER=FL /STK=2 /UG=Mm.214923 /DEF=Mus musculus, Similar to retinol dehydrogenase type 6, clone MGC:25965 IMAGE:4239862, mRNA, complete cds. /PROD=Similar to retinol dehydrogenase type 6 /FL=gb:BC018263.1
1456084_x_at	135.9	P	0.03027	1.3	2.46	I	0.00035	0.00035	gb:BB532202 /DB_XREF=gi:9584131 /DB_XREF=BB532202 /CLONE=E030022M17 /FEA=EST /CNT=17 /TID=Mm.41573.6 /TIER=Stack /STK=17 /UG=Mm.41573 /LL=14264 /UG_GENE=Fmod /UG_TITLE=fibromodulin
AFFX-ThrX-M_at	1330.2	P	4e-05	1.2	2.3	I	0	0	B. subtilis /GEN=thrC, thrB /DB_XREF=gb:X04603.1 /NOTE=SIF corresponding to nucleotides 995-1562 of gb:X04603.1, not 100% identical /DEF=B. subtilis thrB and thrC genes for homoserine kinase and threonine synthase (EC 2.7.1.39 and EC 4.2.99.2, respectively).
AFFX-r2-Bs-lys-M_at	1295.4	P	0.00024	1.2	2.3	I	2e-05	2e-05	B. subtilis /GEN=lys /DB_XREF=gb:X17013.1 /NOTE=SIF corresponding to nucleotides 673-1002 of gb:X17013.1, not 100% identical /DEF=B subtilis lys gene for diaminopimelate decarboxylase (EC 4.1.1.20).
AFFX-r2-Bs-lys-3_at	1931.9	P	0.00024	1.2	2.3	I	2e-05	2e-05	B. subtilis /GEN=lys /DB_XREF=gb:X17013.1 /NOTE=SIF corresponding to nucleotides 1008-1263 of gb:X17013.1, not 100% identical /DEF=B subtilis lys gene for diaminopimelate decarboxylase (EC 4.1.1.20).
1415897_a_at	3217.6	P	0.00024	1.2	2.3	I	2e-05	2e-05	gb:BC009155.1 /DB_XREF=gi:14318724 /FEA=FLmRNA /CNT=448 /TID=Mm.14796.1 /TIER=FL+Stack /STK=177 /UG=Mm.14796 /LL=56615 /UG_GENE=Mgst1 /DEF=Mus musculus, RIKEN cDNA 1500002K10 gene, clone MGC:6549 IMAGE:2655738, mRNA, complete cds. /PROD=RIKEN cDNA 1500002K10 gene /FL=gb:NM_019946.1 gb:BC009155.1 gb:AF159050.1
1416416_x_at	975.3	P	0.00024	1.2	2.3	I	2e-05	2e-05	gb:NM_010358.1 /DB_XREF=gi:6754083 /GEN=Gstm1 /FEA=FLmRNA /CNT=297 /TID=Mm.2011.1 /TIER=FL+Stack /STK=90 /UG=Mm.2011 /LL=14862 /DEF=Mus musculus glutathione S-transferase, mu 1 (Gstm1), mRNA. /PROD=glutathione-S-transferase, mu 1 /FL=gb:NM_010358.1 gb:J04632.1 gb:BC003822.1
1416513_at	271.8	P	0.02393	1.2	2.3	I	0.00021	0.00021	gb:BC026051.1 /DB_XREF=gi:19913503 /FEA=FLmRNA /CNT=157 /TID=Mm.68887.1 /TIER=FL+Stack /STK=84 /UG=Mm.68887 /LL=16779 /UG_GENE=Lamb2 /DEF=Mus musculus, laminin, beta 2, clone MGC:13735 IMAGE:4036357, mRNA, complete cds. /PROD=laminin, beta 2 /FL=gb:NM_008483.1 gb:BC026051.1
1416590_a_at	394.3	P	0.00024	1.2	2.3	I	2e-05	2e-05	gb:AF327929.1 /DB_XREF=gi:12963386 /FEA=FLmRNA /CNT=193 /TID=Mm.28941.1 /TIER=FL+Stack /STK=79 /UG=Mm.28941 /LL=19376 /UG_GENE=Rab34 /DEF=Mus musculus small GTPase Rah mRNA, complete cds. /PROD=small GTPase Rah /FL=gb:AF322068.1 gb:NM_033475.1 gb:AF327929.1
1417063_at	435.5	P	0.00195	1.2	2.3	I	0.00069	0.00069	gb:NM_009777.1 /DB_XREF=gi:6753219 /GEN=C1qb /FEA=FLmRNA /CNT=149 /TID=Mm.2570.1 /TIER=FL+Stack /STK=58 /UG=Mm.2570 /LL=12260 /DEF=Mus musculus complement component 1, q subcomponent, beta polypeptide (C1qb), mRNA. /PROD=complement component 1, q subcomponent, betapolypeptide /FL=gb:M22531.1 gb:M36293.1 gb:NM_009777.1
1417605_s_at	173.9	P	0.02393	1.2	2.3	I	9e-05	9e-05	gb:NM_133926.1 /DB_XREF=gi:19527139 /GEN=AI505105 /FEA=FLmRNA /CNT=84 /TID=Mm.195955.1 /TIER=FL+Stack /STK=41 /UG=Mm.195955 /LL=101119 /DEF=Mus musculus expressed sequence AI505105 (AI505105), mRNA. /PROD=expressed sequence AI505105 /FL=gb:BC014825.1 gb:NM_133926.1
1417879_at	249.7	P	0.01074	1.2	2.3	I	5e-05	5e-05	gb:NM_025424.1 /DB_XREF=gi:13384817 /GEN=1110060M21Rik /FEA=FLmRNA /CNT=49 /TID=Mm.46444.1 /TIER=FL+Stack /STK=34 /UG=Mm.46444 /LL=66208 /DEF=Mus musculus RIKEN cDNA 1110060M21 gene (1110060M21Rik), mRNA. /PROD=RIKEN cDNA 1110060M21 /FL=gb:NM_025424.1
1417936_at	886.7	P	0.00024	1.2	2.3	I	2e-05	2e-05	gb:NM_011338.1 /DB_XREF=gi:6755433 /GEN=Scya9 /FEA=FLmRNA /CNT=72 /TID=Mm.2271.1 /TIER=FL+Stack /STK=33 /UG=Mm.2271 /LL=20308 /DEF=Mus musculus small inducible cytokine A9 (Scya9), mRNA. /PROD=small inducible cytokine A9 /FL=gb:AF128195.1 gb:AF128204.1 gb:AF128203.1 gb:AF128202.1 gb:AF128201.1 gb:U15209.1 gb:NM_011338.1 gb:U19482.1 gb:AF128200.1 gb:AF128199.1 gb:U49513.1 gb:AF128198.1 gb:AF128197…
1418021_at	1657.2	P	0.00586	1.2	2.3	I	0.0001	0.0001	gb:NM_009780.1 /DB_XREF=gi:6753225 /GEN=C4 /FEA=FLmRNA /CNT=175 /TID=Mm.16106.1 /TIER=FL+Stack /STK=31 /UG=Mm.16106 /LL=12268 /DEF=Mus musculus complement component 4 (within H-2S) (C4), mRNA. /PROD=complement component 4 (within H-2S) /FL=gb:M21576.1 gb:M12384.1 gb:M11729.1 gb:NM_009780.1
1418098_at	314.2	P	0.00806	1.2	2.3	I	0.00017	0.00017	gb:NM_080435.1 /DB_XREF=gi:17978249 /GEN=Adcy4 /FEA=FLmRNA /CNT=40 /TID=Mm.20193.1 /TIER=FL+Stack /STK=30 /UG=Mm.20193 /LL=104110 /DEF=Mus musculus adenylate cyclase 4 (Adcy4), mRNA. /PROD=adenylate cyclase 4 /FL=gb:NM_080435.1 gb:BC015299.1 gb:AF442771.1
1418285_at	325.6	P	0.00024	1.2	2.3	I	2e-05	2e-05	gb:NM_010110.1 /DB_XREF=gi:6753725 /GEN=Efnb1 /FEA=FLmRNA /CNT=83 /TID=Mm.3374.1 /TIER=FL+Stack /STK=26 /UG=Mm.3374 /LL=13641 /DEF=Mus musculus ephrin B1 (Efnb1), mRNA. /PROD=ephrin B1 /FL=gb:U12983.1 gb:NM_010110.1
1418945_at	226.9	P	0.00195	1.2	2.3	I	0.0001	0.0001	gb:NM_010809.1 /DB_XREF=gi:6754713 /GEN=Mmp3 /FEA=FLmRNA /CNT=27 /TID=Mm.4993.1 /TIER=FL+Stack /STK=16 /UG=Mm.4993 /LL=17392 /DEF=Mus musculus matrix metalloproteinase 3 (Mmp3), mRNA. /PROD=matrix metalloproteinase 3 /FL=gb:BC006725.1 gb:NM_010809.1
1419309_at	595.8	P	0.01074	1.2	2.3	I	0.00019	0.00019	gb:NM_010329.1 /DB_XREF=gi:6754041 /GEN=Gp38 /FEA=FLmRNA /CNT=34 /TID=Mm.2976.1 /TIER=FL+Stack /STK=11 /UG=Mm.2976 /LL=14726 /DEF=Mus musculus glycoprotein 38 (Gp38), mRNA. /PROD=glycoprotein 38 /FL=gb:BC026551.1 gb:M96645.1 gb:M73748.1 gb:NM_010329.1
1419814_s_at	879.7	P	0.00073	1.2	2.3	I	2e-05	2e-05	gb:AI266795 /DB_XREF=gi:3884953 /DB_XREF=uj07b09.x1 /CLONE=IMAGE:1891193 /FEA=EST /CNT=1 /TID=Mm.198513.1 /TIER=ConsEnd /STK=1 /UG=Mm.198513 /LL=99575 /UG_GENE=AI266795 /UG_TITLE=expressed sequence AI266795
1422557_s_at	1018.7	P	0.00024	1.2	2.3	I	2e-05	2e-05	gb:NM_013602.1 /DB_XREF=gi:7305284 /GEN=Mt1 /FEA=FLmRNA /CNT=145 /TID=Mm.219629.1 /TIER=FL+Stack /STK=36 /UG=Mm.219629 /LL=17748 /DEF=Mus musculus metallothionein 1 (Mt1), mRNA. /PROD=metallothionein 1 /FL=gb:NM_013602.1
1422571_at	172.3	P	0.00024	1.2	2.3	I	2e-05	2e-05	gb:NM_011581.1 /DB_XREF=gi:6755778 /GEN=Thbs2 /FEA=FLmRNA /CNT=121 /TID=Mm.26688.1 /TIER=FL+Stack /STK=33 /UG=Mm.26688 /LL=21826 /DEF=Mus musculus thrombospondin 2 (Thbs2), mRNA. /PROD=thrombospondin 2 /FL=gb:L07803.1 gb:NM_011581.1
1423677_at	742	P	0.00415	1.2	2.3	I	0.00049	0.00049	gb:AF279263.1 /DB_XREF=gi:8778201 /FEA=FLmRNA /CNT=261 /TID=Mm.20943.1 /TIER=FL+Stack /STK=167 /UG=Mm.20943 /LL=27055 /UG_GENE=Fkbp9 /DEF=Mus musculus FKBP65RS mRNA, complete cds. /PROD=FKBP65RS /FL=gb:AF279263.1 gb:BC026133.1 gb:AF090334.1
1424187_at	472.2	P	0.00806	1.2	2.3	I	0.00055	0.00055	gb:BG074158 /DB_XREF=gi:12556716 /DB_XREF=H3131D09-3 /CLONE=H3131D09 /FEA=FLmRNA /CNT=132 /TID=Mm.181074.1 /TIER=Stack /STK=8 /UG=Mm.181074 /LL=67896 /UG_GENE=2610001E17Rik /UG_TITLE=RIKEN cDNA 2610001E17 gene /FL=gb:AB075019.1
1424877_a_at	827.1	P	0.00024	1.2	2.3	I	2e-05	2e-05	gb:BC018236.1 /DB_XREF=gi:17390543 /FEA=FLmRNA /CNT=71 /TID=Mm.6988.2 /TIER=FL+Stack /STK=12 /UG=Mm.6988 /LL=17025 /UG_GENE=Alad /DEF=Mus musculus, Similar to aminolevulinate, delta-, dehydratase, clone MGC:18970 IMAGE:3992605, mRNA, complete cds. /PROD=Similar to aminolevulinate, delta-, dehydratase /FL=gb:BC018236.1
1425742_a_at	4074.1	P	0.00024	1.2	2.3	I	2e-05	2e-05	gb:AF201285.1 /DB_XREF=gi:11907571 /GEN=Tilz1b /FEA=FLmRNA /CNT=11 /TID=Mm.20927.2 /TIER=FL /STK=1 /UG=Mm.20927 /LL=21807 /DEF=Mus musculus TSC22-related inducible leucine zipper 1b (Tilz1b) mRNA, complete cds. /PROD=TSC22-related inducible leucine zipper 1b /FL=gb:AF201285.1
1426719_at	464.3	P	0.00122	1.2	2.3	I	2e-05	2e-05	gb:AK004792.1 /DB_XREF=gi:12836239 /GEN=Apbb2 /FEA=mRNA /CNT=127 /TID=Mm.5159.1 /TIER=Stack /STK=93 /UG=Mm.5159 /LL=11787 /UG_TITLE=amyloid beta (A4) precursor protein-binding, family B, member 2 /DEF=Mus musculus adult male lung cDNA, RIKEN full-length enriched library, clone:1200015I07:amyloid beta (A4) precursor protein-binding, family B, member 2, full insert sequence.
1426955_at	395.8	P	0.00024	1.2	2.3	I	2e-05	2e-05	gb:D17546.1 /DB_XREF=gi:2160436 /FEA=mRNA /CNT=92 /TID=Mm.4352.2 /TIER=Stack /STK=33 /UG=Mm.4352 /LL=12819 /UG_GENE=Col15a1 /DEF=Mouse mRNA for collagen, partial cds. /PROD=Collagen
1428288_at	2917	P	0.00024	1.2	2.3	I	2e-05	2e-05	gb:AK009928.1 /DB_XREF=gi:12845025 /FEA=mRNA /CNT=144 /TID=Mm.183017.1 /TIER=Stack /STK=60 /UG=Mm.183017 /LL=70273 /UG_GENE=2310051E17Rik /UG_TITLE=RIKEN cDNA 2310051E17 gene /DEF=Mus musculus adult male tongue cDNA, RIKEN full-length enriched library, clone:2310051E17:unclassifiable transcript, full insert sequence.
1432408_a_at	60.5	P	0.01074	1.2	2.3	I	0.00077	0.00077	gb:AK013560.1 /DB_XREF=gi:12850968 /GEN=D0Kist6 /FEA=mRNA /CNT=1 /TID=Mm.100510.2 /TIER=ConsEnd /STK=0 /UG=Mm.100510 /LL=27489 /UG_TITLE=DNA segment, KIST 6 /DEF=Mus musculus adult male hippocampus cDNA, RIKEN full-length enriched library, clone:2900019J01:DNA segment, KIST 6, full insert sequence.
1434180_at	1242.5	P	0.00024	1.2	2.3	I	2e-05	2e-05	gb:BE994235 /DB_XREF=gi:10677269 /DB_XREF=UI-M-CG0p-bii-g-04-0-UI.s1 /CLONE=UI-M-CG0p-bii-g-04-0-UI /FEA=EST /CNT=131 /TID=Mm.203937.1 /TIER=Stack /STK=39 /UG=Mm.203937 /LL=105448 /UG_GENE=AA960555 /UG_TITLE=expressed sequence AA960555
1435870_at	428.9	P	0.00195	1.2	2.3	I	2e-05	2e-05	gb:BM899344 /DB_XREF=gi:19382132 /DB_XREF=UI-M-DJ1-btz-h-04-0-UI.s1 /CLONE=UI-M-DJ1-btz-h-04-0-UI /FEA=EST /CNT=29 /TID=Mm.148209.2 /TIER=Stack /STK=12 /UG=Mm.148209 /LL=20962 /UG_GENE=Sycp3 /UG_TITLE=synaptonemal complex protein 3
1436363_a_at	1232.3	P	0.00024	1.2	2.3	I	2e-05	2e-05	gb:AW049660 /DB_XREF=gi:5910189 /DB_XREF=UI-M-BH1-and-h-09-0-UI.s1 /CLONE=UI-M-BH1-and-h-09-0-UI /FEA=EST /CNT=14 /TID=Mm.9394.3 /TIER=Stack /STK=9 /UG=Mm.9394 /LL=18032 /UG_GENE=Nfix /UG_TITLE=nuclear factor IX
1439389_s_at	5345.4	P	0.00024	1.2	2.3	I	2e-05	2e-05	gb:BB500055 /DB_XREF=gi:9476853 /DB_XREF=BB500055 /CLONE=D630024J02 /FEA=EST /CNT=8 /TID=Mm.29874.2 /TIER=Stack /STK=8 /UG=Mm.29874 /LL=50918 /UG_GENE=Myadm /UG_TITLE=myeloid-associated differentiation marker
1448093_s_at	25.3	A	0.33447	1.2	2.3	I	0.00021	0.00021	gb:BG065918 /DB_XREF=gi:12548481 /DB_XREF=H3036G11-3 /CLONE=H3036G11 /FEA=EST /CNT=2 /TID=Mm.37491.1 /TIER=ConsEnd /STK=0 /UG=Mm.37491 /LL=98108 /UG_GENE=C77405 /UG_TITLE=expressed sequence C77405
1448104_at	982.7	P	0.00073	1.2	2.3	I	4e-05	4e-05	gb:NM_134042.1 /DB_XREF=gi:19527257 /GEN=1110038I05Rik /FEA=FLmRNA /CNT=367 /TID=Mm.182707.1 /TIER=FL+Stack /STK=229 /UG=Mm.182707 /LL=104776 /DEF=Mus musculus RIKEN cDNA 1110038I05 gene (1110038I05Rik), mRNA. /PROD=RIKEN cDNA 1110038I05 /FL=gb:NM_134042.1 gb:AF297860.1
1448611_at	621.7	P	0.00586	1.2	2.3	I	0.00062	0.00062	gb:NM_133791.1 /DB_XREF=gi:19526991 /GEN=C85457 /FEA=FLmRNA /CNT=244 /TID=Mm.21514.1 /TIER=FL+Stack /STK=53 /UG=Mm.21514 /LL=97466 /DEF=Mus musculus expressed sequence C85457 (C85457), mRNA. /PROD=expressed sequence C85457 /FL=gb:NM_133791.1
1449094_at	272.4	P	0.00195	1.2	2.3	I	0.0001	0.0001	gb:NM_008122.1 /DB_XREF=gi:6680006 /GEN=Gja7 /FEA=FLmRNA /CNT=41 /TID=Mm.3096.1 /TIER=FL+Stack /STK=23 /UG=Mm.3096 /LL=14615 /DEF=Mus musculus gap junction membrane channel protein alpha 7 (Gja7), mRNA. /PROD=gap junction membrane channel protein alpha 7 /FL=gb:NM_008122.1
1450117_at	1117.7	P	0.00586	1.2	2.3	I	0.00015	0.00015	gb:NM_009332.1 /DB_XREF=gi:6678246 /GEN=Tcf3 /FEA=FLmRNA /CNT=30 /TID=Mm.28396.1 /TIER=FL /STK=2 /UG=Mm.28396 /LL=21415 /DEF=Mus musculus transcription factor 3 (Tcf3), mRNA. /PROD=transcription factor 7-like 1 /FL=gb:NM_009332.1
1450138_a_at	3429.7	P	0.00024	1.2	2.3	I	2e-05	2e-05	gb:NM_009254.1 /DB_XREF=gi:6678096 /GEN=Serpinb6 /FEA=FLmRNA /CNT=14 /TID=Mm.2623.1 /TIER=FL /STK=2 /UG=Mm.2623 /LL=20719 /DEF=Mus musculus serine (or cysteine) proteinase inhibitor, clade B (ovalbumin), member 6 (Serpinb6), mRNA. /PROD=serine protease inhibitor 3 /FL=gb:U25844.1 gb:NM_009254.1
1450199_a_at	494.8	P	0.00024	1.2	2.3	I	0.00049	0.00049	gb:NM_138672.1 /DB_XREF=gi:20149761 /GEN=Stab1-pending /FEA=FLmRNA /CNT=26 /TID=Mm.220821.1 /TIER=FL /STK=2 /UG=Mm.220821 /LL=192187 /DEF=Mus musculus stabilin 1 (Stab1-pending), mRNA. /PROD=stabilin-1 /FL=gb:NM_138672.1 gb:AF290914.2
1452217_at	3218.1	P	0.00024	1.2	2.3	I	2e-05	2e-05	gb:BE570050 /DB_XREF=gi:9813770 /DB_XREF=601332076F1 /CLONE=IMAGE:3709507 /FEA=mRNA /CNT=127 /TID=Mm.203866.1 /TIER=Stack /STK=45 /UG=Mm.203866 /LL=107095 /UG_GENE=AA589382 /UG_TITLE=expressed sequence AA589382
1454838_s_at	140.7	P	0.00806	1.2	2.3	I	2e-05	2e-05	gb:BB323985 /DB_XREF=gi:9032299 /DB_XREF=BB323985 /CLONE=B430102I11 /FEA=EST /CNT=51 /TID=Mm.21597.2 /TIER=Stack /STK=42 /UG=Mm.21597 /LL=106522 /UG_GENE=AI115348 /UG_TITLE=expressed sequence AI115348
1455494_at	264.7	P	0.00073	1.2	2.3	I	2e-05	2e-05	gb:BI794771 /DB_XREF=gi:15822496 /DB_XREF=ic64f12.x2 /CLONE=IMAGE:5658407 /FEA=EST /CNT=18 /TID=Mm.22621.2 /TIER=Stack /STK=12 /UG=Mm.22621 /LL=12842 /UG_GENE=Col1a1 /UG_TITLE=procollagen, type I, alpha 1
1460356_at	1528.3	P	0.00024	1.2	2.3	I	2e-05	2e-05	gb:AF361882.1 /DB_XREF=gi:13991772 /GEN=Esam /FEA=FLmRNA /CNT=73 /TID=Mm.41751.1 /TIER=FL+Stack /STK=39 /UG=Mm.41751 /LL=69524 /DEF=Mus musculus endothelial cell-selective adhesion molecule (Esam) mRNA, complete cds. /PROD=endothelial cell-selective adhesion molecule /FL=gb:AF361882.1
AFFX-LysX-3_at	3666	P	4e-05	1.1	2.14	I	0	0	B. subtilis /GEN=lys /DB_XREF=gb:X17013.1 /NOTE=SIF corresponding to nucleotides 1061-1343 of gb:X17013.1, not 100% identical /DEF=B subtilis lys gene for diaminopimelate decarboxylase (EC 4.1.1.20).
AFFX-PheX-M_at	1445.3	P	6e-05	1.1	2.14	I	0	0	B. subtilis /GEN=pheA /DB_XREF=gb:M24537.1 /NOTE=SIF corresponding to nucleotides 2437-2828 of gb:M24537.1 /DEF=Bacillus subtillis sporulation protein (spoOB), GTP-binding protein (obg), phenylalanine biosynthesis associated protein (pheB), and monofunctional prephenate dehydratase (pheA) genes, complete cds.
AFFX-ThrX-3_at	4217.1	P	4e-05	1.1	2.14	I	0	0	B. subtilis /GEN=thrB /DB_XREF=gb:X04603.1 /NOTE=SIF corresponding to nucleotides 1689-2151 of gb:X04603.1 /DEF=B. subtilis thrB and thrC genes for homoserine kinase and threonine synthase (EC 2.7.1.39 and EC 4.2.99.2, respectively).
AFFX-r2-Bs-phe-3_at	4312.8	P	0.00024	1.1	2.14	I	2e-05	2e-05	B. subtilis /GEN=pheB /DB_XREF=gb:M24537.1 /NOTE=SIF corresponding to nucleotides 2897-3200 of gb:M24537.1, not 100% identical /DEF=Bacillus subtillis sporulation protein (spoOB), GTP-binding protein (obg), phenylalanine biosynthesis associated protein (pheB), and monofunctional prephenate dehydratase (pheA) genes, complete cds.
AFFX-r2-Bs-thr-3_s_at	4697.5	P	0.00024	1.1	2.14	I	2e-05	2e-05	B. subtilis /GEN=thrB /DB_XREF=gb:X04603.1 /NOTE=SIF corresponding to nucleotides 1735-2143 of gb:X04603.1 /DEF=B. subtilis thrB and thrC genes for homoserine kinase and threonine synthase.
1416114_at	1247.6	P	0.00024	1.1	2.14	I	2e-05	2e-05	gb:NM_010097.1 /DB_XREF=gi:6753707 /GEN=Sparcl1 /FEA=FLmRNA /CNT=271 /TID=Mm.29027.1 /TIER=FL+Stack /STK=125 /UG=Mm.29027 /LL=13602 /DEF=Mus musculus SPARC-like 1 (mast9, hevin) (Sparcl1), mRNA. /PROD=extracellular matrix protein 2 /FL=gb:BC003759.1 gb:U64827.1 gb:U77330.1 gb:NM_010097.1
1416129_at	1700.6	P	0.00024	1.1	2.14	I	2e-05	2e-05	gb:NM_133753.1 /DB_XREF=gi:19526961 /GEN=1300002F13Rik /FEA=FLmRNA /CNT=270 /TID=Mm.21679.1 /TIER=FL+Stack /STK=123 /UG=Mm.21679 /LL=74155 /DEF=Mus musculus RIKEN cDNA 1300002F13 gene (1300002F13Rik), mRNA. /PROD=RIKEN cDNA 1300002F13 /FL=gb:BC005546.1 gb:NM_133753.1
1417162_at	992.2	P	0.00024	1.1	2.14	I	4e-05	4e-05	gb:BC004752.1 /DB_XREF=gi:13435791 /FEA=FLmRNA /CNT=106 /TID=Mm.182921.1 /TIER=FL+Stack /STK=54 /UG=Mm.182921 /LL=69660 /UG_GENE=2310061B02Rik /DEF=Mus musculus, Similar to PP1201 protein, clone MGC:7955 IMAGE:3584518, mRNA, complete cds. /PROD=Similar to PP1201 protein /FL=gb:NM_027154.1 gb:BC004752.1
1417184_s_at	11964.9	P	0.00024	1.1	2.14	I	2e-05	2e-05	gb:BC027434.1 /DB_XREF=gi:20071755 /FEA=FLmRNA /CNT=126 /TID=Mm.206691.1 /TIER=FL+Stack /STK=53 /UG=Mm.206691 /LL=15130 /UG_GENE=Hbb-b2 /DEF=Mus musculus, hemoglobin, beta adult minor chain, clone MGC:36885 IMAGE:4920093, mRNA, complete cds. /PROD=hemoglobin, beta adult minor chain /FL=gb:NM_016956.1 gb:AF149782.1 gb:BC027434.1
1417285_a_at	3409.9	P	0.00024	1.1	2.14	I	2e-05	2e-05	gb:NM_026614.1 /DB_XREF=gi:13386099 /GEN=2900002J19Rik /FEA=FLmRNA /CNT=122 /TID=Mm.27677.1 /TIER=FL+Stack /STK=49 /UG=Mm.27677 /LL=68202 /DEF=Mus musculus RIKEN cDNA 2900002J19 gene (2900002J19Rik), mRNA. /PROD=RIKEN cDNA 2900002J19 /FL=gb:NM_026614.1
1417505_s_at	414.7	P	0.00073	1.1	2.14	I	0.00011	0.00011	gb:BC004619.1 /DB_XREF=gi:14919383 /FEA=FLmRNA /CNT=109 /TID=Mm.15617.1 /TIER=FL+Stack /STK=43 /UG=Mm.15617 /LL=16157 /UG_GENE=Il11ra1 /DEF=Mus musculus, Similar to interleukin 11 receptor, alpha chain 1, clone MGC:6067 IMAGE:3585497, mRNA, complete cds. /PROD=Similar to interleukin 11 receptor, alpha chain1 /FL=gb:NM_010549.1 gb:BC004619.1
1418018_at	346	P	0.00195	1.1	2.14	I	2e-05	2e-05	gb:NM_007754.1 /DB_XREF=gi:6681000 /GEN=Cpd /FEA=FLmRNA /CNT=113 /TID=Mm.20910.1 /TIER=FL+Stack /STK=31 /UG=Mm.20910 /LL=12874 /DEF=Mus musculus carboxypeptidase D (Cpd), mRNA. /PROD=carboxypeptidase D /FL=gb:NM_007754.1 gb:D85391.1
1418286_a_at	698.2	P	0.00073	1.1	2.14	I	4e-05	4e-05	gb:AI789778 /DB_XREF=gi:5337494 /DB_XREF=ui53g05.x1 /CLONE=IMAGE:1886168 /FEA=FLmRNA /CNT=83 /TID=Mm.3374.1 /TIER=ConsEnd /STK=6 /UG=Mm.3374 /LL=13641 /UG_GENE=Efnb1 /UG_TITLE=ephrin B1 /FL=gb:U12983.1 gb:NM_010110.1
1418407_at	58.9	A	0.09522	1.1	2.14	I	0.00097	0.00097	gb:BB220000 /DB_XREF=gi:8884953 /DB_XREF=BB220000 /CLONE=A530058E15 /FEA=FLmRNA /CNT=53 /TID=Mm.9757.1 /TIER=Stack /STK=8 /UG=Mm.9757 /LL=18584 /UG_GENE=Pde8a /UG_TITLE=phosphodiesterase 8A /FL=gb:AF067806.1 gb:NM_008803.1
1418450_at	323.9	P	0.00024	1.1	2.14	I	2e-05	2e-05	gb:NM_012043.1 /DB_XREF=gi:6754373 /GEN=Islr /FEA=FLmRNA /CNT=72 /TID=Mm.38426.1 /TIER=FL+Stack /STK=23 /UG=Mm.38426 /LL=26968 /DEF=Mus musculus immunoglobulin superfamily containing leucine-rich repeat (Islr), mRNA. /PROD=immunoglobulin superfamily containingleucine-rich repeat /FL=gb:BC006602.1 gb:NM_012043.1 gb:AB024538.1
1418586_at	385.7	P	0.01416	1.1	2.14	I	0.0001	0.0001	gb:NM_009624.1 /DB_XREF=gi:6752979 /GEN=Adcy9 /FEA=FLmRNA /CNT=48 /TID=Mm.4294.1 /TIER=FL+Stack /STK=21 /UG=Mm.4294 /LL=11515 /DEF=Mus musculus adenylate cyclase 9 (Adcy9), mRNA. /PROD=adenylate cyclase 9 /FL=gb:U30602.1 gb:NM_009624.1
1418787_at	190.5	P	0.00293	1.1	2.14	I	0.00027	0.00027	gb:NM_010776.1 /DB_XREF=gi:6754655 /GEN=Mbl2 /FEA=FLmRNA /CNT=39 /TID=Mm.30045.1 /TIER=FL+Stack /STK=18 /UG=Mm.30045 /LL=17195 /DEF=Mus musculus mannose binding lectin, serum (C) (Mbl2), mRNA. /PROD=mannose binding lectin, serum (C) /FL=gb:NM_010776.1 gb:D11440.1 gb:BC010760.1
1419283_s_at	1005.2	M	0.05615	1.1	2.14	I	0.00013	0.00013	gb:BI101050 /DB_XREF=gi:14551943 /DB_XREF=602886493F1 /CLONE=IMAGE:5041654 /FEA=FLmRNA /CNT=81 /TID=Mm.179671.1 /TIER=Stack /STK=16 /UG=Mm.179671 /LL=21961 /UG_GENE=Tns /UG_TITLE=tensin /FL=gb:NM_027884.1
1419674_a_at	332.2	P	0.00073	1.1	2.14	I	4e-05	4e-05	gb:NM_007876.1 /DB_XREF=gi:6681216 /GEN=Dpep1 /FEA=FLmRNA /CNT=49 /TID=Mm.20388.1 /TIER=FL /STK=7 /UG=Mm.20388 /LL=13479 /DEF=Mus musculus dipeptidase 1 (renal) (Dpep1), mRNA. /PROD=dipeptidase 1 (renal) /FL=gb:NM_007876.1 gb:BC003492.1
1419703_at	619.3	P	0.00195	1.1	2.14	I	0.00039	0.00039	gb:NM_016919.1 /DB_XREF=gi:8393172 /GEN=Col5a3 /FEA=FLmRNA /CNT=23 /TID=Mm.30477.1 /TIER=FL /STK=7 /UG=Mm.30477 /LL=53867 /DEF=Mus musculus procollagen, type V, alpha 3 (Col5a3), mRNA. /PROD=procollagen, type V, alpha 3 /FL=gb:AF176645.1 gb:NM_016919.1
1419967_at	112.6	P	0.00415	1.1	2.14	I	0.0001	0.0001	gb:AW540070 /DB_XREF=gi:7182487 /DB_XREF=C0128B09-3 /CLONE=C0128B09 /FEA=EST /CNT=1 /TID=Mm.219517.1 /TIER=ConsEnd /STK=0 /UG=Mm.219517 /LL=107046 /UG_GENE=AW540070 /UG_TITLE=expressed sequence AW540070
1420941_at	426.9	P	0.00073	1.1	2.14	I	0.0001	0.0001	gb:AK004165.1 /DB_XREF=gi:12835246 /GEN=Rgs5 /FEA=FLmRNA /CNT=77 /TID=Mm.20954.1 /TIER=Stack /STK=36 /UG=Mm.20954 /LL=19737 /UG_TITLE=regulator of G-protein signaling 5 /DEF=Mus musculus 18 days embryo whole body cDNA, RIKEN full-length enriched library, clone:1110038N04:regulator of G-protein signaling 5, full insert sequence. /FL=gb:U67188.1 gb:NM_009063.1
1421101_a_at	717.9	P	0.00073	1.1	2.14	I	2e-05	2e-05	gb:NM_010698.2 /DB_XREF=gi:13443027 /GEN=Ldb2 /FEA=FLmRNA /CNT=15 /TID=Mm.25785.1 /TIER=FL /STK=2 /UG=Mm.25785 /LL=16826 /DEF=Mus musculus LIM domain binding 2 (Ldb2), mRNA. /PROD=LIM domain binding 2 /FL=gb:NM_010698.2 gb:U89487.1
1421564_at	140.9	P	0.01074	1.1	2.14	I	3e-05	3e-05	gb:NM_008458.1 /DB_XREF=gi:6680585 /GEN=Klkbp /FEA=FLmRNA /CNT=5 /TID=Mm.14191.1 /TIER=FL /STK=2 /UG=Mm.14191 /LL=16625 /DEF=Mus musculus kallikrein binding protein (Klkbp), mRNA. /PROD=kallikrein binding protein /FL=gb:NM_008458.1
1422433_s_at	1295.1	P	0.00024	1.1	2.14	I	2e-05	2e-05	gb:NM_010497.1 /DB_XREF=gi:6754277 /GEN=Idh1 /FEA=FLmRNA /CNT=311 /TID=Mm.9925.1 /TIER=FL+Stack /STK=149 /UG=Mm.9925 /LL=15926 /DEF=Mus musculus isocitrate dehydrogenase 1 (NADP+), soluble (Idh1), mRNA. /PROD=isocitrate dehydrogenase 1 (NADP+), soluble /FL=gb:NM_010497.1 gb:AF020039.1
1424041_s_at	781.3	P	0.00073	1.1	2.14	I	2e-05	2e-05	gb:BC022123.1 /DB_XREF=gi:18381003 /FEA=FLmRNA /CNT=113 /TID=Mm.24128.1 /TIER=FL+Stack /STK=59 /UG=Mm.24128 /DEF=Mus musculus, clone MGC:37773 IMAGE:5097206, mRNA, complete cds. /PROD=Unknown (protein for MGC:37773) /FL=gb:BC018319.1 gb:BC022123.1
1424746_at	1127.4	P	0.00024	1.1	2.14	I	2e-05	2e-05	gb:BC016221.1 /DB_XREF=gi:18921434 /FEA=FLmRNA /CNT=44 /TID=Mm.2204.1 /TIER=FL+Stack /STK=17 /UG=Mm.2204 /DEF=Mus musculus, clone MGC:28766 IMAGE:4485843, mRNA, complete cds. /PROD=Unknown (protein for MGC:28766) /FL=gb:BC016221.1
1424886_at	209.1	P	0.00586	1.1	2.14	I	0.00019	0.00019	gb:BC025145.1 /DB_XREF=gi:19263605 /FEA=FLmRNA /CNT=45 /TID=Mm.89191.1 /TIER=FL+Stack /STK=12 /UG=Mm.89191 /LL=19266 /UG_GENE=Ptprd /DEF=Mus musculus, clone MGC:36851 IMAGE:4223353, mRNA, complete cds. /PROD=Unknown (protein for MGC:36851) /FL=gb:BC025145.1 gb:AF326560.1 gb:AF326559.1
1424917_a_at	42	M	0.05615	1.1	2.14	I	0.00013	0.00013	gb:BC025560.1 /DB_XREF=gi:19343657 /FEA=FLmRNA /CNT=93 /TID=Mm.35817.1 /TIER=FL+Stack /STK=11 /UG=Mm.35817 /DEF=Mus musculus, Similar to hypothetical protein FLJ10055, clone MGC:36416 IMAGE:5322999, mRNA, complete cds. /PROD=Similar to hypothetical protein FLJ10055 /FL=gb:BC025560.1
1425270_at	134.3	P	0.00024	1.1	2.14	I	0.00035	0.00035	gb:D17577.1 /DB_XREF=gi:407338 /FEA=FLmRNA /CNT=24 /TID=Mm.42027.2 /TIER=FL /STK=3 /UG=Mm.42027 /LL=16561 /UG_GENE=Kif1b /DEF=Mouse mRNA for kinesin-like protein (Kif1b), complete cds. /PROD=Kif1b /FL=gb:D17577.1
1426775_s_at	653.9	P	0.00024	1.1	2.14	I	2e-05	2e-05	gb:BM115445 /DB_XREF=gi:17078463 /DB_XREF=L0820B04-3 /CLONE=L0820B04 /FEA=mRNA /CNT=121 /TID=Mm.201455.1 /TIER=Stack /STK=70 /UG=Mm.201455 /UG_TITLE=Mus musculus, clone IMAGE:3487695, mRNA, partial cds
1427029_at	84.1	P	0.03027	1.1	2.14	I	0.00024	0.00024	gb:AK008764.1 /DB_XREF=gi:12843158 /FEA=mRNA /CNT=31 /TID=Mm.7122.1 /TIER=Stack /STK=24 /UG=Mm.7122 /LL=74260 /UG_GENE=2210021K23Rik /UG_TITLE=RIKEN cDNA 2210021K23 gene /DEF=Mus musculus adult male stomach cDNA, RIKEN full-length enriched library, clone:2210021K23:similar to INSULIN-LIKE GROWTH FACTOR BINDING PROTEIN 5 PROTEASE, full insert sequence.
1427113_s_at	331.2	P	0.00806	1.1	2.14	I	0.00013	0.00013	gb:AV127581 /DB_XREF=gi:16382557 /DB_XREF=AV127581 /CLONE=2700049H19 /FEA=mRNA /CNT=37 /TID=Mm.41497.1 /TIER=Stack /STK=16 /UG=Mm.41497 /UG_TITLE=Mus musculus, clone IMAGE:3492383, mRNA
1427347_s_at	1346.9	P	0.00122	1.1	2.14	I	2e-05	2e-05	gb:BC003475.1 /DB_XREF=gi:13097482 /FEA=mRNA /CNT=16 /TID=Mm.200858.1 /TIER=ConsEnd /STK=6 /UG=Mm.200858 /LL=73710 /UG_GENE=2410129E14Rik /DEF=Mus musculus, Similar to tubulin, beta polypeptide, clone IMAGE:2650284, mRNA, partial cds. /PROD=Similar to tubulin, beta polypeptide
1427445_a_at	369.6	P	0.00073	1.1	2.14	I	2e-05	2e-05	gb:BC025840.1 /DB_XREF=gi:19388003 /FEA=mRNA /CNT=36 /TID=Mm.46242.1 /TIER=ConsEnd /STK=0 /UG=Mm.46242 /LL=66856 /UG_GENE=1100001C23Rik /DEF=Mus musculus, Similar to RIKEN cDNA 1100001C23 gene, clone IMAGE:5149168, mRNA, partial cds. /PROD=Similar to RIKEN cDNA 1100001C23 gene
1434472_at	1355.6	P	0.00024	1.1	2.14	I	2e-05	2e-05	gb:AV287497 /DB_XREF=gi:16392092 /DB_XREF=AV287497 /CLONE=5031436O03 /FEA=EST /CNT=69 /TID=Mm.10141.2 /TIER=Stack /STK=31 /UG=Mm.10141 /LL=22589 /UG_GENE=Xnp /UG_TITLE=X-linked nuclear protein
1435110_at	282.7	A	0.06763	1.1	2.14	I	0.00049	0.00049	gb:BG065285 /DB_XREF=gi:12547848 /DB_XREF=H3029D01-3 /CLONE=H3029D01 /FEA=EST /CNT=22 /TID=Mm.4580.2 /TIER=Stack /STK=20 /UG=Mm.4580 /LL=20535 /UG_GENE=Slc4a2 /UG_TITLE=solute carrier family 4 (anion exchanger), member 2
1435631_x_at	1094	P	0.00024	1.1	2.14	I	2e-05	2e-05	gb:AV005520 /DB_XREF=gi:4782370 /DB_XREF=AV005520 /CLONE=1010001B07 /FEA=EST /CNT=15 /TID=Mm.182692.3 /TIER=Stack /STK=15 /UG=Mm.182692 /LL=54673 /UG_GENE=Sh3glb1 /UG_TITLE=SH3-domain GRB2-like B1 (endophilin)
1437155_a_at	490.4	P	0.00024	1.1	2.14	I	2e-05	2e-05	gb:BG066193 /DB_XREF=gi:12548756 /DB_XREF=H3040A05-3 /CLONE=H3040A05 /FEA=EST /CNT=27 /TID=Mm.28060.2 /TIER=Stack /STK=24 /UG=Mm.28060 /LL=97064 /UG_GENE=2310058J06Rik /UG_TITLE=RIKEN cDNA 2310058J06 gene
1438654_x_at	153.9	P	0.00122	1.1	2.14	I	2e-05	2e-05	gb:AV269411 /DB_XREF=gi:6257448 /DB_XREF=AV269411 /CLONE=4930542K19 /FEA=EST /CNT=10 /TID=Mm.22331.2 /TIER=Stack /STK=10 /UG=Mm.22331 /LL=75104 /UG_GENE=4930518M15Rik /UG_TITLE=RIKEN cDNA 4930518M15 gene
1439364_a_at	714.3	P	0.00415	1.1	2.14	I	5e-05	5e-05	gb:BF147716 /DB_XREF=gi:11029111 /DB_XREF=us40b09.x1 /CLONE=IMAGE:3169529 /FEA=EST /CNT=8 /TID=Mm.29564.4 /TIER=Stack /STK=8 /UG=Mm.29564 /LL=17390 /UG_GENE=Mmp2 /UG_TITLE=matrix metalloproteinase 2
1439422_a_at	712.1	P	0.00024	1.1	2.14	I	2e-05	2e-05	gb:AV048291 /DB_XREF=gi:5134063 /DB_XREF=AV048291 /CLONE=1810004D23 /FEA=EST /CNT=8 /TID=Mm.29140.3 /TIER=Stack /STK=8 /UG=Mm.29140 /LL=67389 /UG_GENE=1110035L05Rik /UG_TITLE=RIKEN cDNA 1110035L05 gene
1445689_at	104.5	P	0.00586	1.1	2.14	I	3e-05	3e-05	gb:AA717264 /DB_XREF=gi:2729538 /DB_XREF=vt02g03.r1 /CLONE=IMAGE:1161940 /FEA=EST /CNT=3 /TID=Mm.7202.1 /TIER=ConsEnd /STK=2 /UG=Mm.7202 /UG_TITLE=ESTs
1449145_a_at	6137.8	P	0.00024	1.1	2.14	I	2e-05	2e-05	gb:AB029929.1 /DB_XREF=gi:6705976 /FEA=FLmRNA /CNT=60 /TID=Mm.28278.1 /TIER=FL+Stack /STK=21 /UG=Mm.28278 /LL=12389 /UG_GENE=Cav /DEF=Mus musculus mRNA for caveolin-1 alfa isoform, complete cds. /PROD=caveolin-1 alfa isoform /FL=gb:AB029929.1 gb:NM_007616.1 gb:U07645.1
1450430_at	736.2	P	0.00024	1.1	2.14	I	9e-05	9e-05	gb:NM_008625.1 /DB_XREF=gi:6678931 /GEN=Mrc1 /FEA=FLmRNA /CNT=33 /TID=Mm.2019.1 /TIER=FL /STK=1 /UG=Mm.2019 /LL=17533 /DEF=Mus musculus mannose receptor, C type 1 (Mrc1), mRNA. /PROD=mannose receptor, C type 1 /FL=gb:NM_008625.1
1451355_at	369.3	P	0.00122	1.1	2.14	I	2e-05	2e-05	gb:AF282864.1 /DB_XREF=gi:17529683 /FEA=FLmRNA /CNT=55 /TID=Mm.45019.1 /TIER=FL+Stack /STK=32 /UG=Mm.45019 /DEF=Mus musculus cancer related gene-liver 1 mRNA, complete cds. /PROD=cancer related gene-liver 1 /FL=gb:AF282864.1
1451427_a_at	1061.7	P	0.00073	1.1	2.14	I	2e-05	2e-05	gb:BC024610.1 /DB_XREF=gi:19354311 /FEA=FLmRNA /CNT=39 /TID=Mm.46628.2 /TIER=FL+Stack /STK=21 /UG=Mm.46628 /LL=22344 /UG_GENE=Vezf1 /DEF=Mus musculus, vascular endothelial zinc finger 1, clone MGC:28455 IMAGE:4159675, mRNA, complete cds. /PROD=vascular endothelial zinc finger 1 /FL=gb:BC024610.1
1452145_at	552	P	0.03027	1.1	2.14	I	9e-05	9e-05	gb:BC027358.1 /DB_XREF=gi:20071793 /FEA=mRNA /CNT=179 /TID=Mm.22183.1 /TIER=Stack /STK=111 /UG=Mm.22183 /LL=100198 /UG_GENE=AI785303 /DEF=Mus musculus, Similar to hexose-6-phosphate dehydrogenase (glucose 1-dehydrogenase), clone IMAGE:4952442, mRNA, partial cds. /PROD=Similar to hexose-6-phosphate dehydrogenase(glucose 1-dehydrogenase)
1452249_at	128.7	P	0.04614	1.1	2.14	I	0.00013	0.00013	gb:BC022643.1 /DB_XREF=gi:18490571 /FEA=mRNA /CNT=59 /TID=Mm.206145.1 /TIER=Stack /STK=35 /UG=Mm.206145 /LL=106042 /UG_GENE=1110058P22Rik /UG_TITLE=RIKEN cDNA 1110058P22 gene /DEF=Mus musculus, clone IMAGE:4215628, mRNA.
1452349_x_at	4017.2	P	0.00024	1.1	2.14	I	5e-05	5e-05	gb:AI481797 /DB_XREF=gi:4375023 /DB_XREF=vf99b08.x1 /CLONE=IMAGE:851895 /FEA=mRNA /CNT=24 /TID=Mm.215120.2 /TIER=Stack /STK=10 /UG=Mm.215120 /LL=15952 /UG_GENE=Ifi205 /UG_TITLE=interferon activated gene 205
1452352_at	1264.8	P	0.00024	1.1	2.14	I	2e-05	2e-05	gb:BG064656 /DB_XREF=gi:12547219 /DB_XREF=H3022D05-3 /CLONE=H3022D05 /FEA=mRNA /CNT=18 /TID=Mm.22715.1 /TIER=Stack /STK=10 /UG=Mm.22715 /LL=13025 /UG_GENE=Ctla2b /UG_TITLE=cytotoxic T lymphocyte-associated protein 2 beta
1454971_x_at	9950.8	P	0.00024	1.1	2.14	I	2e-05	2e-05	gb:BB357514 /DB_XREF=gi:9069342 /DB_XREF=BB357514 /CLONE=C030021J12 /FEA=EST /CNT=32 /TID=Mm.20927.4 /TIER=Stack /STK=32 /UG=Mm.20927 /LL=21807 /UG_GENE=Tgfb1i4 /UG_TITLE=transforming growth factor beta 1 induced transcript 4
1455385_at	1042.3	P	0.00024	1.1	2.14	I	2e-05	2e-05	gb:AV005520 /DB_XREF=gi:4782370 /DB_XREF=AV005520 /CLONE=1010001B07 /FEA=EST /CNT=15 /TID=Mm.182692.3 /TIER=Stack /STK=15 /UG=Mm.182692 /LL=54673 /UG_GENE=Sh3glb1 /UG_TITLE=SH3-domain GRB2-like B1 (endophilin)
1456174_x_at	3124	P	0.00024	1.1	2.14	I	2e-05	2e-05	gb:AV309418 /DB_XREF=gi:6362453 /DB_XREF=AV309418 /CLONE=5730581K06 /FEA=EST /CNT=15 /TID=Mm.4063.3 /TIER=Stack /STK=14 /UG=Mm.4063 /LL=17988 /UG_GENE=Ndr1 /UG_TITLE=N-myc downstream regulated 1
1456747_x_at	382	P	0.00293	1.1	2.14	I	6e-05	6e-05	gb:BB334959 /DB_XREF=gi:9043722 /DB_XREF=BB334959 /CLONE=B830029F17 /FEA=EST /CNT=8 /TID=Mm.20838.2 /TIER=Stack /STK=8 /UG=Mm.20838 /LL=171486 /UG_GENE=Mic2l1 /UG_TITLE=MIC2 (monoclonal Imperial Cancer Research Fund 2)-like 1
1460292_a_at	117.4	P	0.00195	1.1	2.14	I	7e-05	7e-05	gb:NM_053123.1 /DB_XREF=gi:16716422 /GEN=Smarca1 /FEA=FLmRNA /CNT=27 /TID=Mm.82922.1 /TIER=FL /STK=2 /UG=Mm.82922 /LL=93761 /DEF=Mus musculus SWISNF related, matrix associated, actin dependent regulator of chromatin, subfamily a, member 1 (Smarca1), mRNA. /PROD=SWISNF related, matrix associated, actindependent regulator of chromatin, subfamily a, member 1 /FL=gb:AF325920.1 gb:NM_053123.1
1460647_a_at	210.7	A	0.09522	1.1	2.14	I	0.00097	0.00097	gb:NM_010150.1 /DB_XREF=gi:6753767 /GEN=Nr2f6 /FEA=FLmRNA /CNT=108 /TID=Mm.2376.1 /TIER=FL+Stack /STK=57 /UG=Mm.2376 /LL=13864 /DEF=Mus musculus nuclear receptor subfamily 2, group F, member 6 (Nr2f6), mRNA. /PROD=nuclear receptor subfamily 2, group F, member 6 /FL=gb:BC008138.1 gb:NM_010150.1 gb:L25674.1
AFFX-ThrX-5_at	189.5	P	0.00034	1	2	I	0	0	B. subtilis /GEN=thrC /DB_XREF=gb:X04603.1 /NOTE=SIF corresponding to nucleotides 288-932 of gb:X04603.1 /DEF=B. subtilis thrB and thrC genes for homoserine kinase and threonine synthase (EC 2.7.1.39 and EC 4.2.99.2, respectively).
AFFX-r2-Bs-thr-M_s_at	1934	P	0.00024	1	2	I	2e-05	2e-05	B. subtilis /GEN=thrC, thrB /DB_XREF=gb:X04603.1 /NOTE=SIF corresponding to nucleotides 1045-1556 of gb:X04603.1 /DEF=B. subtilis thrB and thrC genes for homoserine kinase and threonine synthase.
1415949_at	1361.8	P	0.00122	1	2	I	2e-05	2e-05	gb:BC010197.1 /DB_XREF=gi:16307317 /FEA=FLmRNA /CNT=333 /TID=Mm.31395.1 /TIER=FL+Stack /STK=161 /UG=Mm.31395 /LL=12876 /UG_GENE=Cpe /DEF=Mus musculus, Carboxypeptidase E, clone MGC:7101 IMAGE:3157558, mRNA, complete cds. /PROD=Carboxypeptidase E /FL=gb:NM_013494.1 gb:U23184.1 gb:BC010197.1
1416021_a_at	8859.5	P	0.00024	1	2	I	2e-05	2e-05	gb:BC002008.1 /DB_XREF=gi:12805102 /FEA=FLmRNA /CNT=262 /TID=Mm.741.1 /TIER=FL+Stack /STK=143 /UG=Mm.741 /LL=16592 /UG_GENE=Fabp5 /DEF=Mus musculus, fatty acid binding protein 5, epidermal, clone MGC:5786 IMAGE:3490535, mRNA, complete cds. /PROD=fatty acid binding protein 5, epidermal /FL=gb:NM_010634.1 gb:BC002008.1
1416081_at	163.8	P	0.00586	1	2	I	2e-05	2e-05	gb:NM_008539.1 /DB_XREF=gi:6678769 /GEN=Madh1 /FEA=FLmRNA /CNT=244 /TID=Mm.15185.1 /TIER=FL+Stack /STK=16 /UG=Mm.15185 /LL=17125 /DEF=Mus musculus MAD homolog 1 (Drosophila) (Madh1), mRNA. /PROD=MAD homolog 1 (Drosophila) /FL=gb:U74359.1 gb:U58992.1 gb:NM_008539.1
1418157_at	152	P	0.00024	1	2	I	2e-05	2e-05	gb:NM_010151.1 /DB_XREF=gi:6753769 /GEN=Nr2f1 /FEA=FLmRNA /CNT=58 /TID=Mm.14297.1 /TIER=FL+Stack /STK=29 /UG=Mm.14297 /LL=13865 /DEF=Mus musculus nuclear receptor subfamily 2, group F, member 1 (Nr2f1), mRNA. /PROD=nuclear receptor subfamily 2, group F, member 1 /FL=gb:U07625.1 gb:NM_010151.1
1418709_at	76.9	P	0.02393	1	2	I	0.00024	0.00024	gb:AF037370.1 /DB_XREF=gi:3213235 /GEN=Cox7ah /FEA=FLmRNA /CNT=35 /TID=Mm.12907.1 /TIER=FL+Stack /STK=19 /UG=Mm.12907 /LL=12865 /DEF=Mus musculus cytochrome c oxidase subunit VIIa-H precursor (Cox7ah) mRNA, nuclear gene encoding mitochondrial protein, complete cds. /PROD=cytochrome c oxidase subunit VIIa-H precursor /FL=gb:AF037370.1 gb:NM_009944.1
1419073_at	200.4	P	0.03027	1	2	I	4e-05	4e-05	gb:NM_019790.1 /DB_XREF=gi:9790266 /GEN=Tmeff2 /FEA=FLmRNA /CNT=35 /TID=Mm.23304.1 /TIER=FL+Stack /STK=14 /UG=Mm.23304 /LL=56363 /DEF=Mus musculus transmembrane protein with EGF-like and two follistatin-like domains 2 (Tmeff2), mRNA. /PROD=transmembrane protein with EGF-like and twofollistatin-like domains 2 /FL=gb:NM_019790.1 gb:AB017270.1
1419584_at	731.2	P	0.00024	1	2	I	3e-05	3e-05	gb:NM_024477.1 /DB_XREF=gi:13277391 /GEN=BC002262 /FEA=FLmRNA /CNT=39 /TID=Mm.102093.1 /TIER=FL+Stack /STK=8 /UG=Mm.102093 /LL=79562 /DEF=Mus musculus hypothetical protein, MGC:7623 (BC002262), mRNA. /PROD=hypothetical protein, MGC:7623 /FL=gb:NM_024477.1 gb:BC002262.1
1420731_a_at	699.3	P	0.00195	1	2	I	5e-05	5e-05	gb:NM_007792.1 /DB_XREF=gi:6681066 /GEN=Csrp2 /FEA=FLmRNA /CNT=6 /TID=Mm.2020.1 /TIER=FL /STK=3 /UG=Mm.2020 /LL=13008 /DEF=Mus musculus cysteine-rich protein 2 (Csrp2), mRNA. /PROD=cysteine-rich protein 2 /FL=gb:AF037208.1 gb:NM_007792.1
1421955_a_at	2010.9	P	0.00122	1	2	I	3e-05	3e-05	gb:NM_010890.1 /DB_XREF=gi:13994148 /GEN=Nedd4a /FEA=FLmRNA /CNT=23 /TID=Mm.16553.1 /TIER=FL /STK=1 /UG=Mm.16553 /LL=17999 /DEF=Mus musculus neural precursor cell expressed, developmentally down-regulated gene 4a (Nedd4a), mRNA. /PROD=neural precursor cell expressed, developmentallydown-regulated gene 4a /FL=gb:NM_010890.1
1421965_s_at	1005.5	P	0.00415	1	2	I	0.00031	0.00031	gb:NM_008716.1 /DB_XREF=gi:6679095 /GEN=Notch3 /FEA=FLmRNA /CNT=28 /TID=Mm.4945.1 /TIER=FL /STK=1 /UG=Mm.4945 /LL=18131 /DEF=Mus musculus Notch gene homolog 3, (Drosophila) (Notch3), mRNA. /PROD=Notch gene homolog 3, (Drosophila) /FL=gb:NM_008716.1
1422064_a_at	414.7	P	0.00195	1	2	I	5e-05	5e-05	gb:AY028963.1 /DB_XREF=gi:19847823 /FEA=FLmRNA /CNT=8 /TID=Mm.38250.1 /TIER=FL /STK=1 /UG=Mm.38250 /LL=56490 /UG_GENE=Zfp288 /DEF=Mus musculus BTBPOZ zinc finger protein DPZF mRNA, complete cds. /PROD=BTBPOZ zinc finger protein DPZF /FL=gb:AF185576.1 gb:NM_019778.1 gb:AY028963.1
1422245_a_at	71.3	P	0.00122	1	2	I	0.00017	0.00017	gb:U63408.1 /DB_XREF=gi:4558374 /GEN=Mrvi1 /FEA=FLmRNA /CNT=2 /TID=Mm.89958.1 /TIER=FL /STK=1 /UG=Mm.89958 /LL=17540 /DEF=Mus musculus MRVI1a protein (Mrvi1) mRNA, complete cds. /PROD=MRVI1a protein /FL=gb:NM_010826.1 gb:U63408.1
1422738_at	378.9	P	0.00415	1	2	I	9e-05	9e-05	gb:NM_022563.1 /DB_XREF=gi:13937362 /GEN=Ddr2 /FEA=FLmRNA /CNT=33 /TID=Mm.4999.1 /TIER=FL+Stack /STK=15 /UG=Mm.4999 /LL=18214 /DEF=Mus musculus discoidin domain receptor family, member 2 (Ddr2), mRNA. /PROD=discoidin domain receptor family, member 2 /FL=gb:NM_022563.1
1424354_at	517.7	P	0.00024	1	2	I	2e-05	2e-05	gb:BC020080.1 /DB_XREF=gi:18043290 /FEA=FLmRNA /CNT=68 /TID=Mm.46356.1 /TIER=FL+Stack /STK=36 /UG=Mm.46356 /DEF=Mus musculus, clone MGC:28217 IMAGE:3990521, mRNA, complete cds. /PROD=Unknown (protein for MGC:28217) /FL=gb:BC020080.1
1424456_at	233.7	P	0.00024	1	2	I	2e-05	2e-05	gb:BC009088.1 /DB_XREF=gi:14290615 /FEA=FLmRNA /CNT=65 /TID=Mm.4341.2 /TIER=FL+Stack /STK=31 /UG=Mm.4341 /LL=19294 /UG_GENE=Pvs /DEF=Mus musculus, Similar to poliovirus sensitivity, clone MGC:6320 IMAGE:2812478, mRNA, complete cds. /PROD=Similar to poliovirus sensitivity /FL=gb:M80206.1 gb:BC009088.1
1424516_at	806.3	P	0.00024	1	2	I	2e-05	2e-05	gb:BB440272 /DB_XREF=gi:16424639 /DB_XREF=BB440272 /CLONE=D030020O16 /FEA=FLmRNA /CNT=67 /TID=Mm.206588.1 /TIER=ConsEnd /STK=1 /UG=Mm.206588 /UG_TITLE=Mus musculus, clone MGC:28203 IMAGE:3989671, mRNA, complete cds /FL=gb:BC027345.1
1424536_at	59	A	0.17139	1	2	I	0.00027	0.00027	gb:AB067531.1 /DB_XREF=gi:18389324 /GEN=oasl7 /FEA=FLmRNA /CNT=29 /TID=Mm.43230.1 /TIER=FL+Stack /STK=26 /UG=Mm.43230 /DEF=Mus musculus oasl7 gene for 2,5-oligoadenylate synthetase-like 7, complete cds. /PROD=2,5-oligoadenylate synthetase-like 7 /FL=gb:AB067531.1
1424817_at	77.5	P	0.00806	1	2	I	0.00055	0.00055	gb:BC006046.1 /DB_XREF=gi:13543797 /FEA=FLmRNA /CNT=34 /TID=Mm.7086.1 /TIER=FL+Stack /STK=15 /UG=Mm.7086 /LL=70997 /UG_GENE=4931426K16Rik /DEF=Mus musculus, RIKEN cDNA 4931426K16 gene, clone MGC:8192 IMAGE:3590641, mRNA, complete cds. /PROD=RIKEN cDNA 4931426K16 gene /FL=gb:BC006046.1
1425895_a_at	310.1	P	0.00073	1	2	I	2e-05	2e-05	gb:U43884.1 /DB_XREF=gi:1244792 /GEN=Id1B /FEA=FLmRNA /CNT=3 /TID=Mm.444.2 /TIER=FL /STK=1 /UG=Mm.444 /LL=15901 /DEF=Mus musculus transcription factor Id1B (Id1B) mRNA, complete cds. /PROD=Id1B /FL=gb:U43884.1
1425918_at	359.9	P	0.00073	1	2	I	0.00013	0.00013	gb:BC022961.1 /DB_XREF=gi:18606151 /FEA=FLmRNA /CNT=2 /TID=Mm.215170.1 /TIER=FL /STK=1 /UG=Mm.215170 /DEF=Mus musculus, Similar to EGL nine homolog 3 (C. elegans), clone MGC:36685 IMAGE:5371854, mRNA, complete cds. /PROD=Similar to EGL nine homolog 3 (C. elegans) /FL=gb:BC022961.1
1426146_a_at	237.3	P	0.00415	1	2	I	0.00055	0.00055	gb:BC016251.1 /DB_XREF=gi:16740758 /FEA=FLmRNA /CNT=1 /TID=Mm.21754.1 /TIER=FL /STK=1 /UG=Mm.21754 /DEF=Mus musculus, clone MGC:28885 IMAGE:4911104, mRNA, complete cds. /PROD=Unknown (protein for MGC:28885) /FL=gb:BC016251.1
1426388_s_at	199.7	A	0.14966	1	2	I	0.00097	0.00097	gb:BG065052 /DB_XREF=gi:12547615 /DB_XREF=H3026G12-3 /CLONE=H3026G12 /FEA=FLmRNA /CNT=114 /TID=Mm.3860.3 /TIER=Stack /STK=37 /UG=Mm.3860 /LL=20187 /UG_GENE=Ryk /UG_TITLE=receptor-like tyrosine kinase /FL=gb:L21707.1
1426978_at	665.5	P	0.00024	1	2	I	2e-05	2e-05	gb:AW682368 /DB_XREF=gi:7557071 /DB_XREF=EST01177 /CLONE=e337 /FEA=mRNA /CNT=77 /TID=Mm.27412.1 /TIER=Stack /STK=30 /UG=Mm.27412 /LL=77113 /UG_GENE=Klhl2 /UG_TITLE=kelch-like 2, Mayven (Drosophila)
1427081_at	81.4	M	0.05615	1	2	I	0.00087	0.00087	gb:BB246700 /DB_XREF=gi:16355500 /DB_XREF=BB246700 /CLONE=A730015K04 /FEA=mRNA /CNT=37 /TID=Mm.207556.1 /TIER=Stack /STK=19 /UG=Mm.207556 /UG_TITLE=Mus musculus, clone IMAGE:4014805, mRNA, partial cds
1427943_at	361.9	P	0.00122	1	2	I	2e-05	2e-05	gb:BI730288 /DB_XREF=gi:15707301 /DB_XREF=603350266F1 /CLONE=IMAGE:5357536 /FEA=mRNA /CNT=33 /TID=Mm.28407.1 /TIER=Stack /STK=14 /UG=Mm.28407 /LL=75572 /UG_GENE=Acyp2 /UG_TITLE=acylphosphatase 2, muscle type
1431099_at	186.1	P	0.00024	1	2	I	2e-05	2e-05	gb:AA265122 /DB_XREF=gi:1901210 /DB_XREF=mz46g12.r1 /CLONE=IMAGE:716518 /FEA=mRNA /CNT=13 /TID=Mm.200521.1 /TIER=ConsEnd /STK=0 /UG=Mm.200521 /LL=66735 /UG_GENE=4921540P06Rik /UG_TITLE=RIKEN cDNA 4921540P06 gene
1434053_x_at	3635.3	P	0.00024	1	2	I	2e-05	2e-05	gb:AV216686 /DB_XREF=gi:6157531 /DB_XREF=AV216686 /CLONE=2410165P03 /FEA=EST /CNT=48 /TID=Mm.19370.2 /TIER=Stack /STK=45 /UG=Mm.19370 /LL=11958 /UG_GENE=Atp5k /UG_TITLE=ATP synthase, H+ transporting, mitochondrial F1F0 complex, subunit e
1434465_x_at	411.4	P	0.00415	1	2	I	0.00035	0.00035	gb:AV333363 /DB_XREF=gi:6373415 /DB_XREF=AV333363 /CLONE=6330546L01 /FEA=EST /CNT=32 /TID=Mm.4141.3 /TIER=Stack /STK=32 /UG=Mm.4141 /LL=22359 /UG_GENE=Vldlr /UG_TITLE=very low density lipoprotein receptor
1435231_at	112	A	0.12964	1	2	I	0.00055	0.00055	gb:BB667890 /DB_XREF=gi:16399339 /DB_XREF=BB667890 /CLONE=C730049L01 /FEA=EST /CNT=42 /TID=Mm.35664.1 /TIER=Stack /STK=18 /UG=Mm.35664 /LL=51846 /UG_GENE=D2Ertd97e /UG_TITLE=DNA segment, Chr 2, ERATO Doi 97, expressed
1437113_s_at	106.5	P	0.00195	1	2	I	0.00013	0.00013	gb:BM228590 /DB_XREF=gi:17791284 /DB_XREF=K0264B09-3 /CLONE=K0264B09 /FEA=EST /CNT=34 /TID=Mm.7819.1 /TIER=Stack /STK=25 /UG=Mm.7819 /LL=99508 /UG_GENE=AA536939 /UG_TITLE=expressed sequence AA536939
1438312_s_at	2027.3	P	0.00024	1	2	I	2e-05	2e-05	gb:BB324823 /DB_XREF=gi:9033137 /DB_XREF=BB324823 /CLONE=B430111O16 /FEA=EST /CNT=12 /TID=Mm.182396.3 /TIER=Stack /STK=11 /UG=Mm.182396 /LL=78891 /UG_GENE=Ntkl /UG_TITLE=N-terminal kinase-like
1438377_x_at	78.1	P	0.00073	1	2	I	0.00031	0.00031	gb:BB497312 /DB_XREF=gi:9471106 /DB_XREF=BB497312 /CLONE=D630008E06 /FEA=EST /CNT=11 /TID=Mm.27473.3 /TIER=Stack /STK=11 /UG=Mm.27473 /LL=114644 /UG_GENE=Slc13a3 /UG_TITLE=solute carrier family 13 (sodium-dependent dicarboxylate transporter), member 3
1439463_x_at	4668	P	0.00024	1	2	I	2e-05	2e-05	gb:AV127023 /DB_XREF=gi:5313257 /DB_XREF=AV127023 /CLONE=2700045M22 /FEA=EST /CNT=8 /TID=Mm.16421.6 /TIER=Stack /STK=8 /UG=Mm.16421 /LL=15289 /UG_GENE=Hmgb1 /UG_TITLE=high mobility group box 1
1448330_at	718.7	P	0.01416	1	2	I	0.00019	0.00019	gb:NM_010358.1 /DB_XREF=gi:6754083 /GEN=Gstm1 /FEA=FLmRNA /CNT=297 /TID=Mm.2011.1 /TIER=FL+Stack /STK=90 /UG=Mm.2011 /LL=14862 /DEF=Mus musculus glutathione S-transferase, mu 1 (Gstm1), mRNA. /PROD=glutathione-S-transferase, mu 1 /FL=gb:NM_010358.1 gb:J04632.1 gb:BC003822.1
1448390_a_at	735.9	P	0.02393	1	2	I	0.00097	0.00097	gb:NM_011303.1 /DB_XREF=gi:6755379 /GEN=Rsdr1-pending /FEA=FLmRNA /CNT=130 /TID=Mm.14063.1 /TIER=FL+Stack /STK=80 /UG=Mm.14063 /LL=20148 /DEF=Mus musculus retinal short-chain dehydrogenasereductase 1 (Rsdr1-pending), mRNA. /PROD=retinal short-chain dehydrogenasereductase 1 /FL=gb:NM_011303.1 gb:BC010972.1 gb:AF061743.1 gb:BC013540.1
1448688_at	930.6	P	0.00073	1	2	I	2e-05	2e-05	gb:AF290209.1 /DB_XREF=gi:9937466 /GEN=Podxl /FEA=FLmRNA /CNT=112 /TID=Mm.89918.1 /TIER=FL+Stack /STK=46 /UG=Mm.89918 /LL=27205 /DEF=Mus musculus podocalyxin (Podxl) mRNA, complete cds. /PROD=podocalyxin /FL=gb:AB028048.1 gb:AF290209.1 gb:NM_013723.1
1449405_at	563.9	P	0.00024	1	2	I	0.00087	0.00087	gb:NM_027884.1 /DB_XREF=gi:13540491 /GEN=Tns /FEA=FLmRNA /CNT=81 /TID=Mm.179671.1 /TIER=FL+Stack /STK=11 /UG=Mm.179671 /LL=21961 /DEF=Mus musculus tensin (Tns), mRNA. /PROD=tensin /FL=gb:NM_027884.1
1449534_at	40.4	P	0.00073	1	2	I	0.00021	0.00021	gb:NM_011517.1 /DB_XREF=gi:6755703 /GEN=Sycp3 /FEA=FLmRNA /CNT=16 /TID=Mm.148209.1 /TIER=FL+Stack /STK=8 /UG=Mm.148209 /LL=20962 /DEF=Mus musculus synaptonemal complex protein 3 (Sycp3), mRNA. /PROD=synaptonemal complex protein 3 /FL=gb:NM_011517.1
1451232_at	581.3	P	0.01416	1	2	I	0.00024	0.00024	gb:U89772.1 /DB_XREF=gi:3298565 /GEN=PETA-3 /FEA=FLmRNA /CNT=97 /TID=Mm.30246.2 /TIER=FL+Stack /STK=54 /UG=Mm.30246 /LL=12476 /DEF=Mus musculus PETA-3 (CD151) mRNA, complete cds. /PROD=PETA-3 /FL=gb:BC012236.1 gb:U89772.1
1452752_at	53.9	M	0.05615	1	2	I	0.00077	0.00077	gb:BE283629 /DB_XREF=gi:9160008 /DB_XREF=601102881F1 /CLONE=IMAGE:3495069 /FEA=mRNA /CNT=160 /TID=Mm.27961.3 /TIER=ConsEnd /STK=0 /UG=Mm.27961 /LL=56401 /UG_GENE=Lepre1 /UG_TITLE=leprecan 1
1453128_at	478.8	P	0.00024	1	2	I	3e-05	3e-05	gb:AV124537 /DB_XREF=gi:15404473 /DB_XREF=AV124537 /CLONE=2700019E22 /FEA=mRNA /CNT=85 /TID=Mm.10817.1 /TIER=Stack /STK=14 /UG=Mm.10817 /LL=114332 /UG_GENE=Xlkd1 /UG_TITLE=extra cellular link domain-containing 1
1455056_at	429.7	P	0.00024	1	2	I	2e-05	2e-05	gb:BM231903 /DB_XREF=gi:17867173 /DB_XREF=K0316A01-3 /CLONE=K0316A01 /FEA=EST /CNT=34 /TID=Mm.6772.1 /TIER=Stack /STK=27 /UG=Mm.6772 /LL=30867 /UG_GENE=C78582 /UG_TITLE=EST C78582
1455143_at	130.2	P	0.02393	1	2	I	0.0001	0.0001	gb:AU042744 /DB_XREF=gi:3956979 /DB_XREF=AU042744 /CLONE=J1029A02 /FEA=EST /CNT=42 /TID=Mm.22218.4 /TIER=Stack /STK=23 /UG=Mm.22218 /LL=56737 /UG_GENE=1300013N08Rik /UG_TITLE=RIKEN cDNA 1300013N08 gene
1416205_at	176.1	P	0.03027	-1.3	-2.46	D	0.99945	0.00055	gb:NM_009752.1 /DB_XREF=gi:6753189 /GEN=Glb1 /FEA=FLmRNA /CNT=180 /TID=Mm.2040.1 /TIER=FL+Stack /STK=113 /UG=Mm.2040 /LL=12091 /DEF=Mus musculus galactosidase, beta 1 (Glb1), mRNA. /PROD=galactosidase, beta 1 /FL=gb:NM_009752.1 gb:M57734.1
1417136_s_at	124.5	P	0.00806	-1.3	-2.46	D	0.99903	0.00097	gb:BG805074 /DB_XREF=gi:17952002 /DB_XREF=0612-12 /FEA=FLmRNA /CNT=188 /TID=Mm.8709.1 /TIER=Stack /STK=35 /UG=Mm.8709 /LL=20817 /UG_GENE=Srpk2 /UG_TITLE=serinearginine-rich protein specific kinase 2 /FL=gb:AB006036.1 gb:BC020178.1 gb:NM_009274.1
1423803_s_at	3047.8	P	0.00024	-1.3	-2.46	D	0.99973	0.00027	gb:BC017637.1 /DB_XREF=gi:17160951 /FEA=FLmRNA /CNT=156 /TID=Mm.212981.1 /TIER=FL+Stack /STK=105 /UG=Mm.212981 /LL=98700 /UG_GENE=AW536441 /DEF=Mus musculus, Similar to glioma tumor suppressor candidate region gene 2, clone MGC:28894 IMAGE:4912415, mRNA, complete cds. /PROD=Similar to glioma tumor suppressor candidateregion gene 2 /FL=gb:BC017637.1
1428882_at	2.5	A	0.98584	-1.3	-2.46	D	0.99969	0.00031	gb:AK010881.1 /DB_XREF=gi:12846630 /FEA=mRNA /CNT=61 /TID=Mm.140548.1 /TIER=Stack /STK=18 /UG=Mm.140548 /LL=76581 /UG_GENE=2510001I10Rik /UG_TITLE=RIKEN cDNA 2510001I10 gene /DEF=Mus musculus 13 days embryo liver cDNA, RIKEN full-length enriched library, clone:2510001I10:homolog to HYPOTHETICAL 49.4 KDA PROTEIN (DKFZP434J154 PROTEIN), WD40 domain containing protein, full insert sequence.
1433706_a_at	694.8	P	0.03027	-1.3	-2.46	D	0.99983	0.00017	gb:BG075943 /DB_XREF=gi:12558512 /DB_XREF=H3153F07-3 /CLONE=H3153F07 /FEA=EST /CNT=113 /TID=Mm.21092.1 /TIER=Stack /STK=69 /UG=Mm.21092 /LL=102806 /UG_GENE=AW742319 /UG_TITLE=expressed sequence AW742319
1437133_x_at	1773.5	P	0.00024	-1.3	-2.46	D	0.99994	6e-05	gb:AV127085 /DB_XREF=gi:5313319 /DB_XREF=AV127085 /CLONE=2700046B15 /FEA=EST /CNT=26 /TID=Mm.451.3 /TIER=Stack /STK=25 /UG=Mm.451 /LL=11677 /UG_GENE=Akr1b3 /UG_TITLE=aldo-keto reductase family 1, member B3 (aldose reductase)
1437513_a_at	112	P	0.00073	-1.3	-2.46	D	0.99945	0.00055	gb:BM239422 /DB_XREF=gi:17874692 /DB_XREF=K0534B09-3 /CLONE=K0534B09 /FEA=EST /CNT=20 /TID=Mm.29344.4 /TIER=Stack /STK=17 /UG=Mm.29344 /LL=56442 /UG_GENE=Tde1l /UG_TITLE=tumor differentially expressed 1, like
1460590_s_at	3078.6	P	0.00024	-1.3	-2.46	D	0.99994	6e-05	gb:BB422130 /DB_XREF=gi:9243485 /DB_XREF=BB422130 /CLONE=C530029M22 /FEA=EST /CNT=15 /TID=Mm.14722.3 /TIER=Stack /STK=15 /UG=Mm.14722 /LL=22630 /UG_GENE=Ywhaq /UG_TITLE=tyrosine 3-monooxygenasetryptophan 5-monooxygenase activation protein, theta polypeptide
1415736_at	262.7	P	0.00024	-1.4	-2.64	D	0.99993	7e-05	gb:NM_020031.1 /DB_XREF=gi:9910215 /GEN=Pfdn5 /FEA=FLmRNA /CNT=254 /TID=Mm.181847.1 /TIER=FL+Stack /STK=127 /UG=Mm.181847 /LL=56612 /DEF=Mus musculus prefoldin 5 (Pfdn5), mRNA. /PROD=prefoldin 5 /FL=gb:BC026920.1 gb:AB011473.1 gb:NM_020031.1 gb:AF108357.1
1416045_a_at	276.1	P	0.00073	-1.4	-2.64	D	0.99931	0.00069	gb:NM_011418.1 /DB_XREF=gi:6755577 /GEN=Smarcb1 /FEA=FLmRNA /CNT=211 /TID=Mm.26116.1 /TIER=FL+Stack /STK=139 /UG=Mm.26116 /LL=20587 /DEF=Mus musculus SWISNF related, matrix associated, actin dependent regulator of chromatin, subfamily b, member 1 (Smarcb1), mRNA. /PROD=SWISNF related, matrix associated, actindependent regulator of chromatin, subfamily b, member 1 /FL=gb:AB017344.1 gb:BC025163.1 g…
1417351_a_at	863	P	0.00024	-1.4	-2.64	D	0.99976	0.00024	gb:BC013777.1 /DB_XREF=gi:15489363 /FEA=FLmRNA /CNT=96 /TID=Mm.821.1 /TIER=FL+Stack /STK=47 /UG=Mm.821 /LL=57806 /UG_GENE=Snrpa1 /DEF=Mus musculus, clone MGC:6298 IMAGE:2651704, mRNA, complete cds. /PROD=Unknown (protein for MGC:6298) /FL=gb:AF230356.1 gb:BC013777.1 gb:NM_021336.1
1417825_at	860.3	P	0.00024	-1.4	-2.64	D	0.99923	0.00077	gb:NM_016903.1 /DB_XREF=gi:13937354 /GEN=Es10 /FEA=FLmRNA /CNT=50 /TID=Mm.1017.1 /TIER=FL+Stack /STK=35 /UG=Mm.1017 /LL=13885 /DEF=Mus musculus esterase 10 (Es10), mRNA. /PROD=esterase 10 /FL=gb:NM_016903.1 gb:AB025408.1
1418822_a_at	4005.2	P	0.00073	-1.4	-2.64	D	0.99998	2e-05	gb:BC003478.1 /DB_XREF=gi:13097491 /FEA=FLmRNA /CNT=84 /TID=Mm.196526.1 /TIER=FL+Stack /STK=17 /UG=Mm.196526 /LL=11845 /UG_GENE=Arf6 /DEF=Mus musculus, ADP-ribosylation factor 6, clone MGC:5936 IMAGE:2655889, mRNA, complete cds. /PROD=ADP-ribosylation factor 6 /FL=gb:BC003478.1 gb:D87903.1 gb:NM_007481.1
1423740_a_at	1184.6	P	0.00024	-1.4	-2.64	D	0.99973	0.00027	gb:BC004674.1 /DB_XREF=gi:13435593 /FEA=FLmRNA /CNT=195 /TID=Mm.28028.1 /TIER=FL+Stack /STK=130 /UG=Mm.28028 /DEF=Mus musculus, Similar to RNA binding motif protein 10, clone MGC:7826 IMAGE:3500403, mRNA, complete cds. /PROD=Similar to RNA binding motif protein 10 /FL=gb:BC004674.1
1423807_a_at	3756.7	P	0.00024	-1.4	-2.64	D	0.99965	0.00035	gb:BC021347.1 /DB_XREF=gi:18204695 /FEA=FLmRNA /CNT=272 /TID=Mm.18041.2 /TIER=FL+Stack /STK=104 /UG=Mm.18041 /LL=12314 /UG_GENE=Calm2 /DEF=Mus musculus, calmodulin 2 (phosphorylase kinase, delta), clone MGC:29145 IMAGE:4006686, mRNA, complete cds. /PROD=calmodulin 2 (phosphorylase kinase, delta) /FL=gb:BC021347.1
1423898_a_at	1129.4	P	0.00024	-1.4	-2.64	D	0.99969	0.00031	gb:BC004085.1 /DB_XREF=gi:13278596 /FEA=FLmRNA /CNT=284 /TID=Mm.173718.1 /TIER=FL+Stack /STK=82 /UG=Mm.173718 /LL=102400 /UG_GENE=AA410158 /DEF=Mus musculus, Similar to thyroid hormone receptor interactor 12, clone MGC:8288 IMAGE:3593168, mRNA, complete cds. /PROD=Similar to thyroid hormone receptor interactor12 /FL=gb:BC004085.1
1424802_a_at	1170.4	P	0.00024	-1.4	-2.64	D	0.9999	0.0001	gb:BC009092.1 /DB_XREF=gi:14318589 /FEA=FLmRNA /CNT=88 /TID=Mm.30927.1 /TIER=FL+Stack /STK=15 /UG=Mm.30927 /LL=67684 /UG_GENE=3300001P08Rik /DEF=Mus musculus, clone MGC:7100 IMAGE:3157532, mRNA, complete cds. /PROD=Unknown (protein for MGC:7100) /FL=gb:BC009092.1
1425193_at	485.2	P	0.02393	-1.4	-2.64	D	0.99976	0.00024	gb:BC026578.1 /DB_XREF=gi:20071750 /FEA=FLmRNA /CNT=37 /TID=Mm.218254.2 /TIER=FL /STK=4 /UG=Mm.218254 /LL=66552 /UG_GENE=2010106G01Rik /DEF=Mus musculus, Similar to RIKEN cDNA 2010106G01 gene, clone MGC:36779 IMAGE:5059823, mRNA, complete cds. /PROD=Similar to RIKEN cDNA 2010106G01 gene /FL=gb:BC026578.1
1427464_s_at	897.1	P	0.00024	-1.4	-2.64	D	0.99956	0.00044	gb:AJ002387.1 /DB_XREF=gi:2598561 /FEA=mRNA /CNT=14 /TID=Mm.918.2 /TIER=ConsEnd /STK=0 /UG=Mm.918 /LL=14828 /UG_GENE=Hspa5 /DEF=Mus musculus mRNA for BiP. /PROD=BiP
1433736_at	192	P	0.04614	-1.4	-2.64	D	0.99979	0.00021	gb:BG864583 /DB_XREF=gi:14215121 /DB_XREF=602798430F1 /CLONE=IMAGE:4919551 /FEA=EST /CNT=99 /TID=Mm.203516.1 /TIER=Stack /STK=65 /UG=Mm.203516 /LL=103015 /UG_GENE=AW060991 /UG_TITLE=expressed sequence AW060991
1434892_x_at	3740.2	P	0.00024	-1.4	-2.64	D	0.99979	0.00021	gb:BB462744 /DB_XREF=gi:9379933 /DB_XREF=BB462744 /CLONE=D130077J07 /FEA=EST /CNT=32 /TID=Mm.12145.4 /TIER=Stack /STK=23 /UG=Mm.12145 /LL=19646 /UG_GENE=Rbbp4 /UG_TITLE=retinoblastoma binding protein 4
1434935_at	854.2	P	0.00073	-1.4	-2.64	D	0.99923	0.00077	gb:BG067888 /DB_XREF=gi:12550457 /DB_XREF=H3059D01-3 /CLONE=H3059D01 /FEA=EST /CNT=28 /TID=Mm.221038.1 /TIER=Stack /STK=22 /UG=Mm.221038 /LL=97341 /UG_GENE=R75501 /UG_TITLE=expressed sequence R75501
1435824_at	375.4	M	0.05615	-1.4	-2.64	D	0.99985	0.00015	gb:BM236739 /DB_XREF=gi:17872009 /DB_XREF=K0440D10-3 /CLONE=K0440D10 /FEA=EST /CNT=26 /TID=Mm.3868.2 /TIER=Stack /STK=13 /UG=Mm.3868 /LL=22632 /UG_GENE=Yy1 /UG_TITLE=YY1 transcription factor
1437061_at	127.6	P	0.02393	-1.4	-2.64	D	0.99938	0.00062	gb:BF121558 /DB_XREF=gi:10960598 /DB_XREF=601756957F1 /CLONE=IMAGE:3986199 /FEA=EST /CNT=52 /TID=Mm.22522.4 /TIER=Stack /STK=27 /UG=Mm.22522 /LL=17190 /UG_GENE=Mbd1 /UG_TITLE=methyl-CpG binding domain protein 1
1437423_a_at	340.3	P	0.01416	-1.4	-2.64	D	0.99961	0.00039	gb:BG074964 /DB_XREF=gi:12557533 /DB_XREF=H3141E06-3 /CLONE=H3141E06 /FEA=EST /CNT=21 /TID=Mm.29058.2 /TIER=Stack /STK=18 /UG=Mm.29058 /LL=24068 /UG_GENE=Sra1 /UG_TITLE=steroid receptor RNA activator 1
1438685_at	170.2	M	0.05615	-1.4	-2.64	D	0.99914	0.00087	gb:BB375580 /DB_XREF=gi:16407418 /DB_XREF=BB375580 /CLONE=C130080P20 /FEA=EST /CNT=33 /TID=Mm.28450.1 /TIER=Stack /STK=9 /UG=Mm.28450 /LL=27985 /UG_GENE=D4Wsu24e /UG_TITLE=DNA segment, Chr 4, Wayne State University 24, expressed
1438940_x_at	5509.7	P	0.00415	-1.4	-2.64	D	0.99989	0.00011	gb:AV170171 /DB_XREF=gi:5376608 /DB_XREF=AV170171 /CLONE=3110093O09 /FEA=EST /CNT=9 /TID=Mm.2756.6 /TIER=Stack /STK=9 /UG=Mm.2756 /LL=15312 /UG_GENE=Hmgn1 /UG_TITLE=high mobility group nucleosomal binding domain 1
1439244_a_at	1250.9	P	0.00488	-1.4	-2.64	D	0.99988	0.00012	gb:BB822587 /DB_XREF=gi:16995216 /DB_XREF=BB822587 /CLONE=G830022G04 /FEA=EST /CNT=9 /TID=Mm.220983.3 /TIER=Stack /STK=8 /UG=Mm.220983 /UG_TITLE=Mus musculus, clone MGC:11932 IMAGE:3599820, mRNA, complete cds
1439270_x_at	5598.1	P	0.00073	-1.4	-2.64	D	0.99965	0.00035	gb:AV116470 /DB_XREF=gi:5298621 /DB_XREF=AV116470 /CLONE=2610107H05 /FEA=EST /CNT=9 /TID=Mm.7521.9 /TIER=Stack /STK=8 /UG=Mm.7521 /LL=19384 /UG_GENE=Ran /UG_TITLE=RAN, member RAS oncogene family
1448238_at	1865.6	P	0.00024	-1.4	-2.64	D	0.99976	0.00024	gb:NM_026528.1 /DB_XREF=gi:13386025 /GEN=2700060E02Rik /FEA=FLmRNA /CNT=182 /TID=Mm.21932.1 /TIER=FL+Stack /STK=117 /UG=Mm.21932 /LL=68045 /DEF=Mus musculus RIKEN cDNA 2700060E02 gene (2700060E02Rik), mRNA. /PROD=RIKEN cDNA 2700060E02 /FL=gb:NM_026528.1
1448504_a_at	2635.5	P	0.00024	-1.4	-2.64	D	0.99983	0.00017	gb:BC018354.1 /DB_XREF=gi:17390827 /FEA=FLmRNA /CNT=139 /TID=Mm.28148.1 /TIER=FL+Stack /STK=65 /UG=Mm.28148 /LL=12417 /UG_GENE=Cbx3 /DEF=Mus musculus, clone MGC:25433 IMAGE:3990224, mRNA, complete cds. /PROD=Unknown (protein for MGC:25433) /FL=gb:NM_007624.1 gb:BC018354.1
1452169_a_at	1315.9	P	0.00073	-1.4	-2.64	D	0.99992	8e-05	gb:BC014860.1 /DB_XREF=gi:15928799 /FEA=mRNA /CNT=156 /TID=Mm.206624.1 /TIER=Stack /STK=81 /UG=Mm.206624 /LL=104418 /UG_GENE=Dgkz /DEF=Mus musculus, Similar to diacylglycerol kinase, clone IMAGE:2650291, mRNA, partial cds. /PROD=Similar to diacylglycerol kinase
1454627_a_at	4567.6	P	0.00024	-1.4	-2.64	D	0.99998	2e-05	gb:AV110871 /DB_XREF=gi:5264951 /DB_XREF=AV110871 /CLONE=2600014O05 /FEA=EST /CNT=124 /TID=Mm.2235.3 /TIER=Stack /STK=118 /UG=Mm.2235 /LL=19944 /UG_GENE=Rpl29 /UG_TITLE=ribosomal protein L29
1455138_x_at	6462.4	P	0.00024	-1.4	-2.64	D	0.99997	4e-05	gb:AV148266 /DB_XREF=gi:5352399 /DB_XREF=AV148266 /CLONE=2810474L04 /FEA=EST /CNT=29 /TID=Mm.4024.2 /TIER=Stack /STK=23 /UG=Mm.4024 /LL=12631 /UG_GENE=Cfl1 /UG_TITLE=cofilin 1, non-muscle
1455237_at	205.5	P	0.04614	-1.4	-2.64	D	0.99956	0.00044	gb:BB006147 /DB_XREF=gi:16256989 /DB_XREF=BB006147 /CLONE=4732470B18 /FEA=EST /CNT=48 /TID=Mm.4859.2 /TIER=Stack /STK=19 /UG=Mm.4859 /LL=67830 /UG_GENE=1110060F11Rik /UG_TITLE=RIKEN cDNA 1110060F11 gene
1455841_s_at	200.1	P	0.00195	-1.4	-2.64	D	0.99956	0.00044	gb:BB251524 /DB_XREF=gi:8944270 /DB_XREF=BB251524 /CLONE=A730046O05 /FEA=EST /CNT=39 /TID=Mm.21070.2 /TIER=Stack /STK=39 /UG=Mm.21070 /UG_TITLE=Mus musculus, Similar to glutamate rich WD repeat protein GRWD, clone IMAGE:3498842, mRNA, partial cds
1455897_x_at	5739.7	P	0.00024	-1.4	-2.64	D	0.99998	2e-05	gb:BF464696 /DB_XREF=gi:11533879 /DB_XREF=UI-M-CG0p-bqb-f-03-0-UI.s1 /CLONE=UI-M-CG0p-bqb-f-03-0-UI /FEA=EST /CNT=29 /TID=Mm.2756.3 /TIER=Stack /STK=28 /UG=Mm.2756 /LL=15312 /UG_GENE=Hmgn1 /UG_TITLE=high mobility group nucleosomal binding domain 1
1455992_at	261.1	P	0.00806	-1.4	-2.64	D	0.99979	0.00021	gb:BG967636 /DB_XREF=gi:14355273 /DB_XREF=602833434F1 /CLONE=IMAGE:4987736 /FEA=EST /CNT=98 /TID=Mm.34548.2 /TIER=Stack /STK=20 /UG=Mm.34548 /LL=74244 /UG_GENE=1810013K23Rik /UG_TITLE=RIKEN cDNA 1810013K23 gene
1456374_x_at	1188.9	P	0.00024	-1.4	-2.64	D	0.99965	0.00035	gb:AV235349 /DB_XREF=gi:6187862 /DB_XREF=AV235349 /CLONE=4732404A17 /FEA=EST /CNT=11 /TID=Mm.22776.3 /TIER=Stack /STK=11 /UG=Mm.22776 /LL=56347 /UG_GENE=Eif3s8 /UG_TITLE=eukaryotic translation initiation factor 3, subunit 8 (110 kDa)
1415908_at	444.3	P	0.00024	-1.5	-2.83	D	0.99976	0.00024	gb:BC011213.1 /DB_XREF=gi:15029959 /FEA=FLmRNA /CNT=222 /TID=Mm.20445.1 /TIER=FL+Stack /STK=172 /UG=Mm.20445 /LL=22110 /UG_GENE=Tspyl /DEF=Mus musculus, Similar to testis-specific protein, Y-encoded-like, clone MGC:18337 IMAGE:4196841, mRNA, complete cds. /PROD=Similar to testis-specific protein,Y-encoded-like /FL=gb:BC011213.1 gb:NM_009433.1 gb:AF042180.1
1415952_at	138	A	0.27417	-1.5	-2.83	D	0.99979	0.00021	gb:NM_007928.1 /DB_XREF=gi:6679642 /GEN=Emk /FEA=FLmRNA /CNT=213 /TID=Mm.4082.1 /TIER=FL+Stack /STK=160 /UG=Mm.4082 /LL=13728 /DEF=Mus musculus ELKL motif kinase (Emk), mRNA. /PROD=ELKL motif kinase /FL=gb:NM_007928.1
1416028_a_at	174.7	P	0.00024	-1.5	-2.83	D	0.99997	3e-05	gb:BI453712 /DB_XREF=gi:15244368 /DB_XREF=603171668F1 /CLONE=IMAGE:5251240 /FEA=FLmRNA /CNT=253 /TID=Mm.1775.1 /TIER=Stack /STK=24 /UG=Mm.1775 /LL=15374 /UG_GENE=Hn1 /UG_TITLE=hematological and neurological expressed sequence 1 /FL=gb:BC003758.1 gb:U90123.1 gb:NM_008258.1
1416083_at	690.3	P	0.00024	-1.5	-2.83	D	0.99995	5e-05	gb:NM_009551.1 /DB_XREF=gi:6677604 /GEN=Zfp216 /FEA=FLmRNA /CNT=276 /TID=Mm.2904.1 /TIER=FL+Stack /STK=130 /UG=Mm.2904 /LL=22682 /DEF=Mus musculus zinc finger protein 216 (Zfp216), mRNA. /PROD=zinc finger protein 216 /FL=gb:NM_009551.1 gb:AF062071.1
1416250_at	467.4	P	0.00073	-1.5	-2.83	D	0.99956	0.00044	gb:BG965405 /DB_XREF=gi:14353042 /DB_XREF=602830441F1 /CLONE=IMAGE:4984979 /FEA=FLmRNA /CNT=229 /TID=Mm.903.1 /TIER=Stack /STK=23 /UG=Mm.903 /LL=12227 /UG_GENE=Btg2 /UG_TITLE=B-cell translocation gene 2, anti-proliferative /FL=gb:NM_007570.1
1416337_at	562.8	P	0.00586	-1.5	-2.83	D	0.99903	0.00097	gb:NM_026219.1 /DB_XREF=gi:13385725 /GEN=2210415M14Rik /FEA=FLmRNA /CNT=134 /TID=Mm.24805.1 /TIER=FL+Stack /STK=96 /UG=Mm.24805 /LL=67530 /DEF=Mus musculus RIKEN cDNA 2210415M14 gene (2210415M14Rik), mRNA. /PROD=RIKEN cDNA 2210415M14 /FL=gb:NM_026219.1
1416420_a_at	9312.9	P	0.00024	-1.5	-2.83	D	0.99903	0.00097	gb:NM_011292.1 /DB_XREF=gi:14149646 /GEN=Rpl9 /FEA=FLmRNA /CNT=141 /TID=Mm.14244.1 /TIER=FL+Stack /STK=90 /UG=Mm.14244 /LL=20005 /DEF=Mus musculus ribosomal protein L9 (Rpl9), mRNA. /PROD=ribosomal protein L9 /FL=gb:BC013165.1 gb:AF260271.1 gb:NM_011292.1
1417088_at	141.7	A	0.08057	-1.5	-2.83	D	0.99956	0.00044	gb:NM_012017.1 /DB_XREF=gi:6754395 /GEN=Zfp346 /FEA=FLmRNA /CNT=122 /TID=Mm.22795.1 /TIER=FL+Stack /STK=57 /UG=Mm.22795 /LL=26919 /DEF=Mus musculus zinc finger protein 346 (Zfp346), mRNA. /PROD=zinc finger protein 346 /FL=gb:AF083339.1 gb:NM_012017.1
1417815_a_at	4281.9	P	0.00024	-1.5	-2.83	D	0.99938	0.00062	gb:NM_012032.1 /DB_XREF=gi:6755751 /GEN=Tde1 /FEA=FLmRNA /CNT=232 /TID=Mm.4962.1 /TIER=FL+Stack /STK=35 /UG=Mm.4962 /LL=26943 /DEF=Mus musculus tumor differentially expressed 1 (Tde1), mRNA. /PROD=tumor differentially expressed 1 /FL=gb:BC022901.1 gb:AF181684.1 gb:L29441.1 gb:NM_012032.1 gb:BC011295.1
1418004_a_at	1182.2	P	0.00024	-1.5	-2.83	D	0.99923	0.00077	gb:NM_023056.1 /DB_XREF=gi:12746433 /GEN=1810009M01Rik /FEA=FLmRNA /CNT=102 /TID=Mm.28385.1 /TIER=FL+Stack /STK=31 /UG=Mm.28385 /LL=65963 /DEF=Mus musculus RIKEN cDNA 1810009M01 gene (1810009M01Rik), mRNA. /PROD=LR8 protein /FL=gb:AF115426.1 gb:BC019539.1 gb:NM_023056.1 gb:AB031386.1
1418240_at	274.9	P	0.00195	-1.5	-2.83	D	0.99973	0.00027	gb:NM_010260.1 /DB_XREF=gi:6753949 /GEN=Gbp2 /FEA=FLmRNA /CNT=109 /TID=Mm.24038.1 /TIER=FL+Stack /STK=27 /UG=Mm.24038 /LL=14469 /DEF=Mus musculus guanylate nucleotide binding protein 2 (Gbp2), mRNA. /PROD=guanylate nucleotide binding protein 2 /FL=gb:AF109168.1 gb:BC011336.1 gb:NM_010260.1 gb:AF077007.1
1418973_at	72.6	P	0.03027	-1.5	-2.83	D	0.99981	0.00019	gb:NM_025505.1 /DB_XREF=gi:13384927 /GEN=1700030G05Rik /FEA=FLmRNA /CNT=89 /TID=Mm.33285.1 /TIER=FL+Stack /STK=15 /UG=Mm.33285 /LL=66352 /DEF=Mus musculus RIKEN cDNA 1700030G05 gene (1700030G05Rik), mRNA. /PROD=RIKEN cDNA 1700030G05 /FL=gb:BC027025.1 gb:NM_025505.1
1419364_a_at	7445.4	P	0.00024	-1.5	-2.83	D	0.99965	0.00035	gb:NM_011300.1 /DB_XREF=gi:6755375 /GEN=Rps7 /FEA=FLmRNA /CNT=40 /TID=Mm.5281.1 /TIER=FL+Stack /STK=10 /UG=Mm.5281 /LL=20115 /DEF=Mus musculus ribosomal protein S7 (Rps7), mRNA. /PROD=ribosomal protein S7 /FL=gb:NM_011300.1
1419370_a_at	254.5	P	0.00122	-1.5	-2.83	D	0.99969	0.00031	gb:BB436326 /DB_XREF=gi:16424387 /DB_XREF=BB436326 /CLONE=C820018D21 /FEA=FLmRNA /CNT=93 /TID=Mm.96671.1 /TIER=ConsEnd /STK=1 /UG=Mm.96671 /LL=67532 /UG_GENE=Mfap1 /UG_TITLE=microfibrillar-associated protein 1 /FL=gb:BC005728.1 gb:NM_026220.1
1420937_at	196.4	P	0.00073	-1.5	-2.83	D	0.99951	0.00049	gb:BM239527 /DB_XREF=gi:17874785 /DB_XREF=K0535G11-3 /CLONE=K0535G11 /FEA=FLmRNA /CNT=140 /TID=Mm.716.1 /TIER=Stack /STK=18 /UG=Mm.716 /LL=51786 /UG_GENE=Cpsf2 /UG_TITLE=cleavage and polyadenylation specific factor 2, 100kD subunit /FL=gb:NM_016856.1 gb:AF012822.1 gb:BC013628.1
1421023_at	298.9	P	0.00415	-1.5	-2.83	D	0.99997	4e-05	gb:AI746434 /DB_XREF=gi:5124698 /DB_XREF=ul07a03.x1 /CLONE=IMAGE:2065324 /FEA=FLmRNA /CNT=67 /TID=Mm.3810.1 /TIER=Stack /STK=16 /UG=Mm.3810 /LL=18704 /UG_GENE=Pik3c2a /UG_TITLE=phosphatidylinositol 3-kinase, C2 domain containing, alpha polypeptide /FL=gb:NM_011083.1 gb:U55772.1
1422156_a_at	6778.9	P	0.00073	-1.5	-2.83	D	0.99998	2e-05	gb:NM_008503.2 /DB_XREF=gi:18087804 /GEN=Rps2 /FEA=FLmRNA /CNT=5 /TID=Mm.1129.1 /TIER=FL /STK=1 /UG=Mm.1129 /LL=16898 /DEF=Mus musculus ribosomal protein S2 (Rps2), mRNA. /PROD=ribosomal protein S2 /FL=gb:NM_008503.2
1422506_a_at	1359.3	P	0.00024	-1.5	-2.83	D	0.99995	5e-05	gb:NM_007793.1 /DB_XREF=gi:6681070 /GEN=Cstb /FEA=FLmRNA /CNT=146 /TID=Mm.6095.1 /TIER=FL+Stack /STK=62 /UG=Mm.6095 /LL=13014 /DEF=Mus musculus cystatin B (Cstb), mRNA. /PROD=cystatin B /FL=gb:NM_007793.1
1422556_at	82.8	P	0.02393	-1.5	-2.83	D	0.99903	0.00097	gb:BI645481 /DB_XREF=gi:15559489 /DB_XREF=603275445F1 /CLONE=IMAGE:5315819 /FEA=FLmRNA /CNT=125 /TID=Mm.202311.1 /TIER=Stack /STK=14 /UG=Mm.202311 /LL=14674 /UG_GENE=Gna13 /UG_TITLE=guanine nucleotide binding protein, alpha 13 /FL=gb:M63660.1 gb:NM_010303.1
1422665_a_at	173.2	P	0.00293	-1.5	-2.83	D	0.99903	0.00097	gb:AV009995 /DB_XREF=gi:16356124 /DB_XREF=AV009995 /CLONE=1110021O13 /FEA=FLmRNA /CNT=138 /TID=Mm.25293.1 /TIER=Stack /STK=28 /UG=Mm.25293 /LL=18537 /UG_GENE=Pcmt1 /UG_TITLE=protein-L-isoaspartate (D-aspartate) O-methyltransferase 1 /FL=gb:M60320.1 gb:NM_008786.1
1423076_at	249.8	P	0.01074	-1.5	-2.83	D	0.99903	0.00097	gb:AK004449.1 /DB_XREF=gi:12835636 /FEA=FLmRNA /CNT=169 /TID=Mm.89515.1 /TIER=Stack /STK=60 /UG=Mm.89515 /LL=66616 /UG_GENE=Snx9 /UG_TITLE=sorting nexin 9 /DEF=Mus musculus 18 days embryo whole body cDNA, RIKEN full-length enriched library, clone:1190002G15:homolog to SORTING NEXIN 9 (SH3 AND PX DOMAIN-CONTAINING PROTEIN 1) (SDP1 PROTEIN), full insert sequence. /FL=gb:BC014814.1 gb:NM_025664.1
1423745_at	120.5	A	0.19458	-1.5	-2.83	D	0.99981	0.00019	gb:BC023182.1 /DB_XREF=gi:18606256 /FEA=FLmRNA /CNT=205 /TID=Mm.26680.1 /TIER=FL+Stack /STK=129 /UG=Mm.26680 /DEF=Mus musculus, clone MGC:37030 IMAGE:4949809, mRNA, complete cds. /PROD=Unknown (protein for MGC:37030) /FL=gb:BC023182.1
1423928_at	119.3	A	0.12964	-1.5	-2.83	D	0.99985	0.00015	gb:BC017635.1 /DB_XREF=gi:19173816 /FEA=FLmRNA /CNT=196 /TID=Mm.34257.1 /TIER=FL+Stack /STK=77 /UG=Mm.34257 /LL=68889 /UG_GENE=1190008A14Rik /DEF=Mus musculus, clone MGC:28875 IMAGE:4527954, mRNA, complete cds. /PROD=Unknown (protein for MGC:28875) /FL=gb:BC024467.1 gb:BC017635.1
1423960_at	283.5	P	0.03027	-1.5	-2.83	D	0.99923	0.00077	gb:BC006753.1 /DB_XREF=gi:13879545 /FEA=FLmRNA /CNT=190 /TID=Mm.3634.1 /TIER=FL+Stack /STK=71 /UG=Mm.3634 /DEF=Mus musculus, clone MGC:11670 IMAGE:3709076, mRNA, complete cds. /PROD=Unknown (protein for MGC:11670) /FL=gb:AY028317.1 gb:BC006753.1
1424189_at	177.7	P	0.01856	-1.5	-2.83	D	0.9999	0.0001	gb:BC006938.1 /DB_XREF=gi:13905277 /FEA=FLmRNA /CNT=71 /TID=Mm.45106.1 /TIER=FL+Stack /STK=46 /UG=Mm.45106 /LL=67292 /UG_GENE=3110030E07Rik /DEF=Mus musculus, RIKEN cDNA 3110030E07 gene, clone MGC:6508 IMAGE:2649047, mRNA, complete cds. /PROD=RIKEN cDNA 3110030E07 gene /FL=gb:BC006938.1
1424206_at	813.2	P	0.00195	-1.5	-2.83	D	0.99995	5e-05	gb:AF375046.1 /DB_XREF=gi:16551315 /FEA=FLmRNA /CNT=199 /TID=Mm.133447.1 /TIER=FL+Stack /STK=21 /UG=Mm.133447 /LL=93762 /UG_GENE=Smarca5 /DEF=Mus musculus ATP-dependent chromatin remodeling protein SNF2H mRNA, complete cds. /PROD=ATP-dependent chromatin remodeling proteinSNF2H /FL=gb:AF375046.1 gb:BC021922.1 gb:AF325921.1
1424314_at	141.1	P	0.01416	-1.5	-2.83	D	0.99993	7e-05	gb:BC006782.1 /DB_XREF=gi:13904999 /FEA=FLmRNA /CNT=74 /TID=Mm.8581.1 /TIER=FL+Stack /STK=38 /UG=Mm.8581 /LL=70767 /UG_GENE=3632413F13Rik /DEF=Mus musculus, RIKEN cDNA 3632413F13 gene, clone MGC:6414 IMAGE:3589226, mRNA, complete cds. /PROD=RIKEN cDNA 3632413F13 gene /FL=gb:BC006782.1
1424564_at	336.8	A	0.06763	-1.5	-2.83	D	0.99951	0.00049	gb:BQ175365 /DB_XREF=gi:20350857 /DB_XREF=UI-M-DJ2-bwc-l-01-0-UI.s1 /CLONE=UI-M-DJ2-bwc-l-01-0-UI /FEA=FLmRNA /CNT=179 /TID=Mm.25157.1 /TIER=Stack /STK=73 /UG=Mm.25157 /LL=66404 /UG_GENE=2410001C21Rik /UG_TITLE=RIKEN cDNA 2410001C21 gene /FL=gb:BC004803.1
1424584_a_at	343.8	A	0.06763	-1.5	-2.83	D	0.99981	0.00019	gb:BC024698.1 /DB_XREF=gi:19354358 /FEA=FLmRNA /CNT=69 /TID=Mm.4206.1 /TIER=FL+Stack /STK=24 /UG=Mm.4206 /LL=74334 /UG_GENE=4432417N03Rik /DEF=Mus musculus, Similar to KIAA1464 protein, clone MGC:30446 IMAGE:3667000, mRNA, complete cds. /PROD=Similar to KIAA1464 protein /FL=gb:BC024698.1
1424928_at	102.9	P	0.01416	-1.5	-2.83	D	0.99983	0.00017	gb:BC020109.1 /DB_XREF=gi:18044883 /FEA=FLmRNA /CNT=26 /TID=Mm.23153.1 /TIER=FL+Stack /STK=11 /UG=Mm.23153 /LL=76953 /UG_GENE=2210018M11Rik /DEF=Mus musculus, clone MGC:28322 IMAGE:4014943, mRNA, complete cds. /PROD=Unknown (protein for MGC:28322) /FL=gb:BC020109.1
1425319_s_at	366.2	P	0.00195	-1.5	-2.83	D	0.99998	2e-05	gb:BC021443.1 /DB_XREF=gi:18204053 /FEA=FLmRNA /CNT=4 /TID=Mm.196130.1 /TIER=FL /STK=3 /UG=Mm.196130 /LL=68788 /UG_GENE=1110050F08Rik /DEF=Mus musculus, Similar to RIKEN cDNA 6530403A03 gene, clone MGC:29356 IMAGE:5038605, mRNA, complete cds. /PROD=Similar to RIKEN cDNA 6530403A03 gene /FL=gb:BC021443.1
1426160_a_at	61.5	A	0.21948	-1.5	-2.83	D	0.99951	0.00049	gb:AF062076.1 /DB_XREF=gi:4106341 /GEN=Psk /FEA=FLmRNA /CNT=1 /TID=Mm.17461.3 /TIER=FL /STK=1 /UG=Mm.17461 /LL=20872 /DEF=Mus musculus palmitylated serinethreonine kinase (Psk) mRNA, complete cds. /PROD=palmitylated serinethreonine kinase /FL=gb:AF062076.1
1426289_at	112	P	0.00195	-1.5	-2.83	D	0.99981	0.00019	gb:BC006738.1 /DB_XREF=gi:13879514 /FEA=FLmRNA /CNT=213 /TID=Mm.46624.1 /TIER=FL+Stack /STK=11 /UG=Mm.46624 /LL=69232 /UG_GENE=2610028H07Rik /DEF=Mus musculus, clone MGC:7055 IMAGE:3156574, mRNA, complete cds. /PROD=Unknown (protein for MGC:7055) /FL=gb:BC006738.1
1426662_at	395.4	P	0.00073	-1.5	-2.83	D	0.99997	3e-05	gb:AJ006215.1 /DB_XREF=gi:3413319 /FEA=mRNA /CNT=220 /TID=Mm.3820.1 /TIER=Stack /STK=140 /UG=Mm.3820 /LL=12764 /UG_GENE=Cmas /DEF=Mus musculus mRNA for CMP-N-acetylneuraminic acid synthetase. /PROD=CMP-N-acetylneuraminic acid synthetase
1426931_s_at	185.2	M	0.05615	-1.5	-2.83	D	0.99995	5e-05	gb:AI314709 /DB_XREF=gi:4029976 /DB_XREF=uj27g09.x1 /CLONE=IMAGE:1921216 /FEA=mRNA /CNT=117 /TID=Mm.28742.1 /TIER=Stack /STK=37 /UG=Mm.28742 /UG_TITLE=Mus musculus, clone IMAGE:4482598, mRNA
1426971_at	246.8	P	0.00195	-1.5	-2.83	D	0.99976	0.00024	gb:AK004894.1 /DB_XREF=gi:12836423 /FEA=mRNA /CNT=70 /TID=Mm.1183.1 /TIER=Stack /STK=31 /UG=Mm.1183 /LL=74153 /UG_GENE=1300004C08Rik /UG_TITLE=RIKEN cDNA 1300004C08 gene /DEF=Mus musculus adult male liver cDNA, RIKEN full-length enriched library, clone:1300004C08:UBE1L (FRAGMENT), full insert sequence.
1427207_s_at	142.3	A	0.06763	-1.5	-2.83	D	0.99931	0.00069	gb:AW546149 /DB_XREF=gi:7191556 /DB_XREF=L0004C12-3 /CLONE=L0004C12 /FEA=mRNA /CNT=89 /TID=Mm.39751.1 /TIER=Stack /STK=8 /UG=Mm.39751 /UG_TITLE=Mus musculus, clone IMAGE:4012553, mRNA, partial cds
1427283_at	270.5	P	0.00195	-1.5	-2.83	D	0.99951	0.00049	gb:L17069.1 /DB_XREF=gi:688442 /GEN=All-1 /FEA=mRNA /CNT=154 /TID=Mm.2389.1 /TIER=Stack /STK=8 /UG=Mm.2389 /LL=17353 /DEF=Mus musculus All-1 mRNA, partial cds. /PROD=All-1 protein
1428076_s_at	192.5	P	0.04614	-1.5	-2.83	D	0.99985	0.00015	gb:BG968046 /DB_XREF=gi:14355683 /DB_XREF=602832427F1 /CLONE=IMAGE:4986991 /FEA=mRNA /CNT=246 /TID=Mm.29065.1 /TIER=Stack /STK=150 /UG=Mm.29065 /LL=68194 /UG_GENE=0610006N12Rik /UG_TITLE=RIKEN cDNA 0610006N12 gene
1428340_s_at	144.4	P	0.01856	-1.5	-2.83	D	0.99945	0.00055	gb:AK003623.1 /DB_XREF=gi:12834400 /FEA=mRNA /CNT=156 /TID=Mm.41331.1 /TIER=Stack /STK=51 /UG=Mm.41331 /LL=74772 /UG_GENE=1110012E06Rik /UG_TITLE=RIKEN cDNA 1110012E06 gene /DEF=Mus musculus 18 days embryo whole body cDNA, RIKEN full-length enriched library, clone:1110012E06:homolog to PROBABLE CATION-TRANSPORTING ATPASE (EC 3.6.1.-), full insert sequence.
1428620_at	349.4	P	0.00586	-1.5	-2.83	D	0.99998	2e-05	gb:BF584204 /DB_XREF=gi:11657922 /DB_XREF=602096346F1 /CLONE=IMAGE:4216451 /FEA=mRNA /CNT=92 /TID=Mm.27040.2 /TIER=Stack /STK=29 /UG=Mm.27040 /LL=56205 /UG_GENE=Ensa /UG_TITLE=endosulfine alpha
1428842_a_at	342.4	A	0.33447	-1.5	-2.83	D	0.99973	0.00027	gb:BI407690 /DB_XREF=gi:15168613 /DB_XREF=602919012T1 /CLONE=IMAGE:5055794 /FEA=mRNA /CNT=72 /TID=Mm.90787.2 /TIER=Stack /STK=19 /UG=Mm.90787 /LL=12070 /UG_GENE=Ngfrap1 /UG_TITLE=nerve growth factor receptor (TNFRSF16) associated protein 1
1431320_a_at	71.5	A	0.09522	-1.5	-2.83	D	0.99956	0.00044	gb:AK002362.1 /DB_XREF=gi:12832285 /GEN=Myo5a /FEA=mRNA /CNT=5 /TID=Mm.3645.2 /TIER=ConsEnd /STK=0 /UG=Mm.3645 /LL=17918 /UG_TITLE=myosin Va /DEF=Mus musculus adult male kidney cDNA, RIKEN full-length enriched library, clone:0610009A05:myosin Va, full insert sequence.
1431765_a_at	6932.2	P	0.00024	-1.5	-2.83	D	0.99998	2e-05	gb:AK004568.1 /DB_XREF=gi:12835826 /GEN=Rps2 /FEA=mRNA /CNT=2 /TID=Mm.1129.4 /TIER=ConsEnd /STK=0 /UG=Mm.1129 /LL=16898 /UG_TITLE=ribosomal protein S2 /DEF=Mus musculus adult male lung cDNA, RIKEN full-length enriched library, clone:1200003H09:ribosomal protein S2, full insert sequence.
1433496_at	49.1	A	0.43237	-1.5	-2.83	D	0.99938	0.00062	gb:AV122321 /DB_XREF=gi:15404466 /DB_XREF=AV122321 /CLONE=2610524C16 /FEA=EST /CNT=250 /TID=Mm.184314.1 /TIER=Stack /STK=51 /UG=Mm.184314 /UG_TITLE=ESTs, Weakly similar to procollagen-lysine 5-dioxygenase (R.norvegicus)
1434356_a_at	1852.9	P	0.00024	-1.5	-2.83	D	0.99997	3e-05	gb:AA200355 /DB_XREF=gi:1796592 /DB_XREF=mu33f02.r1 /CLONE=IMAGE:641211 /FEA=EST /CNT=38 /TID=Mm.2287.3 /TIER=Stack /STK=34 /UG=Mm.2287 /LL=26442 /UG_GENE=Psma5 /UG_TITLE=proteasome (prosome, macropain) subunit, alpha type 5
1434485_a_at	388.9	P	0.00195	-1.5	-2.83	D	0.99951	0.00049	gb:AW146314 /DB_XREF=gi:6168050 /DB_XREF=um54f04.x1 /CLONE=IMAGE:2259103 /FEA=EST /CNT=38 /TID=Mm.28877.4 /TIER=Stack /STK=31 /UG=Mm.28877 /UG_TITLE=Mus musculus uridindiphosphoglucosepyrophosphorylase 2 (Ugp2) mRNA, complete cds
1434523_x_at	4550	P	0.00122	-1.5	-2.83	D	0.99973	0.00027	gb:AW208635 /DB_XREF=gi:6514575 /DB_XREF=uo62b04.x1 /CLONE=IMAGE:2647087 /FEA=EST /CNT=33 /TID=Mm.880.2 /TIER=Stack /STK=30 /UG=Mm.880 /LL=16341 /UG_GENE=Int6 /UG_TITLE=mammary tumor integration site 6
1434998_at	1539.2	P	0.00073	-1.5	-2.83	D	0.99951	0.00049	gb:AV222277 /DB_XREF=gi:16384937 /DB_XREF=AV222277 /CLONE=3732415J11 /FEA=EST /CNT=43 /TID=Mm.196336.1 /TIER=Stack /STK=21 /UG=Mm.196336 /LL=52178 /UG_GENE=D7Ertd257e /UG_TITLE=DNA segment, Chr 7, ERATO Doi 257, expressed
1435103_x_at	1055.3	P	0.00024	-1.5	-2.83	D	0.99938	0.00062	gb:AV116958 /DB_XREF=gi:5299109 /DB_XREF=AV116958 /CLONE=2610111F04 /FEA=EST /CNT=23 /TID=Mm.28922.3 /TIER=Stack /STK=20 /UG=Mm.28922 /LL=23874 /UG_GENE=Farsl /UG_TITLE=phenylalanine-tRNA synthetase-like
1436645_a_at	197.8	P	0.00073	-1.5	-2.83	D	0.99981	0.00019	gb:BB066603 /DB_XREF=gi:8524017 /DB_XREF=BB066603 /CLONE=8030453H14 /FEA=EST /CNT=9 /TID=Mm.42183.2 /TIER=Stack /STK=8 /UG=Mm.42183 /LL=53621 /UG_GENE=Cnot4 /UG_TITLE=CCR4-NOT transcription complex, subunit 4
1436699_x_at	6550.5	P	0.00024	-1.5	-2.83	D	0.99997	3e-05	gb:BB422726 /DB_XREF=gi:9244081 /DB_XREF=BB422726 /CLONE=C530033J22 /FEA=EST /CNT=8 /TID=Mm.41923.5 /TIER=Stack /STK=8 /UG=Mm.41923 /LL=19899 /UG_GENE=Rpl18 /UG_TITLE=ribosomal protein L18
1436824_x_at	237.7	P	0.00024	-1.5	-2.83	D	0.99961	0.00039	gb:BB238427 /DB_XREF=gi:8920892 /DB_XREF=BB238427 /CLONE=A630071J15 /FEA=EST /CNT=47 /TID=Mm.29323.2 /TIER=Stack /STK=47 /UG=Mm.29323 /UG_TITLE=Mus musculus, clone MGC:7865 IMAGE:3501511, mRNA, complete cds
1436836_x_at	2217.8	P	0.00073	-1.5	-2.83	D	0.99951	0.00049	gb:BB724741 /DB_XREF=gi:16108016 /DB_XREF=BB724741 /CLONE=C920028B01 /FEA=EST /CNT=68 /TID=Mm.22171.4 /TIER=Stack /STK=45 /UG=Mm.22171 /LL=71994 /UG_GENE=Cnn3 /UG_TITLE=calponin 3, acidic
1436935_x_at	3252.4	P	0.00049	-1.5	-2.83	D	0.99996	4e-05	gb:BB168483 /DB_XREF=gi:8824424 /DB_XREF=BB168483 /CLONE=A130099A18 /FEA=EST /CNT=68 /TID=Mm.21482.3 /TIER=Stack /STK=34 /UG=Mm.21482 /LL=12729 /UG_GENE=Clns1a /UG_TITLE=chloride channel, nucleotide-sensitive, 1A
1436951_x_at	864.7	P	0.01856	-1.5	-2.83	D	0.99956	0.00044	gb:BE623245 /DB_XREF=gi:9903682 /DB_XREF=ut97a06.x1 /CLONE=IMAGE:3370354 /FEA=EST /CNT=70 /TID=Mm.28438.4 /TIER=Stack /STK=33 /UG=Mm.28438 /LL=18843 /UG_GENE=Plunc /UG_TITLE=palate, lung, and nasal epithelium expressed transcript
1437843_s_at	795.2	P	0.00024	-1.5	-2.83	D	0.99981	0.00019	gb:AV303002 /DB_XREF=gi:6335516 /DB_XREF=AV303002 /CLONE=5730508F15 /FEA=EST /CNT=14 /TID=Mm.18583.3 /TIER=Stack /STK=14 /UG=Mm.18583 /LL=71844 /UG_GENE=1700017F11Rik /UG_TITLE=RIKEN cDNA 1700017F11 gene
1448478_at	110.4	A	0.14966	-1.5	-2.83	D	0.99914	0.00087	gb:NM_020048.1 /DB_XREF=gi:9910589 /GEN=Trfp /FEA=FLmRNA /CNT=96 /TID=Mm.25072.1 /TIER=FL+Stack /STK=68 /UG=Mm.25072 /LL=56771 /DEF=Mus musculus Trf (TATA binding protein-related factor)-proximal protein homolog (Drosophila) (Trfp), mRNA. /PROD=Trf-proximal protein homolog(Drosophila) /FL=gb:NM_020048.1
1448668_a_at	127.4	P	0.00293	-1.5	-2.83	D	0.99993	7e-05	gb:NM_008363.1 /DB_XREF=gi:6680418 /GEN=Il1rak /FEA=FLmRNA /CNT=224 /TID=Mm.38241.1 /TIER=FL+Stack /STK=48 /UG=Mm.38241 /LL=16179 /DEF=Mus musculus interleukin 1 receptor-associated kinase (Il1rak), mRNA. /PROD=interleukin 1 receptor-associated kinase /FL=gb:AF103876.1 gb:NM_008363.1 gb:U56773.2
1448711_at	142.4	A	0.30371	-1.5	-2.83	D	0.99961	0.00039	gb:NM_019434.1 /DB_XREF=gi:11225269 /GEN=Mcm3ap /FEA=FLmRNA /CNT=84 /TID=Mm.30098.1 /TIER=FL+Stack /STK=45 /UG=Mm.30098 /LL=54387 /DEF=Mus musculus minichromosome maintenance deficient (S. cerevisiae) 3-associated protein (Mcm3ap), mRNA. /PROD=minichromosome maintenance deficient (S.cerevisiae) 3-associate /FL=gb:NM_019434.1
1450660_at	232.6	P	0.00415	-1.5	-2.83	D	0.9999	0.0001	gb:NM_011220.1 /DB_XREF=gi:7110708 /GEN=Pts /FEA=FLmRNA /CNT=58 /TID=Mm.35856.1 /TIER=FL+Stack /STK=34 /UG=Mm.35856 /LL=19286 /DEF=Mus musculus 6-pyruvoyl-tetrahydropterin synthase (Pts), mRNA. /PROD=6-pyruvoyl-tetrahydropterin synthase /FL=gb:NM_011220.1 gb:AF043225.1
1450662_at	178.4	M	0.05615	-1.5	-2.83	D	0.99961	0.00039	gb:NM_011571.1 /DB_XREF=gi:6755770 /GEN=Tesk1 /FEA=FLmRNA /CNT=172 /TID=Mm.10154.1 /TIER=FL+Stack /STK=33 /UG=Mm.10154 /LL=21754 /DEF=Mus musculus testis specific protein kinase 1 (Tesk1), mRNA. /PROD=testis specific protein kinase 1 /FL=gb:AB003494.1 gb:NM_011571.1
1450731_s_at	80.4	A	0.17139	-1.5	-2.83	D	0.99991	9e-05	gb:BG972377 /DB_XREF=gi:14360014 /DB_XREF=602841330F1 /CLONE=IMAGE:4975639 /FEA=FLmRNA /CNT=63 /TID=Mm.200792.1 /TIER=ConsEnd /STK=0 /UG=Mm.200792 /LL=94185 /UG_GENE=Tnfrsf21 /UG_TITLE=tumor necrosis factor receptor superfamily, member 21 /FL=gb:AF322069.1 gb:AY043489.1 gb:NM_052975.1 gb:BC016420.1
1450900_at	237.6	P	0.00293	-1.5	-2.83	D	0.99987	0.00013	gb:BQ177215 /DB_XREF=gi:20352707 /DB_XREF=UI-M-DJ2-bwa-n-24-0-UI.s1 /CLONE=UI-M-DJ2-bwa-n-24-0-UI /FEA=FLmRNA /CNT=263 /TID=Mm.197564.1 /TIER=Stack /STK=22 /UG=Mm.197564 /LL=104570 /UG_GENE=AW011752 /UG_TITLE=expressed sequence AW011752 /FL=gb:BC006870.1 gb:NM_134034.1
1451434_s_at	165.9	P	0.04614	-1.5	-2.83	D	0.99951	0.00049	gb:BC019948.1 /DB_XREF=gi:18043266 /FEA=FLmRNA /CNT=79 /TID=Mm.26143.1 /TIER=FL+Stack /STK=20 /UG=Mm.26143 /LL=71417 /UG_GENE=5430405G24Rik /DEF=Mus musculus, Similar to RIKEN cDNA 5430405G24 gene, clone MGC:28155 IMAGE:3983946, mRNA, complete cds. /PROD=Similar to RIKEN cDNA 5430405G24 gene /FL=gb:BC019948.1
1451470_s_at	3508.5	P	0.00122	-1.5	-2.83	D	0.99998	2e-05	gb:BC024899.1 /DB_XREF=gi:19353115 /FEA=FLmRNA /CNT=102 /TID=Mm.196607.1 /TIER=FL+Stack /STK=16 /UG=Mm.196607 /LL=28059 /UG_GENE=Eif5a /DEF=Mus musculus, eukaryotic translation initiation factor 5A, clone MGC:25474 IMAGE:4482804, mRNA, complete cds. /PROD=eukaryotic translation initiation factor 5A /FL=gb:BC024899.1 gb:BC003889.1 gb:BC008093.1
1451973_at	90	P	0.00024	-1.5	-2.83	D	0.99961	0.00039	gb:BC019764.1 /DB_XREF=gi:18043598 /FEA=FLmRNA /CNT=94 /TID=Mm.14253.1 /TIER=FL+Stack /STK=49 /UG=Mm.14253 /LL=66663 /UG_GENE=5730525G14Rik /DEF=Mus musculus, Similar to RIKEN cDNA 5730525G14 gene, clone MGC:25431 IMAGE:3989119, mRNA, complete cds. /PROD=Similar to RIKEN cDNA 5730525G14 gene /FL=gb:BC019764.1
1452542_x_at	2.1	A	0.99707	-1.5	-2.83	D	0.99951	0.00049	gb:D29919.1 /DB_XREF=gi:475883 /GEN=E2A gene /FEA=mRNA /CNT=1 /TID=Mm.3406.2 /TIER=ConsEnd /STK=0 /UG=Mm.3406 /LL=21423 /DEF=Mouse mRNA for mouse transcription factor kA1 (A7) containing helix-loop-helix domain, partial cds. /PROD=mouse transcription factor kA1(A7)
1454993_a_at	859.9	P	0.00024	-1.5	-2.83	D	0.99998	2e-05	gb:BB492363 /DB_XREF=gi:9450990 /DB_XREF=BB492363 /CLONE=D530026K20 /FEA=EST /CNT=38 /TID=Mm.6787.2 /TIER=Stack /STK=30 /UG=Mm.6787 /LL=20383 /UG_GENE=Sfrs3 /UG_TITLE=splicing factor, arginineserine-rich 3 (SRp20)
1456117_at	162.7	P	0.00806	-1.5	-2.83	D	0.99985	0.00015	gb:AV228374 /DB_XREF=gi:16385544 /DB_XREF=AV228374 /CLONE=4432415J08 /FEA=EST /CNT=33 /TID=Mm.5117.1 /TIER=Stack /STK=15 /UG=Mm.5117 /UG_TITLE=ESTs, Weakly similar to Y179_HUMAN HYPOTHETICAL PROTEIN KIAA0179 (H.sapiens)
1456125_a_at	3234	P	0.00024	-1.5	-2.83	D	0.99998	2e-05	gb:AV006937 /DB_XREF=gi:4783924 /DB_XREF=AV006937 /CLONE=1110002C14 /FEA=EST /CNT=18 /TID=Mm.29908.2 /TIER=Stack /STK=15 /UG=Mm.29908 /LL=56455 /UG_GENE=Dnclc1 /UG_TITLE=dynein, cytoplasmic, light chain 1
1416086_at	242.9	P	0.03027	-1.6	-3.03	D	0.99951	0.00049	gb:NM_009419.1 /DB_XREF=gi:6678420 /GEN=Tpst2 /FEA=FLmRNA /CNT=199 /TID=Mm.14239.1 /TIER=FL+Stack /STK=130 /UG=Mm.14239 /LL=22022 /DEF=Mus musculus protein-tyrosine sulfotransferase 2 (Tpst2), mRNA. /PROD=protein-tyrosine sulfotransferase 2 /FL=gb:AF049890.1 gb:BC003721.1 gb:NM_009419.1
1416153_at	967.7	P	0.00024	-1.6	-3.03	D	0.99945	0.00055	gb:NM_011899.1 /DB_XREF=gi:6755659 /GEN=Srp54 /FEA=FLmRNA /CNT=250 /TID=Mm.12848.1 /TIER=FL+Stack /STK=120 /UG=Mm.12848 /LL=24067 /DEF=Mus musculus signal recognition particle 54 kDa (Srp54), mRNA. /PROD=signal recognition particle 54 kDa /FL=gb:BC019683.1 gb:NM_011899.1
1416294_at	190.7	A	0.09522	-1.6	-3.03	D	0.99931	0.00069	gb:NM_011886.1 /DB_XREF=gi:6755403 /GEN=Scamp3 /FEA=FLmRNA /CNT=159 /TID=Mm.3230.1 /TIER=FL+Stack /STK=101 /UG=Mm.3230 /LL=24045 /DEF=Mus musculus secretory carrier membrane protein 3 (Scamp3), mRNA. /PROD=secretory carrier membrane protein 3 /FL=gb:BC002021.1 gb:AF005036.1 gb:AF295403.1 gb:NM_011886.1
1416446_at	620.3	P	0.00024	-1.6	-3.03	D	0.99945	0.00055	gb:NM_133718.1 /DB_XREF=gi:19526899 /GEN=2010200I23Rik /FEA=FLmRNA /CNT=309 /TID=Mm.171292.1 /TIER=FL+Stack /STK=89 /UG=Mm.171292 /LL=69981 /DEF=Mus musculus RIKEN cDNA 2010200I23 gene (2010200I23Rik), mRNA. /PROD=RIKEN cDNA 2010200I23 /FL=gb:BC018491.1 gb:BC018367.1 gb:NM_133718.1
1416519_at	2722	P	0.00122	-1.6	-3.03	D	0.99961	0.00039	gb:NM_018730.1 /DB_XREF=gi:9055321 /GEN=Rpl36 /FEA=FLmRNA /CNT=174 /TID=Mm.11376.1 /TIER=FL+Stack /STK=83 /UG=Mm.11376 /LL=54217 /DEF=Mus musculus ribosomal protein L36 (Rpl36), mRNA. /PROD=ribosomal protein L36 /FL=gb:NM_018730.1 gb:BC021595.1
1416633_a_at	935	P	0.00024	-1.6	-3.03	D	0.99998	2e-05	gb:NM_026635.1 /DB_XREF=gi:13386127 /GEN=5730536A07Rik /FEA=FLmRNA /CNT=142 /TID=Mm.27107.1 /TIER=FL+Stack /STK=77 /UG=Mm.27107 /LL=68250 /DEF=Mus musculus RIKEN cDNA 5730536A07 gene (5730536A07Rik), mRNA. /PROD=RIKEN cDNA 5730536A07 /FL=gb:BC005745.1 gb:NM_026635.1
1416733_at	252.7	P	0.00122	-1.6	-3.03	D	0.99973	0.00027	gb:BC013703.1 /DB_XREF=gi:15489189 /FEA=FLmRNA /CNT=152 /TID=Mm.20930.1 /TIER=FL+Stack /STK=71 /UG=Mm.20930 /LL=27418 /UG_GENE=Mkln1 /DEF=Mus musculus, muskelin 1, intracellular mediator containing kelch motifs, clone MGC:18343 IMAGE:3668925, mRNA, complete cds. /PROD=muskelin 1, intracellular mediator containingkelch motifs /FL=gb:U72194.1 gb:BC013703.1 gb:NM_013791.1
1416826_a_at	665.7	P	0.00293	-1.6	-3.03	D	0.99998	2e-05	gb:NM_020048.1 /DB_XREF=gi:9910589 /GEN=Trfp /FEA=FLmRNA /CNT=96 /TID=Mm.25072.1 /TIER=FL+Stack /STK=68 /UG=Mm.25072 /LL=56771 /DEF=Mus musculus Trf (TATA binding protein-related factor)-proximal protein homolog (Drosophila) (Trfp), mRNA. /PROD=Trf-proximal protein homolog(Drosophila) /FL=gb:NM_020048.1
1417083_at	996.7	P	0.00122	-1.6	-3.03	D	0.99945	0.00055	gb:NM_024171.1 /DB_XREF=gi:13324683 /GEN=1190006C12Rik /FEA=FLmRNA /CNT=99 /TID=Mm.20188.1 /TIER=FL+Stack /STK=57 /UG=Mm.20188 /LL=66212 /DEF=Mus musculus RIKEN cDNA 1190006C12 gene (1190006C12Rik), mRNA. /PROD=RIKEN cDNA 1190006C12 /FL=gb:BC002089.1 gb:NM_024171.1
1417096_at	192.6	P	0.02393	-1.6	-3.03	D	0.99993	7e-05	gb:NM_026041.1 /DB_XREF=gi:13385539 /GEN=2810430M08Rik /FEA=FLmRNA /CNT=86 /TID=Mm.38528.1 /TIER=FL+Stack /STK=57 /UG=Mm.38528 /LL=67223 /DEF=Mus musculus RIKEN cDNA 2810430M08 gene (2810430M08Rik), mRNA. /PROD=RIKEN cDNA 2810430M08 /FL=gb:NM_026041.1 gb:BC006787.1
1417164_at	59.8	A	0.14966	-1.6	-3.03	D	0.99914	0.00087	gb:NM_022019.1 /DB_XREF=gi:11528505 /GEN=Dusp10 /FEA=FLmRNA /CNT=148 /TID=Mm.34912.1 /TIER=FL+Stack /STK=46 /UG=Mm.34912 /LL=63953 /DEF=Mus musculus dual specificity phosphatase 10 (Dusp10), mRNA. /PROD=dual specificity phosphatase 10 /FL=gb:BC025066.1 gb:NM_022019.1 gb:AB037908.1
1417339_a_at	2818.8	P	0.00024	-1.6	-3.03	D	0.99998	2e-05	gb:NM_019682.1 /DB_XREF=gi:9790156 /GEN=Dnclc1 /FEA=FLmRNA /CNT=271 /TID=Mm.29908.1 /TIER=FL+Stack /STK=47 /UG=Mm.29908 /LL=56455 /DEF=Mus musculus dynein, cytoplasmic, light chain 1 (Dnclc1), mRNA. /PROD=dynein, cytoplasmic, light peptide /FL=gb:BC008106.1 gb:NM_019682.1 gb:AF020185.1
1417733_at	638.1	P	0.00293	-1.6	-3.03	D	0.99976	0.00024	gb:NM_026518.1 /DB_XREF=gi:13386011 /GEN=2610509H23Rik /FEA=FLmRNA /CNT=69 /TID=Mm.28930.1 /TIER=FL+Stack /STK=37 /UG=Mm.28930 /LL=68031 /DEF=Mus musculus RIKEN cDNA 2610509H23 gene (2610509H23Rik), mRNA. /PROD=RIKEN cDNA 2610509H23 /FL=gb:NM_026518.1
1417793_at	341	P	0.03027	-1.6	-3.03	D	0.99987	0.00013	gb:NM_019440.1 /DB_XREF=gi:9506764 /GEN=Gtpi-pending /FEA=FLmRNA /CNT=84 /TID=Mm.33902.1 /TIER=FL+Stack /STK=36 /UG=Mm.33902 /LL=54396 /DEF=Mus musculus interferon-g induced GTPase (Gtpi-pending), mRNA. /PROD=interferon-g induced GTPase /FL=gb:NM_019440.1 gb:BC005419.1
1418181_at	264.1	P	0.00195	-1.6	-3.03	D	0.99997	3e-05	gb:BC027445.1 /DB_XREF=gi:20071662 /FEA=FLmRNA /CNT=79 /TID=Mm.153891.1 /TIER=FL+Stack /STK=28 /UG=Mm.153891 /LL=19245 /UG_GENE=Ptp4a3 /DEF=Mus musculus, protein tyrosine phosphatase 4a3, clone MGC:36146 IMAGE:4482106, mRNA, complete cds. /PROD=protein tyrosine phosphatase 4a3 /FL=gb:NM_008975.1 gb:AF035645.1 gb:BC027445.1
1418234_s_at	127.8	P	0.00195	-1.6	-3.03	D	0.99979	0.00021	gb:NM_026602.1 /DB_XREF=gi:13386089 /GEN=Bcas2 /FEA=FLmRNA /CNT=85 /TID=Mm.104919.1 /TIER=FL+Stack /STK=27 /UG=Mm.104919 /LL=68183 /DEF=Mus musculus breast carcinoma amplified sequence 2 (Bcas2), mRNA. /PROD=breast carcinoma amplified sequence 2 /FL=gb:NM_026602.1 gb:AY043239.1
1418747_at	162.2	P	0.01074	-1.6	-3.03	D	0.99961	0.00039	gb:NM_011355.1 /DB_XREF=gi:6755473 /GEN=Sfpi1 /FEA=FLmRNA /CNT=39 /TID=Mm.1302.1 /TIER=FL+Stack /STK=19 /UG=Mm.1302 /LL=20375 /DEF=Mus musculus SFFV proviral integration 1 (Sfpi1), mRNA. /PROD=SFFV proviral integration 1 /FL=gb:L03215.1 gb:M38252.1 gb:NM_011355.1 gb:M32370.1 gb:BC003815.1
1418895_at	596.3	P	0.00073	-1.6	-3.03	D	0.99998	2e-05	gb:NM_018773.1 /DB_XREF=gi:9055323 /GEN=Scap2 /FEA=FLmRNA /CNT=68 /TID=Mm.10019.1 /TIER=FL+Stack /STK=16 /UG=Mm.10019 /LL=54353 /DEF=Mus musculus src family associated phosphoprotein 2 (Scap2), mRNA. /PROD=SKAP55 homologue /FL=gb:BC003711.1 gb:NM_018773.1 gb:AF051324.1 gb:AB014485.1
1419839_x_at	1107.1	P	0.00024	-1.6	-3.03	D	0.99994	6e-05	gb:AA409562 /DB_XREF=gi:2066249 /DB_XREF=EST01334 /CLONE=C0008F07 /FEA=EST /CNT=1 /TID=Mm.218762.1 /TIER=ConsEnd /STK=1 /UG=Mm.218762 /LL=28000 /UG_GENE=D19Wsu55e /UG_TITLE=DNA segment, Chr 19, Wayne State University 55, expressed
1420174_s_at	485.7	P	0.00024	-1.6	-3.03	D	0.99995	5e-05	gb:C85320 /DB_XREF=gi:2917277 /DB_XREF=C85320 /CLONE=J0206B11 /FEA=EST /CNT=1 /TID=Mm.195286.1 /TIER=ConsEnd /STK=1 /UG=Mm.195286 /LL=52280 /UG_GENE=D6Ertd404e /UG_TITLE=DNA segment, Chr 6, ERATO Doi 404, expressed
1420285_at	0.9	A	0.96973	-1.6	-3.03	D	0.99931	0.00069	gb:BB087707 /DB_XREF=gi:8653494 /DB_XREF=BB087707 /CLONE=9430012D23 /FEA=EST /CNT=1 /TID=Mm.119215.1 /TIER=ConsEnd /STK=0 /UG=Mm.119215 /UG_TITLE=EST
1420477_at	245.1	P	0.00024	-1.6	-3.03	D	0.99997	3e-05	gb:AK011301.1 /DB_XREF=gi:12847333 /FEA=FLmRNA /CNT=450 /TID=Mm.3797.1 /TIER=Stack /STK=89 /UG=Mm.3797 /LL=53605 /UG_GENE=Nap1l1 /UG_TITLE=nucleosome assembly protein 1-like 1 /DEF=Mus musculus 10 days embryo whole body cDNA, RIKEN full-length enriched library, clone:2610002P15:nucleosome assembly protein 1-like 1, full insert sequence. /FL=gb:D12618.1 gb:NM_015781.1
1420622_a_at	1787.5	P	0.00024	-1.6	-3.03	D	0.99997	4e-05	gb:BC006722.1 /DB_XREF=gi:13879485 /FEA=FLmRNA /CNT=65 /TID=Mm.197551.1 /TIER=FL /STK=3 /UG=Mm.197551 /LL=15481 /UG_GENE=Hspa8 /DEF=Mus musculus, Heat shock cognate protein 70, clone MGC:11684 IMAGE:3711399, mRNA, complete cds. /PROD=Heat shock cognate protein 70 /FL=gb:BC006722.1 gb:U27129.1 gb:NM_031165.1 gb:M19141.1
1420810_at	146.5	P	0.00293	-1.6	-3.03	D	0.99989	0.00011	gb:AK005067.1 /DB_XREF=gi:12836737 /FEA=FLmRNA /CNT=378 /TID=Mm.27065.1 /TIER=Stack /STK=213 /UG=Mm.27065 /LL=56398 /UG_GENE=Chp-pending /UG_TITLE=calcium binding protein P22 /DEF=Mus musculus adult male liver cDNA, RIKEN full-length enriched library, clone:1300019J13:calcium binding protein P22, full insert sequence. /FL=gb:NM_019769.1 gb:AB025217.1
1420815_at	1854.3	P	0.00024	-1.6	-3.03	D	0.99985	0.00015	gb:AI790193 /DB_XREF=gi:5337909 /DB_XREF=uk57a07.x1 /CLONE=IMAGE:1973076 /FEA=FLmRNA /CNT=436 /TID=Mm.24443.1 /TIER=Stack /STK=156 /UG=Mm.24443 /LL=14569 /UG_GENE=Gdi3 /UG_TITLE=guanosine diphosphate (GDP) dissociation inhibitor 3 /FL=gb:L36314.1 gb:NM_008112.1
1422018_at	88	P	0.00195	-1.6	-3.03	D	0.99998	2e-05	gb:NM_010437.1 /DB_XREF=gi:6754203 /GEN=Hivep2 /FEA=FLmRNA /CNT=29 /TID=Mm.42157.1 /TIER=FL /STK=1 /UG=Mm.42157 /LL=15273 /DEF=Mus musculus human immunodeficiency virus type I enhancer binding protein 2 (Hivep2), mRNA. /PROD=human immunodeficiency virus type I enhancerbinding protein 2 /FL=gb:NM_010437.1
1422103_a_at	178.4	P	0.00806	-1.6	-3.03	D	0.99998	2e-05	gb:BC024319.1 /DB_XREF=gi:19354220 /FEA=FLmRNA /CNT=7 /TID=Mm.34064.1 /TIER=FL /STK=1 /UG=Mm.34064 /LL=20851 /UG_GENE=Stat5b /DEF=Mus musculus, signal transducer and activator of transcription 5B, clone MGC:18421 IMAGE:4237132, mRNA, complete cds. /PROD=signal transducer and activator of transcription5B /FL=gb:NM_011489.1 gb:BC024319.1
1422480_at	1246.5	P	0.00024	-1.6	-3.03	D	0.9999	0.0001	gb:NM_017472.1 /DB_XREF=gi:8567405 /GEN=Snx3 /FEA=FLmRNA /CNT=214 /TID=Mm.7356.1 /TIER=FL+Stack /STK=75 /UG=Mm.7356 /LL=54198 /DEF=Mus musculus sorting nexin 3 (Snx3), mRNA. /PROD=sorting nexin 3 /FL=gb:AF062482.1 gb:NM_017472.1
1422483_a_at	638.1	P	0.00122	-1.6	-3.03	D	0.99998	2e-05	gb:NM_007808.1 /DB_XREF=gi:6681094 /GEN=Cycs /FEA=FLmRNA /CNT=292 /TID=Mm.35389.1 /TIER=FL+Stack /STK=73 /UG=Mm.35389 /LL=13063 /DEF=Mus musculus cytochrome c, somatic (Cycs), mRNA. /PROD=cytochrome c, somatic /FL=gb:NM_007808.1
1422662_at	182.5	P	0.00415	-1.6	-3.03	D	0.99981	0.00019	gb:AI987967 /DB_XREF=gi:5819761 /DB_XREF=um09f11.x1 /CLONE=IMAGE:2182605 /FEA=FLmRNA /CNT=146 /TID=Mm.17799.1 /TIER=Stack /STK=8 /UG=Mm.17799 /LL=56048 /UG_GENE=Lgals8 /UG_TITLE=lectin, galactose binding, soluble 8 /FL=gb:AF218069.1 gb:NM_018886.1
1422719_s_at	55.1	A	0.09522	-1.6	-3.03	D	0.99923	0.00077	gb:BF121370 /DB_XREF=gi:10960410 /DB_XREF=601758837F1 /CLONE=IMAGE:3993296 /FEA=FLmRNA /CNT=115 /TID=Mm.28379.1 /TIER=ConsEnd /STK=0 /UG=Mm.28379 /LL=18141 /UG_GENE=Nup50 /UG_TITLE=nucleoprotein 50 /FL=gb:AF229256.1 gb:NM_016714.1 gb:AF251799.1
1422797_at	237.1	P	0.00024	-1.6	-3.03	D	0.99985	0.00015	gb:NM_031248.2 /DB_XREF=gi:15805020 /GEN=Mapbpip-pending /FEA=FLmRNA /CNT=46 /TID=Mm.41680.1 /TIER=FL+Stack /STK=11 /UG=Mm.41680 /LL=83409 /DEF=Mus musculus mitogen activated protein binding protein interacting protein (Mapbpip-pending), mRNA. /PROD=mitogen activated protein binding proteininteracting protein /FL=gb:NM_031248.2
1423038_at	190.5	P	0.01416	-1.6	-3.03	D	0.99987	0.00013	gb:AK019106.1 /DB_XREF=gi:12859139 /GEN=Stx6 /FEA=FLmRNA /CNT=236 /TID=Mm.41462.1 /TIER=Stack /STK=116 /UG=Mm.41462 /LL=58244 /UG_TITLE=syntaxin 6 /DEF=Mus musculus ES cells cDNA, RIKEN full-length enriched library, clone:2410005I16:syntaxin 6, full insert sequence. /FL=gb:NM_021433.1 gb:AF237814.1
1423117_at	102.8	A	0.08057	-1.6	-3.03	D	0.99914	0.00087	gb:BB823786 /DB_XREF=gi:17002029 /DB_XREF=BB823786 /CLONE=G830029J18 /FEA=FLmRNA /CNT=347 /TID=Mm.34701.1 /TIER=Stack /STK=9 /UG=Mm.34701 /LL=80912 /UG_GENE=Pum1 /UG_TITLE=pumilio 1 (Drosophila) /FL=gb:AF321909.1 gb:NM_030722.1
1423184_at	118.4	P	0.02393	-1.6	-3.03	D	0.99981	0.00019	gb:AI326108 /DB_XREF=gi:4060537 /DB_XREF=mq68d05.x1 /CLONE=IMAGE:583881 /FEA=FLmRNA /CNT=95 /TID=Mm.40285.1 /TIER=Stack /STK=15 /UG=Mm.40285 /LL=20403 /UG_GENE=Sh3d1B /UG_TITLE=SH3 domain protein 1B /FL=gb:AF132480.1 gb:AF132479.1 gb:NM_011365.1
1423217_a_at	1403.5	P	0.00024	-1.6	-3.03	D	0.99996	4e-05	gb:AV109006 /DB_XREF=gi:16381927 /DB_XREF=AV109006 /CLONE=2510049I19 /FEA=FLmRNA /CNT=213 /TID=Mm.28327.1 /TIER=ConsEnd /STK=1 /UG=Mm.28327 /LL=67922 /UG_GENE=2510049I19Rik /UG_TITLE=RIKEN cDNA 2510049I19 gene /FL=gb:NM_026455.1 gb:BC006058.1
1423317_at	549.7	P	0.03027	-1.6	-3.03	D	0.99992	8e-05	gb:BE915283 /DB_XREF=gi:10414754 /DB_XREF=601667454F1 /CLONE=IMAGE:3967620 /FEA=FLmRNA /CNT=71 /TID=Mm.24332.1 /TIER=Stack /STK=16 /UG=Mm.24332 /LL=66928 /UG_GENE=3110001D03Rik /UG_TITLE=RIKEN cDNA 3110001D03 gene /FL=gb:BC022621.1 gb:NM_025849.1
1423474_at	323.6	P	0.00073	-1.6	-3.03	D	0.99965	0.00035	gb:BG068053 /DB_XREF=gi:12550622 /DB_XREF=H3061C03-3 /CLONE=H3061C03 /FEA=FLmRNA /CNT=155 /TID=Mm.29663.1 /TIER=Stack /STK=17 /UG=Mm.29663 /LL=21969 /UG_GENE=Top1 /UG_TITLE=topoisomerase (DNA) I /FL=gb:NM_009408.1 gb:D10061.1 gb:L20632.1
1423575_a_at	145.5	P	0.00586	-1.6	-3.03	D	0.99997	3e-05	gb:BB735151 /DB_XREF=gi:16134301 /DB_XREF=BB735151 /CLONE=F420014M15 /FEA=FLmRNA /CNT=55 /TID=Mm.29112.1 /TIER=Stack /STK=10 /UG=Mm.29112 /LL=66138 /UG_GENE=1110003N24Rik /UG_TITLE=RIKEN cDNA 1110003N24 gene /FL=gb:NM_025375.1
1423613_at	174.9	P	0.00024	-1.6	-3.03	D	0.99979	0.00021	gb:BB033597 /DB_XREF=gi:15403622 /DB_XREF=BB033597 /CLONE=5830482L02 /FEA=FLmRNA /CNT=165 /TID=Mm.41065.1 /TIER=Stack /STK=8 /UG=Mm.41065 /LL=70599 /UG_GENE=Ssfa2 /UG_TITLE=sperm specific antigen 2 /FL=gb:NM_080558.1 gb:BC018526.1 gb:BC008560.1
1423688_at	143.6	P	0.01856	-1.6	-3.03	D	0.99923	0.00077	gb:BC016253.1 /DB_XREF=gi:16740763 /FEA=FLmRNA /CNT=209 /TID=Mm.30110.1 /TIER=FL+Stack /STK=157 /UG=Mm.30110 /LL=73744 /UG_GENE=1110025H24Rik /DEF=Mus musculus, Similar to mannosidase, alpha, class 2C, member 1, clone MGC:28890 IMAGE:4911979, mRNA, complete cds. /PROD=Similar to mannosidase, alpha, class 2C, member1 /FL=gb:BC016253.1
1423824_at	88.1	A	0.19458	-1.6	-3.03	D	0.99989	0.00011	gb:BC018381.1 /DB_XREF=gi:17390893 /FEA=FLmRNA /CNT=236 /TID=Mm.6766.1 /TIER=FL+Stack /STK=98 /UG=Mm.6766 /LL=68151 /UG_GENE=5031439A09Rik /DEF=Mus musculus, RIKEN cDNA 5031439A09 gene, clone MGC:25946 IMAGE:4237619, mRNA, complete cds. /PROD=RIKEN cDNA 5031439A09 gene /FL=gb:BC018381.1
1423839_a_at	1667.4	P	0.00024	-1.6	-3.03	D	0.99997	3e-05	gb:BC008233.1 /DB_XREF=gi:14198337 /FEA=FLmRNA /CNT=221 /TID=Mm.1538.1 /TIER=FL+Stack /STK=93 /UG=Mm.1538 /DEF=Mus musculus, basic transcription factor 3, clone MGC:6799 IMAGE:2648048, mRNA, complete cds. /PROD=basic transcription factor 3 /FL=gb:BC008233.1
1424258_at	142.5	M	0.05615	-1.6	-3.03	D	0.99998	2e-05	gb:BC004810.1 /DB_XREF=gi:13435941 /FEA=FLmRNA /CNT=92 /TID=Mm.174478.1 /TIER=FL+Stack /STK=42 /UG=Mm.174478 /LL=69241 /UG_GENE=2610028L19Rik /DEF=Mus musculus, Similar to RIKEN cDNA 2310002G05 gene, clone MGC:8083 IMAGE:3588284, mRNA, complete cds. /PROD=Similar to RIKEN cDNA 2310002G05 gene /FL=gb:BC004810.1
1424294_at	462.1	P	0.01416	-1.6	-3.03	D	0.99987	0.00013	gb:BC026489.1 /DB_XREF=gi:20071467 /FEA=FLmRNA /CNT=108 /TID=Mm.89696.1 /TIER=FL+Stack /STK=39 /UG=Mm.89696 /LL=70351 /UG_GENE=Ppp4r1 /DEF=Mus musculus, Similar to protein phosphatase 4, regulatory subunit 1, clone MGC:31567 IMAGE:4504305, mRNA, complete cds. /PROD=Similar to protein phosphatase 4, regulatorysubunit 1 /FL=gb:BC026489.1
1424355_a_at	298.2	A	0.11157	-1.6	-3.03	D	0.99951	0.00049	gb:AF038848.1 /DB_XREF=gi:2921546 /GEN=Sin3B /FEA=FLmRNA /CNT=49 /TID=Mm.2137.1 /TIER=FL+Stack /STK=36 /UG=Mm.2137 /LL=20467 /DEF=Mus musculus transcriptional repressor SIN3B (Sin3B) mRNA, short form, complete cds. /PROD=transcriptional repressor SIN3B /FL=gb:AF038848.1 gb:BC020049.1
1424412_at	220.3	P	0.00586	-1.6	-3.03	D	0.99965	0.00035	gb:BC019747.1 /DB_XREF=gi:18043872 /FEA=FLmRNA /CNT=222 /TID=Mm.28013.1 /TIER=FL+Stack /STK=33 /UG=Mm.28013 /DEF=Mus musculus, Similar to hypothetical protein FLJ21079, clone MGC:30347 IMAGE:4485439, mRNA, complete cds. /PROD=Similar to hypothetical protein FLJ21079 /FL=gb:BC019747.1
1424616_s_at	132.3	P	0.00073	-1.6	-3.03	D	0.99973	0.00027	gb:BG063931 /DB_XREF=gi:12546494 /DB_XREF=H3013E05-3 /CLONE=H3013E05 /FEA=FLmRNA /CNT=221 /TID=Mm.28397.1 /TIER=Stack /STK=136 /UG=Mm.28397 /UG_TITLE=Mus musculus, Similar to FGF receptor activating protein 1, clone MGC:8108 IMAGE:3588752, mRNA, complete cds /FL=gb:BC004794.1
1426312_at	188.6	P	0.02393	-1.6	-3.03	D	0.99945	0.00055	gb:AF440752.1 /DB_XREF=gi:17530322 /GEN=Bre /FEA=FLmRNA /CNT=156 /TID=Mm.22543.1 /TIER=FL+Stack /STK=8 /UG=Mm.22543 /DEF=Mus musculus brain and reproductive organ-expressed protein (Bre) mRNA, complete cds. /PROD=brain and reproductive organ-expressed protein /FL=gb:AF440752.1
1426655_a_at	79	A	0.09522	-1.6	-3.03	D	0.99923	0.00077	gb:BM118729 /DB_XREF=gi:17086755 /DB_XREF=L0915C11-3 /CLONE=L0915C11 /FEA=mRNA /CNT=169 /TID=Mm.46412.1 /TIER=Stack /STK=151 /UG=Mm.46412 /LL=69022 /UG_GENE=1810005H09Rik /UG_TITLE=RIKEN cDNA 1810005H09 gene
1426721_s_at	252.4	P	0.00586	-1.6	-3.03	D	0.99903	0.00097	gb:BB667071 /DB_XREF=gi:16398520 /DB_XREF=BB667071 /CLONE=2310056N24 /FEA=mRNA /CNT=248 /TID=Mm.21712.1 /TIER=Stack /STK=92 /UG=Mm.21712 /UG_TITLE=Mus musculus, clone IMAGE:3485144, mRNA
1426765_at	180.5	P	0.04614	-1.6	-3.03	D	0.99923	0.00077	gb:AK009274.1 /DB_XREF=gi:12843971 /FEA=mRNA /CNT=125 /TID=Mm.29985.1 /TIER=Stack /STK=73 /UG=Mm.29985 /LL=99311 /UG_GENE=2310010I22Rik /UG_TITLE=RIKEN cDNA 2310010I22 gene /DEF=Mus musculus adult male tongue cDNA, RIKEN full-length enriched library, clone:2310010I22:hypothetical protein, full insert sequence.
1426783_at	187.8	P	0.00586	-1.6	-3.03	D	0.99993	7e-05	gb:AW212720 /DB_XREF=gi:6518839 /DB_XREF=uo10h09.x1 /CLONE=IMAGE:2599169 /FEA=mRNA /CNT=82 /TID=Mm.218348.1 /TIER=Stack /STK=68 /UG=Mm.218348 /LL=104609 /UG_GENE=AW212720 /UG_TITLE=expressed sequence AW212720
1426799_at	855	P	0.00024	-1.6	-3.03	D	0.99997	4e-05	gb:BM214169 /DB_XREF=gi:17772253 /DB_XREF=C0846H03-3 /CLONE=C0846H03 /FEA=mRNA /CNT=102 /TID=Mm.2018.3 /TIER=Stack /STK=63 /UG=Mm.2018 /LL=12400 /UG_GENE=Cbfb /UG_TITLE=core binding factor beta
1426803_at	105	M	0.05615	-1.6	-3.03	D	0.99938	0.00062	gb:BM120471 /DB_XREF=gi:17088497 /DB_XREF=L0940C01-3 /CLONE=L0940C01 /FEA=mRNA /CNT=132 /TID=Mm.1279.1 /TIER=Stack /STK=63 /UG=Mm.1279 /LL=105503 /UG_GENE=AI447318 /UG_TITLE=expressed sequence AI447318
1427907_at	133.6	P	0.01856	-1.6	-3.03	D	0.99914	0.00087	gb:AK012768.1 /DB_XREF=gi:12849727 /FEA=mRNA /CNT=80 /TID=Mm.134545.1 /TIER=Stack /STK=9 /UG=Mm.134545 /LL=66185 /UG_GENE=1110037F02Rik /UG_TITLE=RIKEN cDNA 1110037F02 gene /DEF=Mus musculus 10, 11 days embryo whole body cDNA, RIKEN full-length enriched library, clone:2810020G11:homolog to HYPOTHETICAL 69.7 KDA PROTEIN (FRAGMENT), full insert sequence.
1428529_at	308.2	P	0.00806	-1.6	-3.03	D	0.99983	0.00017	gb:AK012825.1 /DB_XREF=gi:12849824 /FEA=mRNA /CNT=56 /TID=Mm.21798.1 /TIER=Stack /STK=34 /UG=Mm.21798 /LL=72655 /UG_GENE=2810026P18Rik /UG_TITLE=RIKEN cDNA 2810026P18 gene /DEF=Mus musculus 10, 11 days embryo whole body cDNA, RIKEN full-length enriched library, clone:2810026P18:unclassifiable transcript, full insert sequence.
1429061_at	120.9	P	0.04614	-1.6	-3.03	D	0.99961	0.00039	gb:AK007939.1 /DB_XREF=gi:12841816 /FEA=mRNA /CNT=28 /TID=Mm.31946.1 /TIER=Stack /STK=13 /UG=Mm.31946 /LL=67892 /UG_GENE=1810063B05Rik /UG_TITLE=RIKEN cDNA 1810063B05 gene /DEF=Mus musculus 10 day old male pancreas cDNA, RIKEN full-length enriched library, clone:1810063B05:unclassifiable, full insert sequence.
1429077_x_at	6015.5	P	0.00024	-1.6	-3.03	D	0.99923	0.00077	gb:AK008457.1 /DB_XREF=gi:12842649 /GEN=Rpl21 /FEA=mRNA /CNT=70 /TID=Mm.29896.2 /TIER=Stack /STK=12 /UG=Mm.29896 /LL=19933 /UG_TITLE=ribosomal protein L21 /DEF=Mus musculus adult male small intestine cDNA, RIKEN full-length enriched library, clone:2010205O04:ribosomal protein L21, full insert sequence.
1431075_a_at	286.1	A	0.11157	-1.6	-3.03	D	0.99961	0.00039	gb:AK012082.1 /DB_XREF=gi:12848602 /FEA=mRNA /CNT=18 /TID=Mm.141058.2 /TIER=ConsEnd /STK=0 /UG=Mm.141058 /LL=74203 /UG_GENE=2610509L04Rik /UG_TITLE=RIKEN cDNA 2610509L04 gene /DEF=Mus musculus 10 days embryo whole body cDNA, RIKEN full-length enriched library, clone:2610509L04:CLAST4 PROTEIN, full insert sequence.
1431085_a_at	133.5	P	0.00195	-1.6	-3.03	D	0.99997	4e-05	gb:AA389937 /DB_XREF=gi:2042887 /DB_XREF=vb41c10.r1 /CLONE=IMAGE:751506 /FEA=mRNA /CNT=11 /TID=Mm.25293.2 /TIER=ConsEnd /STK=0 /UG=Mm.25293 /LL=18537 /UG_GENE=Pcmt1 /UG_TITLE=protein-L-isoaspartate (D-aspartate) O-methyltransferase 1
1433569_x_at	4669.6	P	0.02393	-1.6	-3.03	D	0.99997	3e-05	gb:AW907805 /DB_XREF=gi:8073034 /DB_XREF=ur97e07.x1 /CLONE=IMAGE:3158244 /FEA=EST /CNT=94 /TID=Mm.7521.5 /TIER=Stack /STK=91 /UG=Mm.7521 /LL=19384 /UG_GENE=Ran /UG_TITLE=RAN, member RAS oncogene family
1433593_at	105.6	P	0.00415	-1.6	-3.03	D	0.99914	0.00087	gb:BB316456 /DB_XREF=gi:16403106 /DB_XREF=BB316456 /CLONE=B230364H15 /FEA=EST /CNT=90 /TID=Mm.22145.2 /TIER=Stack /STK=86 /UG=Mm.22145 /LL=69687 /UG_GENE=2310076K21Rik /UG_TITLE=RIKEN cDNA 2310076K21 gene
1433611_s_at	466.4	P	0.0376	-1.6	-3.03	D	0.99938	0.00062	gb:AV132191 /DB_XREF=gi:16382641 /DB_XREF=AV132191 /CLONE=2700088G09 /FEA=EST /CNT=131 /TID=Mm.176845.3 /TIER=Stack /STK=82 /UG=Mm.176845 /LL=71799 /UG_GENE=1110069M14Rik /UG_TITLE=RIKEN cDNA 1110069M14 gene
1433883_at	1525.6	P	0.00122	-1.6	-3.03	D	0.99997	4e-05	gb:AV122663 /DB_XREF=gi:16382470 /DB_XREF=AV122663 /CLONE=2610528G24 /FEA=EST /CNT=170 /TID=Mm.27685.1 /TIER=Stack /STK=54 /UG=Mm.27685 /UG_TITLE=ESTs, Moderately similar to TROPOMYOSIN 5, CYTOSKELETAL TYPE (M.musculus)
1434113_a_at	363	P	0.00024	-1.6	-3.03	D	0.99997	3e-05	gb:BG076284 /DB_XREF=gi:12558853 /DB_XREF=H3157H05-3 /CLONE=H3157H05 /FEA=EST /CNT=65 /TID=Mm.142380.2 /TIER=Stack /STK=42 /UG=Mm.142380 /LL=26451 /UG_GENE=Rpl27a /UG_TITLE=ribosomal protein L27a
1434231_x_at	5949.9	P	0.00073	-1.6	-3.03	D	0.99997	4e-05	gb:AV124680 /DB_XREF=gi:5310914 /DB_XREF=AV124680 /CLONE=2700022C23 /FEA=EST /CNT=43 /TID=Mm.16423.4 /TIER=Stack /STK=38 /UG=Mm.16423 /LL=66489 /UG_GENE=Rpl35 /UG_TITLE=ribosomal protein L35
1434335_at	411.7	A	0.09522	-1.6	-3.03	D	0.99969	0.00031	gb:BB795504 /DB_XREF=gi:16965123 /DB_XREF=BB795504 /CLONE=G431005F24 /FEA=EST /CNT=52 /TID=Mm.5197.1 /TIER=Stack /STK=34 /UG=Mm.5197 /LL=105929 /UG_GENE=AI854602 /UG_TITLE=expressed sequence AI854602
1434392_at	465.5	P	0.00024	-1.6	-3.03	D	0.99914	0.00087	gb:AV016345 /DB_XREF=gi:16356307 /DB_XREF=AV016345 /CLONE=1110064P04 /FEA=EST /CNT=96 /TID=Mm.13148.1 /TIER=Stack /STK=33 /UG=Mm.13148 /LL=103732 /UG_GENE=AI450991 /UG_TITLE=expressed sequence AI450991
1434529_x_at	242.6	P	0.00024	-1.6	-3.03	D	0.99985	0.00015	gb:AV167042 /DB_XREF=gi:5373479 /DB_XREF=AV167042 /CLONE=3110050H10 /FEA=EST /CNT=32 /TID=Mm.30264.2 /TIER=Stack /STK=30 /UG=Mm.30264 /UG_TITLE=ESTs, Moderately similar to checkpoint with forkhead and ring finger domains (Homo sapiens) (H.sapiens)
1434578_x_at	3644.5	P	0.00024	-1.6	-3.03	D	0.99983	0.00017	gb:BI714963 /DB_XREF=gi:15690658 /DB_XREF=ic34f10.x1 /CLONE=IMAGE:5655691 /FEA=EST /CNT=31 /TID=Mm.214975.4 /TIER=Stack /STK=29 /UG=Mm.214975 /LL=50754 /UG_GENE=Fbxw7 /UG_TITLE=F-box and WD-40 domain protein 7, archipelago homolog (Drosophila)
1435003_at	378.5	P	0.00586	-1.6	-3.03	D	0.99997	3e-05	gb:BM207220 /DB_XREF=gi:17762957 /DB_XREF=C0609G03-3 /CLONE=C0609G03 /FEA=EST /CNT=56 /TID=Mm.220966.3 /TIER=Stack /STK=21 /UG=Mm.220966 /LL=68585 /UG_GENE=Rtn4 /UG_TITLE=reticulon 4
1435476_a_at	447.1	A	0.11157	-1.6	-3.03	D	0.99987	0.00013	gb:BM224327 /DB_XREF=gi:17785551 /DB_XREF=K0149H01-3 /CLONE=K0149H01 /FEA=EST /CNT=25 /TID=Mm.10809.6 /TIER=Stack /STK=16 /UG=Mm.10809 /LL=14130 /UG_GENE=Fcgr2b /UG_TITLE=Fc receptor, IgG, low affinity IIb
1435817_x_at	3934.1	P	0.00293	-1.6	-3.03	D	0.99981	0.00019	gb:C81225 /DB_XREF=gi:2521555 /DB_XREF=C81225 /CLONE=J0096A09 /FEA=EST /CNT=15 /TID=Mm.1139.7 /TIER=Stack /STK=13 /UG=Mm.1139 /LL=20104 /UG_GENE=Rps6 /UG_TITLE=ribosomal protein S6
1435970_at	420.2	P	0.00293	-1.6	-3.03	D	0.99983	0.00017	gb:AU035920 /DB_XREF=gi:3718928 /DB_XREF=AU035920 /CLONE=MNCb-1046 /FEA=EST /CNT=20 /TID=Mm.195943.1 /TIER=Stack /STK=12 /UG=Mm.195943 /LL=27759 /UG_GENE=D2Abb1e /UG_TITLE=DNA segment, Chr 2, Abbott 1 expressed
1436348_at	283.4	A	0.08057	-1.6	-3.03	D	0.99992	8e-05	gb:BB447409 /DB_XREF=gi:16425180 /DB_XREF=BB447409 /CLONE=D030060G22 /FEA=EST /CNT=16 /TID=Mm.6358.1 /TIER=Stack /STK=9 /UG=Mm.6358 /UG_TITLE=ESTs
1436506_a_at	425.3	P	0.00122	-1.6	-3.03	D	0.99998	2e-05	gb:AW988981 /DB_XREF=gi:8184262 /DB_XREF=uf22c01.y1 /CLONE=IMAGE:1512096 /FEA=EST /CNT=35 /TID=Mm.28311.1 /TIER=Stack /STK=8 /UG=Mm.28311 /UG_TITLE=ESTs
1436703_x_at	252	P	0.02393	-1.6	-3.03	D	0.99965	0.00035	gb:BB461550 /DB_XREF=gi:9357043 /DB_XREF=BB461550 /CLONE=D130072H23 /FEA=EST /CNT=179 /TID=Mm.28452.2 /TIER=Stack /STK=176 /UG=Mm.28452 /LL=102209 /UG_GENE=0610007H10Rik /UG_TITLE=RIKEN cDNA 0610007H10 gene
1436846_x_at	414.1	P	0.00024	-1.6	-3.03	D	0.99998	2e-05	gb:AV024540 /DB_XREF=gi:4801532 /DB_XREF=AV024540 /CLONE=1200004A08 /FEA=EST /CNT=45 /TID=Mm.14722.4 /TIER=Stack /STK=44 /UG=Mm.14722 /LL=22630 /UG_GENE=Ywhaq /UG_TITLE=tyrosine 3-monooxygenasetryptophan 5-monooxygenase activation protein, theta polypeptide
1436848_x_at	1116.3	P	0.00024	-1.6	-3.03	D	0.9999	0.0001	gb:AV348702 /DB_XREF=gi:6389761 /DB_XREF=AV348702 /CLONE=6430710J16 /FEA=EST /CNT=45 /TID=Mm.183042.2 /TIER=Stack /STK=44 /UG=Mm.183042 /LL=55980 /UG_GENE=Impa1 /UG_TITLE=inositol (myo)-1(or 4)-monophosphatase 1
1437005_a_at	4637.2	P	0.00024	-1.6	-3.03	D	0.99998	2e-05	gb:AU019414 /DB_XREF=gi:3374998 /DB_XREF=AU019414 /CLONE=J0517C05 /FEA=EST /CNT=33 /TID=Mm.41923.6 /TIER=Stack /STK=30 /UG=Mm.41923 /LL=19899 /UG_GENE=Rpl18 /UG_TITLE=ribosomal protein L18
1437027_x_at	1379.7	P	0.00024	-1.6	-3.03	D	0.99951	0.00049	gb:AV307521 /DB_XREF=gi:6340035 /DB_XREF=AV307521 /CLONE=5730553C13 /FEA=EST /CNT=30 /TID=Mm.1951.3 /TIER=Stack /STK=29 /UG=Mm.1951 /LL=19826 /UG_GENE=Rnps1 /UG_TITLE=ribonucleic acid binding protein S1
1437185_s_at	5087.1	P	0.00024	-1.6	-3.03	D	0.99998	2e-05	gb:AV148480 /DB_XREF=gi:5352613 /DB_XREF=AV148480 /CLONE=2810478L23 /FEA=EST /CNT=26 /TID=Mm.3532.6 /TIER=Stack /STK=23 /UG=Mm.3532 /LL=19240 /UG_GENE=Tmsb10 /UG_TITLE=thymosin, beta 10
1437246_x_at	941.5	P	0.00195	-1.6	-3.03	D	0.99979	0.00021	gb:C76675 /DB_XREF=gi:2517005 /DB_XREF=C76675 /CLONE=J0016E01 /FEA=EST /CNT=33 /TID=Mm.1139.12 /TIER=Stack /STK=21 /UG=Mm.1139 /LL=20104 /UG_GENE=Rps6 /UG_TITLE=ribosomal protein S6
1437547_s_at	78.9	P	0.00195	-1.6	-3.03	D	0.99992	8e-05	gb:BB044517 /DB_XREF=gi:16259298 /DB_XREF=BB044517 /CLONE=6030488G21 /FEA=EST /CNT=25 /TID=Mm.24731.2 /TIER=Stack /STK=16 /UG=Mm.24731 /LL=66844 /UG_GENE=0610012C09Rik /UG_TITLE=RIKEN cDNA 0610012C09 gene
1438289_a_at	1772.7	P	0.00024	-1.6	-3.03	D	0.99969	0.00031	gb:AV021595 /DB_XREF=gi:4798587 /DB_XREF=AV021595 /CLONE=1190023J24 /FEA=EST /CNT=13 /TID=Mm.7353.3 /TIER=Stack /STK=11 /UG=Mm.7353 /LL=22218 /UG_GENE=Ubl1 /UG_TITLE=ubiquitin-like 1
1438397_a_at	30.7	A	0.36621	-1.6	-3.03	D	0.99923	0.00077	gb:BM239446 /DB_XREF=gi:17874716 /DB_XREF=K0534F02-3 /CLONE=K0534F02 /FEA=EST /CNT=67 /TID=Mm.17307.3 /TIER=Stack /STK=10 /UG=Mm.17307 /LL=170791 /UG_GENE=Rnpc2 /UG_TITLE=RNA-binding region (RNP1, RRM) containing 2
1438853_x_at	648.5	P	0.00024	-1.6	-3.03	D	0.99995	5e-05	gb:BB463580 /DB_XREF=gi:9380769 /DB_XREF=BB463580 /CLONE=D130081M24 /FEA=EST /CNT=10 /TID=Mm.24495.3 /TIER=Stack /STK=9 /UG=Mm.24495 /LL=71990 /UG_GENE=2410015A15Rik /UG_TITLE=RIKEN cDNA 2410015A15 gene
1438922_x_at	1402.1	P	0.00073	-1.6	-3.03	D	0.99997	4e-05	gb:AV110784 /DB_XREF=gi:5264864 /DB_XREF=AV110784 /CLONE=2600014G04 /FEA=EST /CNT=9 /TID=Mm.658.9 /TIER=Stack /STK=9 /UG=Mm.658 /LL=11740 /UG_GENE=Slc25a5 /UG_TITLE=solute carrier family 25 (mitochondrial carrier; adenine nucleotide translocator), member 5
1438993_a_at	952.8	P	0.00293	-1.6	-3.03	D	0.99998	2e-05	gb:AV105788 /DB_XREF=gi:5253336 /DB_XREF=AV105788 /CLONE=2510017M23 /FEA=EST /CNT=9 /TID=Mm.30206.3 /TIER=Stack /STK=9 /UG=Mm.30206 /LL=73834 /UG_GENE=Atp6v1d /UG_TITLE=ATPase, H+ transporting, lysosomal 34kD, V1 subunit D
1439268_x_at	3529.5	P	0.00024	-1.6	-3.03	D	0.99998	2e-05	gb:BB032885 /DB_XREF=gi:8387636 /DB_XREF=BB032885 /CLONE=5830473O03 /FEA=EST /CNT=9 /TID=Mm.880.5 /TIER=Stack /STK=8 /UG=Mm.880 /LL=16341 /UG_GENE=Int6 /UG_TITLE=mammary tumor integration site 6
1440253_at	373.6	P	0.01074	-1.6	-3.03	D	0.99995	5e-05	gb:AV136581 /DB_XREF=gi:5322311 /DB_XREF=AV136581 /CLONE=2810027E07 /FEA=EST /CNT=8 /TID=Mm.1800.1 /TIER=ConsEnd /STK=5 /UG=Mm.1800 /UG_TITLE=ESTs
1448136_at	921.5	P	0.00806	-1.6	-3.03	D	0.99938	0.00062	gb:BC003264.1 /DB_XREF=gi:13096936 /FEA=FLmRNA /CNT=373 /TID=Mm.28107.1 /TIER=FL+Stack /STK=178 /UG=Mm.28107 /LL=18606 /UG_GENE=Enpp2 /DEF=Mus musculus, ectonucleotide pyrophosphatasephosphodiesterase 2, clone MGC:6665 IMAGE:3499038, mRNA, complete cds. /PROD=ectonucleotide pyrophosphatasephosphodiesterase2 /FL=gb:BC003264.1 gb:AF123542.1 gb:NM_015744.1
1448178_a_at	2446.2	P	0.00024	-1.6	-3.03	D	0.99995	5e-05	gb:NM_009836.1 /DB_XREF=gi:6753319 /GEN=Cct3 /FEA=FLmRNA /CNT=370 /TID=Mm.3576.1 /TIER=FL+Stack /STK=143 /UG=Mm.3576 /LL=12462 /DEF=Mus musculus chaperonin subunit 3 (gamma) (Cct3), mRNA. /PROD=chaperonin subunit 3 (gamma) /FL=gb:NM_009836.1
1448195_at	179.5	M	0.05615	-1.6	-3.03	D	0.99961	0.00039	gb:NM_133966.1 /DB_XREF=gi:19527183 /GEN=1110005N04Rik /FEA=FLmRNA /CNT=187 /TID=Mm.34401.1 /TIER=FL+Stack /STK=137 /UG=Mm.34401 /LL=102162 /DEF=Mus musculus RIKEN cDNA 1110005N04 gene (1110005N04Rik), mRNA. /PROD=RIKEN cDNA 1110005N04 /FL=gb:NM_133966.1 gb:BC013550.1
1448379_at	188	P	0.00586	-1.6	-3.03	D	0.99983	0.00017	gb:NM_133931.1 /DB_XREF=gi:19527149 /GEN=AI851169 /FEA=FLmRNA /CNT=109 /TID=Mm.131634.1 /TIER=FL+Stack /STK=84 /UG=Mm.131634 /LL=101185 /DEF=Mus musculus expressed sequence AI851169 (AI851169), mRNA. /PROD=expressed sequence AI851169 /FL=gb:BC016121.1 gb:NM_133931.1
1448422_at	215.9	P	0.00122	-1.6	-3.03	D	0.99969	0.00031	gb:NM_134020.1 /DB_XREF=gi:19527235 /GEN=1110014L17Rik /FEA=FLmRNA /CNT=210 /TID=Mm.30103.1 /TIER=FL+Stack /STK=75 /UG=Mm.30103 /LL=103694 /DEF=Mus musculus RIKEN cDNA 1110014L17 gene (1110014L17Rik), mRNA. /PROD=RIKEN cDNA 1110014L17 gene /FL=gb:NM_134020.1 gb:BC023041.1
1448495_at	221.8	M	0.05615	-1.6	-3.03	D	0.99931	0.00069	gb:NM_031201.1 /DB_XREF=gi:13654267 /GEN=Tstap35b /FEA=FLmRNA /CNT=125 /TID=Mm.22596.1 /TIER=FL+Stack /STK=66 /UG=Mm.22596 /LL=22122 /DEF=Mus musculus tissue specific transplantation antigen P35B (Tstap35b), mRNA. /PROD=tissue specific transplantation antigen P35B /FL=gb:M30127.2 gb:NM_031201.1
1448715_x_at	3477.1	P	0.00024	-1.6	-3.03	D	0.99998	2e-05	gb:NM_010490.1 /DB_XREF=gi:6754269 /GEN=Iap /FEA=FLmRNA /CNT=261 /TID=Mm.212712.1 /TIER=FL+Stack /STK=44 /UG=Mm.212712 /LL=15598 /DEF=Mus musculus intracisternal A particles (Iap), mRNA. /PROD=intracisternal A particles /FL=gb:NM_010490.1 gb:M10062.1
1448778_at	367.9	P	0.00073	-1.6	-3.03	D	0.99973	0.00027	gb:NM_020587.1 /DB_XREF=gi:10181125 /GEN=Sfrs4 /FEA=FLmRNA /CNT=101 /TID=Mm.2478.1 /TIER=FL+Stack /STK=40 /UG=Mm.2478 /LL=57317 /DEF=Mus musculus splicing factor, arginineserine-rich 4 (SRp75) (Sfrs4), mRNA. /PROD=splicing factor, arginineserine-rich 4 (SRp75) /FL=gb:NM_020587.1 gb:BC019437.1
1448875_at	172.7	P	0.00415	-1.6	-3.03	D	0.99998	2e-05	gb:NM_009572.1 /DB_XREF=gi:6677638 /GEN=Zhx1 /FEA=FLmRNA /CNT=62 /TID=Mm.37216.1 /TIER=FL+Stack /STK=34 /UG=Mm.37216 /LL=22770 /DEF=Mus musculus zinc fingers and homeoboxes protein 1 (Zhx1), mRNA. /PROD=zinc fingers and homeoboxes protein 1 /FL=gb:NM_009572.1
1448883_at	80.6	P	0.01856	-1.6	-3.03	D	0.99965	0.00035	gb:NM_011175.1 /DB_XREF=gi:7242186 /GEN=Lgmn /FEA=FLmRNA /CNT=157 /TID=Mm.17185.1 /TIER=FL+Stack /STK=33 /UG=Mm.17185 /LL=19141 /DEF=Mus musculus legumain (Lgmn), mRNA. /PROD=protease, cysteine, 1 /FL=gb:NM_011175.1 gb:AF044266.1
1449116_a_at	79.3	P	0.03027	-1.6	-3.03	D	0.99965	0.00035	gb:NM_023136.1 /DB_XREF=gi:12963516 /GEN=Tmk /FEA=FLmRNA /CNT=54 /TID=Mm.3856.1 /TIER=FL+Stack /STK=22 /UG=Mm.3856 /LL=21915 /DEF=Mus musculus thymidylate kinase (Tmk), mRNA. /PROD=thymidylate kinase /FL=gb:NM_023136.1
1449227_at	90.3	A	0.24609	-1.6	-3.03	D	0.99938	0.00062	gb:NM_009890.1 /DB_XREF=gi:6857768 /GEN=Ch25h /FEA=FLmRNA /CNT=31 /TID=Mm.30824.1 /TIER=FL+Stack /STK=18 /UG=Mm.30824 /LL=12642 /DEF=Mus musculus cholesterol 25-hydroxylase (Ch25h), mRNA. /PROD=cholesterol 25-hydroxylase /FL=gb:AF059213.1 gb:NM_009890.1
1449348_at	178.3	P	0.00586	-1.6	-3.03	D	0.99973	0.00027	gb:AF199010.1 /DB_XREF=gi:7549226 /GEN=Pals2 /FEA=FLmRNA /CNT=40 /TID=Mm.41288.1 /TIER=FL+Stack /STK=13 /UG=Mm.41288 /LL=56524 /DEF=Mus musculus PALS2-beta splice variant (Pals2) mRNA, complete cds. /PROD=PALS2-beta splice variant /FL=gb:NM_019939.1 gb:AF161181.1 gb:AF199010.1 gb:AF199009.1
1449445_x_at	758.8	P	0.00195	-1.6	-3.03	D	0.99992	8e-05	gb:BB436326 /DB_XREF=gi:16424387 /DB_XREF=BB436326 /CLONE=C820018D21 /FEA=FLmRNA /CNT=93 /TID=Mm.96671.1 /TIER=ConsEnd /STK=1 /UG=Mm.96671 /LL=67532 /UG_GENE=Mfap1 /UG_TITLE=microfibrillar-associated protein 1 /FL=gb:BC005728.1 gb:NM_026220.1
1449635_at	1004.6	P	0.00024	-1.6	-3.03	D	0.99903	0.00097	gb:AA409562 /DB_XREF=gi:2066249 /DB_XREF=EST01334 /CLONE=C0008F07 /FEA=EST /CNT=1 /TID=Mm.218762.1 /TIER=ConsEnd /STK=1 /UG=Mm.218762 /LL=28000 /UG_GENE=D19Wsu55e /UG_TITLE=DNA segment, Chr 19, Wayne State University 55, expressed
1451164_a_at	153.3	P	0.01416	-1.6	-3.03	D	0.99998	2e-05	gb:BC021752.1 /DB_XREF=gi:18256034 /FEA=FLmRNA /CNT=142 /TID=Mm.29484.1 /TIER=FL+Stack /STK=80 /UG=Mm.29484 /LL=66973 /UG_GENE=Mrps18b /DEF=Mus musculus, Mrps18b, clone MGC:30314 IMAGE:5136720, mRNA, complete cds. /PROD=Mrps18b /FL=gb:AB049954.1 gb:BC021752.1
1451171_at	103.1	A	0.12964	-1.6	-3.03	D	0.99969	0.00031	gb:BC026877.1 /DB_XREF=gi:20071266 /FEA=FLmRNA /CNT=93 /TID=Mm.197492.1 /TIER=FL+Stack /STK=79 /UG=Mm.197492 /DEF=Mus musculus, clone MGC:30630 IMAGE:3674273, mRNA, complete cds. /PROD=Unknown (protein for MGC:30630) /FL=gb:BC026877.1
1451175_at	566.9	P	0.00195	-1.6	-3.03	D	0.99997	3e-05	gb:BC019390.1 /DB_XREF=gi:18044420 /FEA=FLmRNA /CNT=161 /TID=Mm.86437.1 /TIER=FL+Stack /STK=77 /UG=Mm.86437 /LL=76687 /UG_GENE=1810011E08Rik /DEF=Mus musculus, hypothetical protein FLJ22649 similar to signal peptidase SPC2223, clone MGC:25590 IMAGE:4010291, mRNA, complete cds. /PROD=hypothetical protein FLJ22649 similar to signalpeptidase SPC2223 /FL=gb:BC019390.1
1451254_at	145.4	P	0.00024	-1.6	-3.03	D	0.99951	0.00049	gb:AF367244.1 /DB_XREF=gi:17154959 /GEN=Ikbkap /FEA=FLmRNA /CNT=110 /TID=Mm.46573.1 /TIER=FL+Stack /STK=50 /UG=Mm.46573 /LL=67294 /DEF=Mus musculus Ikap (Ikbkap) mRNA, complete cds. /PROD=Ikap /FL=gb:AF387811.1 gb:AF367244.1
1451259_at	506.5	P	0.00024	-1.6	-3.03	D	0.99979	0.00021	gb:BC003445.1 /DB_XREF=gi:13097410 /FEA=FLmRNA /CNT=114 /TID=Mm.21911.1 /TIER=FL+Stack /STK=49 /UG=Mm.21911 /LL=69180 /UG_GENE=1810038D15Rik /DEF=Mus musculus, RIKEN cDNA 1810038D15 gene, clone MGC:6864 IMAGE:2651110, mRNA, complete cds. /PROD=RIKEN cDNA 1810038D15 gene /FL=gb:BC003445.1
1451286_s_at	405.1	P	0.00806	-1.6	-3.03	D	0.99998	2e-05	gb:AF224264.1 /DB_XREF=gi:7920330 /FEA=FLmRNA /CNT=84 /TID=Mm.142866.1 /TIER=FL+Stack /STK=42 /UG=Mm.142866 /LL=233908 /UG_GENE=LOC233908 /DEF=Mus musculus pigpen protein mRNA, complete cds. /PROD=pigpen protein /FL=gb:AF224264.1
1451383_a_at	62.7	P	0.00024	-1.6	-3.03	D	0.99985	0.00015	gb:BC018243.1 /DB_XREF=gi:17390564 /FEA=FLmRNA /CNT=37 /TID=Mm.3996.2 /TIER=FL+Stack /STK=28 /UG=Mm.3996 /LL=12675 /UG_GENE=Chuk /DEF=Mus musculus, conserved helix-loop-helix ubiquitous kinase, clone MGC:25325 IMAGE:4511275, mRNA, complete cds. /PROD=conserved helix-loop-helix ubiquitous kinase /FL=gb:BC018243.1
1451493_at	155.7	P	0.00024	-1.6	-3.03	D	0.99923	0.00077	gb:BC026372.1 /DB_XREF=gi:20071332 /FEA=FLmRNA /CNT=333 /TID=Mm.102496.1 /TIER=FL+Stack /STK=14 /UG=Mm.102496 /LL=65113 /UG_GENE=N4wbp5-pending /DEF=Mus musculus, hypothetical protein MGC10924 similar to Nedd4 WW-binding protein 5, clone MGC:31113 IMAGE:4162070, mRNA, complete cds. /PROD=hypothetical protein MGC10924 similar to Nedd4WW-binding protein 5 /FL=gb:BC026372.1
1452147_at	990.4	P	0.00073	-1.6	-3.03	D	0.99997	3e-05	gb:BM118985 /DB_XREF=gi:17087011 /DB_XREF=L0919A04-3 /CLONE=L0919A04 /FEA=mRNA /CNT=215 /TID=Mm.173119.1 /TIER=Stack /STK=110 /UG=Mm.173119 /UG_TITLE=Mus musculus, Similar to SEC24 related gene family, member C (S. cerevisiae), clone IMAGE:4950601, mRNA, partial cds
1452150_at	266.1	P	0.00195	-1.6	-3.03	D	0.99996	4e-05	gb:BG071197 /DB_XREF=gi:12553766 /DB_XREF=H3095G10-3 /CLONE=H3095G10 /FEA=mRNA /CNT=170 /TID=Mm.206206.1 /TIER=Stack /STK=109 /UG=Mm.206206 /LL=100317 /UG_GENE=AU040320 /UG_TITLE=expressed sequence AU040320
1452285_a_at	4917.6	P	0.00024	-1.6	-3.03	D	0.99987	0.00013	gb:AK002778.1 /DB_XREF=gi:12833011 /FEA=mRNA /CNT=202 /TID=Mm.182962.1 /TIER=Stack /STK=24 /UG=Mm.182962 /LL=66085 /UG_GENE=Eif3s5 /UG_TITLE=eukaryotic translation initiation factor 3, subunit 5 (epsilon) /DEF=Mus musculus adult male kidney cDNA, RIKEN full-length enriched library, clone:0610037M02:homolog to EUKARYOTIC TRANSLATION INITIATION FACTOR 3 SUBUNIT 5 (EIF-3 EPSILON) (EIF3-P47), full in…
1452877_at	698.1	P	0.0376	-1.6	-3.03	D	0.99914	0.00087	gb:AK012304.1 /DB_XREF=gi:12848959 /FEA=mRNA /CNT=67 /TID=Mm.25263.1 /TIER=Stack /STK=25 /UG=Mm.25263 /LL=72612 /UG_GENE=2700029M09Rik /UG_TITLE=RIKEN cDNA 2700029M09 gene /DEF=Mus musculus 11 days embryo whole body cDNA, RIKEN full-length enriched library, clone:2700029M09:homolog to HYPOTHETICAL 39.4 KDA PROTEIN, full insert sequence.
1454860_x_at	809.8	P	0.00024	-1.6	-3.03	D	0.99998	2e-05	gb:BI966630 /DB_XREF=gi:16341035 /DB_XREF=id57a02.x1 /CLONE=IMAGE:5666979 /FEA=EST /CNT=48 /TID=Mm.2547.3 /TIER=Stack /STK=40 /UG=Mm.2547 /LL=13135 /UG_GENE=Dad1 /UG_TITLE=defender against cell death 1
1455479_a_at	1720.8	P	0.00024	-1.6	-3.03	D	0.99989	0.00011	gb:BG070759 /DB_XREF=gi:12553328 /DB_XREF=H3090H02-3 /CLONE=H3090H02 /FEA=EST /CNT=52 /TID=Mm.24529.3 /TIER=Stack /STK=12 /UG=Mm.24529 /LL=66105 /UG_GENE=1100001F19Rik /UG_TITLE=RIKEN cDNA 1100001F19 gene
1455975_x_at	748.5	P	0.00024	-1.6	-3.03	D	0.99995	5e-05	gb:BB251247 /DB_XREF=gi:8943993 /DB_XREF=BB251247 /CLONE=A730045H13 /FEA=EST /CNT=22 /TID=Mm.22225.2 /TIER=Stack /STK=22 /UG=Mm.22225 /LL=73735 /UG_GENE=1110008J21Rik /UG_TITLE=RIKEN cDNA 1110008J21 gene
1456042_s_at	248.6	P	0.01416	-1.6	-3.03	D	0.99985	0.00015	gb:BI790470 /DB_XREF=gi:15818203 /DB_XREF=id08e06.x1 /CLONE=IMAGE:5662570 /FEA=EST /CNT=66 /TID=Mm.195498.3 /TIER=Stack /STK=18 /UG=Mm.195498 /LL=20524 /UG_GENE=Slc25a17 /UG_TITLE=solute carrier family 25 (mitochondrial carrier; peroxisomal membrane protein, 34 kDa), member 17
1456083_x_at	853.5	P	0.01074	-1.6	-3.03	D	0.99998	2e-05	gb:BB140601 /DB_XREF=gi:8795538 /DB_XREF=BB140601 /CLONE=9830170A09 /FEA=EST /CNT=17 /TID=Mm.22776.2 /TIER=Stack /STK=17 /UG=Mm.22776 /LL=56347 /UG_GENE=Eif3s8 /UG_TITLE=eukaryotic translation initiation factor 3, subunit 8 (110 kDa)
1460308_a_at	247.7	P	0.02393	-1.6	-3.03	D	0.99979	0.00021	gb:NM_026729.1 /DB_XREF=gi:19387847 /GEN=Ict1 /FEA=FLmRNA /CNT=7 /TID=Mm.41541.1 /TIER=FL /STK=1 /UG=Mm.41541 /LL=68572 /DEF=Mus musculus immature colon carcinoma transcript 1 (Ict1), mRNA. /PROD=immature colon carcinoma transcript 1 /FL=gb:NM_026729.1
1460548_a_at	207.7	P	0.00122	-1.6	-3.03	D	0.99965	0.00035	gb:AI505281 /DB_XREF=gi:4403132 /DB_XREF=vp98g05.x1 /CLONE=IMAGE:1092824 /FEA=EST /CNT=65 /TID=Mm.21096.6 /TIER=Stack /STK=64 /UG=Mm.21096 /LL=57837 /UG_GENE=Eral1 /UG_TITLE=Era (G-protein)-like 1 (E. coli)
1460565_at	144.5	P	0.00122	-1.6	-3.03	D	0.99991	9e-05	gb:BF134253 /DB_XREF=gi:10973293 /DB_XREF=601784227F1 /CLONE=IMAGE:4012039 /FEA=EST /CNT=77 /TID=Mm.23723.1 /TIER=Stack /STK=32 /UG=Mm.23723 /LL=98396 /UG_GENE=AI573938 /UG_TITLE=expressed sequence AI573938
1460685_at	236.5	A	0.24609	-1.6	-3.03	D	0.99956	0.00044	gb:AF106621.1 /DB_XREF=gi:4378525 /FEA=FLmRNA /CNT=105 /TID=Mm.27393.1 /TIER=FL+Stack /STK=48 /UG=Mm.27393 /LL=21855 /UG_GENE=Timm17b /DEF=Mus musculus mitochondrial inner membrane translocase component Tim17b mRNA, nuclear gene encoding mitochondrial protein, complete cds. /PROD=mitochondrial inner membrane translocasecomponent Tim17b /FL=gb:AF106621.1 gb:BC008275.1
1415700_a_at	653.7	P	0.00024	-1.7	-3.25	D	0.99976	0.00024	gb:BC011111.1 /DB_XREF=gi:15029779 /FEA=FLmRNA /CNT=245 /TID=Mm.144420.1 /TIER=FL+Stack /STK=59 /UG=Mm.144420 /LL=67437 /UG_GENE=0610038P07Rik /DEF=Mus musculus, RIKEN cDNA 0610038P07 gene, clone MGC:18930 IMAGE:3965897, mRNA, complete cds. /PROD=RIKEN cDNA 0610038P07 gene /FL=gb:BC011111.1
1415794_a_at	313.1	P	0.00122	-1.7	-3.25	D	0.99973	0.00027	gb:NM_011462.1 /DB_XREF=gi:6755619 /GEN=Spin /FEA=FLmRNA /CNT=549 /TID=Mm.42193.1 /TIER=FL+Stack /STK=268 /UG=Mm.42193 /LL=20729 /DEF=Mus musculus spindlin (Spin), mRNA. /PROD=spindlin /FL=gb:NM_011462.1 gb:BC016517.1 gb:U48972.1
1415816_at	1487.5	P	0.00024	-1.7	-3.25	D	0.99998	2e-05	gb:NM_007638.1 /DB_XREF=gi:6671703 /GEN=Cct7 /FEA=FLmRNA /CNT=513 /TID=Mm.914.1 /TIER=FL+Stack /STK=236 /UG=Mm.914 /LL=12468 /DEF=Mus musculus chaperonin subunit 7 (eta) (Cct7), mRNA. /PROD=chaperonin subunit 7 (eta) /FL=gb:BC008255.1 gb:NM_007638.1
1415838_at	160.7	P	0.00024	-1.7	-3.25	D	0.99914	0.00087	gb:AK005203.1 /DB_XREF=gi:12837601 /GEN=Tde1l /FEA=FLmRNA /CNT=458 /TID=Mm.29344.1 /TIER=Stack /STK=27 /UG=Mm.29344 /LL=56442 /UG_TITLE=tumor differentially expressed 1, like /DEF=Mus musculus adult male cerebellum cDNA, RIKEN full-length enriched library, clone:1500011D18:tumor differentially expressed 1, like, full insert sequence. /FL=gb:AF181685.1 gb:NM_019760.1 gb:BC017148.1
1415916_a_at	235.6	P	0.02393	-1.7	-3.25	D	0.99991	9e-05	gb:NM_138745.1 /DB_XREF=gi:20270274 /GEN=Mthfd1 /FEA=FLmRNA /CNT=271 /TID=Mm.29584.1 /TIER=FL+Stack /STK=170 /UG=Mm.29584 /LL=108156 /DEF=Mus musculus methylenetetrahydrofolate dehydrogenase (NADP+ dependent), methenyltetrahydrofolate cyclohydrolase, formyltetrahydrofolate synthase (Mthfd1), mRNA. /PROD=methylenetetrahydrofolate dehydrogenase (NADP+dependent), methenyltetrahydrofolate cyclohydrol…
1416024_x_at	2201.7	P	0.00073	-1.7	-3.25	D	0.99961	0.00039	gb:NM_009836.1 /DB_XREF=gi:6753319 /GEN=Cct3 /FEA=FLmRNA /CNT=370 /TID=Mm.3576.1 /TIER=FL+Stack /STK=143 /UG=Mm.3576 /LL=12462 /DEF=Mus musculus chaperonin subunit 3 (gamma) (Cct3), mRNA. /PROD=chaperonin subunit 3 (gamma) /FL=gb:NM_009836.1
1416027_at	538.9	P	0.00024	-1.7	-3.25	D	0.99981	0.00019	gb:NM_011051.1 /DB_XREF=gi:6754999 /GEN=Pdcd6 /FEA=FLmRNA /CNT=221 /TID=Mm.24254.1 /TIER=FL+Stack /STK=142 /UG=Mm.24254 /LL=18570 /DEF=Mus musculus programmed cell death 6 (Pdcd6), mRNA. /PROD=programmed cell death 6 /FL=gb:NM_011051.1 gb:U49112.1
1416059_at	476	P	0.01074	-1.7	-3.25	D	0.99903	0.00097	gb:BC011160.1 /DB_XREF=gi:15029873 /FEA=FLmRNA /CNT=224 /TID=Mm.28704.1 /TIER=FL+Stack /STK=137 /UG=Mm.28704 /LL=27054 /UG_GENE=Sec23b /DEF=Mus musculus, SEC23B (S. cerevisiae), clone MGC:18658 IMAGE:4024353, mRNA, complete cds. /PROD=SEC23B (S. cerevisiae) /FL=gb:NM_019787.1 gb:BC011160.1 gb:AF200326.1 gb:BC005464.1
1416108_a_at	607.8	P	0.00024	-1.7	-3.25	D	0.99997	3e-05	gb:NM_025360.1 /DB_XREF=gi:13384723 /GEN=1200002G13Rik /FEA=FLmRNA /CNT=245 /TID=Mm.27606.1 /TIER=FL+Stack /STK=126 /UG=Mm.27606 /LL=66111 /DEF=Mus musculus RIKEN cDNA 1200002G13 gene (1200002G13Rik), mRNA. /PROD=RIKEN cDNA 1200002G13 /FL=gb:BC023338.1 gb:NM_025360.1
1416185_a_at	1067.7	P	0.00024	-1.7	-3.25	D	0.99998	2e-05	gb:NM_007410.1 /DB_XREF=gi:6680651 /GEN=Adh5 /FEA=FLmRNA /CNT=200 /TID=Mm.3874.1 /TIER=FL+Stack /STK=117 /UG=Mm.3874 /LL=11532 /DEF=Mus musculus alcohol dehydrogenase 5 (Adh5), mRNA. /PROD=alcohol dehydrogenase 5 /FL=gb:NM_007410.1
1416445_at	175.1	P	0.0376	-1.7	-3.25	D	0.99993	7e-05	gb:NM_133747.1 /DB_XREF=gi:19526951 /GEN=2810405J04Rik /FEA=FLmRNA /CNT=163 /TID=Mm.24641.1 /TIER=FL+Stack /STK=89 /UG=Mm.24641 /LL=72722 /DEF=Mus musculus RIKEN cDNA 2810405J04 gene (2810405J04Rik), mRNA. /PROD=RIKEN cDNA 2810405J04 /FL=gb:NM_133747.1 gb:BC004626.1
1416471_at	610.7	P	0.02393	-1.7	-3.25	D	0.99938	0.00062	gb:NM_133869.1 /DB_XREF=gi:19527083 /GEN=AI788721 /FEA=FLmRNA /CNT=126 /TID=Mm.14816.1 /TIER=FL+Stack /STK=87 /UG=Mm.14816 /LL=99712 /DEF=Mus musculus expressed sequence AI788721 (AI788721), mRNA. /PROD=expressed sequence AI788721 /FL=gb:NM_133869.1 gb:BC021753.1
1416499_a_at	1166.8	P	0.00024	-1.7	-3.25	D	0.9999	0.0001	gb:NM_011722.1 /DB_XREF=gi:6756008 /GEN=Dctn6 /FEA=FLmRNA /CNT=129 /TID=Mm.90496.1 /TIER=FL+Stack /STK=85 /UG=Mm.90496 /LL=22428 /DEF=Mus musculus dynactin 6 (Dctn6), mRNA. /PROD=dynactin 6 /FL=gb:AF124788.1 gb:NM_011722.1 gb:AF190796.1
1416506_at	1081.1	P	0.00024	-1.7	-3.25	D	0.99997	3e-05	gb:NM_011968.1 /DB_XREF=gi:6755197 /GEN=Psma6 /FEA=FLmRNA /CNT=222 /TID=Mm.30210.1 /TIER=FL+Stack /STK=84 /UG=Mm.30210 /LL=26443 /DEF=Mus musculus proteasome (prosome, macropain) subunit, alpha type 6 (Psma6), mRNA. /PROD=proteasome (prosome, macropain) subunit, alphatype 6 /FL=gb:AF060087.1 gb:U60288.1 gb:NM_011968.1
1416522_a_at	567.7	P	0.00024	-1.7	-3.25	D	0.99993	7e-05	gb:NM_013535.1 /DB_XREF=gi:7305106 /GEN=Grcc10 /FEA=FLmRNA /CNT=157 /TID=Mm.22195.1 /TIER=FL+Stack /STK=83 /UG=Mm.22195 /LL=14790 /DEF=Mus musculus gene rich cluster, C10 gene (Grcc10), mRNA. /PROD=C10 /FL=gb:BC005683.1 gb:NM_013535.1
1416944_a_at	177.1	P	0.02393	-1.7	-3.25	D	0.99991	9e-05	gb:NM_011903.1 /DB_XREF=gi:6755804 /GEN=Tlk2 /FEA=FLmRNA /CNT=117 /TID=Mm.4557.1 /TIER=FL+Stack /STK=62 /UG=Mm.4557 /LL=24086 /DEF=Mus musculus tousled-like kinase 2 (Arabidopsis) (Tlk2), mRNA. /PROD=tousled-like kinase 2 (Arabidopsis) /FL=gb:AF045254.1 gb:AF045252.1 gb:NM_011903.1 gb:U56909.1
1417037_at	87.5	A	0.17139	-1.7	-3.25	D	0.99995	5e-05	gb:NM_019716.1 /DB_XREF=gi:9790136 /GEN=Orc6l /FEA=FLmRNA /CNT=91 /TID=Mm.29709.1 /TIER=FL+Stack /STK=59 /UG=Mm.29709 /LL=56452 /DEF=Mus musculus origin recognition complex, subunit 6-like (S. cerevisiae) (Orc6l), mRNA. /PROD=origin recognition complex, subunit 6-like (S.cerevisiae) /FL=gb:NM_019716.1 gb:AF139659.1
1417125_at	339.2	P	0.00195	-1.7	-3.25	D	0.99969	0.00031	gb:NM_016661.1 /DB_XREF=gi:7709979 /GEN=Ahcy /FEA=FLmRNA /CNT=239 /TID=Mm.2573.1 /TIER=FL+Stack /STK=55 /UG=Mm.2573 /LL=11615 /DEF=Mus musculus S-adenosylhomocysteine hydrolase (Ahcy), mRNA. /PROD=S-adenosylhomocysteine hydrolase /FL=gb:NM_016661.1 gb:BC015304.1 gb:L32836.1
1417191_at	492	P	0.00195	-1.7	-3.25	D	0.99961	0.00039	gb:NM_013760.1 /DB_XREF=gi:13937384 /GEN=Dnajb9 /FEA=FLmRNA /CNT=167 /TID=Mm.27432.1 /TIER=FL+Stack /STK=53 /UG=Mm.27432 /LL=27362 /DEF=Mus musculus DnaJ (Hsp40) homolog, subfamily B, member 9 (Dnajb9), mRNA. /PROD=DnaJ (Hsp40) homolog, subfamily B, member 9 /FL=gb:AB028857.1 gb:NM_013760.1
1417600_at	294.4	P	0.01856	-1.7	-3.25	D	0.99956	0.00044	gb:NM_021301.1 /DB_XREF=gi:10946597 /GEN=Slc15a2 /FEA=FLmRNA /CNT=62 /TID=Mm.63479.1 /TIER=FL+Stack /STK=41 /UG=Mm.63479 /LL=57738 /DEF=Mus musculus solute carrier family 15 (H+peptide transporter), member 2 (Slc15a2), mRNA. /PROD=solute carrier family 15 (H+peptidetransporter), member 2 /FL=gb:AF111811.1 gb:NM_021301.1
1417710_at	490.8	P	0.00024	-1.7	-3.25	D	0.99931	0.00069	gb:NM_021554.1 /DB_XREF=gi:10946995 /GEN=0610012D09Rik /FEA=FLmRNA /CNT=114 /TID=Mm.29122.1 /TIER=FL+Stack /STK=38 /UG=Mm.29122 /LL=59052 /DEF=Mus musculus RIKEN cDNA 0610012D09 gene (0610012D09Rik), mRNA. /PROD=hypothetical protein MNCb-5680 /FL=gb:NM_021554.1 gb:BC023188.1
1417715_a_at	942.3	P	0.00195	-1.7	-3.25	D	0.99989	0.00011	gb:NM_010325.1 /DB_XREF=gi:6754035 /GEN=Got2 /FEA=FLmRNA /CNT=238 /TID=Mm.18916.1 /TIER=FL+Stack /STK=37 /UG=Mm.18916 /LL=14719 /DEF=Mus musculus glutamate oxaloacetate transaminase 2, mitochondrial (Got2), mRNA. /PROD=glutamate oxaloacetate transaminase 2,mitochondrial /FL=gb:U82470.1 gb:J02622.1 gb:NM_010325.1
1417770_s_at	272.6	P	0.00024	-1.7	-3.25	D	0.99983	0.00017	gb:NM_025959.1 /DB_XREF=gi:13385449 /GEN=2300001E01Rik /FEA=FLmRNA /CNT=160 /TID=Mm.18472.1 /TIER=FL+Stack /STK=36 /UG=Mm.18472 /LL=67089 /DEF=Mus musculus RIKEN cDNA 2300001E01 gene (2300001E01Rik), mRNA. /PROD=RIKEN cDNA 2300001E01 /FL=gb:NM_025959.1
1417816_s_at	70.6	P	0.02393	-1.7	-3.25	D	0.99976	0.00024	gb:BF139489 /DB_XREF=gi:10978529 /DB_XREF=601785479F1 /CLONE=IMAGE:4013395 /FEA=FLmRNA /CNT=232 /TID=Mm.4962.1 /TIER=ConsEnd /STK=0 /UG=Mm.4962 /LL=26943 /UG_GENE=Tde1 /UG_TITLE=tumor differentially expressed 1 /FL=gb:BC022901.1 gb:AF181684.1 gb:L29441.1 gb:NM_012032.1 gb:BC011295.1
1417830_at	358	P	0.00073	-1.7	-3.25	D	0.99923	0.00077	gb:NM_019710.1 /DB_XREF=gi:9790236 /GEN=Smc1l1 /FEA=FLmRNA /CNT=128 /TID=Mm.26412.1 /TIER=FL+Stack /STK=35 /UG=Mm.26412 /LL=24061 /DEF=Mus musculus SMC (structural maintenance of chromosomes 1)-like 1 (S. cerevisiae) (Smc1l1), mRNA. /PROD=SMC (segregation of mitotic chromosomes 1)-like1 (yeast) /FL=gb:AF047600.1 gb:NM_019710.1
1417851_at	109.2	P	0.02393	-1.7	-3.25	D	0.99991	9e-05	gb:NM_018866.1 /DB_XREF=gi:9256520 /GEN=Scyb13 /FEA=FLmRNA /CNT=74 /TID=Mm.10116.1 /TIER=FL+Stack /STK=35 /UG=Mm.10116 /LL=55985 /DEF=Mus musculus small inducible cytokine subfamily B (Cys-X-Cys), member 13 (Scyb13), mRNA. /PROD=small inducible cytokine subfamily B(Cys-X-Cys), member 13 /FL=gb:AF030636.1 gb:BC012965.1 gb:AF044196.1 gb:NM_018866.1
1418083_at	169.5	A	0.09522	-1.7	-3.25	D	0.99998	2e-05	gb:NM_025319.1 /DB_XREF=gi:13384685 /GEN=0610009B22Rik /FEA=FLmRNA /CNT=57 /TID=Mm.35693.1 /TIER=FL+Stack /STK=30 /UG=Mm.35693 /LL=66050 /DEF=Mus musculus RIKEN cDNA 0610009B22 gene (0610009B22Rik), mRNA. /PROD=RIKEN cDNA 0610009B22 /FL=gb:NM_025319.1 gb:BC024353.1
1418581_a_at	57.3	A	0.46606	-1.7	-3.25	D	0.99938	0.00062	gb:BE981766 /DB_XREF=gi:10651226 /DB_XREF=UI-M-CG0p-bdd-a-04-0-UI.s1 /CLONE=UI-M-CG0p-bdd-a-04-0-UI /FEA=FLmRNA /CNT=79 /TID=Mm.42927.1 /TIER=Stack /STK=24 /UG=Mm.42927 /LL=16886 /UG_GENE=Limk2 /UG_TITLE=LIM motif-containing protein kinase 2 /FL=gb:AB005131.1 gb:NM_010718.1 gb:BC007129.1 gb:AB008117.1 gb:U88618.1
1419451_at	72.1	P	0.02393	-1.7	-3.25	D	0.99945	0.00055	gb:BC006616.1 /DB_XREF=gi:13879283 /FEA=FLmRNA /CNT=144 /TID=Mm.24202.1 /TIER=FL+Stack /STK=9 /UG=Mm.24202 /LL=56371 /UG_GENE=Fzr1 /DEF=Mus musculus, Fzr1 protein, clone MGC:11723 IMAGE:3967009, mRNA, complete cds. /PROD=Fzr1 protein /FL=gb:BC006616.1 gb:AF083809.1 gb:NM_019757.1
1419994_s_at	240.2	P	0.00024	-1.7	-3.25	D	0.99914	0.00087	gb:AU015124 /DB_XREF=gi:3369915 /DB_XREF=AU015124 /CLONE=J0708A06 /FEA=EST /CNT=1 /TID=Mm.195418.1 /TIER=ConsEnd /STK=1 /UG=Mm.195418 /LL=52717 /UG_GENE=D10Ertd641e /UG_TITLE=DNA segment, Chr 10, ERATO Doi 641, expressed
1420000_s_at	978.3	P	0.00024	-1.7	-3.25	D	0.99998	2e-05	gb:C81413 /DB_XREF=gi:2521743 /DB_XREF=C81413 /CLONE=J0098H08 /FEA=EST /CNT=1 /TID=Mm.197888.1 /TIER=ConsEnd /STK=1 /UG=Mm.197888 /LL=97609 /UG_GENE=C81413 /UG_TITLE=expressed sequence C81413
1420623_x_at	3023.1	P	0.00024	-1.7	-3.25	D	0.99998	2e-05	gb:BC006722.1 /DB_XREF=gi:13879485 /FEA=FLmRNA /CNT=65 /TID=Mm.197551.1 /TIER=FL /STK=3 /UG=Mm.197551 /LL=15481 /UG_GENE=Hspa8 /DEF=Mus musculus, Heat shock cognate protein 70, clone MGC:11684 IMAGE:3711399, mRNA, complete cds. /PROD=Heat shock cognate protein 70 /FL=gb:BC006722.1 gb:U27129.1 gb:NM_031165.1 gb:M19141.1
1421751_a_at	1205.6	P	0.00024	-1.7	-3.25	D	0.99998	2e-05	gb:NM_021526.1 /DB_XREF=gi:10946951 /GEN=Poh1-pending /FEA=FLmRNA /CNT=2 /TID=Mm.27933.1 /TIER=FL /STK=2 /UG=Mm.27933 /LL=59029 /DEF=Mus musculus 26S proteasome-associated pad1 homolog (Poh1-pending), mRNA. /PROD=26S proteasome-associated pad1 homolog /FL=gb:NM_021526.1
1422479_at	143.5	M	0.05615	-1.7	-3.25	D	0.99945	0.00055	gb:NM_019811.1 /DB_XREF=gi:9790020 /GEN=Acas1 /FEA=FLmRNA /CNT=154 /TID=Mm.22719.1 /TIER=FL+Stack /STK=76 /UG=Mm.22719 /LL=60525 /DEF=Mus musculus acetyl-Coenzyme A synthetase 1 (AMP forming) (Acas1), mRNA. /PROD=acetyl-Coenzyme A synthetase 1 (AMP forming) /FL=gb:AF216873.1 gb:NM_019811.1
1422492_at	66.5	P	0.00293	-1.7	-3.25	D	0.99951	0.00049	gb:NM_007757.1 /DB_XREF=gi:6681006 /GEN=Cpo /FEA=FLmRNA /CNT=159 /TID=Mm.35820.1 /TIER=FL+Stack /STK=72 /UG=Mm.35820 /LL=12892 /DEF=Mus musculus coproporphyrinogen oxidase (Cpo), mRNA. /PROD=coproporphyrinogen oxidase /FL=gb:BC017680.1 gb:NM_007757.1 gb:D16333.1
1422542_at	44.7	A	0.27417	-1.7	-3.25	D	0.99914	0.00087	gb:NM_011823.1 /DB_XREF=gi:6754053 /GEN=Gpr34 /FEA=FLmRNA /CNT=58 /TID=Mm.89979.1 /TIER=FL+Stack /STK=41 /UG=Mm.89979 /LL=23890 /DEF=Mus musculus G protein-coupled receptor 34 (Gpr34), mRNA. /PROD=G protein-coupled receptor 34 /FL=gb:NM_011823.1
1422567_at	107.3	P	0.01416	-1.7	-3.25	D	0.99965	0.00035	gb:NM_022018.1 /DB_XREF=gi:11528503 /GEN=Niban /FEA=FLmRNA /CNT=58 /TID=Mm.157700.1 /TIER=FL+Stack /STK=34 /UG=Mm.157700 /LL=63913 /DEF=Mus musculus niban protein (Niban), mRNA. /PROD=niban protein /FL=gb:NM_022018.1 gb:AB049355.1
1422595_s_at	107.8	A	0.09522	-1.7	-3.25	D	0.99979	0.00021	gb:NM_025679.1 /DB_XREF=gi:13385139 /GEN=5730470L24Rik /FEA=FLmRNA /CNT=106 /TID=Mm.40037.1 /TIER=FL+Stack /STK=29 /UG=Mm.40037 /LL=66641 /DEF=Mus musculus RIKEN cDNA 5730470L24 gene (5730470L24Rik), mRNA. /PROD=RIKEN cDNA 5730470L24 /FL=gb:NM_025679.1 gb:BC004090.1
1422697_s_at	283.1	P	0.00293	-1.7	-3.25	D	0.99938	0.00062	gb:BG071917 /DB_XREF=gi:12554486 /DB_XREF=H3104F06-3 /CLONE=H3104F06 /FEA=FLmRNA /CNT=211 /TID=Mm.25059.1 /TIER=Stack /STK=39 /UG=Mm.25059 /LL=16468 /UG_GENE=jmj /UG_TITLE=jumonji /FL=gb:NM_021878.1
1422910_s_at	286.6	P	0.00024	-1.7	-3.25	D	0.99996	4e-05	gb:AU022584 /DB_XREF=gi:3387559 /DB_XREF=AU022584 /CLONE=J0416H06 /FEA=FLmRNA /CNT=34 /TID=Mm.219634.1 /TIER=Stack /STK=9 /UG=Mm.219634 /LL=67241 /UG_GENE=2810489L22Rik /UG_TITLE=RIKEN cDNA 2810489L22 gene /FL=gb:NM_026052.1
1423034_at	226	P	0.00122	-1.7	-3.25	D	0.99981	0.00019	gb:AK004219.1 /DB_XREF=gi:12835323 /FEA=FLmRNA /CNT=228 /TID=Mm.27670.1 /TIER=Stack /STK=143 /UG=Mm.27670 /LL=68102 /UG_GENE=4831443O22Rik /UG_TITLE=RIKEN cDNA 4831443O22 gene /DEF=Mus musculus 18 days embryo whole body cDNA, RIKEN full-length enriched library, clone:1110050H17:related to CG11024 PROTEIN, full insert sequence. /FL=gb:NM_026559.1
1423057_at	1149.6	P	0.00195	-1.7	-3.25	D	0.99969	0.00031	gb:BG175066 /DB_XREF=gi:12681769 /DB_XREF=602336276F1 /CLONE=IMAGE:4459434 /FEA=FLmRNA /CNT=481 /TID=Mm.3529.1 /TIER=Stack /STK=79 /UG=Mm.3529 /LL=12343 /UG_GENE=Cappa2 /UG_TITLE=capping protein alpha 2 /FL=gb:NM_007604.1 gb:U16741.1
1423079_a_at	4282.4	P	0.00024	-1.7	-3.25	D	0.99998	2e-05	gb:AK002902.1 /DB_XREF=gi:12833227 /FEA=FLmRNA /CNT=263 /TID=Mm.6932.1 /TIER=Stack /STK=59 /UG=Mm.6932 /LL=67952 /UG_GENE=1810060K07Rik /UG_TITLE=RIKEN cDNA 1810060K07 gene /DEF=Mus musculus adult male kidney cDNA, RIKEN full-length enriched library, clone:0610042C04:homolog to OUTER MEMBRANE RECEPTOR TOM20, full insert sequence. /FL=gb:BC002087.1 gb:NM_024214.1
1423089_at	101.4	A	0.17139	-1.7	-3.25	D	0.99993	7e-05	gb:AK017725.1 /DB_XREF=gi:12857113 /GEN=Tmod3 /FEA=FLmRNA /CNT=227 /TID=Mm.38445.1 /TIER=Stack /STK=17 /UG=Mm.38445 /LL=50875 /UG_TITLE=tropomodulin 3 /DEF=Mus musculus 8 days embryo whole body cDNA, RIKEN full-length enriched library, clone:5730493J03:tropomodulin 3, full insert sequence. /FL=gb:NM_016963.1 gb:AF237630.1 gb:AF177172.1
1423120_at	315.9	P	0.00073	-1.7	-3.25	D	0.99985	0.00015	gb:AK004972.1 /DB_XREF=gi:12836560 /FEA=FLmRNA /CNT=174 /TID=Mm.28366.1 /TIER=Stack /STK=48 /UG=Mm.28366 /LL=15925 /UG_GENE=Ide /UG_TITLE=insulin degrading enzyme /DEF=Mus musculus adult male liver cDNA, RIKEN full-length enriched library, clone:1300012G03:insulin degrading enzyme, full insert sequence. /FL=gb:NM_031156.1
1423432_at	173.2	P	0.00073	-1.7	-3.25	D	0.99998	2e-05	gb:BB425239 /DB_XREF=gi:16423572 /DB_XREF=BB425239 /CLONE=C530045M18 /FEA=FLmRNA /CNT=90 /TID=Mm.29882.1 /TIER=Stack /STK=28 /UG=Mm.29882 /LL=83811 /UG_GENE=Ndrp /UG_TITLE=neuronal differentiation related protein /FL=gb:NM_031879.1 gb:AB049460.1
1423747_a_at	1091.2	P	0.00024	-1.7	-3.25	D	0.99998	2e-05	gb:BC027196.1 /DB_XREF=gi:20071133 /FEA=FLmRNA /CNT=203 /TID=Mm.34411.1 /TIER=FL+Stack /STK=128 /UG=Mm.34411 /DEF=Mus musculus, Similar to pyruvate dehydrogenase kinase, isoenzyme 1, clone MGC:28719 IMAGE:4458562, mRNA, complete cds. /PROD=Similar to pyruvate dehydrogenase kinase,isoenzyme 1 /FL=gb:BC027196.1
1423759_a_at	330.5	P	0.00024	-1.7	-3.25	D	0.99998	2e-05	gb:BC020098.1 /DB_XREF=gi:18044878 /FEA=FLmRNA /CNT=197 /TID=Mm.29049.1 /TIER=FL+Stack /STK=125 /UG=Mm.29049 /LL=68944 /UG_GENE=1190006A08Rik /DEF=Mus musculus, putative membrane protein, clone MGC:28362 IMAGE:4019484, mRNA, complete cds. /PROD=putative membrane protein /FL=gb:BC020098.1 gb:BC011457.1 gb:BC019761.1
1423780_at	175.6	P	0.00073	-1.7	-3.25	D	0.99981	0.00019	gb:BC003914.1 /DB_XREF=gi:13278135 /FEA=FLmRNA /CNT=240 /TID=Mm.4290.1 /TIER=FL+Stack /STK=114 /UG=Mm.4290 /DEF=Mus musculus, Similar to 3-hydroxyisobutyrate dehydrogenase, clone MGC:7270 IMAGE:3484897, mRNA, complete cds. /PROD=Similar to 3-hydroxyisobutyrate dehydrogenase /FL=gb:BC003914.1
1423815_at	89.1	A	0.11157	-1.7	-3.25	D	0.99951	0.00049	gb:BC018291.1 /DB_XREF=gi:17390685 /FEA=FLmRNA /CNT=207 /TID=Mm.29810.1 /TIER=FL+Stack /STK=100 /UG=Mm.29810 /LL=68057 /UG_GENE=2600001H07Rik /DEF=Mus musculus, RIKEN cDNA 2600001H07 gene, clone MGC:19051 IMAGE:4190167, mRNA, complete cds. /PROD=RIKEN cDNA 2600001H07 gene /FL=gb:BC018291.1
1423857_at	204.1	A	0.19458	-1.7	-3.25	D	0.99997	3e-05	gb:BC004614.1 /DB_XREF=gi:13435487 /FEA=FLmRNA /CNT=176 /TID=Mm.26614.1 /TIER=FL+Stack /STK=89 /UG=Mm.26614 /LL=69516 /UG_GENE=2310001L22Rik /DEF=Mus musculus, RIKEN cDNA 2310001L22 gene, clone MGC:7981 IMAGE:3585410, mRNA, complete cds. /PROD=RIKEN cDNA 2310001L22 gene /FL=gb:BC004614.1
1423861_at	39	A	0.19458	-1.7	-3.25	D	0.99969	0.00031	gb:BC016134.1 /DB_XREF=gi:16359357 /FEA=FLmRNA /CNT=159 /TID=Mm.34351.1 /TIER=FL+Stack /STK=89 /UG=Mm.34351 /DEF=Mus musculus, Similar to hypothetical protein FLJ13187, clone MGC:28979 IMAGE:4503757, mRNA, complete cds. /PROD=Similar to hypothetical protein FLJ13187 /FL=gb:BC016134.1
1424012_at	39.9	A	0.06763	-1.7	-3.25	D	0.99923	0.00077	gb:BC004773.1 /DB_XREF=gi:13435845 /FEA=FLmRNA /CNT=86 /TID=Mm.32565.1 /TIER=FL+Stack /STK=64 /UG=Mm.32565 /LL=78802 /UG_GENE=4930506L13Rik /DEF=Mus musculus, Similar to RIKEN cDNA 2510042P03 gene, clone MGC:7152 IMAGE:3256753, mRNA, complete cds. /PROD=Similar to RIKEN cDNA 2510042P03 gene /FL=gb:BC004773.1
1424014_at	83.1	P	0.00024	-1.7	-3.25	D	0.99903	0.00097	gb:BC003932.1 /DB_XREF=gi:13278177 /FEA=FLmRNA /CNT=117 /TID=Mm.181894.1 /TIER=FL+Stack /STK=63 /UG=Mm.181894 /LL=67278 /UG_GENE=2900092E17Rik /DEF=Mus musculus, clone MGC:7316 IMAGE:3485982, mRNA, complete cds. /PROD=Unknown (protein for MGC:7316) /FL=gb:BC003932.1
1424049_at	135.2	P	0.0376	-1.7	-3.25	D	0.99998	2e-05	gb:BC027203.1 /DB_XREF=gi:20070667 /FEA=FLmRNA /CNT=99 /TID=Mm.29681.1 /TIER=FL+Stack /STK=59 /UG=Mm.29681 /LL=77809 /UG_GENE=A930011F22Rik /DEF=Mus musculus, RIKEN cDNA A930011F22 gene, clone MGC:12118 IMAGE:3710091, mRNA, complete cds. /PROD=RIKEN cDNA A930011F22 gene /FL=gb:BC027203.1
1424091_at	50.1	P	0.0376	-1.7	-3.25	D	0.99987	0.00013	gb:BC010277.1 /DB_XREF=gi:16307458 /FEA=FLmRNA /CNT=169 /TID=Mm.4086.1 /TIER=FL+Stack /STK=54 /UG=Mm.4086 /DEF=Mus musculus, Similar to RIKEN cDNA 1200003I07 gene, clone MGC:8009 IMAGE:3586128, mRNA, complete cds. /PROD=Similar to RIKEN cDNA 1200003I07 gene /FL=gb:BC010277.1
1424145_at	49.5	P	0.04614	-1.7	-3.25	D	0.99985	0.00015	gb:BC016636.1 /DB_XREF=gi:16741673 /FEA=FLmRNA /CNT=69 /TID=Mm.40036.1 /TIER=FL+Stack /STK=50 /UG=Mm.40036 /DEF=Mus musculus, clone MGC:6855 IMAGE:2650633, mRNA, complete cds. /PROD=Unknown (protein for MGC:6855) /FL=gb:BC016636.1
1424147_at	435.6	P	0.01416	-1.7	-3.25	D	0.99998	2e-05	gb:BC025552.1 /DB_XREF=gi:19344045 /FEA=FLmRNA /CNT=97 /TID=Mm.22626.1 /TIER=FL+Stack /STK=49 /UG=Mm.22626 /DEF=Mus musculus, Similar to chromosome 14 open reading frame 3, clone MGC:36589 IMAGE:5320590, mRNA, complete cds. /PROD=Similar to chromosome 14 open reading frame 3 /FL=gb:BC025552.1
1424160_at	235.4	P	0.00195	-1.7	-3.25	D	0.99998	2e-05	gb:BC027160.1 /DB_XREF=gi:20071767 /FEA=FLmRNA /CNT=107 /TID=Mm.144218.1 /TIER=FL+Stack /STK=48 /UG=Mm.144218 /LL=66248 /UG_GENE=1500026A19Rik /DEF=Mus musculus, RIKEN cDNA 1500026A19 gene, clone MGC:36937 IMAGE:4946430, mRNA, complete cds. /PROD=RIKEN cDNA 1500026A19 gene /FL=gb:BC027160.1
1424237_at	143	A	0.09522	-1.7	-3.25	D	0.99969	0.00031	gb:BC003941.1 /DB_XREF=gi:13278204 /FEA=FLmRNA /CNT=88 /TID=Mm.18048.1 /TIER=FL+Stack /STK=43 /UG=Mm.18048 /DEF=Mus musculus, Similar to zinc finger protein ANC_2H01, clone MGC:7348 IMAGE:3487151, mRNA, complete cds. /PROD=Similar to zinc finger protein ANC_2H01 /FL=gb:BC003941.1
1424243_at	149.5	P	0.03027	-1.7	-3.25	D	0.99985	0.00015	gb:BC016198.1 /DB_XREF=gi:16740630 /FEA=FLmRNA /CNT=132 /TID=Mm.25455.1 /TIER=FL+Stack /STK=43 /UG=Mm.25455 /DEF=Mus musculus, clone MGC:27606 IMAGE:4503404, mRNA, complete cds. /PROD=Unknown (protein for MGC:27606) /FL=gb:BC016198.1
1424253_at	188.5	P	0.0376	-1.7	-3.25	D	0.99945	0.00055	gb:AK018570.1 /DB_XREF=gi:12858340 /FEA=FLmRNA /CNT=179 /TID=Mm.25632.1 /TIER=Stack /STK=57 /UG=Mm.25632 /LL=67726 /UG_GENE=9030624B09Rik /UG_TITLE=RIKEN cDNA 9030624B09 gene /DEF=Mus musculus adult male colon cDNA, RIKEN full-length enriched library, clone:9030624B09:homolog to HYPOTHETICAL 55.5 KDA PROTEIN, full insert sequence. /FL=gb:BC019518.1
1424255_at	764.3	P	0.00024	-1.7	-3.25	D	0.99976	0.00024	gb:BC007132.1 /DB_XREF=gi:13938031 /FEA=FLmRNA /CNT=132 /TID=Mm.460.1 /TIER=FL+Stack /STK=42 /UG=Mm.460 /LL=20924 /UG_GENE=Supt5h /DEF=Mus musculus, Similar to suppressor of Ty (S.cerevisiae) 5 homolog, clone MGC:5821 IMAGE:3496691, mRNA, complete cds. /PROD=Similar to suppressor of Ty (S.cerevisiae) 5homolog /FL=gb:U88539.1 gb:BC007132.1
1424275_s_at	96.5	P	0.01074	-1.7	-3.25	D	0.99983	0.00017	gb:BC020156.1 /DB_XREF=gi:18043652 /FEA=FLmRNA /CNT=98 /TID=Mm.794.1 /TIER=FL+Stack /STK=41 /UG=Mm.794 /DEF=Mus musculus, Similar to hypothetical gene MGC1127, clone MGC:28380 IMAGE:4021570, mRNA, complete cds. /PROD=Similar to hypothetical gene MGC1127 /FL=gb:BC020156.1
1424327_at	119.5	P	0.03027	-1.7	-3.25	D	0.99998	2e-05	gb:BC006736.1 /DB_XREF=gi:13879509 /FEA=FLmRNA /CNT=58 /TID=Mm.182195.1 /TIER=FL+Stack /STK=37 /UG=Mm.182195 /LL=75430 /UG_GENE=3200002M19Rik /DEF=Mus musculus, DKFZP564M082 protein, clone MGC:11592 IMAGE:3964006, mRNA, complete cds. /PROD=DKFZP564M082 protein /FL=gb:BC006736.1
1424636_at	110.9	A	0.14966	-1.7	-3.25	D	0.99989	0.00011	gb:AK011721.1 /DB_XREF=gi:12848026 /FEA=FLmRNA /CNT=169 /TID=Mm.22109.1 /TIER=Stack /STK=52 /UG=Mm.22109 /LL=67163 /UG_GENE=2610204L23Rik /UG_TITLE=RIKEN cDNA 2610204L23 gene /DEF=Mus musculus 10 days embryo whole body cDNA, RIKEN full-length enriched library, clone:2610039G03:homolog to GK001, full insert sequence. /FL=gb:AB040489.1
1424686_at	108.7	P	0.02393	-1.7	-3.25	D	0.99976	0.00024	gb:BC003942.1 /DB_XREF=gi:13278207 /FEA=FLmRNA /CNT=87 /TID=Mm.37505.1 /TIER=FL+Stack /STK=19 /UG=Mm.37505 /DEF=Mus musculus, Similar to hypothetical protein FLJ22087, clone MGC:7349 IMAGE:3487155, mRNA, complete cds. /PROD=Similar to hypothetical protein FLJ22087 /FL=gb:BC003942.1
1424810_at	58.2	P	0.00122	-1.7	-3.25	D	0.99996	4e-05	gb:BC005776.1 /DB_XREF=gi:13543220 /FEA=FLmRNA /CNT=29 /TID=Mm.220939.1 /TIER=FL+Stack /STK=15 /UG=Mm.220939 /DEF=Mus musculus, clone MGC:12010 IMAGE:3602776, mRNA, complete cds. /PROD=Unknown (protein for MGC:12010) /FL=gb:BC005776.1
1425149_a_at	582.4	P	0.00024	-1.7	-3.25	D	0.99965	0.00035	gb:BC006578.1 /DB_XREF=gi:13879221 /FEA=FLmRNA /CNT=22 /TID=Mm.30709.2 /TIER=FL /STK=5 /UG=Mm.30709 /LL=67466 /UG_GENE=Pdcl /DEF=Mus musculus, RIKEN cDNA 1200011E13 gene, clone MGC:6407 IMAGE:3586612, mRNA, complete cds. /PROD=RIKEN cDNA 1200011E13 gene /FL=gb:BC006578.1
1425550_a_at	511.5	P	0.00122	-1.7	-3.25	D	0.99981	0.00019	gb:BC005697.1 /DB_XREF=gi:13543038 /FEA=FLmRNA /CNT=21 /TID=Mm.30039.1 /TIER=FL /STK=1 /UG=Mm.30039 /LL=19084 /UG_GENE=Prkar1a /DEF=Mus musculus, protein kinase, cAMP dependent regulatory, type 1, alpha, clone MGC:11864 IMAGE:3597765, mRNA, complete cds. /PROD=protein kinase, cAMP dependent regulatory, type1, alpha /FL=gb:BC005697.1
1425603_at	412.9	P	0.00024	-1.7	-3.25	D	0.99973	0.00027	gb:BC006049.1 /DB_XREF=gi:13543803 /FEA=FLmRNA /CNT=14 /TID=Mm.153276.1 /TIER=FL /STK=1 /UG=Mm.153276 /DEF=Mus musculus, clone MGC:8197 IMAGE:3590741, mRNA, complete cds. /PROD=Unknown (protein for MGC:8197) /FL=gb:BC006049.1
1425674_a_at	504.1	P	0.0376	-1.7	-3.25	D	0.99992	8e-05	gb:BC016544.1 /DB_XREF=gi:16741451 /FEA=FLmRNA /CNT=10 /TID=Mm.1985.1 /TIER=FL /STK=1 /UG=Mm.1985 /LL=68991 /UG_GENE=1500011L16Rik /DEF=Mus musculus, Similar to RIKEN cDNA 2610101M12 gene, clone MGC:27889 IMAGE:3497878, mRNA, complete cds. /PROD=Similar to RIKEN cDNA 2610101M12 gene /FL=gb:BC016544.1
1426410_at	70.3	A	0.33447	-1.7	-3.25	D	0.99987	0.00013	gb:AV086243 /DB_XREF=gi:16381343 /DB_XREF=AV086243 /CLONE=2310020L23 /FEA=FLmRNA /CNT=122 /TID=Mm.12775.1 /TIER=Stack /STK=26 /UG=Mm.12775 /UG_TITLE=Mus musculus, Similar to pyruvate dehydrogenase kinase, isoenzyme 3, clone MGC:6383 IMAGE:3500763, mRNA, complete cds /FL=gb:BC008126.1
1426453_at	156.7	P	0.00024	-1.7	-3.25	D	0.99987	0.00013	gb:AW763881 /DB_XREF=gi:7695826 /DB_XREF=ur67a09.x1 /CLONE=IMAGE:3155320 /FEA=FLmRNA /CNT=138 /TID=Mm.41933.1 /TIER=Stack /STK=15 /UG=Mm.41933 /LL=69617 /UG_GENE=2310012C15Rik /UG_TITLE=RIKEN cDNA 2310012C15 gene /FL=gb:BC006917.1
1426527_at	144.1	A	0.11157	-1.7	-3.25	D	0.99989	0.00011	gb:AK019829.1 /DB_XREF=gi:12860184 /FEA=FLmRNA /CNT=73 /TID=Mm.30534.1 /TIER=Stack /STK=36 /UG=Mm.30534 /LL=68276 /UG_GENE=4930584N22Rik /UG_TITLE=RIKEN cDNA 4930584N22 gene /DEF=Mus musculus adult male testis cDNA, RIKEN full-length enriched library, clone:4930584N22:homolog to CDNA FLJ13949 FIS, CLONE Y79AA1001041, full insert sequence. /FL=gb:BC023109.1
1426651_at	110	P	0.04614	-1.7	-3.25	D	0.99969	0.00031	gb:AK007652.1 /DB_XREF=gi:12841328 /FEA=mRNA /CNT=191 /TID=Mm.28039.1 /TIER=Stack /STK=158 /UG=Mm.28039 /LL=69163 /UG_GENE=1810030E18Rik /UG_TITLE=RIKEN cDNA 1810030E18 gene /DEF=Mus musculus 10 day old male pancreas cDNA, RIKEN full-length enriched library, clone:1810030E18:homolog to MITOCHONDRIAL 39S RIBOSOMAL PROTEIN L45 (MRP-L45), full insert sequence.
1426735_at	109.9	P	0.00586	-1.7	-3.25	D	0.99983	0.00017	gb:AW553435 /DB_XREF=gi:7198858 /DB_XREF=L0227B04-3 /CLONE=L0227B04 /FEA=mRNA /CNT=164 /TID=Mm.29999.1 /TIER=Stack /STK=81 /UG=Mm.29999 /UG_TITLE=Mus musculus, clone IMAGE:3982770, mRNA, partial cds
1426741_a_at	209.1	P	0.00293	-1.7	-3.25	D	0.99996	4e-05	gb:BB108987 /DB_XREF=gi:15408009 /DB_XREF=BB108987 /CLONE=9530015G04 /FEA=mRNA /CNT=118 /TID=Mm.30965.1 /TIER=Stack /STK=80 /UG=Mm.30965 /UG_TITLE=Mus musculus, Similar to KIAA0971 protein, clone IMAGE:3603187, mRNA, partial cds
1426762_s_at	337.4	P	0.02393	-1.7	-3.25	D	0.99998	2e-05	gb:AK007763.1 /DB_XREF=gi:12841516 /FEA=mRNA /CNT=134 /TID=Mm.28540.1 /TIER=Stack /STK=73 /UG=Mm.28540 /LL=99982 /UG_GENE=1810043O07Rik /UG_TITLE=RIKEN cDNA 1810043O07 gene /DEF=Mus musculus 10 day old male pancreas cDNA, RIKEN full-length enriched library, clone:1810043O07:homolog to KIAA0601 PROTEIN (FRAGMENT), full insert sequence.
1426904_s_at	278.7	P	0.00806	-1.7	-3.25	D	0.99991	9e-05	gb:AV114239 /DB_XREF=gi:16382179 /DB_XREF=AV114239 /CLONE=2610030F24 /FEA=mRNA /CNT=225 /TID=Mm.21762.1 /TIER=Stack /STK=40 /UG=Mm.21762 /LL=66861 /UG_GENE=1200006L06Rik /UG_TITLE=RIKEN cDNA 1200006L06 gene
1426905_a_at	409.1	P	0.00024	-1.7	-3.25	D	0.99987	0.00013	gb:BB483613 /DB_XREF=gi:16441061 /DB_XREF=BB483613 /CLONE=D430021F16 /FEA=mRNA /CNT=225 /TID=Mm.21762.1 /TIER=Stack /STK=23 /UG=Mm.21762 /LL=66861 /UG_GENE=1200006L06Rik /UG_TITLE=RIKEN cDNA 1200006L06 gene
1426946_at	188.3	P	0.00122	-1.7	-3.25	D	0.99996	4e-05	gb:AW536621 /DB_XREF=gi:7179038 /DB_XREF=G0106F12-3 /CLONE=G0106F12 /FEA=mRNA /CNT=273 /TID=Mm.151329.1 /TIER=Stack /STK=39 /UG=Mm.151329 /LL=70572 /UG_GENE=Kpnb3 /UG_TITLE=karyopherin (importin) beta 3
1426956_a_at	627.5	P	0.00024	-1.7	-3.25	D	0.99973	0.00027	gb:AJ414734.1 /DB_XREF=gi:16754835 /GEN=53BP1 /FEA=mRNA /CNT=76 /TID=Mm.25231.1 /TIER=Stack /STK=33 /UG=Mm.25231 /LL=27223 /DEF=Mus musculus mRNA for 53BP1 protein. /PROD=53BP1 protein
1427011_a_at	300.9	P	0.00024	-1.7	-3.25	D	0.9999	0.0001	gb:AW107959 /DB_XREF=gi:6078759 /DB_XREF=um24h10.x1 /CLONE=IMAGE:2225539 /FEA=mRNA /CNT=68 /TID=Mm.20522.1 /TIER=Stack /STK=25 /UG=Mm.20522 /LL=14768 /UG_GENE=Lancl1 /UG_TITLE=LanC (bacterial lantibiotic synthetase component C)-like
1427773_a_at	238.1	P	0.01074	-1.7	-3.25	D	0.99965	0.00035	gb:L40934.1 /DB_XREF=gi:722666 /GEN=rab6 /FEA=mRNA /CNT=1 /TID=Mm.22473.2 /TIER=ConsEnd /STK=0 /UG=Mm.22473 /LL=14470 /DEF=Mus musculus rab6rab5-associated protein (rab6) mRNA, partial cds. /PROD=rab6rab5-associated protein
1427914_a_at	606.2	P	0.00024	-1.7	-3.25	D	0.99998	2e-05	gb:BB867395 /DB_XREF=gi:17113605 /DB_XREF=BB867395 /CLONE=G4D0007K18 /FEA=mRNA /CNT=88 /TID=Mm.176927.2 /TIER=Stack /STK=24 /UG=Mm.176927 /LL=67923 /UG_GENE=2610301I15Rik /UG_TITLE=RIKEN cDNA 2610301I15 gene
1427934_at	140.8	A	0.06763	-1.7	-3.25	D	0.99989	0.00011	gb:BB284695 /DB_XREF=gi:16401433 /DB_XREF=BB284695 /CLONE=A930106K21 /FEA=mRNA /CNT=68 /TID=Mm.1182.1 /TIER=Stack /STK=17 /UG=Mm.1182 /UG_TITLE=Mus musculus, Similar to hypothetical protein dJ122O8.2, clone MGC:41400 IMAGE:1446940, mRNA, complete cds
1428248_at	165.7	P	0.00024	-1.7	-3.25	D	0.99981	0.00019	gb:AK005038.1 /DB_XREF=gi:12836682 /FEA=mRNA /CNT=101 /TID=Mm.116870.2 /TIER=Stack /STK=67 /UG=Mm.116870 /LL=74164 /UG_GENE=Nfx1 /UG_TITLE=nuclear transcription factor, X-box binding 1 /DEF=Mus musculus adult male liver cDNA, RIKEN full-length enriched library, clone:1300017N15:CYSTEINE-RICH PROTEIN NFX-1, full insert sequence.
1428475_at	597.7	P	0.00586	-1.7	-3.25	D	0.99998	2e-05	gb:BI152210 /DB_XREF=gi:14612211 /DB_XREF=602917609F1 /CLONE=IMAGE:5067915 /FEA=mRNA /CNT=97 /TID=Mm.181422.1 /TIER=Stack /STK=39 /UG=Mm.181422 /LL=66225 /UG_GENE=1190005P17Rik /UG_TITLE=RIKEN cDNA 1190005P17 gene
1428492_at	23.6	A	0.33447	-1.7	-3.25	D	0.99989	0.00011	gb:AK017557.1 /DB_XREF=gi:12856851 /FEA=mRNA /CNT=75 /TID=Mm.22213.1 /TIER=Stack /STK=12 /UG=Mm.22213 /LL=70520 /UG_GENE=5730414A08Rik /UG_TITLE=RIKEN cDNA 5730414A08 gene /DEF=Mus musculus 8 days embryo whole body cDNA, RIKEN full-length enriched library, clone:5730414A08:SCP-like extracellular protein containing protein, full insert sequence.
1428797_at	238.6	P	0.00195	-1.7	-3.25	D	0.99945	0.00055	gb:AK010304.1 /DB_XREF=gi:12845647 /FEA=mRNA /CNT=35 /TID=Mm.24616.1 /TIER=Stack /STK=21 /UG=Mm.24616 /LL=66083 /UG_GENE=0610039J04Rik /UG_TITLE=RIKEN cDNA 0610039J04 gene /DEF=Mus musculus ES cells cDNA, RIKEN full-length enriched library, clone:2400009A05:homolog to CDNA: FLJ21148 FIS, CLONE CAS09413, full insert sequence.
1429039_s_at	113.9	A	0.21948	-1.7	-3.25	D	0.99951	0.00049	gb:BI904336 /DB_XREF=gi:16166600 /DB_XREF=603167126F1 /CLONE=IMAGE:5254998 /FEA=mRNA /CNT=93 /TID=Mm.29901.1 /TIER=ConsEnd /STK=0 /UG=Mm.29901 /LL=66498 /UG_GENE=1500034J01Rik /UG_TITLE=RIKEN cDNA 1500034J01 gene
1429782_at	72.5	A	0.11157	-1.7	-3.25	D	0.99969	0.00031	gb:AK013899.1 /DB_XREF=gi:12851448 /FEA=mRNA /CNT=16 /TID=Mm.22195.2 /TIER=Stack /STK=8 /UG=Mm.22195 /LL=14790 /UG_GENE=Grcc10 /UG_TITLE=gene rich cluster, C10 gene /DEF=Mus musculus 12 days embryo head cDNA, RIKEN full-length enriched library, clone:3010025G03:U7 small nuclear RNA, full insert sequence.
1431003_a_at	168.3	P	0.00415	-1.7	-3.25	D	0.99998	2e-05	gb:AK003268.1 /DB_XREF=gi:12833831 /FEA=mRNA /CNT=19 /TID=Mm.10374.2 /TIER=ConsEnd /STK=0 /UG=Mm.10374 /LL=67513 /UG_GENE=2610002J02Rik /UG_TITLE=RIKEN cDNA 2610002J02 gene /DEF=Mus musculus 18 days embryo whole body cDNA, RIKEN full-length enriched library, clone:1110002A01:hypothetical protein, full insert sequence.
1432016_a_at	426.5	P	0.00073	-1.7	-3.25	D	0.99973	0.00027	gb:AK003393.1 /DB_XREF=gi:12834034 /FEA=mRNA /CNT=1 /TID=Mm.196043.2 /TIER=ConsEnd /STK=0 /UG=Mm.196043 /LL=67834 /UG_GENE=Idh3a /UG_TITLE=isocitrate dehydrogenase 3 (NAD+) alpha /DEF=Mus musculus 18 days embryo whole body cDNA, RIKEN full-length enriched library, clone:1110003P10:homolog to ISOCITRATE DEHYDROGENASESUBUNIT ALPHA, MITOCHONDRIAL PRECURSOR (EC 1.1.1.41) (ISOCITRIC DEHYDROGENASE) (NA…
1432444_a_at	147.3	P	0.00122	-1.7	-3.25	D	0.99931	0.00069	gb:AK012800.1 /DB_XREF=gi:12849782 /FEA=mRNA /CNT=1 /TID=Mm.33803.2 /TIER=ConsEnd /STK=0 /UG=Mm.33803 /LL=66266 /UG_GENE=1810011O16Rik /UG_TITLE=RIKEN cDNA 1810011O16 gene /DEF=Mus musculus 10, 11 days embryo whole body cDNA, RIKEN full-length enriched library, clone:2810024J04:homolog to CDNA FLJ20578 FIS, CLONE REC00607, full insert sequence.
1433476_at	293.8	P	0.00586	-1.7	-3.25	D	0.99945	0.00055	gb:BG075168 /DB_XREF=gi:12557737 /DB_XREF=H3144A09-3 /CLONE=H3144A09 /FEA=EST /CNT=218 /TID=Mm.28422.1 /TIER=Stack /STK=145 /UG=Mm.28422 /LL=97863 /UG_GENE=C78339 /UG_TITLE=expressed sequence C78339
1433534_a_at	1641.1	P	0.00024	-1.7	-3.25	D	0.99998	2e-05	gb:AV172084 /DB_XREF=gi:5378522 /DB_XREF=AV172084 /CLONE=3300003J04 /FEA=EST /CNT=106 /TID=Mm.3670.3 /TIER=Stack /STK=104 /UG=Mm.3670 /LL=12461 /UG_GENE=Cct2 /UG_TITLE=chaperonin subunit 2 (beta)
1433636_at	129.3	P	0.01856	-1.7	-3.25	D	0.99989	0.00011	gb:BF228328 /DB_XREF=gi:11136423 /DB_XREF=uz42h10.x1 /CLONE=IMAGE:3671779 /FEA=EST /CNT=119 /TID=Mm.25269.1 /TIER=Stack /STK=79 /UG=Mm.25269 /LL=30907 /UG_GENE=AA408648 /UG_TITLE=EST AA408648
1433829_a_at	1838.5	P	0.00024	-1.7	-3.25	D	0.99998	2e-05	gb:C88150 /DB_XREF=gi:2920107 /DB_XREF=C88150 /CLONE=J0257F02 /FEA=EST /CNT=141 /TID=Mm.16767.2 /TIER=Stack /STK=14 /UG=Mm.16767 /LL=53379 /UG_GENE=Hnrpa2b1 /UG_TITLE=heterogeneous nuclear ribonucleoprotein A2B1
1434612_s_at	194.9	P	0.00293	-1.7	-3.25	D	0.99998	2e-05	gb:BQ032471 /DB_XREF=gi:19767750 /DB_XREF=UI-1-CF0-ape-h-04-0-UI.s1 /CLONE=UI-1-CF0-ape-h-04-0-UI /FEA=EST /CNT=85 /TID=Mm.23879.1 /TIER=Stack /STK=28 /UG=Mm.23879 /LL=100752 /UG_GENE=AI849128 /UG_TITLE=expressed sequence AI849128
1434704_at	396.8	P	0.00024	-1.7	-3.25	D	0.99973	0.00027	gb:BB529352 /DB_XREF=gi:16445589 /DB_XREF=BB529352 /CLONE=E030001I07 /FEA=EST /CNT=56 /TID=Mm.25715.1 /TIER=Stack /STK=26 /UG=Mm.25715 /LL=100947 /UG_GENE=AW226533 /UG_TITLE=expressed sequence AW226533
1434854_a_at	4307.5	P	0.00073	-1.7	-3.25	D	0.99965	0.00035	gb:BB000887 /DB_XREF=gi:7840815 /DB_XREF=BB000887 /CLONE=2700052M12 /FEA=EST /CNT=27 /TID=Mm.39130.3 /TIER=Stack /STK=24 /UG=Mm.39130 /LL=67097 /UG_GENE=2210402A09Rik /UG_TITLE=RIKEN cDNA 2210402A09 gene
1435362_at	397	P	0.00073	-1.7	-3.25	D	0.99976	0.00024	gb:BB026073 /DB_XREF=gi:16257964 /DB_XREF=BB026073 /CLONE=5330431H03 /FEA=EST /CNT=27 /TID=Mm.31178.2 /TIER=Stack /STK=17 /UG=Mm.31178 /LL=68441 /UG_GENE=1300010C19Rik /UG_TITLE=RIKEN cDNA 1300010C19 gene
1435526_at	151.5	P	0.00122	-1.7	-3.25	D	0.9999	0.0001	gb:BM248600 /DB_XREF=gi:17883870 /DB_XREF=K0819C07-3 /CLONE=K0819C07 /FEA=EST /CNT=61 /TID=Mm.220916.3 /TIER=Stack /STK=15 /UG=Mm.220916 /UG_TITLE=Mus musculus, clone MGC:6357 IMAGE:3493883, mRNA, complete cds
1435534_a_at	1119.7	P	0.00024	-1.7	-3.25	D	0.99992	8e-05	gb:BF228097 /DB_XREF=gi:11136192 /DB_XREF=uz39g01.x1 /CLONE=IMAGE:3671472 /FEA=EST /CNT=31 /TID=Mm.6932.2 /TIER=Stack /STK=15 /UG=Mm.6932 /LL=67952 /UG_GENE=1810060K07Rik /UG_TITLE=RIKEN cDNA 1810060K07 gene
1435803_a_at	482.1	P	0.00024	-1.7	-3.25	D	0.99998	2e-05	gb:BM120823 /DB_XREF=gi:17088849 /DB_XREF=L0944E09-3 /CLONE=L0944E09 /FEA=EST /CNT=25 /TID=Mm.21569.5 /TIER=Stack /STK=13 /UG=Mm.21569 /LL=26987 /UG_GENE=2700069E09Rik /UG_TITLE=RIKEN cDNA 2700069E09 gene
1436269_s_at	157.5	A	0.36621	-1.7	-3.25	D	0.99998	2e-05	gb:AW323050 /DB_XREF=gi:6757075 /DB_XREF=uo54g12.x1 /CLONE=IMAGE:2646406 /FEA=EST /CNT=11 /TID=Mm.21880.2 /TIER=Stack /STK=10 /UG=Mm.21880 /LL=64704 /UG_GENE=Prss25 /UG_TITLE=protease, serine, 25
1436885_a_at	388.8	P	0.00024	-1.7	-3.25	D	0.99997	3e-05	gb:BB700223 /DB_XREF=gi:16049047 /DB_XREF=BB700223 /CLONE=7420419A17 /FEA=EST /CNT=39 /TID=Mm.30136.3 /TIER=Stack /STK=39 /UG=Mm.30136 /LL=27967 /UG_GENE=D8Wsu96e /UG_TITLE=DNA segment, Chr 8, Wayne State University 96, expressed
1437016_x_at	526.4	P	0.00024	-1.7	-3.25	D	0.99998	2e-05	gb:BB233502 /DB_XREF=gi:8913357 /DB_XREF=BB233502 /CLONE=A630043P03 /FEA=EST /CNT=30 /TID=Mm.43152.3 /TIER=Stack /STK=30 /UG=Mm.43152 /LL=72065 /UG_GENE=2010200P20Rik /UG_TITLE=RIKEN cDNA 2010200P20 gene
1437039_at	114.2	P	0.00293	-1.7	-3.25	D	0.99981	0.00019	gb:BM119274 /DB_XREF=gi:17087300 /DB_XREF=L0923C05-3 /CLONE=L0923C05 /FEA=EST /CNT=92 /TID=Mm.130527.1 /TIER=Stack /STK=28 /UG=Mm.130527 /LL=98909 /UG_GENE=AI315723 /UG_TITLE=expressed sequence AI315723
1437044_a_at	431.7	P	0.00073	-1.7	-3.25	D	0.99995	5e-05	gb:BB241507 /DB_XREF=gi:8934253 /DB_XREF=BB241507 /CLONE=A630087A22 /FEA=EST /CNT=31 /TID=Mm.5031.3 /TIER=Stack /STK=28 /UG=Mm.5031 /LL=14466 /UG_GENE=Gba /UG_TITLE=acid beta glucosidase
1437194_x_at	256.8	P	0.00073	-1.7	-3.25	D	0.99995	5e-05	gb:BB252479 /DB_XREF=gi:8945225 /DB_XREF=BB252479 /CLONE=A730051K16 /FEA=EST /CNT=23 /TID=Mm.3094.2 /TIER=Stack /STK=23 /UG=Mm.3094 /LL=71735 /UG_GENE=1200011O22Rik /UG_TITLE=RIKEN cDNA 1200011O22 gene
1437216_at	71.5	P	0.00586	-1.7	-3.25	D	0.99961	0.00039	gb:BB498608 /DB_XREF=gi:16442100 /DB_XREF=BB498608 /CLONE=D630015J07 /FEA=EST /CNT=52 /TID=Mm.111789.1 /TIER=Stack /STK=22 /UG=Mm.111789 /LL=103855 /UG_GENE=AI848406 /UG_TITLE=expressed sequence AI848406
1437236_a_at	423.1	P	0.00024	-1.7	-3.25	D	0.99998	2e-05	gb:AV263718 /DB_XREF=gi:6251641 /DB_XREF=AV263718 /CLONE=4930440I15 /FEA=EST /CNT=22 /TID=Mm.171708.2 /TIER=Stack /STK=22 /UG=Mm.171708 /LL=65020 /UG_GENE=Zfp110 /UG_TITLE=zinc finger protein 110
1437331_a_at	760.3	P	0.00024	-1.7	-3.25	D	0.99998	2e-05	gb:AI987871 /DB_XREF=gi:5819665 /DB_XREF=um08b09.x1 /CLONE=IMAGE:2182457 /FEA=EST /CNT=21 /TID=Mm.30412.3 /TIER=Stack /STK=20 /UG=Mm.30412 /LL=78763 /UG_GENE=5430400P17Rik /UG_TITLE=RIKEN cDNA 5430400P17 gene
1437377_a_at	172	P	0.02393	-1.7	-3.25	D	0.99997	3e-05	gb:BB739221 /DB_XREF=gi:16142226 /DB_XREF=BB739221 /CLONE=F430112C03 /FEA=EST /CNT=20 /TID=Mm.39001.2 /TIER=Stack /STK=19 /UG=Mm.39001 /LL=68593 /UG_GENE=1110018N15Rik /UG_TITLE=RIKEN cDNA 1110018N15 gene
1437724_x_at	384	P	0.00024	-1.7	-3.25	D	0.99997	3e-05	gb:BB206460 /DB_XREF=gi:8871413 /DB_XREF=BB206460 /CLONE=A430075P20 /FEA=EST /CNT=15 /TID=Mm.1860.3 /TIER=Stack /STK=15 /UG=Mm.1860 /LL=18739 /UG_GENE=Pitpnm /UG_TITLE=phosphatidylinositol membrane-associated
1437851_x_at	753.8	P	0.00073	-1.7	-3.25	D	0.99998	2e-05	gb:BB214894 /DB_XREF=gi:8879847 /DB_XREF=BB214894 /CLONE=A530023K16 /FEA=EST /CNT=14 /TID=Mm.1951.4 /TIER=Stack /STK=14 /UG=Mm.1951 /LL=19826 /UG_GENE=Rnps1 /UG_TITLE=ribonucleic acid binding protein S1
1437945_x_at	2230.3	P	0.01416	-1.7	-3.25	D	0.99989	0.00011	gb:AA260459 /DB_XREF=gi:1896952 /DB_XREF=va94a04.r1 /CLONE=IMAGE:747054 /FEA=EST /CNT=14 /TID=Mm.3797.5 /TIER=Stack /STK=13 /UG=Mm.3797 /LL=53605 /UG_GENE=Nap1l1 /UG_TITLE=nucleosome assembly protein 1-like 1
1438215_at	80.1	P	0.00293	-1.7	-3.25	D	0.99995	5e-05	gb:BB517005 /DB_XREF=gi:16443146 /DB_XREF=BB517005 /CLONE=D830019K24 /FEA=EST /CNT=32 /TID=Mm.6787.4 /TIER=Stack /STK=11 /UG=Mm.6787 /LL=20383 /UG_GENE=Sfrs3 /UG_TITLE=splicing factor, arginineserine-rich 3 (SRp20)
1438360_x_at	1745.1	P	0.00024	-1.7	-3.25	D	0.99998	2e-05	gb:AV003169 /DB_XREF=gi:4780019 /DB_XREF=AV003169 /CLONE=0610025E15 /FEA=EST /CNT=11 /TID=Mm.658.7 /TIER=Stack /STK=11 /UG=Mm.658 /LL=11740 /UG_GENE=Slc25a5 /UG_TITLE=solute carrier family 25 (mitochondrial carrier; adenine nucleotide translocator), member 5
1438977_x_at	3065.5	P	0.00073	-1.7	-3.25	D	0.99983	0.00017	gb:AV045569 /DB_XREF=gi:4865234 /DB_XREF=AV045569 /CLONE=1700047H13 /FEA=EST /CNT=9 /TID=Mm.7521.8 /TIER=Stack /STK=9 /UG=Mm.7521 /LL=19384 /UG_GENE=Ran /UG_TITLE=RAN, member RAS oncogene family
1439049_at	108.8	P	0.00806	-1.7	-3.25	D	0.99903	0.00097	gb:BG229936 /DB_XREF=gi:12717440 /DB_XREF=mac24e11.x1 /CLONE=IMAGE:4000629 /FEA=EST /CNT=40 /TID=Mm.5915.2 /TIER=Stack /STK=8 /UG=Mm.5915 /LL=69740 /UG_GENE=2410012M04Rik /UG_TITLE=RIKEN cDNA 2410012M04 gene
1447947_at	35.5	A	0.09522	-1.7	-3.25	D	0.99903	0.00097	gb:BM220786 /DB_XREF=gi:17780996 /DB_XREF=C0945F05-3 /CLONE=C0945F05 /FEA=EST /CNT=18 /TID=Mm.25185.1 /TIER=ConsEnd /STK=1 /UG=Mm.25185 /LL=105110 /UG_GENE=AI035632 /UG_TITLE=expressed sequence AI035632
1448124_at	221.9	P	0.03027	-1.7	-3.25	D	0.99976	0.00024	gb:NM_010368.1 /DB_XREF=gi:6754097 /GEN=Gus-s /FEA=FLmRNA /CNT=240 /TID=Mm.3317.1 /TIER=FL+Stack /STK=190 /UG=Mm.3317 /LL=14927 /DEF=Mus musculus beta-glucuronidase structural (Gus-s), mRNA. /PROD=beta-glucuronidase structural /FL=gb:M63836.1 gb:M28541.1 gb:M28540.1 gb:NM_010368.1 gb:M19279.1 gb:J03047.1
1448151_at	285	P	0.00195	-1.7	-3.25	D	0.99983	0.00017	gb:BC016194.1 /DB_XREF=gi:16740618 /FEA=FLmRNA /CNT=261 /TID=Mm.119162.1 /TIER=FL+Stack /STK=167 /UG=Mm.119162 /LL=15568 /UG_GENE=Elavl1 /DEF=Mus musculus, clone MGC:27577 IMAGE:4487810, mRNA, complete cds. /PROD=Unknown (protein for MGC:27577) /FL=gb:U65735.1 gb:BC016194.1 gb:NM_010485.1
1448283_a_at	1143.1	P	0.00024	-1.7	-3.25	D	0.99997	3e-05	gb:NM_016682.1 /DB_XREF=gi:7709985 /GEN=Uble1b /FEA=FLmRNA /CNT=221 /TID=Mm.27560.1 /TIER=FL+Stack /STK=102 /UG=Mm.27560 /LL=50995 /DEF=Mus musculus ubiquitin-like 1 (sentrin) activating enzyme E1B (Uble1b), mRNA. /PROD=ubiquitin-like 1 (sentrin) activating enzymeE1B /FL=gb:U35833.1 gb:NM_016682.1
1448515_at	591.9	P	0.00586	-1.7	-3.25	D	0.99989	0.00011	gb:BC004615.1 /DB_XREF=gi:13435489 /FEA=FLmRNA /CNT=290 /TID=Mm.14644.1 /TIER=FL+Stack /STK=64 /UG=Mm.14644 /LL=22099 /UG_GENE=Tsn /DEF=Mus musculus, translin, clone MGC:6020 IMAGE:3585366, mRNA, complete cds. /PROD=translin /FL=gb:AF234179.1 gb:NM_011650.1 gb:BC004615.1
1448619_at	67.4	A	0.33447	-1.7	-3.25	D	0.99983	0.00017	gb:NM_007856.1 /DB_XREF=gi:6681178 /GEN=Dhcr7 /FEA=FLmRNA /CNT=100 /TID=Mm.182149.1 /TIER=FL+Stack /STK=53 /UG=Mm.182149 /LL=13360 /DEF=Mus musculus 7-dehydrocholesterol reductase (Dhcr7), mRNA. /PROD=7-dehydrocholesterol reductase /FL=gb:NM_007856.1 gb:AF057368.1 gb:BC006854.1
1448733_at	196.8	P	0.00024	-1.7	-3.25	D	0.99997	3e-05	gb:M64279.1 /DB_XREF=gi:192202 /GEN=bmi-1 /FEA=FLmRNA /CNT=201 /TID=Mm.7719.1 /TIER=FL+Stack /STK=43 /UG=Mm.7719 /LL=12151 /UG_TITLE=B lymphoma Mo-MLV insertion region 1 /DEF=Mouse B cell-specific Mo-MLV integration site 1 (bmi-1) mRNA, complete cds. /FL=gb:M64279.1 gb:NM_007552.1
1449336_a_at	69	A	0.17139	-1.7	-3.25	D	0.99979	0.00021	gb:NM_009289.1 /DB_XREF=gi:7106426 /GEN=Stk2 /FEA=FLmRNA /CNT=160 /TID=Mm.7693.1 /TIER=FL+Stack /STK=13 /UG=Mm.7693 /LL=20874 /DEF=Mus musculus serinethreonine kinase 2 (Stk2), mRNA. /PROD=serinethreonine kinase 2 /FL=gb:NM_009289.1 gb:AF039574.1
1449556_at	2375.8	P	0.00024	-1.7	-3.25	D	0.99998	2e-05	gb:NM_010398.1 /DB_XREF=gi:6754147 /GEN=H2-T23 /FEA=FLmRNA /CNT=69 /TID=Mm.35016.1 /TIER=FL /STK=7 /UG=Mm.35016 /LL=15040 /DEF=Mus musculus histocompatibility 2, T region locus 23 (H2-T23), mRNA. /PROD=histocompatibility 2, T region locus 23 /FL=gb:AF057279.1 gb:AF041855.1 gb:NM_010398.1 gb:AF082510.1 gb:L00606.1 gb:BC005648.1
1449618_s_at	303.5	P	0.00122	-1.7	-3.25	D	0.99979	0.00021	gb:C77040 /DB_XREF=gi:2517370 /DB_XREF=C77040 /CLONE=J0025A11 /FEA=EST /CNT=1 /TID=Mm.197831.1 /TIER=ConsEnd /STK=1 /UG=Mm.197831 /LL=97352 /UG_GENE=C77040 /UG_TITLE=expressed sequence C77040
1450066_at	215.7	P	0.00293	-1.7	-3.25	D	0.99998	2e-05	gb:BQ173927 /DB_XREF=gi:20349418 /DB_XREF=UI-M-DJ2-bvv-i-04-0-UI.s1 /CLONE=UI-M-DJ2-bvv-i-04-0-UI /FEA=FLmRNA /CNT=63 /TID=Mm.10731.1 /TIER=Stack /STK=28 /UG=Mm.10731 /LL=22222 /UG_GENE=Ubr1 /UG_TITLE=ubiquitin protein ligase E3 component n-recognin 1 /FL=gb:AF061555.1 gb:NM_009461.1
1450102_a_at	176.2	P	0.03027	-1.7	-3.25	D	0.99997	3e-05	gb:NM_011787.1 /DB_XREF=gi:6753045 /GEN=Amfr /FEA=FLmRNA /CNT=21 /TID=Mm.34641.1 /TIER=FL /STK=2 /UG=Mm.34641 /LL=23802 /DEF=Mus musculus autocrine motility factor receptor (Amfr), mRNA. /PROD=autocrine motility factor receptor /FL=gb:NM_011787.1 gb:AF124144.1
1450186_s_at	1269.9	P	0.00024	-1.7	-3.25	D	0.99961	0.00039	gb:NM_138658.1 /DB_XREF=gi:20149739 /GEN=Sang /FEA=FLmRNA /CNT=11 /TID=Mm.219522.1 /TIER=FL /STK=2 /UG=Mm.219522 /LL=192158 /DEF=Mus musculus Sang (Sang), mRNA. /PROD=Sang /FL=gb:AF085738.1 gb:NM_138658.1
1450626_at	114.9	P	0.00586	-1.7	-3.25	D	0.99995	5e-05	gb:NM_027288.1 /DB_XREF=gi:13386217 /GEN=2410030O07Rik /FEA=FLmRNA /CNT=183 /TID=Mm.181593.1 /TIER=FL+Stack /STK=121 /UG=Mm.181593 /LL=70013 /DEF=Mus musculus RIKEN cDNA 2410030O07 gene (2410030O07Rik), mRNA. /PROD=RIKEN cDNA 2410030O07 /FL=gb:AF306557.1 gb:NM_027288.1
1450668_s_at	618.4	P	0.00024	-1.7	-3.25	D	0.99969	0.00031	gb:NM_008303.1 /DB_XREF=gi:6680308 /GEN=Hspe1 /FEA=FLmRNA /CNT=221 /TID=Mm.197601.1 /TIER=FL+Stack /STK=32 /UG=Mm.197601 /LL=15528 /DEF=Mus musculus heat shock 10 kDa protein 1 (chaperonin 10) (Hspe1), mRNA. /PROD=heat shock 10 kDa protein 1 (chaperonin 10) /FL=gb:NM_008303.1 gb:U09659.1 gb:BC024385.1
1450688_at	601.6	P	0.01074	-1.7	-3.25	D	0.99961	0.00039	gb:NM_009059.1 /DB_XREF=gi:6677736 /GEN=Rgl2 /FEA=FLmRNA /CNT=72 /TID=Mm.43777.1 /TIER=FL+Stack /STK=27 /UG=Mm.43777 /LL=19732 /DEF=Mus musculus ral guanine nucleotide dissociation stimulator,-like 2 (Rgl2), mRNA. /PROD=ral guanine nucleotide dissociationstimulator,-like 2 /FL=gb:U54639.1 gb:NM_009059.1
1450880_at	248	P	0.00024	-1.7	-3.25	D	0.99991	9e-05	gb:AK004034.1 /DB_XREF=gi:12835050 /FEA=FLmRNA /CNT=99 /TID=Mm.41390.1 /TIER=Stack /STK=36 /UG=Mm.41390 /LL=94063 /UG_GENE=Mrpl16 /UG_TITLE=mitochondrial ribosomal protein L16 /DEF=Mus musculus 18 days embryo whole body cDNA, RIKEN full-length enriched library, clone:1110032J11:homolog to 28.4 KDA PROTEIN (HYPOTHETICAL 28.4 KDA PROTEIN) (Ribosomal protein16 containing protein), full insert sequen…
1450903_at	90.2	P	0.00415	-1.7	-3.25	D	0.99995	5e-05	gb:BF138887 /DB_XREF=gi:10977927 /DB_XREF=601782702F1 /CLONE=IMAGE:4010448 /FEA=FLmRNA /CNT=137 /TID=Mm.196846.1 /TIER=Stack /STK=29 /UG=Mm.196846 /LL=19359 /UG_GENE=Rad23b /UG_TITLE=RAD23b homolog (S. cerevisiae) /FL=gb:NM_009011.1
1450987_a_at	224.8	P	0.00024	-1.7	-3.25	D	0.99998	2e-05	gb:BG144005 /DB_XREF=gi:12647405 /DB_XREF=ut68b03.x1 /CLONE=IMAGE:3333052 /FEA=FLmRNA /CNT=49 /TID=Mm.22511.1 /TIER=Stack /STK=30 /UG=Mm.22511 /LL=66358 /UG_GENE=2310004I24Rik /UG_TITLE=RIKEN cDNA 2310004I24 gene /FL=gb:NM_025510.1
1451112_s_at	866.8	P	0.00024	-1.7	-3.25	D	0.99923	0.00077	gb:BC024876.1 /DB_XREF=gi:19352974 /FEA=FLmRNA /CNT=259 /TID=Mm.21622.1 /TIER=FL+Stack /STK=110 /UG=Mm.21622 /LL=70940 /UG_GENE=4921531N22Rik /DEF=Mus musculus, clone MGC:6998 IMAGE:3155209, mRNA, complete cds. /PROD=Unknown (protein for MGC:6998) /FL=gb:BC024876.1 gb:BC010828.1
1451121_a_at	415.4	P	0.00122	-1.7	-3.25	D	0.99997	3e-05	gb:BC017637.1 /DB_XREF=gi:17160951 /FEA=FLmRNA /CNT=156 /TID=Mm.212981.1 /TIER=FL+Stack /STK=105 /UG=Mm.212981 /LL=98700 /UG_GENE=AW536441 /DEF=Mus musculus, Similar to glioma tumor suppressor candidate region gene 2, clone MGC:28894 IMAGE:4912415, mRNA, complete cds. /PROD=Similar to glioma tumor suppressor candidateregion gene 2 /FL=gb:BC017637.1
1451337_at	164.6	A	0.14966	-1.7	-3.25	D	0.99938	0.00062	gb:BC012260.1 /DB_XREF=gi:15126663 /FEA=FLmRNA /CNT=144 /TID=Mm.146984.1 /TIER=FL+Stack /STK=35 /UG=Mm.146984 /DEF=Mus musculus, clone MGC:18784 IMAGE:4188600, mRNA, complete cds. /PROD=Unknown (protein for MGC:18784) /FL=gb:BC012260.1
1451413_at	134.6	P	0.00024	-1.7	-3.25	D	0.99938	0.00062	gb:AB026997.1 /DB_XREF=gi:6006274 /GEN=CAST /FEA=FLmRNA /CNT=107 /TID=Mm.29163.1 /TIER=FL+Stack /STK=22 /UG=Mm.29163 /LL=12380 /DEF=Mus musculus CAST mRNA for calpastatin, complete cds. /PROD=calpastatin /FL=gb:AB026997.1
1451638_s_at	237.4	P	0.00024	-1.7	-3.25	D	0.99956	0.00044	gb:BG064084 /DB_XREF=gi:12546647 /DB_XREF=H3015C11-3 /CLONE=H3015C11 /FEA=FLmRNA /CNT=227 /TID=Mm.200383.1 /TIER=Stack /STK=155 /UG=Mm.200383 /LL=74252 /UG_GENE=2310016N05Rik /UG_TITLE=RIKEN cDNA 2310016N05 gene /FL=gb:BC021451.1
1451641_at	207.9	P	0.00024	-1.7	-3.25	D	0.99998	2e-05	gb:BC006661.1 /DB_XREF=gi:13879367 /FEA=FLmRNA /CNT=33 /TID=Mm.31324.1 /TIER=FL /STK=3 /UG=Mm.31324 /LL=83703 /UG_GENE=Dbr1 /DEF=Mus musculus, clone MGC:6384 IMAGE:3501390, mRNA, complete cds. /PROD=Unknown (protein for MGC:6384) /FL=gb:BC006661.1
1451649_a_at	178.5	P	0.00195	-1.7	-3.25	D	0.99997	3e-05	gb:BC004071.1 /DB_XREF=gi:13278557 /FEA=FLmRNA /CNT=9 /TID=Mm.38955.1 /TIER=FL /STK=3 /UG=Mm.38955 /LL=73674 /UG_GENE=2410118I19Rik /DEF=Mus musculus, Similar to cyclin I, clone MGC:8218 IMAGE:3591178, mRNA, complete cds. /PROD=Similar to cyclin I /FL=gb:BC004071.1
1452052_s_at	502	P	0.02393	-1.7	-3.25	D	0.99981	0.00019	gb:BB379268 /DB_XREF=gi:16407800 /DB_XREF=BB379268 /CLONE=C130098F16 /FEA=FLmRNA /CNT=142 /TID=Mm.27695.1 /TIER=Stack /STK=35 /UG=Mm.27695 /UG_TITLE=Mus musculus, Similar to eukaryotic translation initiation factor 3, subunit 1 (alpha, 35kD), clone MGC:8215 IMAGE:3591077, mRNA, complete cds /FL=gb:BC006055.1
1452611_at	55.2	A	0.09522	-1.7	-3.25	D	0.99996	4e-05	gb:BB479380 /DB_XREF=gi:16440550 /DB_XREF=BB479380 /CLONE=D330038C02 /FEA=mRNA /CNT=105 /TID=Mm.162637.1 /TIER=Stack /STK=13 /UG=Mm.162637 /UG_TITLE=Mus musculus, Similar to zinc finger protein 294, clone IMAGE:5251357, mRNA, partial cds
1452838_at	212.1	P	0.00806	-1.7	-3.25	D	0.99989	0.00011	gb:AK019495.1 /DB_XREF=gi:12859739 /FEA=mRNA /CNT=87 /TID=Mm.133560.1 /TIER=Stack /STK=32 /UG=Mm.133560 /LL=77591 /UG_GENE=Ddx10 /UG_TITLE=DEADH (Asp-Glu-Ala-AspHis) box polypeptide 10 (RNA helicase) /DEF=Mus musculus 0 day neonate skin cDNA, RIKEN full-length enriched library, clone:4632415A01:homolog to PROBABLE ATP-DEPENDENT RNA HELICASE DDX10 (DEAD-BOX PROTEIN 10), full insert sequence.
1454606_at	128.6	A	0.27417	-1.7	-3.25	D	0.99903	0.00097	gb:BF144564 /DB_XREF=gi:10983604 /DB_XREF=601791013F1 /CLONE=IMAGE:4021731 /FEA=EST /CNT=260 /TID=Mm.27112.1 /TIER=Stack /STK=169 /UG=Mm.27112 /UG_TITLE=ESTs, Moderately similar to Y247_HUMAN HYPOTHETICAL PROTEIN KIAA0247 (H.sapiens)
1454641_at	1194.8	P	0.00024	-1.7	-3.25	D	0.99989	0.00011	gb:BI654095 /DB_XREF=gi:15568331 /DB_XREF=603280173F1 /CLONE=IMAGE:5310235 /FEA=EST /CNT=260 /TID=Mm.10160.1 /TIER=Stack /STK=103 /UG=Mm.10160 /LL=106143 /UG_GENE=AA960172 /UG_TITLE=expressed sequence AA960172
1454735_at	258.2	P	0.00293	-1.7	-3.25	D	0.99995	5e-05	gb:BB450471 /DB_XREF=gi:16425455 /DB_XREF=BB450471 /CLONE=D130003I19 /FEA=EST /CNT=70 /TID=Mm.24261.1 /TIER=Stack /STK=57 /UG=Mm.24261 /LL=99090 /UG_GENE=AI848335 /UG_TITLE=expressed sequence AI848335
1454813_at	3919.9	P	0.00024	-1.7	-3.25	D	0.9999	0.0001	gb:BG295413 /DB_XREF=gi:13057023 /DB_XREF=602392724F1 /CLONE=IMAGE:4504564 /FEA=EST /CNT=179 /TID=Mm.2395.2 /TIER=Stack /STK=44 /UG=Mm.2395 /LL=17256 /UG_GENE=Mea1 /UG_TITLE=male enhanced antigen 1
1455053_a_at	89.9	P	0.02393	-1.7	-3.25	D	0.99961	0.00039	gb:BM228454 /DB_XREF=gi:17791102 /DB_XREF=K0261E08-3 /CLONE=K0261E08 /FEA=EST /CNT=72 /TID=Mm.30127.3 /TIER=Stack /STK=27 /UG=Mm.30127 /LL=54339 /UG_GENE=Tes3-ps /UG_TITLE=testis derived transcript 3, pseudogene
1455222_a_at	714.3	P	0.00586	-1.7	-3.25	D	0.99956	0.00044	gb:BB550053 /DB_XREF=gi:9636419 /DB_XREF=BB550053 /CLONE=E230020D02 /FEA=EST /CNT=22 /TID=Mm.28052.3 /TIER=Stack /STK=20 /UG=Mm.28052 /LL=22221 /UG_GENE=Ubp1 /UG_TITLE=upstream binding protein 1
1455556_at	556.5	P	0.00024	-1.7	-3.25	D	0.99996	4e-05	gb:AI787996 /DB_XREF=gi:5335712 /DB_XREF=ul16a02.y1 /CLONE=IMAGE:2087690 /FEA=EST /CNT=16 /TID=Mm.27449.1 /TIER=Stack /STK=11 /UG=Mm.27449 /LL=99749 /UG_GENE=AI853703 /UG_TITLE=expressed sequence AI853703
1455819_at	611.3	P	0.00024	-1.7	-3.25	D	0.99961	0.00039	gb:BI690175 /DB_XREF=gi:15652804 /DB_XREF=603310662F1 /CLONE=IMAGE:5346591 /FEA=EST /CNT=196 /TID=Mm.21556.1 /TIER=Stack /STK=51 /UG=Mm.21556 /LL=100396 /UG_GENE=AW107884 /UG_TITLE=expressed sequence AW107884
1455821_x_at	2757.7	P	0.00024	-1.7	-3.25	D	0.99998	2e-05	gb:AV108824 /DB_XREF=gi:5256372 /DB_XREF=AV108824 /CLONE=2510048N19 /FEA=EST /CNT=53 /TID=Mm.30049.2 /TIER=Stack /STK=51 /UG=Mm.30049 /LL=12261 /UG_GENE=C1qbp /UG_TITLE=complement component 1, q subcomponent binding protein
1455927_x_at	611.6	P	0.00195	-1.7	-3.25	D	0.99998	2e-05	gb:AV216677 /DB_XREF=gi:6157522 /DB_XREF=AV216677 /CLONE=2410165N16 /FEA=EST /CNT=25 /TID=Mm.4467.3 /TIER=Stack /STK=25 /UG=Mm.4467 /LL=67711 /UG_GENE=2510027N19Rik /UG_TITLE=RIKEN cDNA 2510027N19 gene
1455950_x_at	4684.6	P	0.00024	-1.7	-3.25	D	0.99951	0.00049	gb:AV172221 /DB_XREF=gi:5378659 /DB_XREF=AV172221 /CLONE=3300004N12 /FEA=EST /CNT=24 /TID=Mm.16423.6 /TIER=Stack /STK=23 /UG=Mm.16423 /LL=66489 /UG_GENE=Rpl35 /UG_TITLE=ribosomal protein L35
1456012_x_at	1567.4	P	0.00024	-1.7	-3.25	D	0.99998	2e-05	gb:AV101824 /DB_XREF=gi:5249372 /DB_XREF=AV101824 /CLONE=2410079F01 /FEA=EST /CNT=20 /TID=Mm.181237.2 /TIER=Stack /STK=20 /UG=Mm.181237 /LL=68195 /UG_GENE=0610007O07Rik /UG_TITLE=RIKEN cDNA 0610007O07 gene
1456056_a_at	661.9	P	0.00024	-1.7	-3.25	D	0.99998	2e-05	gb:AV338866 /DB_XREF=gi:6378918 /DB_XREF=AV338866 /CLONE=6430500L06 /FEA=EST /CNT=18 /TID=Mm.28524.3 /TIER=Stack /STK=18 /UG=Mm.28524 /LL=28006 /UG_GENE=D6Wsu116e /UG_TITLE=DNA segment, Chr 6, Wayne State University 116, expressed
1456086_x_at	997.8	P	0.00024	-1.7	-3.25	D	0.99998	2e-05	gb:BB026366 /DB_XREF=gi:8202382 /DB_XREF=BB026366 /CLONE=5330432L13 /FEA=EST /CNT=17 /TID=Mm.14616.2 /TIER=Stack /STK=17 /UG=Mm.14616 /LL=54633 /UG_GENE=Pqbp1 /UG_TITLE=polyglutamine binding protein 1
1456227_x_at	3118.6	P	0.00024	-1.7	-3.25	D	0.99976	0.00024	gb:AV310432 /DB_XREF=gi:6363467 /DB_XREF=AV310432 /CLONE=5730590E05 /FEA=EST /CNT=14 /TID=Mm.1603.4 /TIER=Stack /STK=13 /UG=Mm.1603 /LL=19648 /UG_GENE=Rbbp7 /UG_TITLE=retinoblastoma binding protein 7
1460201_a_at	3860.2	P	0.00024	-1.7	-3.25	D	0.99931	0.00069	gb:BC002110.1 /DB_XREF=gi:12805288 /FEA=FLmRNA /CNT=76 /TID=Mm.3428.1 /TIER=FL+Stack /STK=52 /UG=Mm.3428 /LL=68193 /UG_GENE=Rpl24 /DEF=Mus musculus, ribosomal protein L24, clone MGC:6606 IMAGE:3488279, mRNA, complete cds. /PROD=ribosomal protein L24 /FL=gb:NM_024218.1 gb:BC002110.1
1460367_at	468.9	P	0.00122	-1.7	-3.25	D	0.99938	0.00062	gb:BC026853.1 /DB_XREF=gi:20072441 /FEA=FLmRNA /CNT=83 /TID=Mm.87639.1 /TIER=FL+Stack /STK=15 /UG=Mm.87639 /LL=73389 /UG_GENE=1700058O05Rik /DEF=Mus musculus, Similar to HMG-box containing protein 1, clone MGC:25465 IMAGE:4458743, mRNA, complete cds. /PROD=Similar to HMG-box containing protein 1 /FL=gb:BC026853.1
1460400_at	108.3	P	0.00122	-1.7	-3.25	D	0.99951	0.00049	gb:AK007793.1 /DB_XREF=gi:12841565 /GEN=Spg4 /FEA=mRNA /CNT=83 /TID=Mm.19804.1 /TIER=Stack /STK=40 /UG=Mm.19804 /LL=50850 /UG_TITLE=spastic paraplegia 4 homolog (human) /DEF=Mus musculus 10 day old male pancreas cDNA, RIKEN full-length enriched library, clone:1810046H01:spastic paraplegia 4 homolog (human), full insert sequence.
1415716_a_at	5781.6	P	0.00024	-1.8	-3.48	D	0.99998	2e-05	gb:AA208652 /DB_XREF=gi:1805201 /DB_XREF=mv86e12.r1 /CLONE=IMAGE:661966 /FEA=mRNA /CNT=200 /TID=Mm.29911.1 /TIER=Stack /STK=120 /UG=Mm.29911 /LL=69272 /UG_GENE=3200001M24Rik /UG_TITLE=RIKEN cDNA 3200001M24 gene
1415814_at	273.8	P	0.0376	-1.8	-3.48	D	0.99923	0.00077	gb:NM_007509.2 /DB_XREF=gi:19705577 /GEN=Atp6v1b2 /FEA=FLmRNA /CNT=431 /TID=Mm.10727.1 /TIER=FL+Stack /STK=238 /UG=Mm.10727 /LL=11966 /DEF=Mus musculus ATPase, H+ transporting, lysosomal 5658kD, V1 subunit B, isoform 2 (Atp6v1b2), mRNA. /PROD=ATPase, H+ transporting, lysosomal (vacuolarproton pump), beta 5658 kDa, isoform 2 /FL=gb:BC012497.1 gb:NM_007509.2
1415867_at	1034.6	P	0.00415	-1.8	-3.48	D	0.9999	0.0001	gb:NM_009837.1 /DB_XREF=gi:6753321 /GEN=Cct4 /FEA=FLmRNA /CNT=385 /TID=Mm.6821.1 /TIER=FL+Stack /STK=192 /UG=Mm.6821 /LL=12464 /DEF=Mus musculus chaperonin subunit 4 (delta) (Cct4), mRNA. /PROD=chaperonin subunit 4 (delta) /FL=gb:L25913.1 gb:NM_009837.1
1415871_at	67.9	A	0.11157	-1.8	-3.48	D	0.99961	0.00039	gb:NM_009369.1 /DB_XREF=gi:6678320 /GEN=Tgfbi /FEA=FLmRNA /CNT=272 /TID=Mm.14455.1 /TIER=FL+Stack /STK=191 /UG=Mm.14455 /LL=21810 /DEF=Mus musculus transforming growth factor, beta induced, 68 kDa (Tgfbi), mRNA. /PROD=transforming growth factor, beta induced, 68kDa /FL=gb:L19932.1 gb:NM_009369.1
1416058_s_at	3129.2	P	0.00122	-1.8	-3.48	D	0.99998	2e-05	gb:NM_020615.2 /DB_XREF=gi:13346509 /GEN=Atp5c1 /FEA=FLmRNA /CNT=343 /TID=Mm.12677.1 /TIER=FL+Stack /STK=137 /UG=Mm.12677 /LL=11949 /DEF=Mus musculus ATP synthase, H+ transporting, mitochondrial F1 complex, gamma polypeptide 1 (Atp5c1), mRNA. /PROD=ATP synthase, H+ transporting, mitochondrial F1complex, gamma polypeptide 1 /FL=gb:BC010700.1 gb:NM_020615.2 gb:D21073.1
1416069_at	296.4	P	0.00586	-1.8	-3.48	D	0.99969	0.00031	gb:NM_019703.1 /DB_XREF=gi:9790050 /GEN=Pfkp /FEA=FLmRNA /CNT=244 /TID=Mm.108076.1 /TIER=FL+Stack /STK=133 /UG=Mm.108076 /LL=56421 /DEF=Mus musculus phosphofructokinase, platelet (Pfkp), mRNA. /PROD=phosphofructokinase, platelet /FL=gb:AF123533.1 gb:NM_019703.1 gb:BC006926.1
1416448_at	94.1	A	0.60107	-1.8	-3.48	D	0.99965	0.00035	gb:NM_025922.1 /DB_XREF=gi:13385413 /GEN=2010016I08Rik /FEA=FLmRNA /CNT=127 /TID=Mm.21399.1 /TIER=FL+Stack /STK=89 /UG=Mm.21399 /LL=67029 /DEF=Mus musculus RIKEN cDNA 2010016I08 gene (2010016I08Rik), mRNA. /PROD=RIKEN cDNA 2010016I08 /FL=gb:BC026508.1 gb:NM_025922.1
1416466_at	394.2	P	0.00024	-1.8	-3.48	D	0.99998	2e-05	gb:NM_013933.1 /DB_XREF=gi:7305622 /GEN=Vapa /FEA=FLmRNA /CNT=182 /TID=Mm.23943.1 /TIER=FL+Stack /STK=87 /UG=Mm.23943 /LL=30960 /DEF=Mus musculus vesicle-associated membrane protein, associated protein A (33 kDa) (Vapa), mRNA. /PROD=vesicle-associated membrane protein, associatedprotein A (33 kDa) /FL=gb:NM_013933.1 gb:BC003866.1 gb:AF115503.1
1416534_at	348	P	0.0376	-1.8	-3.48	D	0.99931	0.00069	gb:NM_011262.1 /DB_XREF=gi:6755313 /GEN=Req /FEA=FLmRNA /CNT=158 /TID=Mm.2651.1 /TIER=FL+Stack /STK=83 /UG=Mm.2651 /LL=19708 /DEF=Mus musculus requiem (Req), mRNA. /PROD=requiem /FL=gb:NM_011262.1 gb:U10435.1 gb:BC012709.1 gb:U43921.1
1416592_at	80.7	A	0.19458	-1.8	-3.48	D	0.99931	0.00069	gb:BC012642.1 /DB_XREF=gi:15215038 /FEA=FLmRNA /CNT=159 /TID=Mm.29728.1 /TIER=FL+Stack /STK=79 /UG=Mm.29728 /LL=93692 /UG_GENE=Glrx1 /DEF=Mus musculus, clone MGC:13744 IMAGE:4206114, mRNA, complete cds. /PROD=Unknown (protein for MGC:13744) /FL=gb:AF109314.1 gb:AB013137.1 gb:NM_053108.1 gb:AF276917.1 gb:BC012642.1
1416603_at	1246.8	P	0.00806	-1.8	-3.48	D	0.99969	0.00031	gb:NM_009079.1 /DB_XREF=gi:6677774 /GEN=Rpl22 /FEA=FLmRNA /CNT=217 /TID=Mm.13917.1 /TIER=FL+Stack /STK=57 /UG=Mm.13917 /LL=19934 /DEF=Mus musculus ribosomal protein L22 (Rpl22), mRNA. /PROD=ribosomal protein L22 /FL=gb:D17653.1 gb:BC007139.1 gb:BC021344.1 gb:NM_009079.1
1416631_at	74	P	0.00415	-1.8	-3.48	D	0.99951	0.00049	gb:NM_026193.1 /DB_XREF=gi:13385705 /GEN=1810038H16Rik /FEA=FLmRNA /CNT=114 /TID=Mm.29234.1 /TIER=FL+Stack /STK=77 /UG=Mm.29234 /LL=67489 /DEF=Mus musculus RIKEN cDNA 1810038H16 gene (1810038H16Rik), mRNA. /PROD=RIKEN cDNA 1810038H16 /FL=gb:NM_026193.1
1416706_at	71.3	P	0.02393	-1.8	-3.48	D	0.99989	0.00011	gb:BC019126.1 /DB_XREF=gi:17512310 /FEA=FLmRNA /CNT=147 /TID=Mm.43671.1 /TIER=FL+Stack /STK=8 /UG=Mm.43671 /LL=66646 /UG_GENE=5730518J08Rik /DEF=Mus musculus, clone MGC:29410 IMAGE:5008075, mRNA, complete cds. /PROD=Unknown (protein for MGC:29410) /FL=gb:NM_025683.1 gb:BC006953.1 gb:BC019126.1
1416792_at	328.1	P	0.00415	-1.8	-3.48	D	0.99992	8e-05	gb:NM_008014.1 /DB_XREF=gi:6679792 /GEN=Ppm1g /FEA=FLmRNA /CNT=150 /TID=Mm.14501.1 /TIER=FL+Stack /STK=69 /UG=Mm.14501 /LL=14208 /DEF=Mus musculus protein phosphatase 1G (formerly 2C), magnesium-dependent, gamma isoform (Ppm1g), mRNA. /PROD=protein phosphatase 1G (formerly 2C),magnesium-dependent, gamma isoform /FL=gb:BC009004.1 gb:U42383.1 gb:NM_008014.1
1416829_at	1486.2	P	0.00195	-1.8	-3.48	D	0.99998	2e-05	gb:NM_016774.1 /DB_XREF=gi:7949002 /GEN=Atp5b /FEA=FLmRNA /CNT=259 /TID=Mm.103838.1 /TIER=FL+Stack /STK=67 /UG=Mm.103838 /LL=11947 /DEF=Mus musculus ATP synthase, H+ transporting mitochondrial F1 complex, beta subunit (Atp5b), mRNA. /PROD=ATP synthase, H+ transporting mitochondrial F1complex, alpha subunit /FL=gb:AF030559.1 gb:NM_016774.1
1416843_at	67.6	M	0.05615	-1.8	-3.48	D	0.99945	0.00055	gb:NM_008801.1 /DB_XREF=gi:6679244 /GEN=Pde6d /FEA=FLmRNA /CNT=108 /TID=Mm.12925.1 /TIER=FL+Stack /STK=67 /UG=Mm.12925 /LL=18582 /DEF=Mus musculus phosphodiesterase 6D, cGMP-specific, rod, delta (Pde6d), mRNA. /PROD=phosphodiesterase 6D, cGMP-specific, rod, delta /FL=gb:AF039216.1 gb:BC005636.1 gb:NM_008801.1
1417007_a_at	2009.5	P	0.00024	-1.8	-3.48	D	0.99981	0.00019	gb:NM_009190.1 /DB_XREF=gi:6677980 /GEN=Vps4b /FEA=FLmRNA /CNT=170 /TID=Mm.18705.1 /TIER=FL+Stack /STK=60 /UG=Mm.18705 /LL=20479 /DEF=Mus musculus vacuolar protein sorting 4b (yeast) (Vps4b), mRNA. /PROD=suppressor of K+ transport defect 1 /FL=gb:U10119.1 gb:BC003799.1 gb:NM_009190.1
1417242_at	382.2	A	0.11157	-1.8	-3.48	D	0.99956	0.00044	gb:NM_138669.1 /DB_XREF=gi:20149755 /GEN=MGC6664 /FEA=FLmRNA /CNT=108 /TID=Mm.197555.1 /TIER=FL+Stack /STK=51 /UG=Mm.197555 /LL=192170 /DEF=Mus musculus hypothetical protein MGC6664 (MGC6664), mRNA. /PROD=hypothetical protein MGC6664 /FL=gb:BC012862.1 gb:NM_138669.1 gb:BC008132.1
1417364_at	2684.9	P	0.00586	-1.8	-3.48	D	0.99976	0.00024	gb:AF321126.1 /DB_XREF=gi:16506250 /FEA=FLmRNA /CNT=301 /TID=Mm.42960.1 /TIER=FL+Stack /STK=46 /UG=Mm.42960 /LL=67160 /UG_GENE=2610301D06Rik /DEF=Mus musculus elongation factor-like protein mRNA, complete cds. /PROD=elongation factor-like protein /FL=gb:BC023495.1 gb:NM_026007.1 gb:AF321126.1
1417379_at	1431.3	P	0.00073	-1.8	-3.48	D	0.99998	2e-05	gb:NM_016721.1 /DB_XREF=gi:7710041 /GEN=Iqgap1 /FEA=FLmRNA /CNT=234 /TID=Mm.56685.1 /TIER=FL+Stack /STK=46 /UG=Mm.56685 /LL=29875 /DEF=Mus musculus IQ motif containing GTPase activating protein 1 (Iqgap1), mRNA. /PROD=IQ motif containing GTPase activating protein 1 /FL=gb:NM_016721.1 gb:AF240630.1
1417380_at	483.6	P	0.00024	-1.8	-3.48	D	0.99956	0.00044	gb:BE851277 /DB_XREF=gi:10309616 /DB_XREF=uw94c02.y1 /CLONE=IMAGE:3469634 /FEA=FLmRNA /CNT=234 /TID=Mm.56685.1 /TIER=ConsEnd /STK=0 /UG=Mm.56685 /LL=29875 /UG_GENE=Iqgap1 /UG_TITLE=IQ motif containing GTPase activating protein 1 /FL=gb:NM_016721.1 gb:AF240630.1
1417652_a_at	706.7	P	0.01074	-1.8	-3.48	D	0.99998	2e-05	gb:NM_009321.1 /DB_XREF=gi:6678224 /GEN=Tbca /FEA=FLmRNA /CNT=89 /TID=Mm.1863.1 /TIER=FL+Stack /STK=39 /UG=Mm.1863 /LL=21371 /DEF=Mus musculus tubulin cofactor a (Tbca), mRNA. /PROD=tubulin cofactor a /FL=gb:U05333.1 gb:NM_009321.1
1417695_a_at	194.9	P	0.01074	-1.8	-3.48	D	0.99998	2e-05	gb:NM_009230.1 /DB_XREF=gi:6678060 /GEN=Soat1 /FEA=FLmRNA /CNT=110 /TID=Mm.28099.1 /TIER=FL+Stack /STK=38 /UG=Mm.28099 /LL=20652 /DEF=Mus musculus sterol O-acyltransferase 1 (Soat1), mRNA. /PROD=sterol O-acyltransferase 1 /FL=gb:NM_009230.1 gb:L42293.1
1417720_at	221.2	A	0.11157	-1.8	-3.48	D	0.99951	0.00049	gb:NM_011293.1 /DB_XREF=gi:6755361 /GEN=Rpo2-4 /FEA=FLmRNA /CNT=76 /TID=Mm.4896.1 /TIER=FL+Stack /STK=37 /UG=Mm.4896 /LL=20022 /DEF=Mus musculus RNA polymerase II 4 (14 kDa subunit) (Rpo2-4), mRNA. /PROD=RNA polymerase II 4 (14 kDa subunit) /FL=gb:D85818.1 gb:NM_011293.1
1417762_a_at	4694.3	P	0.00024	-1.8	-3.48	D	0.99945	0.00055	gb:NM_012053.1 /DB_XREF=gi:6755357 /GEN=Rpl8 /FEA=FLmRNA /CNT=148 /TID=Mm.30066.1 /TIER=FL+Stack /STK=36 /UG=Mm.30066 /LL=26961 /DEF=Mus musculus ribosomal protein L8 (Rpl8), mRNA. /PROD=ribosomal protein L8 /FL=gb:U67771.1 gb:NM_012053.1
1417886_at	347.7	A	0.11157	-1.8	-3.48	D	0.99998	2e-05	gb:NM_025463.1 /DB_XREF=gi:13384875 /GEN=1810009A15Rik /FEA=FLmRNA /CNT=58 /TID=Mm.28103.1 /TIER=FL+Stack /STK=34 /UG=Mm.28103 /LL=66276 /DEF=Mus musculus RIKEN cDNA 1810009A15 gene (1810009A15Rik), mRNA. /PROD=RIKEN cDNA 1810009A15 /FL=gb:NM_025463.1
1418127_a_at	405.7	P	0.00586	-1.8	-3.48	D	0.99903	0.00097	gb:BC003292.1 /DB_XREF=gi:13097002 /FEA=FLmRNA /CNT=91 /TID=Mm.30050.1 /TIER=FL+Stack /STK=29 /UG=Mm.30050 /LL=26926 /UG_GENE=Pdcd8 /DEF=Mus musculus, programmed cell death 8 (apoptosis inducing factor), clone MGC:5706 IMAGE:3500037, mRNA, complete cds. /PROD=programmed cell death 8 (apoptosis inducingfactor) /FL=gb:AF100927.1 gb:BC003292.1 gb:NM_012019.1
1418219_at	71.5	P	0.0376	-1.8	-3.48	D	0.99945	0.00055	gb:NM_008357.1 /DB_XREF=gi:6680406 /GEN=Il15 /FEA=FLmRNA /CNT=33 /TID=Mm.4392.1 /TIER=FL+Stack /STK=28 /UG=Mm.4392 /LL=16168 /DEF=Mus musculus interleukin 15 (Il15), mRNA. /PROD=interleukin 15 /FL=gb:U14332.1 gb:NM_008357.1
1418223_at	1055.4	P	0.00195	-1.8	-3.48	D	0.99998	2e-05	gb:BC010484.1 /DB_XREF=gi:14714685 /FEA=FLmRNA /CNT=151 /TID=Mm.43760.1 /TIER=FL+Stack /STK=27 /UG=Mm.43760 /LL=56529 /UG_GENE=Spc18-pending /DEF=Mus musculus, signal peptidase complex (18kD), clone MGC:5679 IMAGE:3483051, mRNA, complete cds. /PROD=signal peptidase complex (18kD) /FL=gb:NM_019951.1 gb:AB025405.1 gb:BC010484.1
1418365_at	750.3	P	0.00024	-1.8	-3.48	D	0.99998	2e-05	gb:NM_007801.1 /DB_XREF=gi:7106278 /GEN=Ctsh /FEA=FLmRNA /CNT=133 /TID=Mm.2277.1 /TIER=FL+Stack /STK=24 /UG=Mm.2277 /LL=13036 /DEF=Mus musculus cathepsin H (Ctsh), mRNA. /PROD=cathepsin H /FL=gb:U06119.1 gb:BC006878.1 gb:NM_007801.1
1418391_at	64.3	A	0.5	-1.8	-3.48	D	0.99965	0.00035	gb:BB094173 /DB_XREF=gi:8739207 /DB_XREF=BB094173 /CLONE=9430045I18 /FEA=FLmRNA /CNT=68 /TID=Mm.37772.1 /TIER=ConsEnd /STK=6 /UG=Mm.37772 /LL=192285 /UG_GENE=BC019181 /UG_TITLE=BRAF35HDAC2 complex 80 /FL=gb:BC019181.1 gb:NM_138755.1
1418428_at	259.8	P	0.00073	-1.8	-3.48	D	0.99993	7e-05	gb:AK014590.1 /DB_XREF=gi:12852538 /GEN=Kif5b /FEA=FLmRNA /CNT=397 /TID=Mm.3380.1 /TIER=Stack /STK=55 /UG=Mm.3380 /LL=16573 /UG_TITLE=kinesin family member 5B /DEF=Mus musculus 0 day neonate skin cDNA, RIKEN full-length enriched library, clone:4632419K17:kinesin family member 5B, full insert sequence. /FL=gb:NM_008448.1 gb:U86090.1
1418447_at	116.6	P	0.00073	-1.8	-3.48	D	0.99914	0.00087	gb:NM_013747.1 /DB_XREF=gi:7305094 /GEN=Golga5 /FEA=FLmRNA /CNT=77 /TID=Mm.20885.1 /TIER=FL+Stack /STK=23 /UG=Mm.20885 /LL=27277 /DEF=Mus musculus golgi autoantigen, golgin subfamily a, 5 (Golga5), mRNA. /PROD=golgi autoantigen, golgin subfamily a, 5 /FL=gb:AB016784.1 gb:NM_013747.1 gb:AF026274.1
1418543_s_at	145.9	A	0.06763	-1.8	-3.48	D	0.99956	0.00044	gb:NM_025918.1 /DB_XREF=gi:13385405 /GEN=2610001E01Rik /FEA=FLmRNA /CNT=58 /TID=Mm.28624.1 /TIER=FL+Stack /STK=22 /UG=Mm.28624 /LL=67024 /DEF=Mus musculus RIKEN cDNA 2610001E01 gene (2610001E01Rik), mRNA. /PROD=RIKEN cDNA 2610001E01 /FL=gb:NM_025918.1
1418567_a_at	459.7	P	0.00024	-1.8	-3.48	D	0.99998	2e-05	gb:NM_009273.1 /DB_XREF=gi:6678132 /GEN=Srp14 /FEA=FLmRNA /CNT=104 /TID=Mm.850.1 /TIER=FL+Stack /STK=21 /UG=Mm.850 /LL=20813 /DEF=Mus musculus signal recognition particle 14 kDa (homologous Alu RNA binding protein) (Srp14), mRNA. /PROD=signal recognition particle 14 kDa (homologousAlu RNA binding protein) /FL=gb:NM_009273.1 gb:M29264.1 gb:BC021537.1
1418622_at	301.7	P	0.00024	-1.8	-3.48	D	0.99951	0.00049	gb:BM234596 /DB_XREF=gi:17869866 /DB_XREF=K0403A11-3 /CLONE=K0403A11 /FEA=FLmRNA /CNT=305 /TID=Mm.21905.1 /TIER=Stack /STK=8 /UG=Mm.21905 /LL=59021 /UG_GENE=Rab2 /UG_TITLE=RAB2, member RAS oncogene family /FL=gb:NM_021518.1
1418962_at	173.6	P	0.00024	-1.8	-3.48	D	0.99965	0.00035	gb:AK009714.1 /DB_XREF=gi:12844680 /FEA=FLmRNA /CNT=244 /TID=Mm.21187.1 /TIER=Stack /STK=107 /UG=Mm.21187 /LL=66147 /UG_GENE=1110005F07Rik /UG_TITLE=RIKEN cDNA 1110005F07 gene /DEF=Mus musculus adult male tongue cDNA, RIKEN full-length enriched library, clone:2310040B11:homolog to CDNA FLJ10420 product, full insert sequence. /FL=gb:NM_025383.1
1419164_at	92.2	A	0.24609	-1.8	-3.48	D	0.99989	0.00011	gb:D45210.1 /DB_XREF=gi:633989 /FEA=FLmRNA /CNT=84 /TID=Mm.200569.1 /TIER=FL+Stack /STK=12 /UG=Mm.200569 /LL=26466 /UG_GENE=Zfp260 /DEF=Mouse mRNA for zinc finger protein, complete cds. /PROD=zinc finger protein /FL=gb:D45210.1 gb:NM_011981.1
1419170_at	332.3	P	0.02393	-1.8	-3.48	D	0.99998	2e-05	gb:BC021428.1 /DB_XREF=gi:18204755 /FEA=FLmRNA /CNT=60 /TID=Mm.68155.1 /TIER=FL+Stack /STK=12 /UG=Mm.68155 /LL=67698 /UG_GENE=2310044D20Rik /DEF=Mus musculus, Similar to RIKEN cDNA 2310044D20 gene, clone MGC:29340 IMAGE:5034950, mRNA, complete cds. /PROD=Similar to RIKEN cDNA 2310044D20 gene /FL=gb:BC021428.1 gb:NM_026321.1
1419181_at	138.9	P	0.00195	-1.8	-3.48	D	0.99995	5e-05	gb:NM_018759.1 /DB_XREF=gi:9055385 /GEN=Zfp326 /FEA=FLmRNA /CNT=42 /TID=Mm.12891.1 /TIER=FL+Stack /STK=12 /UG=Mm.12891 /LL=54367 /DEF=Mus musculus zinc finger protein 326 (Zfp326), mRNA. /PROD=zinc finger protein 326 /FL=gb:NM_018759.1 gb:AB012725.1
1419374_at	269.4	P	0.00122	-1.8	-3.48	D	0.99961	0.00039	gb:NM_018765.1 /DB_XREF=gi:9055379 /GEN=Wbp4 /FEA=FLmRNA /CNT=94 /TID=Mm.20938.1 /TIER=FL+Stack /STK=10 /UG=Mm.20938 /LL=22380 /DEF=Mus musculus WW domain binding protein 4 (Wbp4), mRNA. /PROD=WW domain binding protein 4 /FL=gb:AF071184.1 gb:NM_018765.1
1419562_at	272.3	P	0.00024	-1.8	-3.48	D	0.99995	5e-05	gb:NM_007566.1 /DB_XREF=gi:10048467 /GEN=Birc6 /FEA=FLmRNA /CNT=87 /TID=Mm.12921.1 /TIER=FL+Stack /STK=8 /UG=Mm.12921 /LL=12211 /DEF=Mus musculus baculoviral IAP repeat-containing 6 (Birc6), mRNA. /PROD=baculovirus inhibitor of apoptosis repeatcontaining ubiquitin-conjugating enzyme /FL=gb:NM_007566.1
1419641_at	278.5	A	0.06763	-1.8	-3.48	D	0.99994	6e-05	gb:BE648479 /DB_XREF=gi:9974300 /DB_XREF=UI-M-BH2.1-apl-b-06-0-UI.r1 /CLONE=UI-M-BH2.1-apl-b-06-0-UI /FEA=FLmRNA /CNT=193 /TID=Mm.154651.1 /TIER=Stack /STK=10 /UG=Mm.154651 /LL=19291 /UG_GENE=Purb /UG_TITLE=purine rich element binding protein B /FL=gb:AF017630.1 gb:NM_011221.1
1419690_at	95.8	A	0.30371	-1.8	-3.48	D	0.99961	0.00039	gb:NM_025921.1 /DB_XREF=gi:13385409 /GEN=2610002M06Rik /FEA=FLmRNA /CNT=19 /TID=Mm.37274.1 /TIER=FL /STK=7 /UG=Mm.37274 /LL=67028 /DEF=Mus musculus RIKEN cDNA 2610002M06 gene (2610002M06Rik), mRNA. /PROD=RIKEN cDNA 2610002M06 /FL=gb:BC016070.1 gb:NM_025921.1
1419700_a_at	239.1	P	0.00195	-1.8	-3.48	D	0.99998	2e-05	gb:NM_008935.1 /DB_XREF=gi:6679478 /GEN=Prom /FEA=FLmRNA /CNT=27 /TID=Mm.6250.1 /TIER=FL /STK=7 /UG=Mm.6250 /LL=19126 /DEF=Mus musculus prominin (Prom), mRNA. /PROD=prominin /FL=gb:NM_008935.1 gb:AF026269.1 gb:AF039663.1
1420827_a_at	1151.3	P	0.00024	-1.8	-3.48	D	0.99991	9e-05	gb:BG085921 /DB_XREF=gi:12568485 /DB_XREF=H3119F08-5 /CLONE=H3119F08 /FEA=FLmRNA /CNT=268 /TID=Mm.2103.1 /TIER=ConsEnd /STK=0 /UG=Mm.2103 /LL=12450 /UG_GENE=Ccng /UG_TITLE=cyclin G /FL=gb:BC005534.1 gb:L49507.1 gb:NM_009831.1
1420916_at	45.2	A	0.21948	-1.8	-3.48	D	0.99951	0.00049	gb:NM_018785.1 /DB_XREF=gi:9055217 /GEN=Fnbp3 /FEA=FLmRNA /CNT=123 /TID=Mm.87658.1 /TIER=FL /STK=2 /UG=Mm.87658 /LL=56194 /DEF=Mus musculus formin binding protein 3 (Fnbp3), mRNA. /PROD=formin binding protein 3 /FL=gb:AF135439.1 gb:NM_018785.1
1421107_at	48.7	A	0.24609	-1.8	-3.48	D	0.99965	0.00035	gb:NM_021420.1 /DB_XREF=gi:12328813 /GEN=Stk4 /FEA=FLmRNA /CNT=32 /TID=Mm.133478.1 /TIER=FL /STK=2 /UG=Mm.133478 /LL=58231 /DEF=Mus musculus serinethreonine kinase 4 (Stk4), mRNA. /PROD=serinethreonine kinase 4 /FL=gb:AF271360.1 gb:NM_021420.1
1421529_a_at	158.6	P	0.00415	-1.8	-3.48	D	0.99961	0.00039	gb:NM_015762.1 /DB_XREF=gi:7657662 /GEN=Txnrd1 /FEA=FLmRNA /CNT=5 /TID=Mm.44552.1 /TIER=FL /STK=2 /UG=Mm.44552 /LL=50493 /DEF=Mus musculus thioredoxin reductase 1 (Txnrd1), mRNA. /PROD=thioredoxin reductase 1 /FL=gb:AB027565.1 gb:NM_015762.1
1421662_a_at	127.6	P	0.00073	-1.8	-3.48	D	0.99945	0.00055	gb:NM_030254.1 /DB_XREF=gi:13384943 /GEN=BC003311 /FEA=FLmRNA /CNT=3 /TID=Mm.75596.1 /TIER=FL /STK=2 /UG=Mm.75596 /LL=80286 /DEF=Mus musculus hypothetical protein, MGC:6989 (BC003311), mRNA. /PROD=hypothetical protein, MGC:6989 /FL=gb:BC003311.1 gb:NM_030254.1
1421877_at	205.3	P	0.00073	-1.8	-3.48	D	0.99903	0.00097	gb:AW108403 /DB_XREF=gi:6079203 /DB_XREF=um30b06.x1 /CLONE=IMAGE:2236019 /FEA=FLmRNA /CNT=143 /TID=Mm.68933.1 /TIER=Stack /STK=27 /UG=Mm.68933 /LL=26420 /UG_GENE=Mapk9 /UG_TITLE=mitogen activated protein kinase 9 /FL=gb:AB005664.1 gb:AF052469.1 gb:AF052468.1 gb:AF052467.1 gb:AF052466.1 gb:NM_016961.1
1422449_s_at	208.8	P	0.00024	-1.8	-3.48	D	0.99956	0.00044	gb:NM_011992.1 /DB_XREF=gi:6755301 /GEN=Rcn2 /FEA=FLmRNA /CNT=198 /TID=Mm.1782.1 /TIER=FL+Stack /STK=110 /UG=Mm.1782 /LL=26611 /DEF=Mus musculus reticulocalbin 2 (Rcn2), mRNA. /PROD=reticulocalbin 2 /FL=gb:NM_011992.1 gb:AF049125.1
1422464_at	442.1	P	0.00073	-1.8	-3.48	D	0.99998	2e-05	gb:AB049633.1 /DB_XREF=gi:13559356 /GEN=MRPL3 /FEA=FLmRNA /CNT=150 /TID=Mm.29746.1 /TIER=FL+Stack /STK=89 /UG=Mm.29746 /LL=94062 /DEF=Mus musculus MRPL3 mRNA for mitochondrial ribosomal protein L3 (L3mt), complete cds. /PROD=mitochondrial ribosomal protein L3 (L3mt) /FL=gb:NM_053159.1 gb:BC011128.1 gb:AB049633.1
1422742_at	116.8	P	0.00024	-1.8	-3.48	D	0.99951	0.00049	gb:NM_007772.1 /DB_XREF=gi:6681032 /GEN=Hivep1 /FEA=FLmRNA /CNT=55 /TID=Mm.4808.1 /TIER=FL+Stack /STK=15 /UG=Mm.4808 /LL=110521 /DEF=Mus musculus human immunodeficiency virus type I enhancer binding protein 1 (Hivep1), mRNA. /PROD=human immunodeficiency virus type I enhancerbinding protein 1 /FL=gb:NM_007772.1
1422845_at	64.1	P	0.00586	-1.8	-3.48	D	0.99979	0.00021	gb:NM_007597.1 /DB_XREF=gi:6671663 /GEN=Canx /FEA=FLmRNA /CNT=222 /TID=Mm.153481.1 /TIER=FL+Stack /STK=9 /UG=Mm.153481 /LL=12330 /DEF=Mus musculus calnexin (Canx), mRNA. /PROD=calnexin /FL=gb:L18888.1 gb:NM_007597.1 gb:BC012408.1
1423031_at	223.7	P	0.02393	-1.8	-3.48	D	0.99985	0.00015	gb:AV011036 /DB_XREF=gi:16356147 /DB_XREF=AV011036 /CLONE=1110030D19 /FEA=FLmRNA /CNT=257 /TID=Mm.38306.1 /TIER=Stack /STK=173 /UG=Mm.38306 /LL=59003 /UG_GENE=Maea /UG_TITLE=macrophage erythroblast attacher /FL=gb:AF263247.1 gb:NM_021500.1
1423051_at	915.2	P	0.00024	-1.8	-3.48	D	0.99985	0.00015	gb:BF136535 /DB_XREF=gi:10975575 /DB_XREF=601783874F1 /CLONE=IMAGE:4011619 /FEA=FLmRNA /CNT=610 /TID=Mm.2115.1 /TIER=Stack /STK=75 /UG=Mm.2115 /LL=51810 /UG_GENE=Hnrpu /UG_TITLE=heterogeneous nuclear ribonucleoprotein U /FL=gb:NM_016805.1 gb:AF073992.1 gb:BC018353.1
1423165_a_at	158.2	A	0.39893	-1.8	-3.48	D	0.99995	5e-05	gb:AV296905 /DB_XREF=gi:16392883 /DB_XREF=AV296905 /CLONE=5730445E06 /FEA=FLmRNA /CNT=258 /TID=Mm.25339.1 /TIER=Stack /STK=35 /UG=Mm.25339 /LL=23942 /UG_GENE=Mta1l1 /UG_TITLE=metastasis associated 1-like 1 /FL=gb:AF159259.1 gb:NM_011842.1
1423187_at	242.5	P	0.02393	-1.8	-3.48	D	0.99996	4e-05	gb:BF160931 /DB_XREF=gi:11041038 /DB_XREF=601768948F1 /CLONE=IMAGE:3988451 /FEA=FLmRNA /CNT=293 /TID=Mm.30017.1 /TIER=Stack /STK=30 /UG=Mm.30017 /LL=93739 /UG_GENE=Gabarapl2 /UG_TITLE=GABA(A) receptor-associated protein like 2 /FL=gb:BC026798.1 gb:NM_026693.1 gb:AF190644.1
1423248_at	271.7	P	0.00806	-1.8	-3.48	D	0.99993	7e-05	gb:BI079648 /DB_XREF=gi:14497978 /DB_XREF=602876476F1 /CLONE=IMAGE:5008171 /FEA=FLmRNA /CNT=149 /TID=Mm.23964.1 /TIER=Stack /STK=23 /UG=Mm.23964 /LL=18087 /UG_GENE=Nktr /UG_TITLE=natural killer tumor recognition sequence /FL=gb:NM_010918.1 gb:L04289.2
1423251_at	589.7	P	0.00073	-1.8	-3.48	D	0.99997	4e-05	gb:BG075618 /DB_XREF=gi:12558187 /DB_XREF=H3149D08-3 /CLONE=H3149D08 /FEA=FLmRNA /CNT=58 /TID=Mm.24304.1 /TIER=Stack /STK=23 /UG=Mm.24304 /LL=192196 /UG_GENE=LOC192196 /UG_TITLE=CGI-74-like SR-rich /FL=gb:AF318301.1 gb:NM_138680.1
1423383_a_at	999.5	P	0.00024	-1.8	-3.48	D	0.99997	3e-05	gb:AI060611 /DB_XREF=gi:3336034 /DB_XREF=ub42a06.r1 /CLONE=IMAGE:1380370 /FEA=FLmRNA /CNT=190 /TID=Mm.27357.1 /TIER=ConsEnd /STK=0 /UG=Mm.27357 /LL=100273 /UG_GENE=AU015843 /UG_TITLE=expressed sequence AU015843 /FL=gb:BC021507.1 gb:NM_133885.1
1423389_at	180.3	P	0.01074	-1.8	-3.48	D	0.99981	0.00019	gb:BF226166 /DB_XREF=gi:11133844 /DB_XREF=uz48d08.x1 /CLONE=IMAGE:3672303 /FEA=FLmRNA /CNT=47 /TID=Mm.34407.1 /TIER=Stack /STK=9 /UG=Mm.34407 /LL=17131 /UG_GENE=Madh7 /UG_TITLE=MAD homolog 7 (Drosophila) /FL=gb:NM_008543.1 gb:AF015260.1
1423462_at	826.4	P	0.00024	-1.8	-3.48	D	0.99997	3e-05	gb:AA929089 /DB_XREF=gi:3078398 /DB_XREF=vq59a04.r1 /CLONE=IMAGE:1106574 /FEA=FLmRNA /CNT=219 /TID=Mm.193041.1 /TIER=ConsEnd /STK=0 /UG=Mm.193041 /LL=192168 /UG_GENE=Map3k7ip2 /UG_TITLE=mitogen-activated protein kinase kinase kinase 7 interacting protein 2 /FL=gb:NM_138667.1 gb:BC004813.1
1423642_at	611.1	P	0.00024	-1.8	-3.48	D	0.99998	2e-05	gb:BC005547.1 /DB_XREF=gi:13542679 /FEA=FLmRNA /CNT=515 /TID=Mm.21840.1 /TIER=FL+Stack /STK=279 /UG=Mm.21840 /LL=68222 /UG_GENE=4930542G03Rik /DEF=Mus musculus, clone MGC:6713 IMAGE:3585500, mRNA, complete cds. /PROD=Unknown (protein for MGC:6713) /FL=gb:BC022919.1 gb:BC005547.1
1423685_at	99.4	P	0.00293	-1.8	-3.48	D	0.99951	0.00049	gb:BC026611.1 /DB_XREF=gi:20072364 /FEA=FLmRNA /CNT=320 /TID=Mm.24174.1 /TIER=FL+Stack /STK=157 /UG=Mm.24174 /DEF=Mus musculus, similar to alanyl-tRNA synthetase (H. sapiens), clone MGC:37368 IMAGE:4976684, mRNA, complete cds. /PROD=similar to alanyl-tRNA synthetase (H. sapiens) /FL=gb:BC026611.1
1423735_a_at	150.8	P	0.00293	-1.8	-3.48	D	0.99998	2e-05	gb:BC021497.1 /DB_XREF=gi:18204822 /FEA=FLmRNA /CNT=214 /TID=Mm.38816.1 /TIER=FL+Stack /STK=133 /UG=Mm.38816 /DEF=Mus musculus, clone MGC:38421 IMAGE:5346181, mRNA, complete cds. /PROD=Unknown (protein for MGC:38421) /FL=gb:BC021497.1
1423882_at	282.1	P	0.01074	-1.8	-3.48	D	0.99998	2e-05	gb:BC027246.1 /DB_XREF=gi:20073142 /FEA=FLmRNA /CNT=130 /TID=Mm.206008.1 /TIER=FL+Stack /STK=85 /UG=Mm.206008 /DEF=Mus musculus, Similar to hypothetical protein FLJ10520, clone MGC:27888 IMAGE:3497792, mRNA, complete cds. /PROD=Similar to hypothetical protein FLJ10520 /FL=gb:BC027246.1
1423909_at	350.4	A	0.06763	-1.8	-3.48	D	0.99969	0.00031	gb:BC010831.1 /DB_XREF=gi:14789943 /FEA=FLmRNA /CNT=175 /TID=Mm.27061.1 /TIER=FL+Stack /STK=81 /UG=Mm.27061 /LL=66058 /UG_GENE=0610011I04Rik /DEF=Mus musculus, RIKEN cDNA 0610011I04 gene, clone MGC:19158 IMAGE:4221626, mRNA, complete cds. /PROD=RIKEN cDNA 0610011I04 gene /FL=gb:BC010831.1
1423992_at	181.1	P	0.02393	-1.8	-3.48	D	0.99989	0.00011	gb:BC019178.1 /DB_XREF=gi:17512438 /FEA=FLmRNA /CNT=193 /TID=Mm.21919.1 /TIER=FL+Stack /STK=68 /UG=Mm.21919 /DEF=Mus musculus, Similar to hypothetical protein FLJ20085, clone MGC:29315 IMAGE:5008342, mRNA, complete cds. /PROD=Similar to hypothetical protein FLJ20085 /FL=gb:BC019178.1
1424039_at	1429	P	0.00024	-1.8	-3.48	D	0.99979	0.00021	gb:BC022616.1 /DB_XREF=gi:18490732 /FEA=FLmRNA /CNT=241 /TID=Mm.29455.1 /TIER=FL+Stack /STK=59 /UG=Mm.29455 /LL=67887 /UG_GENE=1810045K07Rik /DEF=Mus musculus, RIKEN cDNA 1810045K07 gene, clone MGC:31156 IMAGE:4187981, mRNA, complete cds. /PROD=RIKEN cDNA 1810045K07 gene /FL=gb:BC024888.1 gb:BC013497.1 gb:BC022616.1
1424066_at	159	P	0.01416	-1.8	-3.48	D	0.99914	0.00087	gb:AY040840.1 /DB_XREF=gi:15192725 /FEA=FLmRNA /CNT=106 /TID=Mm.38168.1 /TIER=FL+Stack /STK=57 /UG=Mm.38168 /DEF=Mus musculus putative zinc finger protein mRNA, complete cds. /PROD=putative zinc finger protein /FL=gb:AY040840.1
1424283_at	803.7	P	0.01074	-1.8	-3.48	D	0.99976	0.00024	gb:BC008139.1 /DB_XREF=gi:14198163 /FEA=FLmRNA /CNT=72 /TID=Mm.13912.1 /TIER=FL+Stack /STK=40 /UG=Mm.13912 /LL=23922 /UG_GENE=Jtb /DEF=Mus musculus, clone MGC:5746 IMAGE:3582930, mRNA, complete cds. /PROD=Unknown (protein for MGC:5746) /FL=gb:BC008139.1 gb:AB016490.1
1424388_at	127.9	P	0.01416	-1.8	-3.48	D	0.99998	2e-05	gb:BC024910.1 /DB_XREF=gi:19353141 /FEA=FLmRNA /CNT=51 /TID=Mm.123240.1 /TIER=FL+Stack /STK=35 /UG=Mm.123240 /LL=78377 /UG_GENE=1700016D08Rik /DEF=Mus musculus, clone MGC:28015 IMAGE:3603454, mRNA, complete cds. /PROD=Unknown (protein for MGC:28015) /FL=gb:BC024910.1
1424681_a_at	620.3	P	0.00415	-1.8	-3.48	D	0.99995	5e-05	gb:BC010709.1 /DB_XREF=gi:14715087 /FEA=FLmRNA /CNT=23 /TID=Mm.2287.2 /TIER=FL+Stack /STK=20 /UG=Mm.2287 /LL=26442 /UG_GENE=Psma5 /DEF=Mus musculus, proteasome (prosome, macropain) subunit, alpha type 5, clone MGC:6815 IMAGE:2648635, mRNA, complete cds. /PROD=proteasome (prosome, macropain) subunit, alphatype 5 /FL=gb:BC010709.1
1426111_x_at	477.2	P	0.00415	-1.8	-3.48	D	0.9999	0.0001	gb:U75840.1 /DB_XREF=gi:1658534 /GEN=mirf3 /FEA=FLmRNA /CNT=1 /TID=Mm.3960.2 /TIER=FL /STK=1 /UG=Mm.3960 /LL=54131 /DEF=Mus musculus interferon regulatory factor 3 (mirf3) mRNA, alternatively spliced, complete cds. /PROD=interferon regulatory factor 3 /FL=gb:U75840.1
1426262_at	65	A	0.17139	-1.8	-3.48	D	0.99969	0.00031	gb:AV366517 /DB_XREF=gi:16397677 /DB_XREF=AV366517 /CLONE=8430420L05 /FEA=FLmRNA /CNT=69 /TID=Mm.26594.1 /TIER=Stack /STK=17 /UG=Mm.26594 /UG_TITLE=Mus musculus, similar to unnamed protein product, clone MGC:38953 IMAGE:5363166, mRNA, complete cds /FL=gb:BC024969.1
1426487_a_at	167.7	P	0.00024	-1.8	-3.48	D	0.99994	6e-05	gb:BB092954 /DB_XREF=gi:16261121 /DB_XREF=BB092954 /CLONE=9430040J02 /FEA=FLmRNA /CNT=24 /TID=Mm.4480.1 /TIER=Stack /STK=10 /UG=Mm.4480 /LL=19647 /UG_GENE=Rbbp6 /UG_TITLE=retinoblastoma binding protein 6 /FL=gb:U83913.1
1426489_s_at	405.2	P	0.04614	-1.8	-3.48	D	0.99991	9e-05	gb:AV235863 /DB_XREF=gi:15405102 /DB_XREF=AV235863 /CLONE=4732407M07 /FEA=FLmRNA /CNT=138 /TID=Mm.36685.1 /TIER=Stack /STK=9 /UG=Mm.36685 /LL=67118 /UG_GENE=3010001A07Rik /UG_TITLE=RIKEN cDNA 3010001A07 gene /FL=gb:BC027221.1
1426490_at	185.9	P	0.01856	-1.8	-3.48	D	0.99998	2e-05	gb:AK013874.1 /DB_XREF=gi:12851405 /FEA=FLmRNA /CNT=138 /TID=Mm.36685.1 /TIER=Stack /STK=39 /UG=Mm.36685 /LL=67118 /UG_GENE=3010001A07Rik /UG_TITLE=RIKEN cDNA 3010001A07 gene /DEF=Mus musculus 12 days embryo head cDNA, RIKEN full-length enriched library, clone:3010001A07:homolog to APOPTOSIS REGULATOR, full insert sequence. /FL=gb:BC027221.1
1426491_at	169.2	P	0.04395	-1.8	-3.48	D	0.99965	0.00035	gb:AW701798 /DB_XREF=gi:7585938 /DB_XREF=uq94e02.x1 /CLONE=IMAGE:2938778 /FEA=FLmRNA /CNT=95 /TID=Mm.20929.1 /TIER=Stack /STK=9 /UG=Mm.20929 /LL=15204 /UG_GENE=Herc2 /UG_TITLE=hect (homologous to the E6-AP (UBE3A) carboxyl terminus) domain and RCC1 (CHC1)-like domain (RLD) 2 /FL=gb:AF071173.1 gb:AF061529.1
1426553_at	68.5	A	0.30371	-1.8	-3.48	D	0.99996	4e-05	gb:AK017830.1 /DB_XREF=gi:12857283 /FEA=FLmRNA /CNT=72 /TID=Mm.34357.1 /TIER=Stack /STK=21 /UG=Mm.34357 /LL=74330 /UG_GENE=5730551F12Rik /UG_TITLE=RIKEN cDNA 5730551F12 gene /DEF=Mus musculus 8 days embryo whole body cDNA, RIKEN full-length enriched library, clone:5730551F12:homolog to LYST-INTERACTING PROTEIN LIP6, full insert sequence. /FL=gb:BC011146.1
1426694_at	120.7	P	0.00586	-1.8	-3.48	D	0.99914	0.00087	gb:BM120690 /DB_XREF=gi:17088716 /DB_XREF=L0943A04-3 /CLONE=L0943A04 /FEA=mRNA /CNT=147 /TID=Mm.196583.1 /TIER=Stack /STK=110 /UG=Mm.196583 /UG_TITLE=Mus musculus, clone IMAGE:3485091, mRNA, partial cds
1426798_a_at	375.6	P	0.00073	-1.8	-3.48	D	0.99995	5e-05	gb:BC006897.1 /DB_XREF=gi:13905201 /FEA=mRNA /CNT=148 /TID=Mm.27987.1 /TIER=Stack /STK=65 /UG=Mm.27987 /LL=98406 /UG_GENE=AI606441 /DEF=Mus musculus, clone IMAGE:3599662, mRNA, partial cds. /PROD=Unknown (protein for IMAGE:3599662)
1426833_at	298.7	P	0.00073	-1.8	-3.48	D	0.99997	3e-05	gb:BG073769 /DB_XREF=gi:12556261 /DB_XREF=H3125H01-3 /CLONE=H3125H01 /FEA=mRNA /CNT=166 /TID=Mm.205030.1 /TIER=Stack /STK=51 /UG=Mm.205030 /UG_TITLE=Mus musculus, clone IMAGE:4975180, mRNA
1426879_at	88.3	A	0.08057	-1.8	-3.48	D	0.99931	0.00069	gb:AK004493.1 /DB_XREF=gi:12835703 /FEA=mRNA /CNT=67 /TID=Mm.45758.1 /TIER=Stack /STK=45 /UG=Mm.45758 /LL=98685 /UG_GENE=1190005F20Rik /UG_TITLE=RIKEN cDNA 1190005F20 gene /DEF=Mus musculus 18 days embryo whole body cDNA, RIKEN full-length enriched library, clone:1190005F20:homolog to BG120K12.3.1 (NOVEL PROTEIN SIMILAR TO ARCHAEAL, YEAST AND WORM N2,N2-DIMETHYLGUANOSINE TRNA METHYLTRANSFERASE (I…
1426884_at	350	P	0.00024	-1.8	-3.48	D	0.99998	2e-05	gb:BG795169 /DB_XREF=gi:14130739 /DB_XREF=UTSW_SM2E8 /CLONE=UTSW_SM2E8 /FEA=mRNA /CNT=156 /TID=Mm.28474.1 /TIER=Stack /STK=44 /UG=Mm.28474 /LL=79046 /UG_GENE=AJ237586 /UG_TITLE=hypothetical protein, clone MTA.D02.090
1427074_at	125.9	A	0.11157	-1.8	-3.48	D	0.99945	0.00055	gb:BE981298 /DB_XREF=gi:10650259 /DB_XREF=UI-M-CG0p-bda-e-11-0-UI.s1 /CLONE=UI-M-CG0p-bda-e-11-0-UI /FEA=mRNA /CNT=252 /TID=Mm.29308.1 /TIER=Stack /STK=19 /UG=Mm.29308 /UG_TITLE=Mus musculus, Similar to chromosome 20 open reading frame 36, clone IMAGE:5356821, mRNA, partial cds
1427120_at	354	P	0.01856	-1.8	-3.48	D	0.99973	0.00027	gb:AV346442 /DB_XREF=gi:16397068 /DB_XREF=AV346442 /CLONE=6430579K01 /FEA=mRNA /CNT=56 /TID=Mm.107441.1 /TIER=Stack /STK=15 /UG=Mm.107441 /LL=22688 /UG_GENE=Zfp26 /UG_TITLE=zinc finger protein 26
1427297_at	132.3	P	0.00586	-1.8	-3.48	D	0.99998	2e-05	gb:AW537481 /DB_XREF=gi:7179898 /DB_XREF=G0116H11-3 /CLONE=G0116H11 /FEA=mRNA /CNT=78 /TID=Mm.218515.1 /TIER=Stack /STK=12 /UG=Mm.218515 /LL=78523 /UG_GENE=Mrpl9 /UG_TITLE=mitochondrial ribosomal protein L9
1427319_at	158.2	P	0.00293	-1.8	-3.48	D	0.99951	0.00049	gb:AI607603 /DB_XREF=gi:4616770 /DB_XREF=vk47f04.y1 /CLONE=IMAGE:949759 /FEA=mRNA /CNT=35 /TID=Mm.100634.1 /TIER=Stack /STK=9 /UG=Mm.100634 /UG_TITLE=Mus musculus, clone IMAGE:4485556, mRNA
1427413_a_at	442	P	0.00806	-1.8	-3.48	D	0.99987	0.00013	gb:AK014492.1 /DB_XREF=gi:12852384 /GEN=Cugbp1 /FEA=mRNA /CNT=26 /TID=Mm.7526.3 /TIER=ConsEnd /STK=1 /UG=Mm.7526 /LL=13046 /UG_TITLE=CUG triplet repeat, RNA binding protein 1 /DEF=Mus musculus 14 days embryo liver cDNA, RIKEN full-length enriched library, clone:4432412L08:CUG triplet repeat, RNA binding protein 1, full insert sequence.
1427895_at	77.7	A	0.27417	-1.8	-3.48	D	0.99994	6e-05	gb:AK009156.1 /DB_XREF=gi:12843778 /FEA=mRNA /CNT=81 /TID=Mm.41629.1 /TIER=Stack /STK=50 /UG=Mm.41629 /LL=69535 /UG_GENE=2310004N24Rik /UG_TITLE=RIKEN cDNA 2310004N24 gene /DEF=Mus musculus adult male tongue cDNA, RIKEN full-length enriched library, clone:2310004N24:hypothetical protein, full insert sequence.
1427971_at	344.4	P	0.00073	-1.8	-3.48	D	0.99981	0.00019	gb:BB321838 /DB_XREF=gi:15411401 /DB_XREF=BB321838 /CLONE=B330003C09 /FEA=mRNA /CNT=90 /TID=Mm.156727.1 /TIER=Stack /STK=8 /UG=Mm.156727 /UG_TITLE=Mus musculus, chromosome 1 open reading frame 28, clone MGC:29274 IMAGE:5067496, mRNA, complete cds
1428093_at	92.7	A	0.43237	-1.8	-3.48	D	0.99961	0.00039	gb:AK017745.1 /DB_XREF=gi:12857144 /FEA=mRNA /CNT=224 /TID=Mm.26214.2 /TIER=Stack /STK=120 /UG=Mm.26214 /LL=67976 /UG_GENE=5730502D15Rik /UG_TITLE=RIKEN cDNA 5730502D15 gene /DEF=Mus musculus 8 days embryo whole body cDNA, RIKEN full-length enriched library, clone:5730502D15:homolog to human DJ402G11.4 (NOVEL PROTEIN SIMILAR TO C. ELEGANS F38A5.2 (ISOFORM 2)) (FRAGMENT), full insert sequence.
1428113_at	222.1	P	0.00806	-1.8	-3.48	D	0.99973	0.00027	gb:AK017580.1 /DB_XREF=gi:12856888 /FEA=mRNA /CNT=140 /TID=Mm.29310.1 /TIER=Stack /STK=109 /UG=Mm.29310 /LL=70551 /UG_GENE=5730419O14Rik /UG_TITLE=RIKEN cDNA 5730419O14 gene /DEF=Mus musculus 8 days embryo whole body cDNA, RIKEN full-length enriched library, clone:5730419O14:related to O-LINKED GLCNAC TRANSFERASE, full insert sequence.
1428229_at	362.5	P	0.00024	-1.8	-3.48	D	0.99993	7e-05	gb:AK017739.1 /DB_XREF=gi:12857136 /FEA=mRNA /CNT=167 /TID=Mm.56167.1 /TIER=Stack /STK=69 /UG=Mm.56167 /LL=70607 /UG_GENE=5730497N19Rik /UG_TITLE=RIKEN cDNA 5730497N19 gene /DEF=Mus musculus 8 days embryo whole body cDNA, RIKEN full-length enriched library, clone:5730497N19:unclassifiable transcript, full insert sequence.
1428272_at	535.4	P	0.00073	-1.8	-3.48	D	0.99998	2e-05	gb:AK005192.1 /DB_XREF=gi:12837583 /FEA=mRNA /CNT=105 /TID=Mm.28753.1 /TIER=Stack /STK=62 /UG=Mm.28753 /LL=68969 /UG_GENE=1500010M16Rik /UG_TITLE=RIKEN cDNA 1500010M16 gene /DEF=Mus musculus adult male cerebellum cDNA, RIKEN full-length enriched library, clone:1500010M16:similar to PROTEIN TRANSLATION FACTOR SUI1 HOMOLOG, full insert sequence.
1428531_at	158.1	P	0.00415	-1.8	-3.48	D	0.99985	0.00015	gb:BB094901 /DB_XREF=gi:16261178 /DB_XREF=BB094901 /CLONE=9430048M23 /FEA=mRNA /CNT=93 /TID=Mm.45194.1 /TIER=Stack /STK=34 /UG=Mm.45194 /LL=77065 /UG_GENE=5930412E23Rik /UG_TITLE=RIKEN cDNA 5930412E23 gene
1428619_at	318.7	P	0.00024	-1.8	-3.48	D	0.99998	2e-05	gb:BB783243 /DB_XREF=gi:16951739 /DB_XREF=BB783243 /CLONE=G430086J06 /FEA=mRNA /CNT=45 /TID=Mm.28927.1 /TIER=Stack /STK=29 /UG=Mm.28927 /LL=66359 /UG_GENE=2310005N03Rik /UG_TITLE=RIKEN cDNA 2310005N03 gene
1430978_at	243.1	P	0.01074	-1.8	-3.48	D	0.99998	2e-05	gb:BM729504 /DB_XREF=gi:19050837 /DB_XREF=ih81h06.x1 /CLONE=IMAGE:5683043 /FEA=mRNA /CNT=133 /TID=Mm.265.2 /TIER=ConsEnd /STK=0 /UG=Mm.265 /LL=75617 /UG_GENE=Rps25 /UG_TITLE=ribosomal protein S25
1433511_at	83.6	P	0.00293	-1.8	-3.48	D	0.99995	5e-05	gb:BG074121 /DB_XREF=gi:12556690 /DB_XREF=H3131B03-3 /CLONE=H3131B03 /FEA=EST /CNT=183 /TID=Mm.31879.1 /TIER=Stack /STK=113 /UG=Mm.31879 /LL=101972 /UG_GENE=AA675043 /UG_TITLE=expressed sequence AA675043
1433552_a_at	971.2	P	0.00024	-1.8	-3.48	D	0.99998	2e-05	gb:BQ177004 /DB_XREF=gi:20352496 /DB_XREF=UI-M-DJ2-bwa-g-10-0-UI.s1 /CLONE=UI-M-DJ2-bwa-g-10-0-UI /FEA=EST /CNT=138 /TID=Mm.534.2 /TIER=Stack /STK=94 /UG=Mm.534 /LL=29817 /UG_GENE=Igfbp7 /UG_TITLE=insulin-like growth factor binding protein 7
1433591_at	289.3	P	0.01856	-1.8	-3.48	D	0.99981	0.00019	gb:BF148071 /DB_XREF=gi:11029466 /DB_XREF=uw93h05.x1 /CLONE=IMAGE:3469593 /FEA=EST /CNT=149 /TID=Mm.41840.2 /TIER=Stack /STK=86 /UG=Mm.41840 /LL=19058 /UG_GENE=Ppp3r1 /UG_TITLE=protein phospatase 3, regulatory subunit B, alpha isoform (calcineurin B, type I)
1433698_a_at	402.4	P	0.03027	-1.8	-3.48	D	0.99961	0.00039	gb:AW552577 /DB_XREF=gi:7198000 /DB_XREF=L0214E06-3 /CLONE=L0214E06 /FEA=EST /CNT=78 /TID=Mm.90410.3 /TIER=Stack /STK=70 /UG=Mm.90410 /LL=28062 /UG_GENE=D18Wsu98e /UG_TITLE=DNA segment, Chr 18, Wayne State University 98, expressed
1433758_at	174.7	P	0.03027	-1.8	-3.48	D	0.99976	0.00024	gb:BB025231 /DB_XREF=gi:15403453 /DB_XREF=BB025231 /CLONE=5330427C19 /FEA=EST /CNT=76 /TID=Mm.22330.4 /TIER=Stack /STK=63 /UG=Mm.22330 /LL=64652 /UG_GENE=Nisch /UG_TITLE=nischarin
1434131_at	154.9	P	0.00024	-1.8	-3.48	D	0.99979	0.00021	gb:AV156392 /DB_XREF=gi:16383277 /DB_XREF=AV156392 /CLONE=3000002E04 /FEA=EST /CNT=80 /TID=Mm.33851.1 /TIER=Stack /STK=41 /UG=Mm.33851 /UG_TITLE=ESTs, Weakly similar to Rap2 interacting protein 8 (M.musculus)
1434205_at	669.4	P	0.00073	-1.8	-3.48	D	0.99995	5e-05	gb:BQ266539 /DB_XREF=gi:20491604 /DB_XREF=NISC_ff13f03.x1 /CLONE=IMAGE:2865916 /FEA=EST /CNT=91 /TID=Mm.21156.2 /TIER=Stack /STK=39 /UG=Mm.21156 /LL=110854 /UG_GENE=Ppp2r4 /UG_TITLE=protein phosphatase 2A, regulatory subunit B (PR 53)
1434607_at	145.1	P	0.00293	-1.8	-3.48	D	0.99997	3e-05	gb:BM247010 /DB_XREF=gi:17882280 /DB_XREF=K0745H10-3 /CLONE=K0745H10 /FEA=EST /CNT=112 /TID=Mm.27807.1 /TIER=Stack /STK=28 /UG=Mm.27807 /UG_TITLE=ESTs, Weakly similar to PUTATIVE ATP-DEPENDENT RNA HELICASE PL10 (M.musculus)
1434691_at	107.2	A	0.08057	-1.8	-3.48	D	0.99951	0.00049	gb:BB154529 /DB_XREF=gi:16268187 /DB_XREF=BB154529 /CLONE=A130021F17 /FEA=EST /CNT=41 /TID=Mm.27790.2 /TIER=Stack /STK=27 /UG=Mm.27790 /LL=72193 /UG_GENE=2610510E10Rik /UG_TITLE=RIKEN cDNA 2610510E10 gene
1434836_at	127.7	P	0.04614	-1.8	-3.48	D	0.99969	0.00031	gb:AV277440 /DB_XREF=gi:16390994 /DB_XREF=AV277440 /CLONE=4932442G09 /FEA=EST /CNT=36 /TID=Mm.28949.1 /TIER=Stack /STK=24 /UG=Mm.28949 /LL=52217 /UG_GENE=D7Ertd304e /UG_TITLE=DNA segment, Chr 7, ERATO Doi 304, expressed
1434853_x_at	1010.8	P	0.00073	-1.8	-3.48	D	0.99998	2e-05	gb:AA717142 /DB_XREF=gi:2729416 /DB_XREF=vs72h05.r1 /CLONE=IMAGE:1151865 /FEA=EST /CNT=27 /TID=Mm.7198.4 /TIER=Stack /STK=24 /UG=Mm.7198 /LL=54484 /UG_GENE=Mkrn1 /UG_TITLE=makorin, ring finger protein, 1
1434859_at	133.7	P	0.00586	-1.8	-3.48	D	0.99979	0.00021	gb:BB127793 /DB_XREF=gi:16262380 /DB_XREF=BB127793 /CLONE=9630025M18 /FEA=EST /CNT=32 /TID=Mm.202767.1 /TIER=Stack /STK=24 /UG=Mm.202767 /LL=106107 /UG_GENE=AA408257 /UG_TITLE=expressed sequence AA408257
1434900_at	90.1	A	0.19458	-1.8	-3.48	D	0.99914	0.00087	gb:BM196656 /DB_XREF=gi:17748559 /DB_XREF=C0334D10-3 /CLONE=C0334D10 /FEA=EST /CNT=51 /TID=Mm.24862.1 /TIER=Stack /STK=23 /UG=Mm.24862 /LL=105923 /UG_GENE=AI852829 /UG_TITLE=expressed sequence AI852829
1435369_at	118.7	P	0.00073	-1.8	-3.48	D	0.99993	7e-05	gb:BM244352 /DB_XREF=gi:17879622 /DB_XREF=K0710B12-3 /CLONE=K0710B12 /FEA=EST /CNT=24 /TID=Mm.27090.1 /TIER=Stack /STK=17 /UG=Mm.27090 /LL=96965 /UG_GENE=C78212 /UG_TITLE=expressed sequence C78212
1435964_a_at	451.7	P	0.00024	-1.8	-3.48	D	0.99998	2e-05	gb:BB194075 /DB_XREF=gi:16270883 /DB_XREF=BB194075 /CLONE=A330080K09 /FEA=EST /CNT=14 /TID=Mm.82938.1 /TIER=Stack /STK=12 /UG=Mm.82938 /UG_TITLE=ESTs, Weakly similar to T17365 serinethreonine protein kinase TAO1 - rat (R.norvegicus)
1436064_x_at	7612.1	P	0.00024	-1.8	-3.48	D	0.99979	0.00021	gb:AV004977 /DB_XREF=gi:4781827 /DB_XREF=AV004977 /CLONE=0710008A18 /FEA=EST /CNT=15 /TID=Mm.16775.7 /TIER=Stack /STK=11 /UG=Mm.16775 /LL=20088 /UG_GENE=Rps24 /UG_TITLE=ribosomal protein S24
1436519_a_at	126.8	A	0.19458	-1.8	-3.48	D	0.99979	0.00021	gb:BB534387 /DB_XREF=gi:16446385 /DB_XREF=BB534387 /CLONE=E030036E20 /FEA=EST /CNT=27 /TID=Mm.25608.2 /TIER=Stack /STK=8 /UG=Mm.25608 /LL=68832 /UG_GENE=1110057K04Rik /UG_TITLE=RIKEN cDNA 1110057K04 gene
1436559_a_at	102.4	P	0.00415	-1.8	-3.48	D	0.99998	2e-05	gb:BM730602 /DB_XREF=gi:19051935 /DB_XREF=ih45e07.x1 /CLONE=IMAGE:5680213 /FEA=EST /CNT=14 /TID=Mm.17640.2 /TIER=Stack /STK=8 /UG=Mm.17640 /LL=53380 /UG_GENE=Psmd10 /UG_TITLE=proteasome (prosome, macropain) 26S subunit, non-ATPase, 10
1437455_a_at	3264.3	P	0.00024	-1.8	-3.48	D	0.99998	2e-05	gb:AW322026 /DB_XREF=gi:6751570 /DB_XREF=uo22f11.x1 /CLONE=IMAGE:2609901 /FEA=EST /CNT=18 /TID=Mm.16596.3 /TIER=Stack /STK=18 /UG=Mm.16596 /LL=12226 /UG_GENE=Btg1 /UG_TITLE=B-cell translocation gene 1, anti-proliferative
1437852_x_at	890.3	A	0.11157	-1.8	-3.48	D	0.99981	0.00019	gb:BB147177 /DB_XREF=gi:8802114 /DB_XREF=BB147177 /CLONE=9930038D05 /FEA=EST /CNT=14 /TID=Mm.28790.3 /TIER=Stack /STK=14 /UG=Mm.28790 /LL=54451 /UG_GENE=Cpsf3 /UG_TITLE=cleavage and polyadenylation specificity factor 3
1438462_x_at	401.4	P	0.00293	-1.8	-3.48	D	0.99965	0.00035	gb:BB752997 /DB_XREF=gi:16183432 /DB_XREF=BB752997 /CLONE=G270024P17 /FEA=EST /CNT=14 /TID=Mm.8256.5 /TIER=Stack /STK=10 /UG=Mm.8256 /LL=20218 /UG_GENE=Khdrbs1 /UG_TITLE=KH domain containing, RNA binding, signal transduction associated 1
1438562_a_at	1108.7	P	0.00293	-1.8	-3.48	D	0.99998	2e-05	gb:AV167543 /DB_XREF=gi:5373980 /DB_XREF=AV167543 /CLONE=3110055K10 /FEA=EST /CNT=11 /TID=Mm.985.4 /TIER=Stack /STK=10 /UG=Mm.985 /LL=19255 /UG_GENE=Ptpn2 /UG_TITLE=protein tyrosine phosphatase, non-receptor type 2
1439080_at	35.1	A	0.24609	-1.8	-3.48	D	0.99973	0.00027	gb:BM240030 /DB_XREF=gi:17875300 /DB_XREF=K0545B04-3 /CLONE=K0545B04 /FEA=EST /CNT=18 /TID=Mm.27107.3 /TIER=Stack /STK=8 /UG=Mm.27107 /LL=68250 /UG_GENE=5730536A07Rik /UG_TITLE=RIKEN cDNA 5730536A07 gene
1439253_x_at	1553.2	P	0.00024	-1.8	-3.48	D	0.99998	2e-05	gb:AV111335 /DB_XREF=gi:5265415 /DB_XREF=AV111335 /CLONE=2610001C16 /FEA=EST /CNT=9 /TID=Mm.182471.5 /TIER=Stack /STK=8 /UG=Mm.182471 /LL=66494 /UG_GENE=2610524G07Rik /UG_TITLE=RIKEN cDNA 2610524G07 gene
1448240_at	266.6	A	0.14966	-1.8	-3.48	D	0.99998	2e-05	gb:NM_019709.1 /DB_XREF=gi:9790230 /GEN=Mbtps1 /FEA=FLmRNA /CNT=232 /TID=Mm.29791.1 /TIER=FL+Stack /STK=116 /UG=Mm.29791 /LL=56453 /DEF=Mus musculus membrane-bound transcription factor protease, site 1 (Mbtps1), mRNA. /PROD=membrane-bound transcription factor protease,site 1 /FL=gb:NM_019709.1 gb:AF094820.1 gb:BC011533.1
1448253_at	768.6	P	0.00024	-1.8	-3.48	D	0.99997	4e-05	gb:NM_008133.1 /DB_XREF=gi:6680026 /GEN=Glud /FEA=FLmRNA /CNT=323 /TID=Mm.10600.1 /TIER=FL+Stack /STK=112 /UG=Mm.10600 /LL=14661 /DEF=Mus musculus glutamate dehydrogenase (Glud), mRNA. /PROD=glutamate dehydrogenase /FL=gb:NM_008133.1
1448258_a_at	1027.1	P	0.00122	-1.8	-3.48	D	0.99914	0.00087	gb:NM_026911.1 /DB_XREF=gi:16975491 /GEN=1810004F21Rik /FEA=FLmRNA /CNT=218 /TID=Mm.28852.1 /TIER=FL+Stack /STK=111 /UG=Mm.28852 /LL=69019 /DEF=Mus musculus RIKEN cDNA 1810004F21 gene (1810004F21Rik), mRNA. /PROD=similar to signal peptidase 12kDa /FL=gb:NM_026911.1
1448272_at	348.2	P	0.02393	-1.8	-3.48	D	0.99995	5e-05	gb:NM_007570.1 /DB_XREF=gi:6680813 /GEN=Btg2 /FEA=FLmRNA /CNT=229 /TID=Mm.903.1 /TIER=FL+Stack /STK=107 /UG=Mm.903 /LL=12227 /DEF=Mus musculus B-cell translocation gene 2, anti-proliferative (Btg2), mRNA. /PROD=B-cell translocation gene 2, anti-proliferative /FL=gb:NM_007570.1
1448279_at	1239.3	P	0.00073	-1.8	-3.48	D	0.99965	0.00035	gb:BC013618.1 /DB_XREF=gi:15488992 /FEA=FLmRNA /CNT=185 /TID=Mm.24498.1 /TIER=FL+Stack /STK=104 /UG=Mm.24498 /LL=56378 /UG_GENE=Arpc3 /DEF=Mus musculus, actin related protein 23 complex, subunit 3 (21 kDa), clone MGC:18996 IMAGE:4013537, mRNA, complete cds. /PROD=actin related protein 23 complex, subunit 3 (21kDa) /FL=gb:BC013618.1 gb:NM_019824.1 gb:AB038243.1
1448343_a_at	757.1	P	0.00024	-1.8	-3.48	D	0.99976	0.00024	gb:NM_008676.1 /DB_XREF=gi:6679019 /GEN=Nbr1 /FEA=FLmRNA /CNT=153 /TID=Mm.784.1 /TIER=FL+Stack /STK=89 /UG=Mm.784 /LL=17966 /DEF=Mus musculus next to the Brca1 (Nbr1), mRNA. /PROD=next to the Brca1 /FL=gb:NM_008676.1 gb:U73039.1
1448360_s_at	245.4	P	0.00073	-1.8	-3.48	D	0.99998	2e-05	gb:NM_021421.1 /DB_XREF=gi:10946783 /GEN=2610307I21Rik /FEA=FLmRNA /CNT=136 /TID=Mm.154507.1 /TIER=FL+Stack /STK=86 /UG=Mm.154507 /LL=58232 /DEF=Mus musculus RIKEN cDNA 2610307I21 gene (2610307I21Rik), mRNA. /PROD=RIKEN cDNA 2610307I21 /FL=gb:NM_021421.1
1448365_at	160.8	P	0.0376	-1.8	-3.48	D	0.99997	3e-05	gb:NM_025568.1 /DB_XREF=gi:13385007 /GEN=2610002K22Rik /FEA=FLmRNA /CNT=114 /TID=Mm.41562.1 /TIER=FL+Stack /STK=86 /UG=Mm.41562 /LL=66446 /DEF=Mus musculus RIKEN cDNA 2610002K22 gene (2610002K22Rik), mRNA. /PROD=RIKEN cDNA 2610002K22 /FL=gb:NM_025568.1
1448368_at	226	M	0.05615	-1.8	-3.48	D	0.99985	0.00015	gb:NM_011722.1 /DB_XREF=gi:6756008 /GEN=Dctn6 /FEA=FLmRNA /CNT=129 /TID=Mm.90496.1 /TIER=FL+Stack /STK=85 /UG=Mm.90496 /LL=22428 /DEF=Mus musculus dynactin 6 (Dctn6), mRNA. /PROD=dynactin 6 /FL=gb:AF124788.1 gb:NM_011722.1 gb:AF190796.1
1448387_at	847.7	P	0.00586	-1.8	-3.48	D	0.99998	2e-05	gb:NM_019712.1 /DB_XREF=gi:9790190 /GEN=Rbx1 /FEA=FLmRNA /CNT=242 /TID=Mm.29405.1 /TIER=FL+Stack /STK=80 /UG=Mm.29405 /LL=56438 /DEF=Mus musculus ring-box 1 (Rbx1), mRNA. /PROD=ring-box 1 /FL=gb:BC027396.1 gb:AF140599.1 gb:NM_019712.1
1448438_at	293.9	P	0.00586	-1.8	-3.48	D	0.99998	2e-05	gb:NM_033562.1 /DB_XREF=gi:15808989 /GEN=Flana-pending /FEA=FLmRNA /CNT=115 /TID=Mm.28131.1 /TIER=FL+Stack /STK=74 /UG=Mm.28131 /LL=116891 /DEF=Mus musculus carcinoma related gene (Flana-pending), mRNA. /PROD=carcinoma related gene /FL=gb:AF208064.1 gb:BC005682.1 gb:NM_033562.1
1448584_at	75.9	P	0.00195	-1.8	-3.48	D	0.99931	0.00069	gb:NM_025822.1 /DB_XREF=gi:13385291 /GEN=1200013F24Rik /FEA=FLmRNA /CNT=129 /TID=Mm.33969.1 /TIER=FL+Stack /STK=57 /UG=Mm.33969 /LL=66880 /DEF=Mus musculus RIKEN cDNA 1200013F24 gene (1200013F24Rik), mRNA. /PROD=RIKEN cDNA 1200013F24 /FL=gb:NM_025822.1
1448585_at	68.2	A	0.19458	-1.8	-3.48	D	0.99938	0.00062	gb:NM_010364.1 /DB_XREF=gi:6754093 /GEN=Gtf2h4 /FEA=FLmRNA /CNT=102 /TID=Mm.10182.1 /TIER=FL+Stack /STK=57 /UG=Mm.10182 /LL=14885 /DEF=Mus musculus general transcription factor II H, polypeptide 4 (Gtf2h4), mRNA. /PROD=general transcription factor II H, polypeptide4 /FL=gb:BC012638.1 gb:AF054823.1 gb:NM_010364.1
1448643_at	225.1	A	0.33447	-1.8	-3.48	D	0.99965	0.00035	gb:NM_023464.1 /DB_XREF=gi:12963686 /GEN=1110003H09Rik /FEA=FLmRNA /CNT=95 /TID=Mm.21444.1 /TIER=FL+Stack /STK=50 /UG=Mm.21444 /LL=68475 /DEF=Mus musculus RIKEN cDNA 1110003H09 gene (1110003H09Rik), mRNA. /PROD=RIKEN cDNA 1110003H09 /FL=gb:NM_023464.1
1448844_at	159.2	A	0.12964	-1.8	-3.48	D	0.99973	0.00027	gb:NM_025558.1 /DB_XREF=gi:13384987 /GEN=1810044O22Rik /FEA=FLmRNA /CNT=271 /TID=Mm.20242.1 /TIER=FL+Stack /STK=36 /UG=Mm.20242 /LL=66427 /DEF=Mus musculus RIKEN cDNA 1810044O22 gene (1810044O22Rik), mRNA. /PROD=RIKEN cDNA 1810044O22 /FL=gb:NM_025558.1
1448959_at	212.5	P	0.00073	-1.8	-3.48	D	0.99987	0.00013	gb:NM_010887.1 /DB_XREF=gi:6754813 /GEN=Ndufs4 /FEA=FLmRNA /CNT=98 /TID=Mm.14442.1 /TIER=FL+Stack /STK=29 /UG=Mm.14442 /LL=17993 /DEF=Mus musculus NADH dehydrogenase (ubiquinone) Fe-S protein 4 (Ndufs4), mRNA. /PROD=NADH dehydrogenase (ubiquinone) Fe-S protein 4 /FL=gb:AF124785.1 gb:NM_010887.1 gb:BC004618.1
1449080_at	107.4	P	0.00024	-1.8	-3.48	D	0.99945	0.00055	gb:NM_008229.1 /DB_XREF=gi:6680194 /GEN=Hdac2 /FEA=FLmRNA /CNT=61 /TID=Mm.19806.1 /TIER=FL+Stack /STK=23 /UG=Mm.19806 /LL=15182 /DEF=Mus musculus histone deacetylase 2 (Hdac2), mRNA. /PROD=histone deacetylase 2 /FL=gb:U31758.1 gb:NM_008229.1
1449437_at	117.5	A	0.21948	-1.8	-3.48	D	0.99998	2e-05	gb:NM_138594.1 /DB_XREF=gi:20070405 /GEN=D6Wsu163e /FEA=FLmRNA /CNT=115 /TID=Mm.44228.1 /TIER=FL+Stack /STK=10 /UG=Mm.44228 /LL=28040 /DEF=Mus musculus DNA segment, Chr 6, Wayne State University 163, expressed (D6Wsu163e), mRNA. /PROD=DNA segment, Chr 6, Wayne State University 163,expressed /FL=gb:NM_138594.1 gb:BC016429.1
1449633_s_at	49.6	P	0.00415	-1.8	-3.48	D	0.9999	0.0001	gb:AI841843 /DB_XREF=gi:5476056 /DB_XREF=UI-M-AO0-acb-f-11-0-UI.s2 /CLONE=UI-M-AO0-acb-f-11-0-UI /FEA=EST /CNT=1 /TID=Mm.200104.1 /TIER=ConsEnd /STK=1 /UG=Mm.200104 /LL=103842 /UG_GENE=AI841843 /UG_TITLE=expressed sequence AI841843
1449839_at	239.1	P	0.04614	-1.8	-3.48	D	0.99961	0.00039	gb:BG070529 /DB_XREF=gi:12553098 /DB_XREF=H3088C12-3 /CLONE=H3088C12 /FEA=FLmRNA /CNT=56 /TID=Mm.34405.1 /TIER=Stack /STK=20 /UG=Mm.34405 /LL=12367 /UG_GENE=Casp3 /UG_TITLE=caspase 3, apoptosis related cysteine protease /FL=gb:U19522.1 gb:NM_009810.1 gb:U49929.1
1450036_at	242.8	A	0.06763	-1.8	-3.48	D	0.99903	0.00097	gb:BB768208 /DB_XREF=gi:16210761 /DB_XREF=BB768208 /CLONE=G370082O10 /FEA=FLmRNA /CNT=111 /TID=Mm.78106.1 /TIER=Stack /STK=38 /UG=Mm.78106 /LL=170755 /UG_GENE=Cisk /UG_TITLE=serinethreonine protein kinase CISK /FL=gb:BC018363.1 gb:NM_133220.1 gb:AF312007.1
1450464_at	112.1	P	0.00195	-1.8	-3.48	D	0.99938	0.00062	gb:NM_007893.1 /DB_XREF=gi:6681246 /GEN=E4f1 /FEA=FLmRNA /CNT=26 /TID=Mm.3318.1 /TIER=FL /STK=1 /UG=Mm.3318 /LL=13560 /DEF=Mus musculus E4F transcription factor 1 (E4f1), mRNA. /PROD=E4F transcription factor 1 /FL=gb:AF126967.1 gb:NM_007893.1
1450644_at	1982.4	P	0.00024	-1.8	-3.48	D	0.99973	0.00027	gb:M58566.1 /DB_XREF=gi:202064 /FEA=FLmRNA /CNT=300 /TID=Mm.18571.1 /TIER=FL+Stack /STK=44 /UG=Mm.18571 /LL=12192 /UG_GENE=Zfp36l1 /UG_TITLE=zinc finger protein 36, C3H type-like 1 /DEF=Mouse TIS11 primary response gene, complete cds. /FL=gb:NM_007564.1 gb:M58566.1
1450656_at	154.8	P	0.00415	-1.8	-3.48	D	0.99998	2e-05	gb:NM_010303.1 /DB_XREF=gi:6754007 /GEN=Gna13 /FEA=FLmRNA /CNT=125 /TID=Mm.202311.1 /TIER=FL+Stack /STK=37 /UG=Mm.202311 /LL=14674 /DEF=Mus musculus guanine nucleotide binding protein, alpha 13 (Gna13), mRNA. /PROD=guanine nucleotide binding protein, alpha 13 /FL=gb:M63660.1 gb:NM_010303.1
1450697_at	148.2	P	0.00586	-1.8	-3.48	D	0.99981	0.00019	gb:AF233322.1 /DB_XREF=gi:7243709 /GEN=Zntl2 /FEA=FLmRNA /CNT=93 /TID=Mm.28490.1 /TIER=FL+Stack /STK=23 /UG=Mm.28490 /LL=66500 /DEF=Mus musculus zinc transporter like 2 (Zntl2) mRNA, complete cds. /PROD=zinc transporter like 2 /FL=gb:BC017136.1 gb:AF233322.1 gb:NM_023214.1
1450851_at	136.5	P	0.02393	-1.8	-3.48	D	0.99991	9e-05	gb:AK004644.1 /DB_XREF=gi:12835958 /GEN=Wdr1 /FEA=FLmRNA /CNT=368 /TID=Mm.2654.1 /TIER=Stack /STK=88 /UG=Mm.2654 /LL=22388 /UG_TITLE=WD repeat domain 1 /DEF=Mus musculus adult male lung cDNA, RIKEN full-length enriched library, clone:1200007O07:WD repeat domain 1, full insert sequence. /FL=gb:NM_011715.1 gb:AF020055.1
1450858_a_at	1161.3	P	0.00024	-1.8	-3.48	D	0.99998	2e-05	gb:AW540168 /DB_XREF=gi:7182585 /DB_XREF=C0129D04-3 /CLONE=C0129D04 /FEA=FLmRNA /CNT=308 /TID=Mm.24529.1 /TIER=Stack /STK=50 /UG=Mm.24529 /LL=66105 /UG_GENE=1100001F19Rik /UG_TITLE=RIKEN cDNA 1100001F19 gene /FL=gb:NM_025356.1
1450948_a_at	99.2	P	0.00806	-1.8	-3.48	D	0.99945	0.00055	gb:AK010343.1 /DB_XREF=gi:12845714 /FEA=FLmRNA /CNT=49 /TID=Mm.195514.1 /TIER=Stack /STK=13 /UG=Mm.195514 /LL=94061 /UG_GENE=Mrpl1 /UG_TITLE=mitochondrial ribosomal protein L1 /DEF=Mus musculus ES cells cDNA, RIKEN full-length enriched library, clone:2410002L03:homolog to BM022, full insert sequence. /FL=gb:AB049632.1 gb:NM_053158.1
1451086_s_at	848.5	P	0.00024	-1.8	-3.48	D	0.99973	0.00027	gb:BC003828.1 /DB_XREF=gi:13277917 /FEA=FLmRNA /CNT=397 /TID=Mm.889.1 /TIER=FL+Stack /STK=133 /UG=Mm.889 /LL=19353 /UG_GENE=Rac1 /DEF=Mus musculus, ras-related C3 botulinum toxin substrate 1 (rho family, small GTP binding protein Rac1), clone MGC:6235 IMAGE:3593957, mRNA, complete cds. /PROD=ras-related C3 botulinum toxin substrate 1 (rhofamily, small GTP binding protein Rac1) /FL=gb:BC003828.1
1451090_a_at	498.1	P	0.00073	-1.8	-3.48	D	0.99998	2e-05	gb:BC006682.1 /DB_XREF=gi:13879401 /FEA=FLmRNA /CNT=210 /TID=Mm.22387.1 /TIER=FL+Stack /STK=129 /UG=Mm.22387 /LL=102885 /UG_GENE=AI314668 /DEF=Mus musculus, clone MGC:7893 IMAGE:3582458, mRNA, complete cds. /PROD=Unknown (protein for MGC:7893) /FL=gb:BC006682.1
1451141_at	65.9	P	0.01074	-1.8	-3.48	D	0.99951	0.00049	gb:BC004636.1 /DB_XREF=gi:13435519 /FEA=FLmRNA /CNT=108 /TID=Mm.18460.1 /TIER=FL+Stack /STK=95 /UG=Mm.18460 /DEF=Mus musculus, Similar to hypothetical protein FLJ13984, clone MGC:7995 IMAGE:3585719, mRNA, complete cds. /PROD=Similar to hypothetical protein FLJ13984 /FL=gb:BC004636.1
1451216_at	364.4	P	0.00415	-1.8	-3.48	D	0.99998	2e-05	gb:BC008086.1 /DB_XREF=gi:14198035 /FEA=FLmRNA /CNT=114 /TID=Mm.28834.1 /TIER=FL+Stack /STK=58 /UG=Mm.28834 /DEF=Mus musculus, Similar to nucleolar cysteine-rich protein, clone MGC:6718 IMAGE:3586161, mRNA, complete cds. /PROD=Similar to nucleolar cysteine-rich protein /FL=gb:BC008086.1
1451285_at	234	P	0.00024	-1.8	-3.48	D	0.99998	2e-05	gb:AF224264.1 /DB_XREF=gi:7920330 /FEA=FLmRNA /CNT=84 /TID=Mm.142866.1 /TIER=FL+Stack /STK=42 /UG=Mm.142866 /LL=233908 /UG_GENE=LOC233908 /DEF=Mus musculus pigpen protein mRNA, complete cds. /PROD=pigpen protein /FL=gb:AF224264.1
1451321_a_at	380.5	P	0.01856	-1.8	-3.48	D	0.99998	2e-05	gb:BC003333.1 /DB_XREF=gi:13097116 /FEA=FLmRNA /CNT=70 /TID=Mm.28309.1 /TIER=FL+Stack /STK=37 /UG=Mm.28309 /LL=71684 /UG_GENE=0610033I05Rik /DEF=Mus musculus, clone MGC:7151 IMAGE:3256678, mRNA, complete cds. /PROD=Unknown (protein for MGC:7151) /FL=gb:BC003333.1
1451525_at	46.9	A	0.11157	-1.8	-3.48	D	0.99973	0.00027	gb:BC024633.1 /DB_XREF=gi:19353174 /FEA=FLmRNA /CNT=56 /TID=Mm.22834.1 /TIER=FL+Stack /STK=12 /UG=Mm.22834 /DEF=Mus musculus, clone MGC:28436 IMAGE:4038635, mRNA, complete cds. /PROD=Unknown (protein for MGC:28436) /FL=gb:BC024633.1
1451747_a_at	150.3	P	0.03027	-1.8	-3.48	D	0.99969	0.00031	gb:AK016474.1 /DB_XREF=gi:12855223 /FEA=FLmRNA /CNT=36 /TID=Mm.9852.2 /TIER=Stack /STK=11 /UG=Mm.9852 /LL=67526 /UG_GENE=Apg12l /UG_TITLE=autophagy 12-like (S. cerevisiae) /DEF=Mus musculus adult male testis cDNA, RIKEN full-length enriched library, clone:4931423H11:homolog to APG12, full insert sequence. /FL=gb:AB066216.1
1452401_at	788.4	P	0.02393	-1.8	-3.48	D	0.99998	2e-05	gb:AJ276707.1 /DB_XREF=gi:11322454 /GEN=wtap /FEA=mRNA /CNT=26 /TID=Mm.25154.1 /TIER=ConsEnd /STK=7 /UG=Mm.25154 /LL=60532 /DEF=Mus musculus partial mRNA for WTAP protein. /PROD=WTAP protein
[truncated: 2,924 more rows]
