# Supplementary material for: Blastocyst Injection of Wild Type Embryonic Stem Cells Induces Global Corrections in Mdx Mice
Source: PLoS One. 2009 Mar 11;4(3):e4759. doi: 10.1371/journal.pone.0004759 (PMC2653195; doi:10.1371/journal.pone.0004759)
Supplement: Table S4 — Comparison of gene expression profiles between 4 month-old WT/mdx (20% of chimerism) and WT adipose tissues (2.05 MB XLS) [file pone.0004759.s004.xls]

## Sheet: WTmdxvsWT-F
WT/mdxvsWT-F
FC >= 2 pval <= 0.1%	Signal	Detection	Detection p-value	Signal Log Ratio	Fold Change	Change	Change p-value	Statistical p-value	Descriptions
1451527_at	1761.5	P	0.00073	9	512	I	2e-05	2e-05	gb:AF352788.1 /DB_XREF=gi:19070656 /GEN=Pcolce2 /FEA=FLmRNA /CNT=40 /TID=Mm.46016.1 /TIER=FL+Stack /STK=12 /UG=Mm.46016 /LL=76477 /DEF=Mus musculus procollagen COOH-terminal proteinase enhancer protein 2 (Pcolce2) mRNA, complete cds. /PROD=procollagen COOH-terminal proteinase enhancerprotein 2 /FL=gb:AF352788.1
1454881_s_at	2920.1	P	0.00073	7.9	238.86	I	2e-05	2e-05	gb:BQ084786 /DB_XREF=gi:20043990 /DB_XREF=ii48b07.x1 /CLONE=IMAGE:5944669 /FEA=EST /CNT=50 /TID=Mm.3089.1 /TIER=Stack /STK=38 /UG=Mm.3089 /LL=100647 /UG_GENE=AI447729 /UG_TITLE=expressed sequence AI447729
1422582_at	4317.2	P	0.00293	7.8	222.86	I	2e-05	2e-05	gb:U18812.1 /DB_XREF=gi:746416 /GEN=ob /FEA=FLmRNA /CNT=61 /TID=Mm.34519.1 /TIER=FL+Stack /STK=32 /UG=Mm.34519 /LL=16846 /UG_TITLE=leptin /DEF=Mus musculus obese precursor (ob) mRNA, complete cds. /FL=gb:U18812.1 gb:NM_008493.1
1418773_at	1736.1	P	0.00024	7.3	157.59	I	2e-05	2e-05	gb:NM_021890.1 /DB_XREF=gi:11230791 /GEN=Fads3 /FEA=FLmRNA /CNT=58 /TID=Mm.34345.1 /TIER=FL+Stack /STK=18 /UG=Mm.34345 /LL=60527 /DEF=Mus musculus fatty acid desaturase 3 (Fads3), mRNA. /PROD=fatty acid desaturase 3 /FL=gb:NM_021890.1
1434237_at	912.2	P	0.00806	7.2	147.03	I	6e-05	6e-05	gb:BQ084786 /DB_XREF=gi:20043990 /DB_XREF=ii48b07.x1 /CLONE=IMAGE:5944669 /FEA=EST /CNT=50 /TID=Mm.3089.1 /TIER=Stack /STK=38 /UG=Mm.3089 /LL=100647 /UG_GENE=AI447729 /UG_TITLE=expressed sequence AI447729
1448826_at	2029.9	P	0.00024	6.7	103.97	I	2e-05	2e-05	gb:M76601.1 /DB_XREF=gi:191623 /FEA=FLmRNA /CNT=118 /TID=Mm.221164.1 /TIER=FL+Stack /STK=37 /UG=Mm.221164 /LL=17888 /UG_GENE=Myhca /DEF=Mouse alpha cardiac myosin heavy chain mRNA, complete cds. /PROD=alpha cardiac myosin heavy chain /FL=gb:NM_010856.1 gb:M76601.1 gb:M76600.1 gb:M76599.1 gb:M76598.1
1417464_at	627.3	P	0.00415	6.6	97.01	I	8e-05	8e-05	gb:NM_009394.1 /DB_XREF=gi:6678370 /GEN=Tncs /FEA=FLmRNA /CNT=106 /TID=Mm.1716.1 /TIER=FL+Stack /STK=44 /UG=Mm.1716 /LL=21925 /DEF=Mus musculus troponin C, fast skeletal (Tncs), mRNA. /PROD=troponin C, fast skeletal /FL=gb:BC024390.1 gb:NM_009394.1
1433855_at	289.4	P	0.0376	6.4	84.45	I	0.00035	0.00035	gb:BF462185 /DB_XREF=gi:11531368 /DB_XREF=UI-M-CG0p-bnd-e-10-0-UI.s1 /CLONE=UI-M-CG0p-bnd-e-10-0-UI /FEA=EST /CNT=100 /TID=Mm.1348.2 /TIER=Stack /STK=56 /UG=Mm.1348 /LL=57428 /UG_GENE=X61497 /UG_TITLE=hypothetical protein, I54
1451054_at	517	P	0.00024	6.4	84.45	I	2e-05	2e-05	gb:BE628912 /DB_XREF=gi:9911600 /DB_XREF=uu29g05.y1 /CLONE=IMAGE:3373400 /FEA=FLmRNA /CNT=56 /TID=Mm.4777.1 /TIER=Stack /STK=8 /UG=Mm.4777 /LL=18405 /UG_GENE=Orm1 /UG_TITLE=orosomucoid 1 /FL=gb:BC012725.1 gb:M27008.1 gb:NM_008768.1
1427183_at	7950.1	P	0.00024	6.3	78.79	I	2e-05	2e-05	gb:BC023060.1 /DB_XREF=gi:18606201 /FEA=mRNA /CNT=19 /TID=Mm.44176.1 /TIER=Stack /STK=11 /UG=Mm.44176 /DEF=Mus musculus, Similar to EGF-containing fibulin-like extracellular matrix protein 1, clone IMAGE:5357328, mRNA, partial cds. /PROD=Similar to EGF-containing fibulin-likeextracellular matrix protein 1
1423669_at	463.4	P	0.00195	6	64	I	2e-05	2e-05	gb:U08020.1 /DB_XREF=gi:470673 /FEA=FLmRNA /CNT=592 /TID=Mm.22621.1 /TIER=FL+Stack /STK=173 /UG=Mm.22621 /LL=12842 /UG_GENE=Col1a1 /DEF=Mus musculus FVBN collagen pro-alpha-1 type I chain mRNA, complete cds. /PROD=collagen pro-alpha-1 type I chain /FL=gb:U08020.1
1418393_a_at	655	P	0.00415	5.9	59.71	I	5e-05	5e-05	gb:NM_008398.1 /DB_XREF=gi:6680479 /GEN=Itga7 /FEA=FLmRNA /CNT=47 /TID=Mm.179747.1 /TIER=FL+Stack /STK=24 /UG=Mm.179747 /LL=16404 /DEF=Mus musculus integrin alpha 7 (Itga7), mRNA. /PROD=integrin alpha 7 /FL=gb:NM_008398.1 gb:L23423.1
1448469_at	542.5	P	0.02393	5.9	59.71	I	0.00024	0.00024	gb:X14480.1 /DB_XREF=gi:53383 /FEA=FLmRNA /CNT=287 /TID=Mm.4691.1 /TIER=Stack /STK=132 /UG=Mm.4691 /LL=18073 /UG_GENE=Nid1 /UG_TITLE=nidogen 1 /DEF=Mouse mRNA for nidogen. /FL=gb:NM_010917.1
1449070_x_at	1520.9	P	0.00024	5.9	59.71	I	3e-05	3e-05	gb:NM_133237.1 /DB_XREF=gi:18875401 /GEN=EIG180 /FEA=FLmRNA /CNT=59 /TID=Mm.28143.1 /TIER=FL+Stack /STK=24 /UG=Mm.28143 /LL=170773 /DEF=Mus musculus ethanol induced gene product EIG180 (EIG180), mRNA. /PROD=ethanol induced gene product EIG180 /FL=gb:NM_133237.1 gb:AB023957.1
1460208_at	2239.9	P	0.00073	5.9	59.71	I	2e-05	2e-05	gb:NM_007993.1 /DB_XREF=gi:6679758 /GEN=Fbn1 /FEA=FLmRNA /CNT=122 /TID=Mm.735.1 /TIER=FL+Stack /STK=43 /UG=Mm.735 /LL=14118 /DEF=Mus musculus fibrillin 1 (Fbn1), mRNA. /PROD=fibrillin 1 /FL=gb:L29454.1 gb:NM_007993.1 gb:U22493.1
1417702_a_at	365.5	P	0.00024	5.8	55.72	I	2e-05	2e-05	gb:NM_080462.1 /DB_XREF=gi:17978275 /GEN=Hnmt /FEA=FLmRNA /CNT=63 /TID=Mm.33120.1 /TIER=FL+Stack /STK=38 /UG=Mm.33120 /LL=140483 /DEF=Mus musculus histamine N-methyltransferase (Hnmt), mRNA. /PROD=histamine N-methyltransferase /FL=gb:AB070524.1 gb:NM_080462.1
1427520_a_at	788.9	P	0.00024	5.8	55.72	I	2e-05	2e-05	gb:AJ293626.1 /DB_XREF=gi:9886713 /GEN=MYHC-IIX /FEA=mRNA /CNT=13 /TID=Mm.42156.1 /TIER=ConsEnd /STK=0 /UG=Mm.42156 /LL=17879 /DEF=Mus musculus partial mRNA for myosin heavy chain IIX (MYHC-IIX gene). /PROD=myosin heavy chain IIX
1452296_at	563.2	P	0.00586	5.8	55.72	I	2e-05	2e-05	gb:BM570006 /DB_XREF=gi:18851978 /DB_XREF=ii07a04.x1 /CLONE=IMAGE:5940774 /FEA=mRNA /CNT=76 /TID=Mm.28509.1 /TIER=Stack /STK=18 /UG=Mm.28509 /LL=20564 /UG_GENE=Slit3 /UG_TITLE=slit homolog 3 (Drosophila)
1425995_s_at	402.9	P	0.00024	5.7	51.98	I	2e-05	2e-05	gb:M55512.1 /DB_XREF=gi:202413 /FEA=FLmRNA /CNT=1 /TID=MmAffx.1.11 /TIER=FL /STK=1 /NOTE=sequence(s) not in UniGene /DEF=Mouse Wilms tumor mRNA, complete cds. /FL=gb:M55512.1
1417439_at	1253.5	P	0.00293	5.6	48.5	I	4e-05	4e-05	gb:NM_054042.1 /DB_XREF=gi:16923943 /GEN=Tem1-pending /FEA=FLmRNA /CNT=65 /TID=Mm.29597.1 /TIER=FL+Stack /STK=45 /UG=Mm.29597 /LL=70445 /DEF=Mus musculus tumor endothelial marker 1 precursor (Tem1-pending), mRNA. /PROD=tumor endothelial marker 1 precursor /FL=gb:AF388572.1 gb:NM_054042.1 gb:AF378758.1
1427026_at	563.3	P	0.00024	5.6	48.5	I	2e-05	2e-05	gb:AJ278733.1 /DB_XREF=gi:9581820 /GEN=MYHC-IIB /FEA=mRNA /CNT=62 /TID=Mm.35531.1 /TIER=Stack /STK=24 /UG=Mm.35531 /LL=17884 /DEF=Mus musculus partial mRNA for myosin heavy chain IIB (MYHC-IIB gene). /PROD=myosin heavy chain IIB
1448024_at	1540.1	P	0.00024	5.6	48.5	I	2e-05	2e-05	gb:BG080055 /DB_XREF=gi:12562623 /DB_XREF=H3048G02-5 /CLONE=H3048G02 /FEA=EST /CNT=10 /TID=Mm.38364.1 /TIER=ConsEnd /STK=0 /UG=Mm.38364 /UG_TITLE=ESTs
1455918_at	625.2	P	0.03027	5.5	45.25	I	6e-05	6e-05	gb:BB224790 /DB_XREF=gi:8893402 /DB_XREF=BB224790 /CLONE=A530088E06 /FEA=EST /CNT=29 /TID=Mm.212992.1 /TIER=Stack /STK=26 /UG=Mm.212992 /UG_TITLE=ESTs, Moderately similar to B3AR MOUSE BETA-3 ADRENERGIC RECEPTOR (M.musculus)
1417788_at	5178.5	P	0.00024	5.4	42.22	I	2e-05	2e-05	gb:NM_011430.1 /DB_XREF=gi:6755591 /GEN=Sncg /FEA=FLmRNA /CNT=69 /TID=Mm.22231.1 /TIER=FL+Stack /STK=36 /UG=Mm.22231 /LL=20618 /DEF=Mus musculus synuclein, gamma (Sncg), mRNA. /PROD=synuclein, gamma /FL=gb:AF017255.1 gb:NM_011430.1
1419144_at	2302.2	P	0.00024	5.4	42.22	I	2e-05	2e-05	gb:NM_053094.1 /DB_XREF=gi:16716384 /GEN=Cd163 /FEA=FLmRNA /CNT=22 /TID=Mm.30679.1 /TIER=FL+Stack /STK=13 /UG=Mm.30679 /LL=93671 /DEF=Mus musculus CD163 antigen (Cd163), mRNA. /PROD=CD163 antigen /FL=gb:AF274883.1 gb:NM_053094.1
1448181_at	594.6	P	0.04614	5.4	42.22	I	0.00031	0.00031	gb:BC013486.1 /DB_XREF=gi:15488676 /FEA=FLmRNA /CNT=189 /TID=Mm.41389.1 /TIER=FL+Stack /STK=141 /UG=Mm.41389 /LL=66277 /UG_GENE=Klf15 /DEF=Mus musculus, Kruppel-like factor 15, clone MGC:19125 IMAGE:4211067, mRNA, complete cds. /PROD=Kruppel-like factor 15 /FL=gb:NM_023184.1 gb:AF317225.1 gb:BC013486.1
1451406_a_at	292.5	P	0.00024	5.4	42.22	I	2e-05	2e-05	gb:BC013068.1 /DB_XREF=gi:15341798 /FEA=FLmRNA /CNT=39 /TID=Mm.3401.1 /TIER=FL+Stack /STK=23 /UG=Mm.3401 /LL=18552 /UG_GENE=Pcsk5 /DEF=Mus musculus, clone MGC:18501 IMAGE:4036159, mRNA, complete cds. /PROD=Unknown (protein for MGC:18501) /FL=gb:L14932.1 gb:BC013068.1
1460238_at	823.9	P	0.00195	5.4	42.22	I	3e-05	3e-05	gb:NM_018857.1 /DB_XREF=gi:9256567 /GEN=Msln /FEA=FLmRNA /CNT=28 /TID=Mm.17510.1 /TIER=FL+Stack /STK=21 /UG=Mm.17510 /LL=56047 /DEF=Mus musculus mesothelin (Msln), mRNA. /PROD=mesothelin /FL=gb:NM_018857.1 gb:D86370.1
1423436_at	144	P	0.00293	5.3	39.4	I	3e-05	3e-05	gb:AI196411 /DB_XREF=gi:3749017 /DB_XREF=ui69e02.x1 /CLONE=IMAGE:1887674 /FEA=FLmRNA /CNT=121 /TID=Mm.14719.1 /TIER=Stack /STK=26 /UG=Mm.14719 /LL=14859 /UG_GENE=Gsta3 /UG_TITLE=glutathione S-transferase, alpha 3 /FL=gb:BC009805.1 gb:NM_010356.1 gb:M73483.1
1424186_at	8383.6	P	0.00024	5.3	39.4	I	2e-05	2e-05	gb:AB075019.1 /DB_XREF=gi:18958360 /GEN=urb /FEA=FLmRNA /CNT=132 /TID=Mm.181074.1 /TIER=FL+Stack /STK=46 /UG=Mm.181074 /LL=67896 /DEF=Mus musculus mRNA for URB, complete cds. /PROD=URB /FL=gb:AB075019.1
1424451_at	3397.9	P	0.00024	5.3	39.4	I	2e-05	2e-05	gb:BC019882.1 /DB_XREF=gi:18043768 /FEA=FLmRNA /CNT=83 /TID=Mm.205266.2 /TIER=FL+Stack /STK=31 /UG=Mm.205266 /LL=113868 /UG_GENE=Acaa /DEF=Mus musculus, Similar to Acetyl-CoA acyltransferase, 3-oxo acyl-CoA thiolase A, peroxisomal, clone MGC:29978 IMAGE:5123887, mRNA, complete cds. /PROD=Similar to Acetyl-CoA acyltransferase, 3-oxoacyl-CoA thiolase A, peroxisomal /FL=gb:BC019882.1
1428538_s_at	903	P	0.00073	5.3	39.4	I	2e-05	2e-05	gb:BI328146 /DB_XREF=gi:15012803 /DB_XREF=602985403F1 /CLONE=IMAGE:5137920 /FEA=mRNA /CNT=86 /TID=Mm.28231.1 /TIER=Stack /STK=33 /UG=Mm.28231 /LL=71660 /UG_GENE=0610007L05Rik /UG_TITLE=RIKEN cDNA 0610007L05 gene
1450344_a_at	2318.2	P	0.00024	5.3	39.4	I	2e-05	2e-05	gb:NM_011196.1 /DB_XREF=gi:6755217 /GEN=Ptger3 /FEA=FLmRNA /CNT=2 /TID=Mm.30424.1 /TIER=FL /STK=2 /UG=Mm.30424 /LL=19218 /DEF=Mus musculus prostaglandin E receptor 3 (subtype EP3) (Ptger3), mRNA. /PROD=prostaglandin E receptor EP3 subtype /FL=gb:D13321.1 gb:NM_011196.1
1435370_a_at	8266	P	0.00024	5.2	36.76	I	2e-05	2e-05	gb:AI315015 /DB_XREF=gi:4030282 /DB_XREF=uj23d06.x1 /CLONE=IMAGE:1920779 /FEA=EST /CNT=21 /TID=Mm.120807.2 /TIER=Stack /STK=17 /UG=Mm.120807 /LL=104158 /UG_GENE=Ces3 /UG_TITLE=carboxylesterase 3
1448416_at	4868.5	P	0.00024	5.2	36.76	I	2e-05	2e-05	gb:NM_008597.1 /DB_XREF=gi:6678875 /GEN=Mglap /FEA=FLmRNA /CNT=136 /TID=Mm.193459.1 /TIER=FL+Stack /STK=76 /UG=Mm.193459 /LL=17313 /DEF=Mus musculus matrix gamma-carboxyglutamate (gla) protein (Mglap), mRNA. /PROD=matrix gamma-carboxyglutamate (gla) protein /FL=gb:NM_008597.1 gb:D00613.1
1449081_at	3606.9	P	0.00024	5.2	36.76	I	0.0001	0.0001	gb:NM_053200.1 /DB_XREF=gi:16716504 /GEN=Ces3 /FEA=FLmRNA /CNT=81 /TID=Mm.120807.1 /TIER=FL+Stack /STK=23 /UG=Mm.120807 /LL=104158 /DEF=Mus musculus carboxylesterase 3 (Ces3), mRNA. /PROD=carboxylesterase 3 /FL=gb:NM_053200.1 gb:BC019198.1 gb:AF378751.1 gb:AB023631.1
1450992_a_at	235.1	P	0.01416	5.2	36.76	I	6e-05	6e-05	gb:AW547821 /DB_XREF=gi:7193238 /DB_XREF=L0027B06-3 /CLONE=L0027B06 /FEA=FLmRNA /CNT=40 /TID=Mm.4734.1 /TIER=Stack /STK=26 /UG=Mm.4734 /LL=17268 /UG_GENE=Meis1 /UG_TITLE=myeloid ecotropic viral integration site 1 /FL=gb:U33630.1 gb:NM_010789.1
1452473_at	627.6	P	0.00073	5.2	36.76	I	2e-05	2e-05	gb:AJ132433.1 /DB_XREF=gi:4914645 /FEA=mRNA /CNT=8 /TID=Mm.41984.1 /TIER=ConsEnd /STK=0 /UG=Mm.41984 /LL=78004 /UG_GENE=E130201N16Rik /UG_TITLE=RIKEN cDNA E130201N16 gene /DEF=Mus musculus untranslated RNA G90.
1416623_at	276.5	P	0.00586	5.1	34.3	I	5e-05	5e-05	gb:NM_013691.1 /DB_XREF=gi:8567413 /GEN=Thbs3 /FEA=FLmRNA /CNT=90 /TID=Mm.2114.1 /TIER=FL+Stack /STK=78 /UG=Mm.2114 /LL=21827 /DEF=Mus musculus thrombospondin 3 (Thbs3), mRNA. /PROD=thrombospondin 3 /FL=gb:L04302.1 gb:L24434.1 gb:NM_013691.1
1421977_at	93.9	P	0.00806	5.1	34.3	I	2e-05	2e-05	gb:AV375008 /DB_XREF=gi:16397971 /DB_XREF=AV375008 /CLONE=9130020A17 /FEA=FLmRNA /CNT=23 /TID=Mm.131266.1 /TIER=ConsEnd /STK=1 /UG=Mm.131266 /LL=58223 /UG_GENE=Mmp19 /UG_TITLE=matrix metalloproteinase 19 /FL=gb:NM_021412.1 gb:AF162446.1 gb:AF153199.1 gb:AF155221.1
1426731_at	1285.9	P	0.00024	5.1	34.3	I	2e-05	2e-05	gb:AA738859 /DB_XREF=gi:2776111 /DB_XREF=vv67h06.r1 /CLONE=IMAGE:1227515 /FEA=mRNA /CNT=231 /TID=Mm.6712.1 /TIER=Stack /STK=83 /UG=Mm.6712 /LL=13346 /UG_GENE=Des /UG_TITLE=desmin
1435184_at	3784.5	P	0.00024	5.1	34.3	I	2e-05	2e-05	gb:BG066982 /DB_XREF=gi:12549551 /DB_XREF=H3049C04-3 /CLONE=H3049C04 /FEA=EST /CNT=34 /TID=Mm.25259.1 /TIER=Stack /STK=19 /UG=Mm.25259 /LL=97975 /UG_GENE=C81222 /UG_TITLE=expressed sequence C81222
1449396_at	4920	P	0.00024	5.1	34.3	I	2e-05	2e-05	gb:NM_009675.1 /DB_XREF=gi:6753065 /GEN=Aoc3 /FEA=FLmRNA /CNT=30 /TID=Mm.10734.1 /TIER=FL+Stack /STK=12 /UG=Mm.10734 /LL=11754 /DEF=Mus musculus amine oxidase, copper containing 3 (Aoc3), mRNA. /PROD=amine oxidase, copper containing 3 /FL=gb:AF115411.1 gb:AF054831.1 gb:NM_009675.1
1450876_at	1150.6	P	0.00073	5.1	34.3	I	2e-05	2e-05	gb:AI987976 /DB_XREF=gi:5819770 /DB_XREF=um09g12.x1 /CLONE=IMAGE:2182630 /FEA=FLmRNA /CNT=86 /TID=Mm.8655.1 /TIER=Stack /STK=38 /UG=Mm.8655 /LL=12628 /UG_GENE=Cfh /UG_TITLE=complement component factor h /FL=gb:M12660.1 gb:NM_009888.1
1420944_at	275.1	P	0.01074	5	32	I	0.00031	0.00031	gb:AK014497.1 /DB_XREF=gi:12852393 /GEN=Zfp185 /FEA=FLmRNA /CNT=63 /TID=Mm.1161.1 /TIER=Stack /STK=41 /UG=Mm.1161 /LL=22673 /UG_TITLE=zinc finger protein 185 /DEF=Mus musculus 14 days embryo liver cDNA, RIKEN full-length enriched library, clone:4432415B19:zinc finger protein 185, full insert sequence. /FL=gb:U46687.1 gb:NM_009549.1
1422644_at	489.5	P	0.00586	5	32	I	6e-05	6e-05	gb:NM_015825.1 /DB_XREF=gi:7657557 /GEN=Sh3bgr /FEA=FLmRNA /CNT=53 /TID=Mm.28638.1 /TIER=FL+Stack /STK=22 /UG=Mm.28638 /LL=50795 /DEF=Mus musculus SH3-binding domain glutamic acid-rich protein (Sh3bgr), mRNA. /PROD=SH3-binding domain glutamic acid-rich protein /FL=gb:NM_015825.1
1424807_at	1619.5	P	0.00806	5	32	I	2e-05	2e-05	gb:U69176.1 /DB_XREF=gi:1568624 /FEA=FLmRNA /CNT=77 /TID=Mm.2399.1 /TIER=FL+Stack /STK=15 /UG=Mm.2399 /LL=16775 /UG_GENE=Lama4 /DEF=Mus musculus laminin alpha 4 chain mRNA, complete cds. /PROD=laminin alpha 4 chain /FL=gb:U59865.1 gb:U69176.1
1427884_at	1807	P	0.00073	5	32	I	0.00013	0.00013	gb:AW550625 /DB_XREF=gi:7196053 /DB_XREF=L0067A05-3 /CLONE=L0067A05 /FEA=mRNA /CNT=417 /TID=Mm.147387.1 /TIER=Stack /STK=8 /UG=Mm.147387 /LL=12825 /UG_GENE=Col3a1 /UG_TITLE=procollagen, type III, alpha 1
1452260_at	5208.5	P	0.00024	5	32	I	2e-05	2e-05	gb:BB221402 /DB_XREF=gi:16353605 /DB_XREF=BB221402 /CLONE=A530066M24 /FEA=mRNA /CNT=71 /TID=Mm.10026.1 /TIER=Stack /STK=32 /UG=Mm.10026 /LL=14311 /UG_GENE=Fsp27 /UG_TITLE=fat specific gene 27
1423726_at	309.6	P	0.00293	4.9	29.86	I	0.00039	0.00039	gb:BC025496.1 /DB_XREF=gi:19343858 /FEA=FLmRNA /CNT=255 /TID=Mm.29210.1 /TIER=FL+Stack /STK=137 /UG=Mm.29210 /DEF=Mus musculus, Similar to vesicle amine transport protein 1, clone MGC:38107 IMAGE:5320239, mRNA, complete cds. /PROD=Similar to vesicle amine transport protein 1 /FL=gb:BC025496.1
1448428_at	606.5	P	0.00122	4.9	29.86	I	0.00017	0.00017	gb:NM_008675.1 /DB_XREF=gi:6679017 /GEN=Nbl1 /FEA=FLmRNA /CNT=122 /TID=Mm.9404.1 /TIER=FL+Stack /STK=75 /UG=Mm.9404 /LL=17965 /DEF=Mus musculus neuroblastoma, suppression of tumorigenicity 1 (Nbl1), mRNA. /PROD=neuroblastoma, suppression of tumorigenicity 1 /FL=gb:NM_008675.1 gb:D50263.1
1448816_at	3435.6	P	0.03027	4.9	29.86	I	2e-05	2e-05	gb:NM_008968.1 /DB_XREF=gi:6679534 /GEN=Ptgis /FEA=FLmRNA /CNT=65 /TID=Mm.2339.1 /TIER=FL+Stack /STK=38 /UG=Mm.2339 /LL=19223 /DEF=Mus musculus prostaglandin I2 (prostacyclin) synthase (Ptgis), mRNA. /PROD=prostaglandin I2 (prostacyclin) synthase /FL=gb:AB001607.1 gb:NM_008968.1
1450637_a_at	1068.4	P	0.00122	4.9	29.86	I	0.00031	0.00031	gb:NM_009636.1 /DB_XREF=gi:6752997 /GEN=Aebp1 /FEA=FLmRNA /CNT=120 /TID=Mm.4665.1 /TIER=FL+Stack /STK=57 /UG=Mm.4665 /LL=11568 /DEF=Mus musculus AE binding protein 1 (Aebp1), mRNA. /PROD=AE binding protein 1 /FL=gb:AF053943.1 gb:NM_009636.1
1452031_at	327.9	P	0.00586	4.9	29.86	I	0.00021	0.00021	gb:BM220359 /DB_XREF=gi:17780417 /DB_XREF=C0939E10-3 /CLONE=C0939E10 /FEA=FLmRNA /CNT=474 /TID=Mm.33356.1 /TIER=Stack /STK=145 /UG=Mm.33356 /UG_TITLE=Mus musculus glutamate transporter mRNA, complete cds /FL=gb:AF330257.1
1454822_x_at	5946.1	P	0.00024	4.9	29.86	I	2e-05	2e-05	gb:BB271021 /DB_XREF=gi:8968037 /DB_XREF=BB271021 /CLONE=A830052E09 /FEA=EST /CNT=45 /TID=Mm.28143.2 /TIER=Stack /STK=44 /UG=Mm.28143 /LL=170773 /UG_GENE=EIG180 /UG_TITLE=ethanol induced gene product EIG180
1415994_at	6220.2	P	0.00024	4.8	27.86	I	2e-05	2e-05	gb:NM_021282.1 /DB_XREF=gi:11276064 /GEN=Cyp2e1 /FEA=FLmRNA /CNT=381 /TID=Mm.21758.1 /TIER=FL+Stack /STK=151 /UG=Mm.21758 /LL=13106 /DEF=Mus musculus cytochrome P450, 2e1, ethanol inducible (Cyp2e1), mRNA. /PROD=cytochrome P450, 2e1, ethanol inducible /FL=gb:NM_021282.1 gb:L11650.1 gb:BC013451.1
1416221_at	6182.5	P	0.00024	4.8	27.86	I	7e-05	7e-05	gb:NM_008047.1 /DB_XREF=gi:6679870 /GEN=Fstl /FEA=FLmRNA /CNT=393 /TID=Mm.22763.1 /TIER=FL+Stack /STK=111 /UG=Mm.22763 /LL=14314 /DEF=Mus musculus follistatin-like (Fstl), mRNA. /PROD=follistatin-like /FL=gb:M91380.1 gb:NM_008047.1
1418804_at	1093.4	P	0.00024	4.8	27.86	I	2e-05	2e-05	gb:NM_032400.1 /DB_XREF=gi:14161703 /GEN=Gpr91 /FEA=FLmRNA /CNT=26 /TID=Mm.125110.1 /TIER=FL+Stack /STK=18 /UG=Mm.125110 /LL=84112 /DEF=Mus musculus G protein-coupled receptor 91 (Gpr91), mRNA. /PROD=G protein-coupled receptor 91 /FL=gb:AF295367.1 gb:NM_032400.1
1419182_at	907.3	P	0.02393	4.8	27.86	I	8e-05	8e-05	gb:NM_022814.1 /DB_XREF=gi:12738841 /GEN=Polydom-pending /FEA=FLmRNA /CNT=39 /TID=Mm.20131.1 /TIER=FL+Stack /STK=12 /UG=Mm.20131 /LL=64817 /DEF=Mus musculus polydomain protein (Polydom-pending), mRNA. /PROD=polydomain protein /FL=gb:AF206329.1 gb:NM_022814.1
1423607_at	2393.8	P	0.00024	4.8	27.86	I	4e-05	4e-05	gb:AK014312.1 /DB_XREF=gi:12852076 /GEN=Lum /FEA=FLmRNA /CNT=266 /TID=Mm.18888.1 /TIER=Stack /STK=8 /UG=Mm.18888 /LL=17022 /UG_TITLE=lumican /DEF=Mus musculus 14, 17 days embryo head cDNA, RIKEN full-length enriched library, clone:3200002P20:lumican, full insert sequence. /FL=gb:BC005550.1 gb:NM_008524.1
1424113_at	393.5	P	0.00195	4.8	27.86	I	3e-05	3e-05	gb:M15525.1 /DB_XREF=gi:198700 /FEA=FLmRNA /CNT=143 /TID=Mm.148395.1 /TIER=FL+Stack /STK=52 /UG=Mm.148395 /LL=16777 /UG_GENE=Lamb1-1 /DEF=Mouse laminin B1 mRNA, complete cds. /PROD=laminin B1 /FL=gb:M15525.1
1426243_at	297.3	P	0.00586	4.8	27.86	I	9e-05	9e-05	gb:BC019483.1 /DB_XREF=gi:18044097 /FEA=FLmRNA /CNT=66 /TID=Mm.28301.1 /TIER=FL+Stack /STK=28 /UG=Mm.28301 /LL=70338 /UG_GENE=0610010I13Rik /DEF=Mus musculus, clone MGC:28655 IMAGE:4235178, mRNA, complete cds. /PROD=Unknown (protein for MGC:28655) /FL=gb:BC019483.1
1427868_x_at	729.4	P	0.00024	4.8	27.86	I	2e-05	2e-05	gb:AJ002522.1 /DB_XREF=gi:4582679 /FEA=mRNA /CNT=1 /TID=Mm.42156.2 /TIER=ConsEnd /STK=0 /UG=Mm.42156 /LL=17879 /UG_GENE=Myh1 /DEF=Mus musculus mRNA for myosin heavy chain 2X, partial. /PROD=myosin heavy chain 2X
1431056_a_at	4230.2	P	0.00024	4.8	27.86	I	2e-05	2e-05	gb:AK017272.1 /DB_XREF=gi:12856426 /GEN=Lpl /FEA=mRNA /CNT=12 /TID=Mm.1514.2 /TIER=ConsEnd /STK=0 /UG=Mm.1514 /LL=16956 /UG_TITLE=lipoprotein lipase /DEF=Mus musculus 6 days neonate head cDNA, RIKEN full-length enriched library, clone:5430405H20:lipoprotein lipase, full insert sequence.
1438385_s_at	3687.3	P	0.00024	4.8	27.86	I	2e-05	2e-05	gb:BB068040 /DB_XREF=gi:8525454 /DB_XREF=BB068040 /CLONE=8030469I16 /FEA=EST /CNT=11 /TID=Mm.29122.5 /TIER=Stack /STK=11 /UG=Mm.29122 /LL=59052 /UG_GENE=0610012D09Rik /UG_TITLE=RIKEN cDNA 0610012D09 gene
1450798_at	1225.5	P	0.00024	4.8	27.86	I	0.00035	0.00035	gb:NM_031176.1 /DB_XREF=gi:13928671 /GEN=Tnxb /FEA=FLmRNA /CNT=13 /TID=Mm.183266.1 /TIER=FL /STK=2 /UG=Mm.183266 /LL=81877 /DEF=Mus musculus tenascin XB (Tnxb), mRNA. /PROD=tenascin XB /FL=gb:NM_031176.1
1451371_at	1184.2	P	0.00293	4.8	27.86	I	0.00013	0.00013	gb:AY079153.1 /DB_XREF=gi:19071803 /GEN=Falpalpha /FEA=FLmRNA /CNT=54 /TID=Mm.22455.1 /TIER=FL+Stack /STK=29 /UG=Mm.22455 /LL=77037 /DEF=Mus musculus fat cell-specific low molecular weight protein alpha (Falpalpha) mRNA, complete cds. /PROD=fat cell-specific low molecular weight proteinalpha /FL=gb:AY079153.1
1451912_a_at	343.5	P	0.00806	4.8	27.86	I	2e-05	2e-05	gb:AF321301.1 /DB_XREF=gi:15723201 /GEN=Fgfr5 /FEA=FLmRNA /CNT=1 /TID=Mm.35691.2 /TIER=FL /STK=1 /UG=Mm.35691 /LL=116701 /DEF=Mus musculus fibroblast growth factor receptor 5 gamma precursor (Fgfr5) mRNA, complete cds. /PROD=fibroblast growth factor receptor 5 gammaprecursor /FL=gb:AF321301.1
AFFX-PyruCarbMur/L09192_3_at	1281.7	P	0.00013	4.7	25.99	I	0	0	M. musculus /GEN=pyruvate carboxylase /DB_XREF=gb:L09192.1 /NOTE=SIF corresponding to nucleotides 3369-3999 of gb:L09192.1 /DEF=Mus musculus pyruvate carboxylase mRNA, complete cds.
1417933_at	2814.4	P	0.00024	4.7	25.99	I	2e-05	2e-05	gb:NM_008344.1 /DB_XREF=gi:6680386 /GEN=Igfbp6 /FEA=FLmRNA /CNT=59 /TID=Mm.21373.1 /TIER=FL+Stack /STK=33 /UG=Mm.21373 /LL=16012 /DEF=Mus musculus insulin-like growth factor binding protein 6 (Igfbp6), mRNA. /PROD=insulin-like growth factor binding protein 6 /FL=gb:BC012723.1 gb:NM_008344.1
1417962_s_at	10895.6	P	0.00024	4.7	25.99	I	2e-05	2e-05	gb:NM_010284.1 /DB_XREF=gi:6857794 /GEN=Ghr /FEA=FLmRNA /CNT=99 /TID=Mm.3986.1 /TIER=FL+Stack /STK=32 /UG=Mm.3986 /LL=14600 /DEF=Mus musculus growth hormone receptor (Ghr), mRNA. /PROD=growth hormone receptor /FL=gb:NM_010284.1
1419149_at	373.1	P	0.04614	4.7	25.99	I	2e-05	2e-05	gb:NM_008871.1 /DB_XREF=gi:6679372 /GEN=Serpine1 /FEA=FLmRNA /CNT=19 /TID=Mm.1263.1 /TIER=FL+Stack /STK=13 /UG=Mm.1263 /LL=18787 /DEF=Mus musculus serine (or cysteine) proteinase inhibitor, clade E (nexin, plasminogen activator inhibitor type 1), member 1 (Serpine1), mRNA. /PROD=plasminogen activator inhibitor, type I /FL=gb:M33960.1 gb:NM_008871.1
1423049_a_at	335	P	0.00195	4.7	25.99	I	4e-05	4e-05	gb:AK002271.1 /DB_XREF=gi:12832132 /GEN=Tpm2 /FEA=FLmRNA /CNT=227 /TID=Mm.121878.1 /TIER=Stack /STK=95 /UG=Mm.121878 /LL=22003 /UG_TITLE=tropomyosin 1, alpha /DEF=Mus musculus adult male kidney cDNA, RIKEN full-length enriched library, clone:0610007B22:tropomyosin 2, beta, full insert sequence. /FL=gb:NM_024427.1
1427086_at	1608.4	P	0.01856	4.7	25.99	I	0.00011	0.00011	gb:AK019479.1 /DB_XREF=gi:12859711 /GEN=Slit3 /FEA=mRNA /CNT=76 /TID=Mm.28509.1 /TIER=Stack /STK=19 /UG=Mm.28509 /LL=20564 /UG_TITLE=slit homolog 3 (Drosophila) /DEF=Mus musculus 0 day neonate skin cDNA, RIKEN full-length enriched library, clone:4632401N01:slit homolog 3 (Drosophila), full insert sequence.
1437672_at	244.4	P	0.00415	4.7	25.99	I	4e-05	4e-05	gb:AV286336 /DB_XREF=gi:15405793 /DB_XREF=AV286336 /CLONE=5031421K10 /FEA=EST /CNT=17 /TID=Mm.24486.1 /TIER=Stack /STK=15 /UG=Mm.24486 /LL=100499 /UG_GENE=AA408304 /UG_TITLE=expressed sequence AA408304
1451203_at	686.3	A	0.09522	4.7	25.99	I	0.00069	0.00069	gb:BC025172.1 /DB_XREF=gi:19263901 /FEA=FLmRNA /CNT=119 /TID=Mm.201606.1 /TIER=FL+Stack /STK=66 /UG=Mm.201606 /DEF=Mus musculus, clone MGC:36715 IMAGE:3979003, mRNA, complete cds. /PROD=Unknown (protein for MGC:36715) /FL=gb:BC025172.1
1455978_a_at	2799.3	P	0.00024	4.7	25.99	I	2e-05	2e-05	gb:BB338441 /DB_XREF=gi:9047204 /DB_XREF=BB338441 /CLONE=B930013H05 /FEA=EST /CNT=22 /TID=Mm.3511.2 /TIER=Stack /STK=22 /UG=Mm.3511 /LL=17181 /UG_GENE=Matn2 /UG_TITLE=matrilin 2
1416468_at	2137.6	P	0.00024	4.6	24.25	I	2e-05	2e-05	gb:NM_013467.1 /DB_XREF=gi:7304880 /GEN=Aldh1a1 /FEA=FLmRNA /CNT=197 /TID=Mm.4514.1 /TIER=FL+Stack /STK=87 /UG=Mm.4514 /LL=11668 /DEF=Mus musculus aldehyde dehydrogenase family 1, subfamily A1 (Aldh1a1), mRNA. /PROD=alcohol dehydrogenase family 1, subfamily A1 /FL=gb:NM_013467.1 gb:M74570.1
1417872_at	7719.3	P	0.00024	4.6	24.25	I	2e-05	2e-05	gb:U41739.1 /DB_XREF=gi:2894671 /FEA=FLmRNA /CNT=130 /TID=Mm.3126.1 /TIER=FL+Stack /STK=34 /UG=Mm.3126 /LL=14199 /UG_GENE=Fhl1 /DEF=Mus musculus RBP associated molecule RAM14-1 mRNA, complete cds. /PROD=RBP associated molecule RAM14-1 /FL=gb:NM_010211.1 gb:U41739.1 gb:AF114380.1 gb:U77039.1
1418726_a_at	491.5	P	0.00024	4.6	24.25	I	2e-05	2e-05	gb:NM_011619.1 /DB_XREF=gi:6755842 /GEN=Tnnt2 /FEA=FLmRNA /CNT=27 /TID=Mm.632.1 /TIER=FL+Stack /STK=19 /UG=Mm.632 /LL=21956 /DEF=Mus musculus troponin T2, cardiac (Tnnt2), mRNA. /PROD=troponin T2, cardiac /FL=gb:NM_011619.1 gb:L47600.1
1422437_at	3202.6	P	0.00024	4.6	24.25	I	2e-05	2e-05	gb:NM_007737.1 /DB_XREF=gi:6680969 /GEN=Col5a2 /FEA=FLmRNA /CNT=330 /TID=Mm.10299.1 /TIER=FL+Stack /STK=128 /UG=Mm.10299 /LL=12832 /DEF=Mus musculus procollagen, type V, alpha 2 (Col5a2), mRNA. /PROD=procollagen, type V, alpha 2 /FL=gb:NM_007737.1 gb:L02918.1
1423153_x_at	1201.1	P	0.00024	4.6	24.25	I	2e-05	2e-05	gb:AI987976 /DB_XREF=gi:5819770 /DB_XREF=um09g12.x1 /CLONE=IMAGE:2182630 /FEA=FLmRNA /CNT=86 /TID=Mm.8655.1 /TIER=Stack /STK=38 /UG=Mm.8655 /LL=12628 /UG_GENE=Cfh /UG_TITLE=complement component factor h /FL=gb:M12660.1 gb:NM_009888.1
1423341_at	237.8	P	0.01416	4.6	24.25	I	3e-05	3e-05	gb:BB794656 /DB_XREF=gi:16964275 /DB_XREF=BB794656 /CLONE=G431001F06 /FEA=FLmRNA /CNT=59 /TID=Mm.41329.1 /TIER=Stack /STK=14 /UG=Mm.41329 /LL=121021 /UG_GENE=Cspg4 /UG_TITLE=chondroitin sulfate proteoglycan 4 /FL=gb:NM_139001.1 gb:AF352400.1
1424768_at	1990.7	P	0.00024	4.6	24.25	I	2e-05	2e-05	gb:BC019435.1 /DB_XREF=gi:18043855 /FEA=FLmRNA /CNT=234 /TID=Mm.130433.1 /TIER=FL+Stack /STK=16 /UG=Mm.130433 /DEF=Mus musculus, Similar to Caldesmon 1, clone MGC:30319 IMAGE:5148205, mRNA, complete cds. /PROD=Similar to Caldesmon 1 /FL=gb:BC019435.1
1427883_a_at	11521.2	P	0.00024	4.6	24.25	I	2e-05	2e-05	gb:BG968894 /DB_XREF=gi:14356531 /DB_XREF=602836040F1 /CLONE=IMAGE:4990689 /FEA=mRNA /CNT=417 /TID=Mm.147387.1 /TIER=Stack /STK=75 /UG=Mm.147387 /LL=12825 /UG_GENE=Col3a1 /UG_TITLE=procollagen, type III, alpha 1
1437165_a_at	5822.4	P	0.00024	4.6	24.25	I	2e-05	2e-05	gb:BB250811 /DB_XREF=gi:8943557 /DB_XREF=BB250811 /CLONE=A730043A14 /FEA=EST /CNT=25 /TID=Mm.18808.3 /TIER=Stack /STK=24 /UG=Mm.18808 /LL=18542 /UG_GENE=Pcolce /UG_TITLE=procollagen C-proteinase enhancer protein
1452651_a_at	185.9	P	0.02393	4.6	24.25	I	0.00035	0.00035	gb:AK003182.1 /DB_XREF=gi:12833688 /GEN=Mylf /FEA=mRNA /CNT=200 /TID=Mm.1000.1 /TIER=Stack /STK=152 /UG=Mm.1000 /LL=17901 /UG_TITLE=myosin light chain, alkali, fast skeletal muscle /DEF=Mus musculus 18 days embryo whole body cDNA, RIKEN full-length enriched library, clone:1100001J17:myosin light chain, alkali, fast skeletal muscle, full insert sequence.
1454959_s_at	8731.8	P	0.00073	4.6	24.25	I	2e-05	2e-05	gb:BQ174580 /DB_XREF=gi:20350071 /DB_XREF=UI-M-DJ2-bvy-h-01-0-UI.s1 /CLONE=UI-M-DJ2-bvy-h-01-0-UI /FEA=EST /CNT=60 /TID=Mm.28859.2 /TIER=Stack /STK=32 /UG=Mm.28859 /LL=14677 /UG_GENE=Gnai1 /UG_TITLE=guanine nucleotide binding protein, alpha inhibiting 1
1416431_at	463.8	P	0.01416	4.5	22.63	I	0.00024	0.00024	gb:NM_026473.1 /DB_XREF=gi:13385963 /GEN=2310057H16Rik /FEA=FLmRNA /CNT=173 /TID=Mm.181860.1 /TIER=FL+Stack /STK=90 /UG=Mm.181860 /LL=67951 /DEF=Mus musculus RIKEN cDNA 2310057H16 gene (2310057H16Rik), mRNA. /PROD=RIKEN cDNA 2310057H16 /FL=gb:NM_026473.1 gb:BC008225.1
1416855_at	5398.1	P	0.00024	4.5	22.63	I	2e-05	2e-05	gb:NM_008086.1 /DB_XREF=gi:6679940 /GEN=Gas1 /FEA=FLmRNA /CNT=147 /TID=Mm.22701.1 /TIER=FL+Stack /STK=66 /UG=Mm.22701 /LL=14451 /DEF=Mus musculus growth arrest specific 1 (Gas1), mRNA. /PROD=growth arrest specific 1 /FL=gb:NM_008086.1
1426208_x_at	4163.1	P	0.00024	4.5	22.63	I	2e-05	2e-05	gb:AF147785.1 /DB_XREF=gi:6978025 /GEN=Zac1 /FEA=FLmRNA /CNT=92 /TID=Mm.220978.3 /TIER=FL+Stack /STK=75 /UG=Mm.220978 /LL=22634 /DEF=Mus musculus zinc finger protein ZAC1 (Zac1) mRNA, complete cds, alternatively spliced. /PROD=zinc finger protein ZAC1 /FL=gb:AF147785.1
1426867_at	164	P	0.03027	4.5	22.63	I	6e-05	6e-05	gb:BC027669.1 /DB_XREF=gi:20380538 /FEA=mRNA /CNT=59 /TID=Mm.141535.1 /TIER=Stack /STK=48 /UG=Mm.141535 /DEF=Mus musculus, clone MGC:41586 IMAGE:1248080, mRNA, complete cds. /PROD=Unknown (protein for MGC:41586)
1427465_at	1437.7	P	0.00195	4.5	22.63	I	0.00013	0.00013	gb:BC025807.1 /DB_XREF=gi:19387954 /FEA=mRNA /CNT=13 /TID=Mm.193539.3 /TIER=ConsEnd /STK=0 /UG=Mm.193539 /LL=50708 /UG_GENE=H1f2 /DEF=Mus musculus, Similar to ATPase, Na+K+ transporting, alpha 2 polypeptide, clone IMAGE:5068533, mRNA, partial cds. /PROD=Similar to ATPase, Na+K+ transporting, alpha 2polypeptide
1432517_a_at	4647.6	P	0.00024	4.5	22.63	I	2e-05	2e-05	gb:AK006371.1 /DB_XREF=gi:12839437 /GEN=Nnmt /FEA=mRNA /CNT=1 /TID=Mm.8362.2 /TIER=ConsEnd /STK=0 /UG=Mm.8362 /LL=18113 /UG_TITLE=nicotinamide N-methyltransferase /DEF=Mus musculus adult male testis cDNA, RIKEN full-length enriched library, clone:1700026B06:nicotinamide N-methyltransferase, full insert sequence.
1434440_at	2105.6	P	0.00024	4.5	22.63	I	2e-05	2e-05	gb:BQ174580 /DB_XREF=gi:20350071 /DB_XREF=UI-M-DJ2-bvy-h-01-0-UI.s1 /CLONE=UI-M-DJ2-bvy-h-01-0-UI /FEA=EST /CNT=60 /TID=Mm.28859.2 /TIER=Stack /STK=32 /UG=Mm.28859 /LL=14677 /UG_GENE=Gnai1 /UG_TITLE=guanine nucleotide binding protein, alpha inhibiting 1
1438133_a_at	603.8	P	0.00024	4.5	22.63	I	2e-05	2e-05	gb:BM202770 /DB_XREF=gi:17757100 /DB_XREF=C0244E04-3 /CLONE=C0244E04 /FEA=EST /CNT=12 /TID=Mm.1231.2 /TIER=Stack /STK=12 /UG=Mm.1231 /LL=16007 /UG_GENE=Cyr61 /UG_TITLE=cysteine rich protein 61
1448881_at	8271.2	P	0.00024	4.5	22.63	I	2e-05	2e-05	gb:NM_017370.1 /DB_XREF=gi:8850218 /GEN=Hp /FEA=FLmRNA /CNT=154 /TID=Mm.26730.1 /TIER=FL+Stack /STK=33 /UG=Mm.26730 /LL=15439 /DEF=Mus musculus haptoglobin (Hp), mRNA. /PROD=haptoglobin /FL=gb:NM_017370.1 gb:M96827.1
1455007_s_at	615.9	P	0.01416	4.5	22.63	I	4e-05	4e-05	gb:BI648645 /DB_XREF=gi:15562881 /DB_XREF=603277148F1 /CLONE=IMAGE:5317498 /FEA=EST /CNT=103 /TID=Mm.29122.2 /TIER=Stack /STK=29 /UG=Mm.29122 /LL=59052 /UG_GENE=0610012D09Rik /UG_TITLE=RIKEN cDNA 0610012D09 gene
1423396_at	657.9	P	0.00806	4.4	21.11	I	0.00039	0.00039	gb:AK018763.1 /DB_XREF=gi:12858643 /GEN=Agt /FEA=FLmRNA /CNT=135 /TID=Mm.8854.1 /TIER=Stack /STK=8 /UG=Mm.8854 /LL=11606 /UG_TITLE=angiotensinogen /DEF=Mus musculus adult male cerebellum cDNA, RIKEN full-length enriched library, clone:1500005L23:angiotensinogen, full insert sequence. /FL=gb:NM_007428.2 gb:BC019496.1
1424099_at	766.3	P	0.00024	4.4	21.11	I	2e-05	2e-05	gb:BC019664.1 /DB_XREF=gi:18044309 /FEA=FLmRNA /CNT=67 /TID=Mm.12715.1 /TIER=FL+Stack /STK=54 /UG=Mm.12715 /LL=69590 /UG_GENE=2310016C16Rik /DEF=Mus musculus, RIKEN cDNA 2310016C16 gene, clone MGC:30772 IMAGE:3988837, mRNA, complete cds. /PROD=RIKEN cDNA 2310016C16 gene /FL=gb:BC019664.1
1431808_a_at	219.9	A	0.06763	4.4	21.11	I	0.00077	0.00077	gb:AK004893.1 /DB_XREF=gi:12836421 /GEN=Rps2 /FEA=mRNA /CNT=1 /TID=Mm.34819.2 /TIER=ConsEnd /STK=0 /UG=Mm.34819 /LL=16427 /UG_TITLE=inter alpha-trypsin inhibitor, heavy chain 4 /DEF=Mus musculus adult male liver cDNA, RIKEN full-length enriched library, clone:1300004A21:ribosomal protein S2, full insert sequence.
1433485_x_at	305.5	P	0.04614	4.4	21.11	I	0.00069	0.00069	gb:BF159976 /DB_XREF=gi:11040083 /DB_XREF=601768152F1 /CLONE=IMAGE:3987493 /FEA=EST /CNT=168 /TID=Mm.13799.2 /TIER=Stack /STK=135 /UG=Mm.13799 /LL=14766 /UG_GENE=Gpr56 /UG_TITLE=G protein-coupled receptor 56
1437902_s_at	3396.9	P	0.00073	4.4	21.11	I	2e-05	2e-05	gb:AV012073 /DB_XREF=gi:4789060 /DB_XREF=AV012073 /CLONE=1110034H09 /FEA=EST /CNT=16 /TID=Mm.213063.3 /TIER=Stack /STK=13 /UG=Mm.213063 /UG_TITLE=Mus musculus, Similar to RIKEN cDNA 0610007L05 gene, clone MGC:18838 IMAGE:4212222, mRNA, complete cds
1452250_a_at	6647.8	P	0.00024	4.4	21.11	I	2e-05	2e-05	gb:BI455189 /DB_XREF=gi:15245845 /DB_XREF=603173633F1 /CLONE=IMAGE:5253008 /FEA=mRNA /CNT=142 /TID=Mm.1949.1 /TIER=Stack /STK=34 /UG=Mm.1949 /LL=12834 /UG_GENE=Col6a2 /UG_TITLE=procollagen, type VI, alpha 2
1416779_at	2862.9	P	0.00024	4.3	19.7	I	2e-05	2e-05	gb:BE197945 /DB_XREF=gi:8710114 /DB_XREF=ug76h12.x1 /CLONE=IMAGE:1548359 /FEA=FLmRNA /CNT=150 /TID=Mm.220962.1 /TIER=Stack /STK=10 /UG=Mm.220962 /LL=20324 /UG_GENE=Sdpr /UG_TITLE=serum deprivation response /FL=gb:NM_138741.1 gb:BC027005.1 gb:BC020008.1
1418382_at	847.1	P	0.00024	4.3	19.7	I	3e-05	3e-05	gb:NM_133237.1 /DB_XREF=gi:18875401 /GEN=EIG180 /FEA=FLmRNA /CNT=59 /TID=Mm.28143.1 /TIER=FL+Stack /STK=24 /UG=Mm.28143 /LL=170773 /DEF=Mus musculus ethanol induced gene product EIG180 (EIG180), mRNA. /PROD=ethanol induced gene product EIG180 /FL=gb:NM_133237.1 gb:AB023957.1
1420249_s_at	1763.5	P	0.00024	4.3	19.7	I	2e-05	2e-05	gb:AV084904 /DB_XREF=gi:5216352 /DB_XREF=AV084904 /CLONE=2310009A22 /FEA=EST /CNT=1 /TID=Mm.218266.1 /TIER=ConsEnd /STK=1 /UG=Mm.218266 /UG_TITLE=EST
1423110_at	2049.2	P	0.00073	4.3	19.7	I	2e-05	2e-05	gb:AW545978 /DB_XREF=gi:7191445 /DB_XREF=L0002F07-3 /CLONE=L0002F07 /FEA=FLmRNA /CNT=461 /TID=Mm.4482.1 /TIER=Stack /STK=50 /UG=Mm.4482 /LL=12843 /UG_GENE=Col1a2 /UG_TITLE=procollagen, type I, alpha 2 /FL=gb:NM_007743.1 gb:BC007158.1
1424114_s_at	3588	P	0.00024	4.3	19.7	I	2e-05	2e-05	gb:M15525.1 /DB_XREF=gi:198700 /FEA=FLmRNA /CNT=143 /TID=Mm.148395.1 /TIER=FL+Stack /STK=52 /UG=Mm.148395 /LL=16777 /UG_GENE=Lamb1-1 /DEF=Mouse laminin B1 mRNA, complete cds. /PROD=laminin B1 /FL=gb:M15525.1
1426225_at	3545.6	P	0.00024	4.3	19.7	I	2e-05	2e-05	gb:U63146.1 /DB_XREF=gi:1515449 /GEN=RBP /FEA=FLmRNA /CNT=137 /TID=Mm.2605.1 /TIER=FL+Stack /STK=45 /UG=Mm.2605 /LL=19662 /DEF=Mus musculus retinol binding protein (RBP) mRNA, complete cds. /PROD=retinol binding protein /FL=gb:U63146.1
1435714_x_at	100.2	P	0.02393	4.3	19.7	I	0.00027	0.00027	gb:BB809808 /DB_XREF=gi:16982437 /DB_XREF=BB809808 /CLONE=G730001B15 /FEA=EST /CNT=15 /TID=Mm.3409.1 /TIER=Stack /STK=14 /UG=Mm.3409 /LL=105520 /UG_GENE=AI462269 /UG_TITLE=expressed sequence AI462269
1436970_a_at	2495.2	P	0.00024	4.3	19.7	I	2e-05	2e-05	gb:AA499047 /DB_XREF=gi:2234101 /DB_XREF=vi84a04.r1 /CLONE=IMAGE:918894 /FEA=EST /CNT=34 /TID=Mm.4146.2 /TIER=Stack /STK=32 /UG=Mm.4146 /LL=18596 /UG_GENE=Pdgfrb /UG_TITLE=platelet derived growth factor receptor, beta polypeptide
1450029_s_at	121.6	M	0.05615	4.3	19.7	I	9e-05	9e-05	gb:BG067332 /DB_XREF=gi:12549901 /DB_XREF=H3053C01-3 /CLONE=H3053C01 /FEA=FLmRNA /CNT=110 /TID=Mm.23386.1 /TIER=Stack /STK=74 /UG=Mm.23386 /LL=70107 /UG_GENE=2610002H11Rik /UG_TITLE=RIKEN cDNA 2610002H11 gene /FL=gb:NM_133721.1
1450857_a_at	8560.8	P	0.00024	4.3	19.7	I	2e-05	2e-05	gb:BF227507 /DB_XREF=gi:11135486 /DB_XREF=uz25g02.x1 /CLONE=IMAGE:3670130 /FEA=FLmRNA /CNT=461 /TID=Mm.4482.1 /TIER=Stack /STK=15 /UG=Mm.4482 /LL=12843 /UG_GENE=Col1a2 /UG_TITLE=procollagen, type I, alpha 2 /FL=gb:NM_007743.1 gb:BC007158.1
1451888_a_at	3856.7	P	0.00024	4.3	19.7	I	2e-05	2e-05	gb:AB025413.1 /DB_XREF=gi:4760781 /GEN=ten-m4 /FEA=FLmRNA /CNT=1 /TID=Mm.10696.2 /TIER=FL /STK=1 /UG=Mm.10696 /LL=104003 /DEF=Mus musculus mRNA for Ten-m4, complete cds. /PROD=Ten-m4 /FL=gb:AB025413.1
1452358_at	299.5	P	0.00806	4.3	19.7	I	0.00044	0.00044	gb:BB770528 /DB_XREF=gi:16197076 /DB_XREF=BB770528 /CLONE=G370114B21 /FEA=mRNA /CNT=50 /TID=Mm.6279.1 /TIER=Stack /STK=42 /UG=Mm.6279 /LL=24004 /UG_GENE=Rai2 /UG_TITLE=retinoic acid induced 2
1456084_x_at	968.6	P	0.00073	4.3	19.7	I	2e-05	2e-05	gb:BB532202 /DB_XREF=gi:9584131 /DB_XREF=BB532202 /CLONE=E030022M17 /FEA=EST /CNT=17 /TID=Mm.41573.6 /TIER=Stack /STK=17 /UG=Mm.41573 /LL=14264 /UG_GENE=Fmod /UG_TITLE=fibromodulin
1421096_at	114.2	P	0.03027	4.2	18.38	I	0.00031	0.00031	gb:BB817939 /DB_XREF=gi:16990568 /DB_XREF=BB817939 /CLONE=G730041M15 /FEA=FLmRNA /CNT=21 /TID=Mm.1432.1 /TIER=Stack /STK=8 /UG=Mm.1432 /LL=22063 /UG_GENE=Trrp1 /UG_TITLE=transient receptor protein 1 /FL=gb:U73625.1 gb:NM_011643.1
1422340_a_at	1920	P	0.00024	4.2	18.38	I	2e-05	2e-05	gb:NM_009610.1 /DB_XREF=gi:6752951 /GEN=Actg2 /FEA=FLmRNA /CNT=1 /TID=Mm.16562.1 /TIER=FL /STK=1 /UG=Mm.16562 /LL=11468 /DEF=Mus musculus actin, gamma 2, smooth muscle, enteric (Actg2), mRNA. /PROD=actin, gamma 2, smooth muscle, enteric /FL=gb:NM_009610.1
1422561_at	3058.1	P	0.00024	4.2	18.38	I	2e-05	2e-05	gb:NM_011782.1 /DB_XREF=gi:6752975 /GEN=Adamts5 /FEA=FLmRNA /CNT=66 /TID=Mm.39718.1 /TIER=FL+Stack /STK=35 /UG=Mm.39718 /LL=23794 /DEF=Mus musculus a disintegrin-like and metalloprotease (reprolysin type) with thrombospondin type 1 motif, 5 (aggrecanase-2) (Adamts5), mRNA. /PROD=a disintegrin-like and metalloprotease(reprolysin type) with thrombospondin type 1 motif, 5(aggrecanase-2) /FL=gb:NM_01…
1425295_at	272.2	P	0.0376	4.2	18.38	I	0.00087	0.00087	gb:BC020070.1 /DB_XREF=gi:18043631 /FEA=FLmRNA /CNT=8 /TID=Mm.153688.1 /TIER=FL /STK=3 /UG=Mm.153688 /DEF=Mus musculus, Similar to eosinophil-associated ribonuclease 11, clone MGC:28143 IMAGE:3982432, mRNA, complete cds. /PROD=Similar to eosinophil-associated ribonuclease11 /FL=gb:BC020070.1
1435417_at	138	P	0.01416	4.2	18.38	I	9e-05	9e-05	gb:BG063189 /DB_XREF=gi:12545752 /DB_XREF=H3004B04-3 /CLONE=H3004B04 /FEA=EST /CNT=26 /TID=Mm.27054.1 /TIER=Stack /STK=17 /UG=Mm.27054 /LL=99968 /UG_GENE=AA408153 /UG_TITLE=expressed sequence AA408153
1449015_at	7767.5	P	0.00073	4.2	18.38	I	4e-05	4e-05	gb:NM_020509.1 /DB_XREF=gi:10048445 /GEN=Retnla /FEA=FLmRNA /CNT=30 /TID=Mm.33772.1 /TIER=FL+Stack /STK=27 /UG=Mm.33772 /LL=57262 /DEF=Mus musculus resistin like alpha (Retnla), mRNA. /PROD=resistin like alpha /FL=gb:NM_020509.1 gb:AF323082.1 gb:AF316397.2 gb:AF205951.1 gb:AF290872.1
1449033_at	544.6	P	0.00024	4.2	18.38	I	2e-05	2e-05	gb:AB013898.1 /DB_XREF=gi:3142238 /FEA=FLmRNA /CNT=50 /TID=Mm.15383.1 /TIER=FL+Stack /STK=26 /UG=Mm.15383 /LL=18383 /UG_GENE=Tnfrsf11b /DEF=Mus musculus mRNA for osteoclastogenesis inhibitory factor, complete cds. /PROD=osteoclastogenesis inhibitory factor /FL=gb:U94331.1 gb:AB013898.1 gb:NM_008764.1
1450699_at	2974.3	P	0.00073	4.2	18.38	I	2e-05	2e-05	gb:NM_009150.1 /DB_XREF=gi:6677906 /GEN=Selenbp1 /FEA=FLmRNA /CNT=79 /TID=Mm.636.1 /TIER=FL+Stack /STK=22 /UG=Mm.636 /LL=20341 /DEF=Mus musculus selenium binding protein 1 (Selenbp1), mRNA. /PROD=selenium binding protein 1 /FL=gb:NM_009150.1
1451577_at	412.4	P	0.00122	4.2	18.38	I	2e-05	2e-05	gb:AW491109 /DB_XREF=gi:7061390 /DB_XREF=UI-M-BH3-atw-g-06-0-UI.s1 /CLONE=UI-M-BH3-atw-g-06-0-UI /FEA=FLmRNA /CNT=26 /TID=Mm.38250.2 /TIER=ConsEnd /STK=4 /UG=Mm.38250 /LL=56490 /UG_GENE=Zfp288 /UG_TITLE=zinc finger protein 288 /FL=gb:AF194030.1
1456741_s_at	1160.5	P	0.00024	4.2	18.38	I	2e-05	2e-05	gb:BB348674 /DB_XREF=gi:9060502 /DB_XREF=BB348674 /CLONE=B930071L07 /FEA=EST /CNT=8 /TID=Mm.15571.8 /TIER=Stack /STK=8 /UG=Mm.15571 /LL=11820 /UG_GENE=App /UG_TITLE=amyloid beta (A4) precursor protein
1417765_a_at	1169.1	P	0.00024	4.1	17.15	I	2e-05	2e-05	gb:NM_007446.1 /DB_XREF=gi:6996908 /GEN=Amy1 /FEA=FLmRNA /CNT=179 /TID=Mm.33941.1 /TIER=FL+Stack /STK=36 /UG=Mm.33941 /LL=11722 /DEF=Mus musculus amylase 1, salivary (Amy1), mRNA. /PROD=amylase 1, salivary /FL=gb:NM_007446.1 gb:BC009121.1
1417917_at	624.3	P	0.00806	4.1	17.15	I	3e-05	3e-05	gb:NM_009922.1 /DB_XREF=gi:6753473 /GEN=Cnn1 /FEA=FLmRNA /CNT=100 /TID=Mm.4356.1 /TIER=FL+Stack /STK=33 /UG=Mm.4356 /LL=12797 /DEF=Mus musculus calponin 1 (Cnn1), mRNA. /PROD=calponin 1 /FL=gb:NM_009922.1
1418172_at	894.9	M	0.05615	4.1	17.15	I	0.00069	0.00069	gb:AF117613.1 /DB_XREF=gi:4886903 /GEN=Hbp /FEA=FLmRNA /CNT=89 /TID=Mm.17249.1 /TIER=FL+Stack /STK=28 /UG=Mm.17249 /LL=15199 /DEF=Mus musculus heme-binding protein (Hbp) mRNA, complete cds. /PROD=heme-binding protein /FL=gb:AF117613.1 gb:NM_013546.1 gb:BC012654.1 gb:AB013095.1
1419056_at	260.5	M	0.05615	4.1	17.15	I	2e-05	2e-05	gb:AF038538.1 /DB_XREF=gi:3089387 /GEN=Nspl1 /FEA=FLmRNA /CNT=42 /TID=Mm.24142.1 /TIER=FL+Stack /STK=14 /UG=Mm.24142 /LL=20167 /DEF=Mus musculus brain NSP-like 1 (Nspl1) mRNA, complete cds. /PROD=NSP-like 1 /FL=gb:AF038539.1 gb:AF038538.1 gb:NM_013648.1
1422651_at	10878.8	P	0.00024	4.1	17.15	I	2e-05	2e-05	gb:NM_009605.1 /DB_XREF=gi:18373300 /GEN=Acrp30 /FEA=FLmRNA /CNT=91 /TID=Mm.3969.1 /TIER=FL+Stack /STK=21 /UG=Mm.3969 /LL=11450 /DEF=Mus musculus adipocyte complement related protein of 30 kDa (Acrp30), mRNA. /PROD=adipocyte complement related protein of 30 kDa /FL=gb:NM_009605.1 gb:U49915.1 gb:U37222.1
1423259_at	281.3	P	0.00024	4.1	17.15	I	2e-05	2e-05	gb:W77144 /DB_XREF=gi:1387167 /DB_XREF=me61h03.r1 /CLONE=IMAGE:400085 /FEA=FLmRNA /CNT=120 /TID=Mm.28223.1 /TIER=Stack /STK=21 /UG=Mm.28223 /LL=15904 /UG_GENE=Idb4 /UG_TITLE=inhibitor of DNA binding 4 /FL=gb:NM_031166.1
1425028_a_at	2884.8	P	0.00024	4.1	17.15	I	2e-05	2e-05	gb:BC024358.1 /DB_XREF=gi:19353392 /FEA=FLmRNA /CNT=20 /TID=Mm.646.2 /TIER=FL+Stack /STK=8 /UG=Mm.646 /LL=22004 /UG_GENE=Tpm2 /DEF=Mus musculus, tropomyosin 2 (beta), clone MGC:35840 IMAGE:4990394, mRNA, complete cds. /PROD=tropomyosin 2 (beta) /FL=gb:BC024358.1
1434369_a_at	3528.7	P	0.00024	4.1	17.15	I	2e-05	2e-05	gb:AV016515 /DB_XREF=gi:4793507 /DB_XREF=AV016515 /CLONE=1110065N23 /FEA=EST /CNT=34 /TID=Mm.178.3 /TIER=Stack /STK=34 /UG=Mm.178 /LL=12955 /UG_GENE=Cryab /UG_TITLE=crystallin, alpha B
1435382_at	2246.7	P	0.00024	4.1	17.15	I	2e-05	2e-05	gb:AW743020 /DB_XREF=gi:7654827 /DB_XREF=up55e10.x1 /CLONE=IMAGE:2780010 /FEA=EST /CNT=20 /TID=Mm.7089.2 /TIER=Stack /STK=17 /UG=Mm.7089 /LL=17984 /UG_GENE=Ndn /UG_TITLE=necdin
1438953_at	1164.3	P	0.00024	4.1	17.15	I	2e-05	2e-05	gb:BB359521 /DB_XREF=gi:9071349 /DB_XREF=BB359521 /CLONE=C030039K08 /FEA=EST /CNT=9 /TID=Mm.3983.2 /TIER=Stack /STK=9 /UG=Mm.3983 /LL=14205 /UG_GENE=Figf /UG_TITLE=c-fos induced growth factor
1448929_at	2829.2	P	0.00122	4.1	17.15	I	2e-05	2e-05	gb:NM_028784.1 /DB_XREF=gi:13386349 /GEN=1200014I03Rik /FEA=FLmRNA /CNT=67 /TID=Mm.17403.1 /TIER=FL+Stack /STK=31 /UG=Mm.17403 /LL=74145 /DEF=Mus musculus RIKEN cDNA 1200014I03 gene (1200014I03Rik), mRNA. /PROD=RIKEN cDNA 1200014I03 /FL=gb:NM_028784.1
1453410_at	265.9	P	0.00024	4.1	17.15	I	2e-05	2e-05	gb:AK014564.1 /DB_XREF=gi:12852495 /GEN=425O18-1 /FEA=mRNA /CNT=40 /TID=Mm.11175.2 /TIER=ConsEnd /STK=3 /UG=Mm.11175 /LL=54219 /UG_TITLE=hypothetical protein 425O18-1 /DEF=Mus musculus 0 day neonate skin cDNA, RIKEN full-length enriched library, clone:4632410N18:hypothetical protein 425O18-1, full insert sequence.
1460197_a_at	4461.9	P	0.00024	4.1	17.15	I	2e-05	2e-05	gb:NM_054098.1 /DB_XREF=gi:16905132 /GEN=Tiarp-pending /FEA=FLmRNA /CNT=68 /TID=Mm.31403.1 /TIER=FL+Stack /STK=60 /UG=Mm.31403 /LL=117167 /DEF=Mus musculus Tnfa-induced adipose-related protein (Tiarp-pending), mRNA. /PROD=Tnfa-induced adipose-related protein /FL=gb:NM_054098.1
1418595_at	5975.8	P	0.00024	4	16	I	2e-05	2e-05	gb:NM_020568.1 /DB_XREF=gi:10181203 /GEN=S3-12-pending /FEA=FLmRNA /CNT=45 /TID=Mm.12966.1 /TIER=FL+Stack /STK=21 /UG=Mm.12966 /LL=57435 /DEF=Mus musculus plasma membrane associated protein, S3-12 (S3-12-pending), mRNA. /PROD=plasma membrane associated protein, S3-12 /FL=gb:AF064748.1 gb:NM_020568.1
1418601_at	1854.4	P	0.00073	4	16	I	0.00021	0.00021	gb:NM_011921.1 /DB_XREF=gi:7106241 /GEN=Aldh1a7 /FEA=FLmRNA /CNT=38 /TID=Mm.14609.1 /TIER=FL+Stack /STK=21 /UG=Mm.14609 /LL=26358 /DEF=Mus musculus aldehyde dehydrogenase family 1, subfamily A7 (Aldh1a7), mRNA. /PROD=aldehyde dehydrogenase family 1, subfamily A7 /FL=gb:NM_011921.1 gb:U96401.1
1419292_at	2433.2	P	0.00024	4	16	I	2e-05	2e-05	gb:NM_030127.1 /DB_XREF=gi:14994304 /GEN=9530081K03Rik /FEA=FLmRNA /CNT=52 /TID=Mm.41957.1 /TIER=FL+Stack /STK=11 /UG=Mm.41957 /LL=78558 /DEF=Mus musculus RIKEN cDNA 9530081K03 gene (9530081K03Rik), mRNA. /PROD=toll-associated serine protease /FL=gb:AY037300.1 gb:NM_030127.1
1422603_at	2588.2	P	0.00195	4	16	I	5e-05	5e-05	gb:BC005569.1 /DB_XREF=gi:13542727 /FEA=FLmRNA /CNT=103 /TID=Mm.175173.1 /TIER=FL+Stack /STK=28 /UG=Mm.175173 /LL=58809 /UG_GENE=Rnase4 /DEF=Mus musculus, ribonuclease, RNase A family 4, clone MGC:11599 IMAGE:3967265, mRNA, complete cds. /PROD=ribonuclease, RNase A family 4 /FL=gb:AB041044.1 gb:NM_021472.1 gb:BC005569.1
1422748_at	3784.5	P	0.00024	4	16	I	2e-05	2e-05	gb:NM_015753.1 /DB_XREF=gi:7657694 /GEN=Zfhx1b /FEA=FLmRNA /CNT=37 /TID=Mm.37676.1 /TIER=FL+Stack /STK=15 /UG=Mm.37676 /LL=24136 /DEF=Mus musculus zinc finger homeobox 1b (Zfhx1b), mRNA. /PROD=zinc finger homeobox 1b /FL=gb:NM_015753.1 gb:AF033116.1
1424357_at	2397.5	P	0.00024	4	16	I	2e-05	2e-05	gb:BC026654.1 /DB_XREF=gi:20071860 /FEA=FLmRNA /CNT=59 /TID=Mm.31552.1 /TIER=FL+Stack /STK=36 /UG=Mm.31552 /DEF=Mus musculus, clone MGC:37581 IMAGE:4988382, mRNA, complete cds. /PROD=Unknown (protein for MGC:37581) /FL=gb:BC018222.1 gb:BC026654.1
1424967_x_at	590	P	0.00073	4	16	I	2e-05	2e-05	gb:L47552.1 /DB_XREF=gi:1161071 /FEA=FLmRNA /CNT=13 /TID=Mm.632.2 /TIER=FL+Stack /STK=10 /UG=Mm.632 /LL=21956 /UG_GENE=Tnnt2 /DEF=Mus musculus cardiac troponin T isoform A2b mRNA, complete cds. /PROD=cardiac troponin T isoform A2b /FL=gb:L47551.1 gb:L47550.1 gb:L47552.1
1425784_a_at	638.5	P	0.00122	4	16	I	2e-05	2e-05	gb:D78264.1 /DB_XREF=gi:3218527 /FEA=FLmRNA /CNT=5 /TID=Mm.43278.2 /TIER=FL /STK=1 /UG=Mm.43278 /LL=56177 /UG_GENE=Olfm1 /DEF=Mus musculus mRNA for pancortin-3, complete cds. /PROD=pancortin-3 /FL=gb:AF028740.1 gb:D78264.1
1435383_x_at	2373.8	P	0.00024	4	16	I	2e-05	2e-05	gb:AW743020 /DB_XREF=gi:7654827 /DB_XREF=up55e10.x1 /CLONE=IMAGE:2780010 /FEA=EST /CNT=20 /TID=Mm.7089.2 /TIER=Stack /STK=17 /UG=Mm.7089 /LL=17984 /UG_GENE=Ndn /UG_TITLE=necdin
1448323_a_at	4922	P	0.00024	4	16	I	2e-05	2e-05	gb:BC019502.1 /DB_XREF=gi:18044514 /FEA=FLmRNA /CNT=224 /TID=Mm.2608.1 /TIER=FL+Stack /STK=91 /UG=Mm.2608 /LL=12111 /UG_GENE=Bgn /DEF=Mus musculus, biglycan, clone MGC:28669 IMAGE:4237268, mRNA, complete cds. /PROD=biglycan /FL=gb:BC005452.1 gb:NM_007542.2 gb:L20276.1 gb:BC019502.1
1451924_a_at	591.6	P	0.00415	4	16	I	0.00044	0.00044	gb:D43775.1 /DB_XREF=gi:1536791 /FEA=FLmRNA /CNT=1 /TID=Mm.14543.2 /TIER=FL /STK=1 /UG=Mm.14543 /LL=13614 /UG_GENE=Edn1 /DEF=Mouse mRNA for endothelin-1, complete cds. /PROD=preproendothelin-1 /FL=gb:D43775.1
1455812_x_at	1813.7	P	0.00024	4	16	I	2e-05	2e-05	gb:BB530515 /DB_XREF=gi:9582444 /DB_XREF=BB530515 /CLONE=E030010H10 /FEA=EST /CNT=59 /TID=Mm.23090.3 /TIER=Stack /STK=56 /UG=Mm.23090 /LL=74207 /UG_GENE=2610528G05Rik /UG_TITLE=RIKEN cDNA 2610528G05 gene
1455901_at	4928.3	P	0.00024	4	16	I	2e-05	2e-05	gb:AI642069 /DB_XREF=gi:4720544 /DB_XREF=ub75d10.x1 /CLONE=IMAGE:1383571 /FEA=EST /CNT=121 /TID=Mm.21754.4 /TIER=Stack /STK=27 /UG=Mm.21754 /UG_TITLE=Mus musculus 10 day old male pancreas cDNA, RIKEN full-length enriched library, clone:1810073D20:synaptonemal complex protein 3, full insert sequence
1416589_at	9240.6	P	0.00024	3.9	14.93	I	2e-05	2e-05	gb:BC004638.1 /DB_XREF=gi:13435523 /FEA=FLmRNA /CNT=413 /TID=Mm.35439.1 /TIER=FL+Stack /STK=79 /UG=Mm.35439 /LL=20692 /UG_GENE=Sparc /DEF=Mus musculus, secreted acidic cysteine rich glycoprotein, clone MGC:6232 IMAGE:3586402, mRNA, complete cds. /PROD=secreted acidic cysteine rich glycoprotein /FL=gb:NM_009242.1 gb:BC004638.1
1416676_at	516.8	P	0.00415	3.9	14.93	I	0.00013	0.00013	gb:NM_023125.1 /DB_XREF=gi:12963496 /GEN=Kng /FEA=FLmRNA /CNT=247 /TID=Mm.2160.1 /TIER=FL+Stack /STK=74 /UG=Mm.2160 /LL=16644 /DEF=Mus musculus kininogen (Kng), mRNA. /PROD=kininogen /FL=gb:BC018158.1 gb:NM_023125.1
1416749_at	5000.9	P	0.00024	3.9	14.93	I	2e-05	2e-05	gb:NM_019564.1 /DB_XREF=gi:9625026 /GEN=Prss11 /FEA=FLmRNA /CNT=144 /TID=Mm.30156.1 /TIER=FL+Stack /STK=71 /UG=Mm.30156 /LL=56213 /DEF=Mus musculus protease, serine, 11 (Igf binding) (Prss11), mRNA. /PROD=protease, serine, 11 (Igf binding) /FL=gb:BC013516.1 gb:NM_019564.1 gb:AF172994.1 gb:AF179369.1
1417266_at	1772.2	P	0.00024	3.9	14.93	I	2e-05	2e-05	gb:BC002073.1 /DB_XREF=gi:12805224 /FEA=FLmRNA /CNT=111 /TID=Mm.137.1 /TIER=FL+Stack /STK=50 /UG=Mm.137 /LL=20305 /UG_GENE=Scya6 /DEF=Mus musculus, clone MGC:6215 IMAGE:3492808, mRNA, complete cds. /PROD=Unknown (protein for MGC:6215) /FL=gb:NM_009139.1 gb:AF128192.1 gb:AF128191.1 gb:M58004.1 gb:BC002073.1 gb:AF128190.1 gb:AF128189.1 gb:AF128188.1
1417867_at	13307.8	P	0.00024	3.9	14.93	I	2e-05	2e-05	gb:NM_013459.1 /DB_XREF=gi:7304866 /GEN=Adn /FEA=FLmRNA /CNT=166 /TID=Mm.4407.1 /TIER=FL+Stack /STK=34 /UG=Mm.4407 /LL=11537 /DEF=Mus musculus adipsin (Adn), mRNA. /PROD=adipsin /FL=gb:M11768.1 gb:NM_013459.1
1419663_at	4216.6	P	0.00073	3.9	14.93	I	2e-05	2e-05	gb:BB542051 /DB_XREF=gi:16447242 /DB_XREF=BB542051 /CLONE=E130118I23 /FEA=FLmRNA /CNT=85 /TID=Mm.4258.1 /TIER=Stack /STK=16 /UG=Mm.4258 /LL=18295 /UG_GENE=Ogn /UG_TITLE=osteoglycin /FL=gb:BC021939.1 gb:D31951.1 gb:NM_008760.1
1421374_a_at	1215.3	P	0.00806	3.9	14.93	I	2e-05	2e-05	gb:NM_019503.1 /DB_XREF=gi:9506704 /GEN=Fxyd1 /FEA=FLmRNA /CNT=7 /TID=Mm.1491.1 /TIER=FL /STK=2 /UG=Mm.1491 /LL=56188 /DEF=Mus musculus FXYD domain-containing ion transport regulator 1 (Fxyd1), mRNA. /PROD=FXYD domain-containing ion transport regulator1 /FL=gb:AF089734.1 gb:NM_019503.1
1421564_at	1015.8	P	0.00073	3.9	14.93	I	2e-05	2e-05	gb:NM_008458.1 /DB_XREF=gi:6680585 /GEN=Klkbp /FEA=FLmRNA /CNT=5 /TID=Mm.14191.1 /TIER=FL /STK=2 /UG=Mm.14191 /LL=16625 /DEF=Mus musculus kallikrein binding protein (Klkbp), mRNA. /PROD=kallikrein binding protein /FL=gb:NM_008458.1
1422596_at	470.6	P	0.03027	3.9	14.93	I	4e-05	4e-05	gb:NM_021426.1 /DB_XREF=gi:10946787 /GEN=C030019F02Rik /FEA=FLmRNA /CNT=37 /TID=Mm.40361.1 /TIER=FL+Stack /STK=29 /UG=Mm.40361 /LL=58237 /DEF=Mus musculus RIKEN cDNA C030019F02 gene (C030019F02Rik), mRNA. /PROD=hypothetical protein, 1-107 /FL=gb:AB030182.1 gb:NM_021426.1
1423084_at	384.8	P	0.00024	3.9	14.93	I	2e-05	2e-05	gb:BB223909 /DB_XREF=gi:16353837 /DB_XREF=BB223909 /CLONE=A530084E06 /FEA=FLmRNA /CNT=84 /TID=Mm.123510.1 /TIER=Stack /STK=59 /UG=Mm.123510 /LL=26878 /UG_GENE=B3galt2 /UG_TITLE=UDP-Gal:betaGlcNAc beta 1,3-galactosyltransferase, polypeptide 2 /FL=gb:NM_020025.1
1425826_a_at	1118.6	P	0.00024	3.9	14.93	I	2e-05	2e-05	gb:AF078667.1 /DB_XREF=gi:4322307 /FEA=FLmRNA /CNT=4 /TID=Mm.29030.2 /TIER=FL /STK=1 /UG=Mm.29030 /LL=20411 /UG_GENE=Sorbs1 /DEF=Mus musculus ponsin-1 mRNA, complete cds. /PROD=ponsin-1 /FL=gb:AF078667.1
1428455_at	554.5	P	0.02393	3.9	14.93	I	9e-05	9e-05	gb:BB521934 /DB_XREF=gi:15412177 /DB_XREF=BB521934 /CLONE=D930004P21 /FEA=mRNA /CNT=63 /TID=Mm.41332.2 /TIER=Stack /STK=10 /UG=Mm.41332 /LL=12818 /UG_GENE=Col14a1 /UG_TITLE=procollagen, type XIV, alpha 1
1435870_at	2211.8	P	0.00024	3.9	14.93	I	2e-05	2e-05	gb:BM899344 /DB_XREF=gi:19382132 /DB_XREF=UI-M-DJ1-btz-h-04-0-UI.s1 /CLONE=UI-M-DJ1-btz-h-04-0-UI /FEA=EST /CNT=29 /TID=Mm.148209.2 /TIER=Stack /STK=12 /UG=Mm.148209 /LL=20962 /UG_GENE=Sycp3 /UG_TITLE=synaptonemal complex protein 3
1439263_at	139.1	P	0.00024	3.9	14.93	I	2e-05	2e-05	gb:BB388301 /DB_XREF=gi:9111135 /DB_XREF=BB388301 /CLONE=C230056H20 /FEA=EST /CNT=9 /TID=Mm.3421.2 /TIER=Stack /STK=8 /UG=Mm.3421 /LL=14210 /UG_GENE=Fin15 /UG_TITLE=fibroblast growth factor inducible 15
1448259_at	3851.9	P	0.00024	3.9	14.93	I	2e-05	2e-05	gb:BI452727 /DB_XREF=gi:15243383 /DB_XREF=603169945F1 /CLONE=IMAGE:5249386 /FEA=FLmRNA /CNT=393 /TID=Mm.22763.1 /TIER=Stack /STK=69 /UG=Mm.22763 /LL=14314 /UG_GENE=Fstl /UG_TITLE=follistatin-like /FL=gb:M91380.1 gb:NM_008047.1
1448529_at	1589.1	P	0.00024	3.9	14.93	I	2e-05	2e-05	gb:NM_009378.1 /DB_XREF=gi:6678338 /GEN=Thbd /FEA=FLmRNA /CNT=93 /TID=Mm.24096.1 /TIER=FL+Stack /STK=63 /UG=Mm.24096 /LL=21824 /DEF=Mus musculus thrombomodulin (Thbd), mRNA. /PROD=thrombomodulin /FL=gb:NM_009378.1 gb:BC019154.1
1448700_at	2570.4	P	0.00024	3.9	14.93	I	2e-05	2e-05	gb:NM_008059.1 /DB_XREF=gi:6679888 /GEN=G0s2 /FEA=FLmRNA /CNT=99 /TID=Mm.3283.1 /TIER=FL+Stack /STK=45 /UG=Mm.3283 /LL=14373 /DEF=Mus musculus G0G1 switch gene 2 (G0s2), mRNA. /PROD=G0G1 switch gene 2 /FL=gb:NM_008059.1
1449022_at	638.6	A	0.24609	3.9	14.93	I	0.00077	0.00077	gb:NM_016701.2 /DB_XREF=gi:15011850 /GEN=Nes /FEA=FLmRNA /CNT=96 /TID=Mm.23742.1 /TIER=FL+Stack /STK=26 /UG=Mm.23742 /LL=18008 /DEF=Mus musculus nestin (Nes), mRNA. /PROD=nestin /FL=gb:AF076623.2 gb:NM_016701.2
1449219_at	113.2	A	0.19458	3.9	14.93	I	3e-05	3e-05	gb:BE652876 /DB_XREF=gi:9978733 /DB_XREF=UI-M-AO1-ael-a-07-0-UI.r1 /CLONE=UI-M-AO1-ael-a-07-0-UI /FEA=FLmRNA /CNT=58 /TID=Mm.34345.1 /TIER=ConsEnd /STK=0 /UG=Mm.34345 /LL=60527 /UG_GENE=Fads3 /UG_TITLE=fatty acid desaturase 3 /FL=gb:NM_021890.1
1449533_at	98.7	P	0.00073	3.9	14.93	I	2e-05	2e-05	gb:NM_026433.1 /DB_XREF=gi:13385927 /GEN=1810057C19Rik /FEA=FLmRNA /CNT=18 /TID=Mm.103393.1 /TIER=FL+Stack /STK=8 /UG=Mm.103393 /LL=67888 /DEF=Mus musculus RIKEN cDNA 1810057C19 gene (1810057C19Rik), mRNA. /PROD=RIKEN cDNA 1810057C19 /FL=gb:NM_026433.1
1452264_at	361.9	P	0.03027	3.9	14.93	I	0.00097	0.00097	gb:BI408679 /DB_XREF=gi:15169602 /DB_XREF=602964304F1 /CLONE=IMAGE:5119896 /FEA=mRNA /CNT=61 /TID=Mm.29389.1 /TIER=Stack /STK=30 /UG=Mm.29389 /UG_TITLE=Mus musculus, Similar to KIAA1075 protein, clone IMAGE:5099327, mRNA, partial cds
1453839_a_at	1089.4	P	0.00073	3.9	14.93	I	2e-05	2e-05	gb:AK004672.1 /DB_XREF=gi:12836012 /FEA=mRNA /CNT=4 /TID=Mm.30950.2 /TIER=ConsEnd /STK=0 /UG=Mm.30950 /LL=74116 /UG_GENE=1200009H11Rik /UG_TITLE=RIKEN cDNA 1200009H11 gene /DEF=Mus musculus adult male lung cDNA, RIKEN full-length enriched library, clone:1200009H11:CYSTEINE-RICH PROTEASE INHIBITOR, full insert sequence.
1455201_x_at	246.4	A	0.11157	3.9	14.93	I	0.00044	0.00044	gb:AI194999 /DB_XREF=gi:3747605 /DB_XREF=ui59d01.x1 /CLONE=IMAGE:1886689 /FEA=EST /CNT=21 /TID=Mm.26743.3 /TIER=Stack /STK=21 /UG=Mm.26743 /LL=11806 /UG_GENE=Apoa1 /UG_TITLE=apolipoprotein A-I
1455582_at	384.6	P	0.02393	3.9	14.93	I	0.00031	0.00031	gb:BI156044 /DB_XREF=gi:14616045 /DB_XREF=602903593F1 /CLONE=IMAGE:5033207 /FEA=EST /CNT=37 /TID=Mm.9653.3 /TIER=Stack /STK=10 /UG=Mm.9653 /LL=23882 /UG_GENE=Gadd45g /UG_TITLE=growth arrest and DNA-damage-inducible 45 gamma
1416357_a_at	535.7	P	0.00024	3.8	13.93	I	2e-05	2e-05	gb:NM_023061.1 /DB_XREF=gi:12746443 /GEN=Mcam /FEA=FLmRNA /CNT=152 /TID=Mm.39103.1 /TIER=FL+Stack /STK=95 /UG=Mm.39103 /LL=84004 /DEF=Mus musculus melanoma cell adhesion molecule (Mcam), mRNA. /PROD=melanoma cell adhesion molecule /FL=gb:AB035508.1 gb:NM_023061.1 gb:BC026985.1
1416414_at	190.8	A	0.11157	3.8	13.93	I	2e-05	2e-05	gb:NM_133918.1 /DB_XREF=gi:19527129 /GEN=AW229038 /FEA=FLmRNA /CNT=160 /TID=Mm.46229.1 /TIER=FL+Stack /STK=91 /UG=Mm.46229 /LL=100952 /DEF=Mus musculus expressed sequence AW229038 (AW229038), mRNA. /PROD=RIKEN cDNA 5830419M17 /FL=gb:NM_133918.1 gb:BC005481.1
1416625_at	6834.1	P	0.00024	3.8	13.93	I	2e-05	2e-05	gb:NM_009776.1 /DB_XREF=gi:6753217 /GEN=Serping1 /FEA=FLmRNA /CNT=192 /TID=Mm.38888.1 /TIER=FL+Stack /STK=77 /UG=Mm.38888 /LL=12258 /DEF=Mus musculus serine (or cysteine) proteinase inhibitor, clade G (C1 inhibitor), member 1 (Serping1), mRNA. /PROD=complement component 1 inhibitor /FL=gb:AF010254.1 gb:BC002026.1 gb:NM_009776.1
1417633_at	236.5	A	0.12964	3.8	13.93	I	0.00097	0.00097	gb:U38261.1 /DB_XREF=gi:1915962 /GEN=SOD3 /FEA=FLmRNA /CNT=100 /TID=Mm.2407.1 /TIER=FL+Stack /STK=40 /UG=Mm.2407 /LL=20657 /DEF=Mus musculus extracellular superoxide dismutase (SOD3) mRNA, complete cds. /PROD=extracellular superoxide dismutase /FL=gb:AF076286.1 gb:U38261.1 gb:BC010975.1 gb:NM_011435.1 gb:D50856.1
1418021_at	5960.3	P	0.00024	3.8	13.93	I	3e-05	3e-05	gb:NM_009780.1 /DB_XREF=gi:6753225 /GEN=C4 /FEA=FLmRNA /CNT=175 /TID=Mm.16106.1 /TIER=FL+Stack /STK=31 /UG=Mm.16106 /LL=12268 /DEF=Mus musculus complement component 4 (within H-2S) (C4), mRNA. /PROD=complement component 4 (within H-2S) /FL=gb:M21576.1 gb:M12384.1 gb:M11729.1 gb:NM_009780.1
1418990_at	2016.6	P	0.00024	3.8	13.93	I	2e-05	2e-05	gb:NM_025658.1 /DB_XREF=gi:13385121 /GEN=2210417J23Rik /FEA=FLmRNA /CNT=27 /TID=Mm.2072.1 /TIER=FL+Stack /STK=15 /UG=Mm.2072 /LL=66607 /DEF=Mus musculus RIKEN cDNA 2210417J23 gene (2210417J23Rik), mRNA. /PROD=RIKEN cDNA 2210417J23 /FL=gb:NM_025658.1 gb:AF237915.1
1419874_x_at	933.9	P	0.01856	3.8	13.93	I	0.00019	0.00019	gb:AA419994 /DB_XREF=gi:2081274 /DB_XREF=vf37g06.r1 /CLONE=IMAGE:846010 /FEA=EST /CNT=1 /TID=Mm.34106.2 /TIER=ConsEnd /STK=0 /UG=Mm.34106 /LL=102538 /UG_GENE=AI467657 /UG_TITLE=expressed sequence AI467657
1420715_a_at	1195.6	P	0.00024	3.8	13.93	I	2e-05	2e-05	gb:NM_011146.1 /DB_XREF=gi:6755137 /GEN=Pparg /FEA=FLmRNA /CNT=7 /TID=Mm.3020.1 /TIER=FL /STK=3 /UG=Mm.3020 /LL=19016 /DEF=Mus musculus peroxisome proliferator activated receptor gamma (Pparg), mRNA. /PROD=peroxisome proliferator activator receptorgamma /FL=gb:NM_011146.1 gb:U09138.1 gb:BC021798.1
1421045_at	295.3	P	0.00195	3.8	13.93	I	8e-05	8e-05	gb:BB528408 /DB_XREF=gi:16444647 /DB_XREF=BB528408 /CLONE=D930046I06 /FEA=FLmRNA /CNT=54 /TID=Mm.9020.1 /TIER=Stack /STK=13 /UG=Mm.9020 /LL=17534 /UG_GENE=Mrc2 /UG_TITLE=mannose receptor, C type 2 /FL=gb:NM_008626.1 gb:U56734.1
1422587_at	158.3	A	0.12964	3.8	13.93	I	0.00027	0.00027	gb:NM_019631.1 /DB_XREF=gi:9790138 /GEN=M32486 /FEA=FLmRNA /CNT=43 /TID=Mm.4992.1 /TIER=FL+Stack /STK=31 /UG=Mm.4992 /LL=56277 /DEF=Mus musculus Mouse 19.5 mRNA (M32486), mRNA. /PROD=Mouse 19.5 mRNA /FL=gb:NM_019631.1 gb:M32486.1
1422671_s_at	772.1	P	0.00024	3.8	13.93	I	2e-05	2e-05	gb:NM_028279.1 /DB_XREF=gi:13386297 /GEN=Naalad2 /FEA=FLmRNA /CNT=30 /TID=Mm.7060.1 /TIER=FL+Stack /STK=20 /UG=Mm.7060 /LL=72560 /DEF=Mus musculus N-acetylated alpha-linked acidic dipeptidase 2 (Naalad2), mRNA. /PROD=N-acetylated alpha-linked acidic dipeptidase 2 /FL=gb:NM_028279.1
1423405_at	5150.6	P	0.00024	3.8	13.93	I	2e-05	2e-05	gb:BB328405 /DB_XREF=gi:15411491 /DB_XREF=BB328405 /CLONE=B430316L01 /FEA=FLmRNA /CNT=306 /TID=Mm.36851.1 /TIER=ConsEnd /STK=2 /UG=Mm.36851 /LL=110595 /UG_GENE=Timp4 /UG_TITLE=tissue inhibitor of metalloproteinase 4 /FL=gb:AF282730.1 gb:NM_080639.1
1426785_s_at	4953.1	P	0.00122	3.8	13.93	I	4e-05	4e-05	gb:BI411560 /DB_XREF=gi:15172483 /DB_XREF=602965160F1 /CLONE=IMAGE:5120678 /FEA=mRNA /CNT=286 /TID=Mm.194795.2 /TIER=Stack /STK=72 /UG=Mm.194795 /LL=23945 /UG_GENE=Mgll /UG_TITLE=monoglyceride lipase
1433966_x_at	1084.6	P	0.00024	3.8	13.93	I	2e-05	2e-05	gb:AV212753 /DB_XREF=gi:6154366 /DB_XREF=AV212753 /CLONE=2410118F17 /FEA=EST /CNT=51 /TID=Mm.2942.2 /TIER=Stack /STK=49 /UG=Mm.2942 /LL=27053 /UG_GENE=Asns /UG_TITLE=asparagine synthetase
1437401_at	4218.9	P	0.00024	3.8	13.93	I	2e-05	2e-05	gb:BG075165 /DB_XREF=gi:12557734 /DB_XREF=H3144A06-3 /CLONE=H3144A06 /FEA=EST /CNT=36 /TID=Mm.2770.4 /TIER=Stack /STK=18 /UG=Mm.2770 /LL=16000 /UG_GENE=Igf1 /UG_TITLE=insulin-like growth factor 1
1438251_x_at	6354.1	P	0.00073	3.8	13.93	I	5e-05	5e-05	gb:BB559067 /DB_XREF=gi:9645433 /DB_XREF=BB559067 /CLONE=E330037D02 /FEA=EST /CNT=15 /TID=Mm.30156.2 /TIER=Stack /STK=11 /UG=Mm.30156 /LL=56213 /UG_GENE=Prss11 /UG_TITLE=protease, serine, 11 (Igf binding)
1442025_a_at	1666.6	P	0.00024	3.8	13.93	I	2e-05	2e-05	gb:AI467657 /DB_XREF=gi:4320994 /DB_XREF=ve44f05.x1 /CLONE=IMAGE:821025 /FEA=EST /CNT=11 /TID=Mm.34106.1 /TIER=ConsEnd /STK=3 /UG=Mm.34106 /LL=102538 /UG_GENE=AI467657 /UG_TITLE=expressed sequence AI467657
1449918_at	260.8	P	0.0376	3.8	13.93	I	0.00035	0.00035	gb:NM_027343.1 /DB_XREF=gi:13386221 /GEN=2310066I10Rik /FEA=FLmRNA /CNT=5 /TID=Mm.219472.1 /TIER=FL /STK=4 /UG=Mm.219472 /LL=70192 /DEF=Mus musculus RIKEN cDNA 2310066I10 gene (2310066I10Rik), mRNA. /PROD=RIKEN cDNA 2310066I10 /FL=gb:NM_027343.1
1451801_at	107.5	P	0.00024	3.8	13.93	I	5e-05	5e-05	gb:AF223416.1 /DB_XREF=gi:17026311 /FEA=FLmRNA /CNT=9 /TID=Mm.55320.1 /TIER=FL /STK=1 /UG=Mm.55320 /LL=76757 /UG_GENE=Trdn /DEF=Mus musculus cardiac triadin isoform 2 mRNA, complete cds. /PROD=cardiac triadin isoform 2 /FL=gb:AF223416.1
1452474_a_at	2125.9	P	0.00024	3.8	13.93	I	2e-05	2e-05	gb:AJ311773.1 /DB_XREF=gi:20067375 /GEN=art3 /FEA=mRNA /CNT=7 /TID=Mm.28637.2 /TIER=ConsEnd /STK=0 /UG=Mm.28637 /LL=75898 /DEF=Mus musculus mRNA for ART3 mon(ADP-ribosyl)transferase (art3 gene), splice variant 5. /PROD=ART3 mon(ADP-ribosyl)transferase
1455792_x_at	2158.1	P	0.00024	3.8	13.93	I	2e-05	2e-05	gb:AV124445 /DB_XREF=gi:5310679 /DB_XREF=AV124445 /CLONE=2700018J21 /FEA=EST /CNT=104 /TID=Mm.7089.3 /TIER=Stack /STK=102 /UG=Mm.7089 /LL=17984 /UG_GENE=Ndn /UG_TITLE=necdin
1416039_x_at	1773.1	P	0.00024	3.7	13	I	5e-05	5e-05	gb:NM_010516.1 /DB_XREF=gi:6753593 /GEN=Cyr61 /FEA=FLmRNA /CNT=204 /TID=Mm.1231.1 /TIER=FL+Stack /STK=140 /UG=Mm.1231 /LL=16007 /DEF=Mus musculus cysteine rich protein 61 (Cyr61), mRNA. /PROD=cysteine rich protein 61 /FL=gb:M32490.1 gb:NM_010516.1
1416832_at	1382.6	P	0.00024	3.7	13	I	2e-05	2e-05	gb:BC006731.1 /DB_XREF=gi:13879500 /FEA=FLmRNA /CNT=133 /TID=Mm.30239.1 /TIER=FL+Stack /STK=67 /UG=Mm.30239 /LL=67547 /UG_GENE=4933419D20Rik /DEF=Mus musculus, RIKEN cDNA 4933419D20 gene, clone MGC:7011 IMAGE:3155670, mRNA, complete cds. /PROD=RIKEN cDNA 4933419D20 gene /FL=gb:BC006731.1 gb:NM_026228.1
1417129_a_at	387.2	P	0.01416	3.7	13	I	0.00035	0.00035	gb:U68384.1 /DB_XREF=gi:1679671 /GEN=Mrg1b /FEA=FLmRNA /CNT=105 /TID=Mm.31436.1 /TIER=FL+Stack /STK=55 /UG=Mm.31436 /LL=17536 /DEF=Mus musculus Meis1-related protein 1b (Mrg1b) mRNA, complete cds. /PROD=Meis1-related protein 1b /FL=gb:NM_010825.1 gb:BC017375.1 gb:U68384.1
1417877_at	1269.8	P	0.00024	3.7	13	I	6e-05	6e-05	gb:NM_026189.1 /DB_XREF=gi:13385701 /GEN=2310005P05Rik /FEA=FLmRNA /CNT=66 /TID=Mm.6825.1 /TIER=FL+Stack /STK=34 /UG=Mm.6825 /LL=67484 /DEF=Mus musculus RIKEN cDNA 2310005P05 gene (2310005P05Rik), mRNA. /PROD=RIKEN cDNA 2310005P05 /FL=gb:NM_026189.1
1418511_at	11554	P	0.00024	3.7	13	I	2e-05	2e-05	gb:NM_019759.1 /DB_XREF=gi:9789942 /GEN=Dpt /FEA=FLmRNA /CNT=84 /TID=Mm.28935.1 /TIER=FL+Stack /STK=22 /UG=Mm.28935 /LL=56429 /DEF=Mus musculus dermatopontin (Dpt), mRNA. /PROD=dermatopontin /FL=gb:NM_019759.1 gb:AF143374.1
1419301_at	3656.5	P	0.00073	3.7	13	I	6e-05	6e-05	gb:BC015256.1 /DB_XREF=gi:15929644 /FEA=FLmRNA /CNT=48 /TID=Mm.68712.1 /TIER=FL+Stack /STK=11 /UG=Mm.68712 /LL=14366 /UG_GENE=Fzd4 /DEF=Mus musculus, frizzled homolog 4 (Drosophila), clone MGC:18403 IMAGE:4238940, mRNA, complete cds. /PROD=frizzled homolog 4 (Drosophila) /FL=gb:NM_008055.1 gb:BC015256.1 gb:U43317.1
1420444_at	715.4	P	0.01074	3.7	13	I	4e-05	4e-05	gb:NM_011395.1 /DB_XREF=gi:6755537 /GEN=Slc22a3 /FEA=FLmRNA /CNT=9 /TID=Mm.99252.1 /TIER=FL /STK=5 /UG=Mm.99252 /LL=20519 /DEF=Mus musculus solute carrier family 22 (organic cation transporter), member 3 (Slc22a3), mRNA. /PROD=solute carrier family 22 (organic cationtransporter), member 3 /FL=gb:NM_011395.1 gb:AF082566.1 gb:AF078750.1
1420693_at	244.8	A	0.17139	3.7	13	I	0.00062	0.00062	gb:NM_010867.1 /DB_XREF=gi:6754787 /GEN=Myom1 /FEA=FLmRNA /CNT=18 /TID=Mm.4103.1 /TIER=FL /STK=3 /UG=Mm.4103 /LL=17929 /DEF=Mus musculus myomesin 1 (Myom1), mRNA. /PROD=myomesin 1 /FL=gb:Z22866.1 gb:NM_010867.1
1420859_at	781	P	0.00122	3.7	13	I	3e-05	3e-05	gb:AK010212.1 /DB_XREF=gi:12845490 /FEA=FLmRNA /CNT=134 /TID=Mm.3193.1 /TIER=Stack /STK=85 /UG=Mm.3193 /LL=18767 /UG_GENE=Pkia /UG_TITLE=protein kinase inhibitor, alpha /DEF=Mus musculus adult male tongue cDNA, RIKEN full-length enriched library, clone:2310079D06:protein kinase inhibitor, alpha, full insert sequence. /FL=gb:M63554.1 gb:NM_008862.1
1423489_at	7713.6	P	0.00024	3.7	13	I	2e-05	2e-05	gb:BC021914.1 /DB_XREF=gi:18314461 /FEA=FLmRNA /CNT=142 /TID=Mm.38791.1 /TIER=ConsEnd /STK=0 /UG=Mm.38791 /LL=67468 /UG_GENE=Mmd /DEF=Mus musculus, monocyte to macrophage differentiation-associated, clone MGC:27634 IMAGE:4506710, mRNA, complete cds. /PROD=monocyte to macrophagedifferentiation-associated /FL=gb:NM_026178.1 gb:BC021914.1
1423954_at	8130.6	P	0.00024	3.7	13	I	2e-05	2e-05	gb:K02782.1 /DB_XREF=gi:192278 /FEA=FLmRNA /CNT=378 /TID=Mm.19131.1 /TIER=FL+Stack /STK=72 /UG=Mm.19131 /LL=12266 /UG_GENE=C3 /UG_TITLE=complement component 3 /DEF=Mouse complement component C3 mRNA, alpha and beta subunits, complete cds. /FL=gb:K02782.1
1424613_at	147.6	A	0.14966	3.7	13	I	0.00062	0.00062	gb:AF378831.1 /DB_XREF=gi:14269445 /GEN=Raig2 /FEA=FLmRNA /CNT=76 /TID=Mm.103439.1 /TIER=FL+Stack /STK=23 /UG=Mm.103439 /LL=64297 /DEF=Mus musculus orphan G protein-coupled receptor (Raig2) mRNA, complete cds. /PROD=orphan G protein-coupled receptor /FL=gb:AF378831.1 gb:BC020004.1
1426642_at	3732.8	P	0.00415	3.7	13	I	7e-05	7e-05	gb:BC004724.1 /DB_XREF=gi:13435722 /FEA=mRNA /CNT=530 /TID=Mm.193099.1 /TIER=Stack /STK=239 /UG=Mm.193099 /LL=14268 /UG_GENE=Fn1 /DEF=Mus musculus, clone IMAGE:3582768, mRNA, partial cds. /PROD=Unknown (protein for IMAGE:3582768)
1426670_at	380.4	A	0.11157	3.7	13	I	0.00017	0.00017	gb:BM208224 /DB_XREF=gi:17764326 /DB_XREF=C0624C02-3 /CLONE=C0624C02 /FEA=mRNA /CNT=223 /TID=Mm.193413.1 /TIER=Stack /STK=130 /UG=Mm.193413 /UG_TITLE=Mus musculus, clone IMAGE:3494258, mRNA, partial cds
1427919_at	155.9	P	0.00806	3.7	13	I	2e-05	2e-05	gb:BC028307.1 /DB_XREF=gi:20271427 /FEA=mRNA /CNT=39 /TID=Mm.45735.1 /TIER=Stack /STK=22 /UG=Mm.45735 /LL=68792 /UG_GENE=1110039C07Rik /DEF=Mus musculus, Similar to sushi-repeat protein, clone MGC:27843 IMAGE:3488526, mRNA, complete cds. /PROD=Similar to sushi-repeat protein
1433924_at	1471.6	P	0.00024	3.7	13	I	3e-05	3e-05	gb:BM200248 /DB_XREF=gi:17753448 /DB_XREF=C0207H01-3 /CLONE=C0207H01 /FEA=EST /CNT=75 /TID=Mm.7952.2 /TIER=Stack /STK=51 /UG=Mm.7952 /LL=18616 /UG_GENE=Peg3 /UG_TITLE=paternally expressed 3
1434151_at	3184.7	P	0.00024	3.7	13	I	0.00035	0.00035	gb:AV171622 /DB_XREF=gi:16383588 /DB_XREF=AV171622 /CLONE=3300001H21 /FEA=EST /CNT=117 /TID=Mm.220975.2 /TIER=Stack /STK=40 /UG=Mm.220975 /LL=70152 /UG_GENE=2210414H16Rik /UG_TITLE=RIKEN cDNA 2210414H16 gene
1438954_x_at	1032.2	P	0.00073	3.7	13	I	2e-05	2e-05	gb:BB359521 /DB_XREF=gi:9071349 /DB_XREF=BB359521 /CLONE=C030039K08 /FEA=EST /CNT=9 /TID=Mm.3983.2 /TIER=Stack /STK=9 /UG=Mm.3983 /LL=14205 /UG_GENE=Figf /UG_TITLE=c-fos induced growth factor
1449178_at	312.9	P	0.04614	3.7	13	I	0.00017	0.00017	gb:NM_016798.1 /DB_XREF=gi:7948996 /GEN=Pdlim3 /FEA=FLmRNA /CNT=139 /TID=Mm.7342.1 /TIER=FL+Stack /STK=19 /UG=Mm.7342 /LL=53318 /DEF=Mus musculus PDZ and LIM domain 3 (Pdlim3), mRNA. /PROD=PDZ and LIM domain 3 /FL=gb:NM_016798.1 gb:AF002283.1
1449799_s_at	2456.2	P	0.00024	3.7	13	I	2e-05	2e-05	gb:AA516617 /DB_XREF=gi:2256076 /DB_XREF=vh83f03.r1 /CLONE=IMAGE:893597 /FEA=EST /CNT=1 /TID=Mm.201703.1 /TIER=ConsEnd /STK=1 /UG=Mm.201703 /LL=106119 /UG_GENE=AA516617 /UG_TITLE=expressed sequence AA516617
1450658_at	1399.8	P	0.00024	3.7	13	I	2e-05	2e-05	gb:BB658835 /DB_XREF=gi:16492659 /DB_XREF=BB658835 /CLONE=D330012A01 /FEA=FLmRNA /CNT=66 /TID=Mm.39718.1 /TIER=ConsEnd /STK=0 /UG=Mm.39718 /LL=23794 /UG_GENE=Adamts5 /UG_TITLE=a disintegrin-like and metalloprotease (reprolysin type) with thrombospondin type 1 motif, 5 (aggrecanase-2) /FL=gb:NM_011782.1 gb:AF140673.1
1451789_a_at	353.4	A	0.27417	3.7	13	I	0.00055	0.00055	gb:M98547.1 /DB_XREF=gi:200875 /GEN=RYK /FEA=FLmRNA /CNT=11 /TID=Mm.3860.1 /TIER=FL /STK=1 /UG=Mm.3860 /LL=20187 /DEF=Mouse growth factor receptor (RYK) mRNA, complete cds. /PROD=growth factor receptor /FL=gb:M98547.1 gb:L02210.1
1454858_x_at	1705.9	P	0.00024	3.7	13	I	0.00049	0.00049	gb:AV171622 /DB_XREF=gi:16383588 /DB_XREF=AV171622 /CLONE=3300001H21 /FEA=EST /CNT=117 /TID=Mm.220975.2 /TIER=Stack /STK=40 /UG=Mm.220975 /LL=70152 /UG_GENE=2210414H16Rik /UG_TITLE=RIKEN cDNA 2210414H16 gene
1416383_a_at	1871.9	P	0.00586	3.6	12.13	I	2e-05	2e-05	gb:NM_008797.1 /DB_XREF=gi:6679236 /GEN=Pcx /FEA=FLmRNA /CNT=164 /TID=Mm.1845.1 /TIER=FL+Stack /STK=93 /UG=Mm.1845 /LL=18563 /DEF=Mus musculus pyruvate decarboxylase (Pcx), mRNA. /PROD=pyruvate decarboxylase /FL=gb:L09192.1 gb:NM_008797.1
1416808_at	5921	P	0.00024	3.6	12.13	I	2e-05	2e-05	gb:NM_010917.1 /DB_XREF=gi:6754853 /GEN=Nid1 /FEA=FLmRNA /CNT=287 /TID=Mm.4691.1 /TIER=FL+Stack /STK=68 /UG=Mm.4691 /LL=18073 /DEF=Mus musculus nidogen 1 (Nid1), mRNA. /PROD=nidogen /FL=gb:NM_010917.1
1419616_at	140.5	M	0.05615	3.6	12.13	I	0.00055	0.00055	gb:NM_007561.1 /DB_XREF=gi:6680803 /GEN=Bmpr2 /FEA=FLmRNA /CNT=33 /TID=Mm.7106.1 /TIER=FL+Stack /STK=8 /UG=Mm.7106 /LL=12168 /DEF=Mus musculus bone morphogenic protein receptor, type II (serinethreonine kinase) (Bmpr2), mRNA. /PROD=bone morphogenic protein receptor, type II(serinethreonine kinase) /FL=gb:U78048.1 gb:AF003942.1 gb:NM_007561.1
1420667_at	190.5	A	0.09522	3.6	12.13	I	0.00097	0.00097	gb:BM117900 /DB_XREF=gi:17080918 /DB_XREF=L0857G08-3 /CLONE=L0857G08 /FEA=FLmRNA /CNT=31 /TID=Mm.5137.1 /TIER=ConsEnd /STK=6 /UG=Mm.5137 /LL=13447 /UG_GENE=Doc2b /UG_TITLE=double C2, beta /FL=gb:NM_007873.1 gb:D85037.1
1421811_at	1821.1	P	0.00024	3.6	12.13	I	2e-05	2e-05	gb:AV026492 /DB_XREF=gi:4803484 /DB_XREF=AV026492 /CLONE=1210001D07 /FEA=FLmRNA /CNT=282 /TID=Mm.4159.1 /TIER=Stack /STK=163 /UG=Mm.4159 /LL=21825 /UG_GENE=Thbs1 /UG_TITLE=thrombospondin 1 /FL=gb:M87276.1 gb:NM_011580.1
1422678_at	7207.4	P	0.00024	3.6	12.13	I	2e-05	2e-05	gb:AK002443.1 /DB_XREF=gi:12832431 /FEA=FLmRNA /CNT=204 /TID=Mm.180189.1 /TIER=Stack /STK=57 /UG=Mm.180189 /LL=67800 /UG_GENE=Dgat2 /UG_TITLE=diacylglycerol O-acyltransferase 2 /DEF=Mus musculus adult male kidney cDNA, RIKEN full-length enriched library, clone:0610010B06:homolog to WUGSC:H_DJ0747G18.5 PROTEIN (FRAGMENT), full insert sequence. /FL=gb:AF384160.1 gb:NM_026384.1
1424400_a_at	828	P	0.00024	3.6	12.13	I	2e-05	2e-05	gb:BC025939.1 /DB_XREF=gi:19684150 /FEA=FLmRNA /CNT=116 /TID=Mm.30035.1 /TIER=FL+Stack /STK=34 /UG=Mm.30035 /LL=70374 /UG_GENE=1810048F20Rik /DEF=Mus musculus, Similar to 10-formyltetrahydrofolate dehydrogenase, clone MGC:37834 IMAGE:5099360, mRNA, complete cds. /PROD=Similar to 10-formyltetrahydrofolatedehydrogenase /FL=gb:BC025939.1
1424524_at	3587.7	P	0.00024	3.6	12.13	I	2e-05	2e-05	gb:BC021433.1 /DB_XREF=gi:18203971 /FEA=FLmRNA /CNT=48 /TID=Mm.35450.1 /TIER=FL+Stack /STK=27 /UG=Mm.35450 /LL=71712 /UG_GENE=1200002N14Rik /DEF=Mus musculus, RIKEN cDNA 1200002N14 gene, clone MGC:29208 IMAGE:5030012, mRNA, complete cds. /PROD=RIKEN cDNA 1200002N14 gene /FL=gb:BC021433.1
1424715_at	316.9	P	0.00415	3.6	12.13	I	2e-05	2e-05	gb:BC011203.1 /DB_XREF=gi:15029942 /FEA=FLmRNA /CNT=80 /TID=Mm.27506.1 /TIER=FL+Stack /STK=18 /UG=Mm.27506 /LL=67442 /UG_GENE=0610039N19Rik /DEF=Mus musculus, RIKEN cDNA 0610039N19 gene, clone MGC:19074 IMAGE:4193803, mRNA, complete cds. /PROD=RIKEN cDNA 0610039N19 gene /FL=gb:BC011203.1
1428001_at	241.9	P	0.01074	3.6	12.13	I	3e-05	3e-05	gb:BB223263 /DB_XREF=gi:16353788 /DB_XREF=BB223263 /CLONE=A530081G19 /FEA=mRNA /CNT=5 /TID=Mm.4254.2 /TIER=ConsEnd /STK=1 /UG=Mm.4254 /LL=22095 /UG_GENE=Tshr /UG_TITLE=thyroid stimulating hormone, receptor
1434893_at	810.3	P	0.00073	3.6	12.13	I	2e-05	2e-05	gb:AI845177 /DB_XREF=gi:5489083 /DB_XREF=UI-M-BG0-aht-a-04-0-UI.s1 /CLONE=UI-M-BG0-aht-a-04-0-UI /FEA=EST /CNT=82 /TID=Mm.193539.4 /TIER=Stack /STK=23 /UG=Mm.193539 /LL=50708 /UG_GENE=H1f2 /UG_TITLE=H1 histone family, member 2
1435371_x_at	8441.7	P	0.04614	3.6	12.13	I	6e-05	6e-05	gb:AI315015 /DB_XREF=gi:4030282 /DB_XREF=uj23d06.x1 /CLONE=IMAGE:1920779 /FEA=EST /CNT=21 /TID=Mm.120807.2 /TIER=Stack /STK=17 /UG=Mm.120807 /LL=104158 /UG_GENE=Ces3 /UG_TITLE=carboxylesterase 3
1435885_s_at	1123.8	P	0.04614	3.6	12.13	I	0.00024	0.00024	gb:BM248471 /DB_XREF=gi:17883741 /DB_XREF=K0817D09-3 /CLONE=K0817D09 /FEA=EST /CNT=26 /TID=Mm.202684.1 /TIER=Stack /STK=12 /UG=Mm.202684 /LL=106122 /UG_GENE=AA517634 /UG_TITLE=expressed sequence AA517634
1437113_s_at	228.1	P	0.00806	3.6	12.13	I	3e-05	3e-05	gb:BM228590 /DB_XREF=gi:17791284 /DB_XREF=K0264B09-3 /CLONE=K0264B09 /FEA=EST /CNT=34 /TID=Mm.7819.1 /TIER=Stack /STK=25 /UG=Mm.7819 /LL=99508 /UG_GENE=AA536939 /UG_TITLE=expressed sequence AA536939
1448269_a_at	2976	P	0.00024	3.6	12.13	I	2e-05	2e-05	gb:NM_026167.1 /DB_XREF=gi:13385673 /GEN=1200009K10Rik /FEA=FLmRNA /CNT=144 /TID=Mm.26546.1 /TIER=FL+Stack /STK=108 /UG=Mm.26546 /LL=67455 /DEF=Mus musculus RIKEN cDNA 1200009K10 gene (1200009K10Rik), mRNA. /PROD=RIKEN cDNA 1200009K10 /FL=gb:NM_026167.1
1448392_at	6632.8	P	0.00024	3.6	12.13	I	2e-05	2e-05	gb:NM_009242.1 /DB_XREF=gi:6678076 /GEN=Sparc /FEA=FLmRNA /CNT=413 /TID=Mm.35439.1 /TIER=FL+Stack /STK=62 /UG=Mm.35439 /LL=20692 /DEF=Mus musculus secreted acidic cysteine rich glycoprotein (Sparc), mRNA. /PROD=secreted acidic cysteine rich glycoprotein /FL=gb:NM_009242.1 gb:BC004638.1
1448550_at	1143.8	P	0.00122	3.6	12.13	I	0.00013	0.00013	gb:NM_008489.1 /DB_XREF=gi:6678669 /GEN=Lbp /FEA=FLmRNA /CNT=198 /TID=Mm.218846.1 /TIER=FL+Stack /STK=59 /UG=Mm.218846 /LL=16803 /DEF=Mus musculus lipopolysaccharide binding protein (Lbp), mRNA. /PROD=lipopolysaccharide binding protein /FL=gb:NM_008489.1 gb:BC004795.1
1448590_at	4602.5	P	0.00024	3.6	12.13	I	2e-05	2e-05	gb:NM_009933.1 /DB_XREF=gi:6753483 /GEN=Col6a1 /FEA=FLmRNA /CNT=197 /TID=Mm.2509.1 /TIER=FL+Stack /STK=56 /UG=Mm.2509 /LL=12833 /DEF=Mus musculus procollagen, type VI, alpha 1 (Col6a1), mRNA. /PROD=procollagen, type VI, alpha 1 /FL=gb:NM_009933.1
1448919_at	2344.1	P	0.00024	3.6	12.13	I	2e-05	2e-05	gb:NM_025422.1 /DB_XREF=gi:13384811 /GEN=1110055L24Rik /FEA=FLmRNA /CNT=80 /TID=Mm.30109.1 /TIER=FL+Stack /STK=31 /UG=Mm.30109 /LL=66205 /DEF=Mus musculus RIKEN cDNA 1110055L24 gene (1110055L24Rik), mRNA. /PROD=RIKEN cDNA 1110055L24 /FL=gb:BC005501.2 gb:NM_025422.1
1451501_a_at	2321.7	P	0.00024	3.6	12.13	I	2e-05	2e-05	gb:BC024375.1 /DB_XREF=gi:19354411 /FEA=FLmRNA /CNT=22 /TID=Mm.3986.2 /TIER=FL+Stack /STK=14 /UG=Mm.3986 /LL=14600 /UG_GENE=Ghr /DEF=Mus musculus, growth hormone receptor, clone MGC:36022 IMAGE:4976030, mRNA, complete cds. /PROD=growth hormone receptor /FL=gb:BC024375.1
1451715_at	148.9	A	0.14966	3.6	12.13	I	0.00024	0.00024	gb:L36435.1 /DB_XREF=gi:625043 /FEA=FLmRNA /CNT=162 /TID=Mm.67919.1 /TIER=FL /STK=1 /UG=Mm.67919 /LL=16658 /UG_GENE=Mafb /DEF=Mus Musculus basic domainleucine zipper transcription factor mRNA, complete cds. /PROD=basic domainleucine zipper transcriptionfactor /FL=gb:L36435.1 gb:BC016434.1
1452035_at	12656.8	P	0.00024	3.6	12.13	I	2e-05	2e-05	gb:BF158638 /DB_XREF=gi:11038725 /DB_XREF=601766723F1 /CLONE=IMAGE:3982660 /FEA=FLmRNA /CNT=478 /TID=Mm.738.1 /TIER=Stack /STK=88 /UG=Mm.738 /LL=12826 /UG_GENE=Col4a1 /UG_TITLE=procollagen, type IV, alpha 1 /FL=gb:J04694.1
1454838_s_at	532.6	P	0.00024	3.6	12.13	I	2e-05	2e-05	gb:BB323985 /DB_XREF=gi:9032299 /DB_XREF=BB323985 /CLONE=B430102I11 /FEA=EST /CNT=51 /TID=Mm.21597.2 /TIER=Stack /STK=42 /UG=Mm.21597 /LL=106522 /UG_GENE=AI115348 /UG_TITLE=expressed sequence AI115348
1416168_at	2476.6	P	0.00024	3.5	11.31	I	2e-05	2e-05	gb:NM_011340.1 /DB_XREF=gi:6755443 /GEN=Serpinf1 /FEA=FLmRNA /CNT=296 /TID=Mm.2044.1 /TIER=FL+Stack /STK=119 /UG=Mm.2044 /LL=20317 /DEF=Mus musculus serine (or cysteine) proteinase inhibitor, clade F (alpha-2 antiplasmin, pigment epithelium derived factor), member 1 (Serpinf1), mRNA. /PROD=serine (or cysteine) proteinase inhibitor, cladeF (alpha-2 antiplasmin, pigment epithelium derivedfactor), m…
1416632_at	826.9	P	0.01074	3.5	11.31	I	2e-05	2e-05	gb:NM_008615.1 /DB_XREF=gi:6678911 /GEN=Mod1 /FEA=FLmRNA /CNT=300 /TID=Mm.148155.1 /TIER=FL+Stack /STK=77 /UG=Mm.148155 /LL=17436 /DEF=Mus musculus malic enzyme, supernatant (Mod1), mRNA. /PROD=malic enzyme, supernatant /FL=gb:J02652.1 gb:BC011081.1 gb:NM_008615.1 gb:M26756.1 gb:BC003287.1
1417148_at	135.2	A	0.11157	3.5	11.31	I	0.00021	0.00021	gb:NM_008809.1 /DB_XREF=gi:6679258 /GEN=Pdgfrb /FEA=FLmRNA /CNT=103 /TID=Mm.4146.1 /TIER=FL+Stack /STK=55 /UG=Mm.4146 /LL=18596 /DEF=Mus musculus platelet derived growth factor receptor, beta polypeptide (Pdgfrb), mRNA. /PROD=platelet derived growth factor receptor, betapolypeptide /FL=gb:NM_008809.1
1417281_a_at	1240.4	P	0.00195	3.5	11.31	I	2e-05	2e-05	gb:NM_011985.1 /DB_XREF=gi:6754709 /GEN=Mmp23 /FEA=FLmRNA /CNT=63 /TID=Mm.29373.1 /TIER=FL+Stack /STK=50 /UG=Mm.29373 /LL=26561 /DEF=Mus musculus matrix metalloproteinase 23 (Mmp23), mRNA. /PROD=matrix metalloproteinase 23 /FL=gb:AF085742.1 gb:NM_011985.1
1418415_at	150.4	A	0.11157	3.5	11.31	I	0.0001	0.0001	gb:NM_008268.1 /DB_XREF=gi:6680250 /GEN=Hoxb5 /FEA=FLmRNA /CNT=33 /TID=Mm.207.1 /TIER=FL+Stack /STK=24 /UG=Mm.207 /LL=15413 /DEF=Mus musculus homeo box B5 (Hoxb5), mRNA. /PROD=homeo box B5 /FL=gb:NM_008268.1 gb:M26283.1
1421425_a_at	659.9	P	0.00195	3.5	11.31	I	3e-05	3e-05	gb:AB061524.1 /DB_XREF=gi:16904644 /GEN=ZAKI-4 /FEA=FLmRNA /CNT=6 /TID=Mm.41696.1 /TIER=FL /STK=1 /UG=Mm.41696 /LL=53901 /DEF=Mus musculus mRNA for calcineurin inhibitory protein ZAKI-4, complete cds. /PROD=calcineurin inhibitory protein ZAKI-4 /FL=gb:AF237791.1 gb:AB061524.1 gb:AF237887.1 gb:NM_030598.1
1426231_at	447	P	0.00806	3.5	11.31	I	0.00027	0.00027	gb:AF454755.1 /DB_XREF=gi:18042138 /GEN=Vit /FEA=FLmRNA /CNT=52 /TID=Mm.41547.1 /TIER=FL+Stack /STK=39 /UG=Mm.41547 /LL=74199 /DEF=Mus musculus vitrin (Vit) mRNA, complete cds. /PROD=vitrin /FL=gb:AF454755.1
1426937_at	690.4	P	0.00024	3.5	11.31	I	2e-05	2e-05	gb:BG866356 /DB_XREF=gi:14216896 /DB_XREF=602785167F1 /CLONE=IMAGE:4911352 /FEA=mRNA /CNT=92 /TID=Mm.63262.1 /TIER=ConsEnd /STK=0 /UG=Mm.63262 /LL=70717 /UG_GENE=6330406I15Rik /UG_TITLE=RIKEN cDNA 6330406I15 gene
1429768_at	83	P	0.00586	3.5	11.31	I	7e-05	7e-05	gb:BB355121 /DB_XREF=gi:16405682 /DB_XREF=BB355121 /CLONE=C030004H13 /FEA=mRNA /CNT=33 /TID=Mm.3386.6 /TIER=Stack /STK=8 /UG=Mm.3386 /LL=13527 /UG_GENE=Dtna /UG_TITLE=dystrobrevin alpha
1434150_a_at	2440	P	0.00024	3.5	11.31	I	2e-05	2e-05	gb:AV171622 /DB_XREF=gi:16383588 /DB_XREF=AV171622 /CLONE=3300001H21 /FEA=EST /CNT=117 /TID=Mm.220975.2 /TIER=Stack /STK=40 /UG=Mm.220975 /LL=70152 /UG_GENE=2210414H16Rik /UG_TITLE=RIKEN cDNA 2210414H16 gene
1448696_at	646	P	0.00024	3.5	11.31	I	2e-05	2e-05	gb:NM_010417.1 /DB_XREF=gi:6754179 /GEN=Heph /FEA=FLmRNA /CNT=58 /TID=Mm.27494.1 /TIER=FL+Stack /STK=46 /UG=Mm.27494 /LL=15203 /DEF=Mus musculus hephaestin (Heph), mRNA. /PROD=hephaestin /FL=gb:AF082567.1 gb:NM_010417.1
1448995_at	4631	P	0.01416	3.5	11.31	I	6e-05	6e-05	gb:NM_019932.1 /DB_XREF=gi:9910485 /GEN=Pf4 /FEA=FLmRNA /CNT=47 /TID=Mm.23905.1 /TIER=FL+Stack /STK=28 /UG=Mm.23905 /LL=56744 /DEF=Mus musculus platelet factor 4 (Pf4), mRNA. /PROD=platelet factor 4 /FL=gb:AB017491.2 gb:NM_019932.1
1450652_at	485.2	P	0.00073	3.5	11.31	I	2e-05	2e-05	gb:NM_007802.1 /DB_XREF=gi:6681084 /GEN=Ctsk /FEA=FLmRNA /CNT=92 /TID=Mm.3109.1 /TIER=FL+Stack /STK=40 /UG=Mm.3109 /LL=13038 /DEF=Mus musculus cathepsin K (Ctsk), mRNA. /PROD=cathepsin K /FL=gb:NM_007802.1
1451204_at	513.5	P	0.00293	3.5	11.31	I	2e-05	2e-05	gb:BC016096.1 /DB_XREF=gi:16359266 /FEA=FLmRNA /CNT=105 /TID=Mm.83840.1 /TIER=FL+Stack /STK=65 /UG=Mm.83840 /LL=71145 /UG_GENE=4933425F03Rik /DEF=Mus musculus, Similar to RIKEN cDNA 4933425F03 gene, clone MGC:27633 IMAGE:4506472, mRNA, complete cds. /PROD=Similar to RIKEN cDNA 4933425F03 gene /FL=gb:BC016096.1
1455494_at	1364	P	0.00073	3.5	11.31	I	5e-05	5e-05	gb:BI794771 /DB_XREF=gi:15822496 /DB_XREF=ic64f12.x2 /CLONE=IMAGE:5658407 /FEA=EST /CNT=18 /TID=Mm.22621.2 /TIER=Stack /STK=12 /UG=Mm.22621 /LL=12842 /UG_GENE=Col1a1 /UG_TITLE=procollagen, type I, alpha 1
1456195_x_at	1550.6	P	0.00024	3.5	11.31	I	2e-05	2e-05	gb:BB543979 /DB_XREF=gi:9615202 /DB_XREF=BB543979 /CLONE=E130214B14 /FEA=EST /CNT=14 /TID=Mm.6424.5 /TIER=Stack /STK=14 /UG=Mm.6424 /LL=16419 /UG_GENE=Itgb5 /UG_TITLE=integrin beta 5
1415927_at	666.5	P	0.01416	3.4	10.56	I	0.00017	0.00017	gb:NM_009608.1 /DB_XREF=gi:14192921 /GEN=Actc1 /FEA=FLmRNA /CNT=375 /TID=Mm.686.1 /TIER=FL+Stack /STK=166 /UG=Mm.686 /LL=11464 /DEF=Mus musculus actin, alpha, cardiac (Actc1), mRNA. /PROD=actin, alpha, cardiac /FL=gb:NM_009608.1
1416529_at	3899.3	P	0.00024	3.4	10.56	I	2e-05	2e-05	gb:U25633.1 /DB_XREF=gi:1628496 /GEN=TMP /FEA=FLmRNA /CNT=216 /TID=Mm.30024.1 /TIER=FL+Stack /STK=83 /UG=Mm.30024 /LL=13730 /DEF=Mus musculus tumor-associated membrane protein (TMP) mRNA, complete cds. /PROD=tumor-associated membrane protein /FL=gb:U25633.1 gb:NM_010128.1
1416537_at	496.4	P	0.03027	3.4	10.56	I	0.00062	0.00062	gb:NM_133930.1 /DB_XREF=gi:19527147 /GEN=AI843811 /FEA=FLmRNA /CNT=148 /TID=Mm.41593.1 /TIER=FL+Stack /STK=83 /UG=Mm.41593 /LL=101172 /DEF=Mus musculus expressed sequence AI843811 (AI843811), mRNA. /PROD=expressed sequence AI843811 /FL=gb:BC010804.1 gb:NM_133930.1 gb:BC025932.1
1417639_at	111.7	P	0.0376	3.4	10.56	I	0.00087	0.00087	gb:BC010590.1 /DB_XREF=gi:14714870 /FEA=FLmRNA /CNT=61 /TID=Mm.42185.1 /TIER=FL+Stack /STK=40 /UG=Mm.42185 /LL=30805 /UG_GENE=Slc22a4 /DEF=Mus musculus, solute carrier family (organic cation transporter), member 4, clone MGC:18328 IMAGE:3670138, mRNA, complete cds. /PROD=solute carrier family (organic cationtransporter), member 4 /FL=gb:NM_019687.1 gb:BC010590.1 gb:AB016257.1
1417686_at	563.6	P	0.00195	3.4	10.56	I	2e-05	2e-05	gb:NM_019516.1 /DB_XREF=gi:9506756 /GEN=Lgals12 /FEA=FLmRNA /CNT=71 /TID=Mm.87546.1 /TIER=FL+Stack /STK=38 /UG=Mm.87546 /LL=56072 /DEF=Mus musculus lectin, galactose binding, soluble 12 (Lgals12), mRNA. /PROD=lectin, galactose binding, soluble 12 /FL=gb:AF223223.1 gb:AF244979.1 gb:AF244978.1 gb:NM_019516.1
1417789_at	711.1	P	0.00415	3.4	10.56	I	2e-05	2e-05	gb:NM_011330.1 /DB_XREF=gi:6755417 /GEN=Scya11 /FEA=FLmRNA /CNT=59 /TID=Mm.4686.1 /TIER=FL+Stack /STK=36 /UG=Mm.4686 /LL=20292 /DEF=Mus musculus small inducible cytokine A11 (Scya11), mRNA. /PROD=small inducible cytokine A11 /FL=gb:U40672.1 gb:AF128205.1 gb:U26426.1 gb:AF128209.1 gb:NM_011330.1 gb:AF128208.1 gb:AF128207.1 gb:AF128206.1
1419185_a_at	283.2	P	0.0376	3.4	10.56	I	0.00019	0.00019	gb:AF245479.1 /DB_XREF=gi:13383357 /GEN=Mio /FEA=FLmRNA /CNT=30 /TID=Mm.34213.1 /TIER=FL+Stack /STK=12 /UG=Mm.34213 /LL=58805 /DEF=Mus musculus Mlx interactor kappa (Mio) mRNA, complete cds, alternatively spliced. /PROD=Mlx interactor kappa /FL=gb:NM_021455.1 gb:AF156604.1 gb:AF245479.1 gb:AF245475.1 gb:AF245478.1 gb:AF245476.1
1419704_at	506.4	P	0.00024	3.4	10.56	I	2e-05	2e-05	gb:NM_017396.1 /DB_XREF=gi:8393234 /GEN=Cyp3a41 /FEA=FLmRNA /CNT=23 /TID=Mm.133179.1 /TIER=FL /STK=7 /UG=Mm.133179 /LL=53973 /DEF=Mus musculus cytochrome P450, steroid inducible 3a41 (Cyp3a41), mRNA. /PROD=cytochrome P450, steroid inducible 3a41 /FL=gb:NM_017396.1 gb:AB033414.1
1422571_at	731.7	P	0.00024	3.4	10.56	I	2e-05	2e-05	gb:NM_011581.1 /DB_XREF=gi:6755778 /GEN=Thbs2 /FEA=FLmRNA /CNT=121 /TID=Mm.26688.1 /TIER=FL+Stack /STK=33 /UG=Mm.26688 /LL=21826 /DEF=Mus musculus thrombospondin 2 (Thbs2), mRNA. /PROD=thrombospondin 2 /FL=gb:L07803.1 gb:NM_011581.1
1423505_at	4336.7	P	0.00024	3.4	10.56	I	2e-05	2e-05	gb:BB114067 /DB_XREF=gi:8766635 /DB_XREF=BB114067 /CLONE=9530043O07 /FEA=FLmRNA /CNT=185 /TID=Mm.2006.1 /TIER=Stack /STK=14 /UG=Mm.2006 /LL=21345 /UG_GENE=Tagln /UG_TITLE=transgelin /FL=gb:U36588.1 gb:L41154.1 gb:NM_011526.1 gb:BC003795.1
1424770_at	3669.4	P	0.00195	3.4	10.56	I	2e-05	2e-05	gb:BI248947 /DB_XREF=gi:14795837 /DB_XREF=602992549F1 /CLONE=IMAGE:5148205 /FEA=FLmRNA /CNT=234 /TID=Mm.130433.1 /TIER=Stack /STK=20 /UG=Mm.130433 /UG_TITLE=Mus musculus, Similar to Caldesmon 1, clone MGC:30319 IMAGE:5148205, mRNA, complete cds /FL=gb:BC019435.1
1435943_at	2259.1	P	0.00195	3.4	10.56	I	2e-05	2e-05	gb:AI647687 /DB_XREF=gi:4726365 /DB_XREF=uk37h07.x1 /CLONE=IMAGE:1971229 /FEA=EST /CNT=15 /TID=Mm.200576.1 /TIER=Stack /STK=12 /UG=Mm.200576 /LL=102046 /UG_GENE=AI327012 /UG_TITLE=expressed sequence AI327012
1436737_a_at	9814.6	P	0.00024	3.4	10.56	I	2e-05	2e-05	gb:BB737680 /DB_XREF=gi:16136830 /DB_XREF=BB737680 /CLONE=F430014N09 /FEA=EST /CNT=83 /TID=Mm.29030.5 /TIER=Stack /STK=77 /UG=Mm.29030 /LL=20411 /UG_GENE=Sorbs1 /UG_TITLE=sorbin and SH3 domain containing 1
1448845_at	75.3	A	0.14966	3.4	10.56	I	0.00035	0.00035	gb:NM_133982.1 /DB_XREF=gi:19527203 /GEN=AI851155 /FEA=FLmRNA /CNT=46 /TID=Mm.41435.1 /TIER=FL+Stack /STK=36 /UG=Mm.41435 /LL=102614 /DEF=Mus musculus expressed sequence AI851155 (AI851155), mRNA. /PROD=expressed sequence AI851155 /FL=gb:BC016085.1 gb:NM_133982.1
1449319_at	554.1	P	0.00415	3.4	10.56	I	2e-05	2e-05	gb:NM_138683.1 /DB_XREF=gi:20149775 /GEN=R-spondin /FEA=FLmRNA /CNT=16 /TID=Mm.42202.1 /TIER=FL+Stack /STK=15 /UG=Mm.42202 /LL=192199 /DEF=Mus musculus thrombospondin type 1 domain (R-spondin), mRNA. /PROD=thrombospondin type 1 domain /FL=gb:AB016768.1 gb:NM_138683.1
1449368_at	14788.9	P	0.00024	3.4	10.56	I	2e-05	2e-05	gb:NM_007833.1 /DB_XREF=gi:6681142 /GEN=Dcn /FEA=FLmRNA /CNT=355 /TID=Mm.1987.1 /TIER=FL+Stack /STK=12 /UG=Mm.1987 /LL=13179 /DEF=Mus musculus decorin (Dcn), mRNA. /PROD=decorin /FL=gb:NM_007833.1
1449534_at	417.5	P	0.00024	3.4	10.56	I	2e-05	2e-05	gb:NM_011517.1 /DB_XREF=gi:6755703 /GEN=Sycp3 /FEA=FLmRNA /CNT=16 /TID=Mm.148209.1 /TIER=FL+Stack /STK=8 /UG=Mm.148209 /LL=20962 /DEF=Mus musculus synaptonemal complex protein 3 (Sycp3), mRNA. /PROD=synaptonemal complex protein 3 /FL=gb:NM_011517.1
1450468_at	846.3	P	0.00293	3.4	10.56	I	6e-05	6e-05	gb:AB013592.1 /DB_XREF=gi:3374583 /GEN=Myoc /FEA=FLmRNA /CNT=14 /TID=Mm.10694.1 /TIER=FL /STK=1 /UG=Mm.10694 /LL=17926 /DEF=Mus musculus mRNA for myocilin, complete cds. /PROD=myocilin /FL=gb:AF039869.1 gb:AB013592.1 gb:NM_010865.1
1452412_at	1601.8	P	0.00024	3.4	10.56	I	2e-05	2e-05	gb:BB283726 /DB_XREF=gi:8984175 /DB_XREF=BB283726 /CLONE=A930103C21 /FEA=mRNA /CNT=26 /TID=Mm.6167.1 /TIER=ConsEnd /STK=3 /UG=Mm.6167 /LL=15426 /UG_GENE=Hoxc8 /UG_TITLE=homeo box C8
1460256_at	12402.9	P	0.00024	3.4	10.56	I	2e-05	2e-05	gb:NM_007606.1 /DB_XREF=gi:6671675 /GEN=Car3 /FEA=FLmRNA /CNT=422 /TID=Mm.300.1 /TIER=FL+Stack /STK=10 /UG=Mm.300 /LL=12350 /DEF=Mus musculus carbonic anhydrase 3 (Car3), mRNA. /PROD=carbonic anhydrase 3 /FL=gb:BC011129.1 gb:NM_007606.1 gb:M27796.1
1415932_x_at	1167.7	P	0.00073	3.3	9.85	I	0.00013	0.00013	gb:NM_015731.1 /DB_XREF=gi:7656915 /GEN=Atp9a /FEA=FLmRNA /CNT=237 /TID=Mm.10288.1 /TIER=FL+Stack /STK=166 /UG=Mm.10288 /LL=11981 /DEF=Mus musculus ATPase, class II, type 9A (Atp9a), mRNA. /PROD=ATPase, class 2 /FL=gb:AF152243.1 gb:NM_015731.1
1417012_at	45.5	A	0.09522	3.3	9.85	I	0.00035	0.00035	gb:AI266824 /DB_XREF=gi:3884982 /DB_XREF=uj07e08.x1 /CLONE=IMAGE:1891238 /FEA=FLmRNA /CNT=232 /TID=Mm.29350.1 /TIER=Stack /STK=12 /UG=Mm.29350 /LL=15529 /UG_GENE=Sdc2 /UG_TITLE=syndecan 2 /FL=gb:U00674.1 gb:NM_008304.1
1418086_at	326.3	P	0.00195	3.3	9.85	I	2e-05	2e-05	gb:NM_026731.1 /DB_XREF=gi:15284150 /GEN=Ppp1r14a /FEA=FLmRNA /CNT=43 /TID=Mm.46581.1 /TIER=FL+Stack /STK=30 /UG=Mm.46581 /LL=68458 /DEF=Mus musculus protein phosphatase 1, regulatory (inhibitor) subunit 14A (Ppp1r14a), mRNA. /PROD=protein phosphatase 1, regulatory (inhibitor)subunit 14A /FL=gb:AY050672.1 gb:BC010832.1 gb:AF352573.1 gb:NM_026731.1
1418490_at	124.1	A	0.24609	3.3	9.85	I	0.00021	0.00021	gb:NM_133902.2 /DB_XREF=gi:20589948 /GEN=Sds /FEA=FLmRNA /CNT=33 /TID=Mm.5162.1 /TIER=FL+Stack /STK=23 /UG=Mm.5162 /LL=104125 /DEF=Mus musculus serine dehydratase (Sds), mRNA. /PROD=serine dehydratase /FL=gb:NM_133902.2 gb:AF328927.1 gb:BC022601.1
1418664_at	1374.2	P	0.00024	3.3	9.85	I	2e-05	2e-05	gb:AK019164.1 /DB_XREF=gi:12859227 /GEN=Mpdz /FEA=FLmRNA /CNT=62 /TID=Mm.3140.1 /TIER=Stack /STK=15 /UG=Mm.3140 /LL=17475 /UG_TITLE=multiple PDZ domain protein /DEF=Mus musculus 10 days embryo whole body cDNA, RIKEN full-length enriched library, clone:2610029H06:multiple PDZ domain protein, full insert sequence. /FL=gb:AF326540.1 gb:AF326539.1 gb:AF326538.1 gb:AF326537.1 gb:AF326531.1 gb:AF326530…
1418982_at	1760.7	P	0.00122	3.3	9.85	I	2e-05	2e-05	gb:BC011118.1 /DB_XREF=gi:15029793 /FEA=FLmRNA /CNT=96 /TID=Mm.34537.1 /TIER=FL+Stack /STK=15 /UG=Mm.34537 /LL=12606 /UG_GENE=Cebpa /DEF=Mus musculus, Similar to CCAATenhancer binding protein (CEBP), alpha, clone MGC:18705 IMAGE:4194023, mRNA, complete cds. /PROD=Similar to CCAATenhancer binding protein(CEBP), alpha /FL=gb:NM_007678.1 gb:BC011118.1
1419745_at	525.2	P	0.02393	3.3	9.85	I	0.00031	0.00031	gb:NM_021493.1 /DB_XREF=gi:10946903 /GEN=4933428G20Rik /FEA=FLmRNA /CNT=34 /TID=Mm.44229.1 /TIER=FL /STK=6 /UG=Mm.44229 /LL=58996 /DEF=Mus musculus RIKEN cDNA 4933428G20 gene (4933428G20Rik), mRNA. /PROD=hypothetical protein, MNCb-1301 /FL=gb:NM_021493.1
1423294_at	1483.5	P	0.00415	3.3	9.85	I	4e-05	4e-05	gb:AW555393 /DB_XREF=gi:7200912 /DB_XREF=L0255C06-3 /CLONE=L0255C06 /FEA=FLmRNA /CNT=396 /TID=Mm.1089.1 /TIER=Stack /STK=17 /UG=Mm.1089 /LL=17294 /UG_GENE=Mest /UG_TITLE=mesoderm specific transcript /FL=gb:NM_008590.1 gb:D16262.1 gb:BC006639.1
1424051_at	3129.4	P	0.00024	3.3	9.85	I	2e-05	2e-05	gb:BC013560.1 /DB_XREF=gi:15488859 /FEA=FLmRNA /CNT=215 /TID=Mm.181021.1 /TIER=FL+Stack /STK=58 /UG=Mm.181021 /LL=12827 /UG_GENE=Col4a2 /DEF=Mus musculus, clone MGC:7371 IMAGE:3487528, mRNA, complete cds. /PROD=Unknown (protein for MGC:7371) /FL=gb:BC013560.1 gb:J04695.1
1424393_s_at	1020.4	P	0.00024	3.3	9.85	I	2e-05	2e-05	gb:BC026584.1 /DB_XREF=gi:20072015 /FEA=FLmRNA /CNT=93 /TID=Mm.28514.1 /TIER=FL+Stack /STK=34 /UG=Mm.28514 /LL=76187 /UG_GENE=6330565B14Rik /DEF=Mus musculus, clone MGC:37234 IMAGE:4972323, mRNA, complete cds. /PROD=Unknown (protein for MGC:37234) /FL=gb:BC026584.1
1425809_at	1590.1	P	0.00073	3.3	9.85	I	2e-05	2e-05	gb:BC018558.1 /DB_XREF=gi:17391328 /FEA=FLmRNA /CNT=6 /TID=Mm.214644.1 /TIER=FL /STK=1 /UG=Mm.214644 /DEF=Mus musculus, Similar to fatty acid binding protein 4, adipocyte, clone MGC:18548 IMAGE:3670866, mRNA, complete cds. /PROD=Similar to fatty acid binding protein 4,adipocyte /FL=gb:BC018558.1
1426251_at	70.8	A	0.27417	3.3	9.85	I	6e-05	6e-05	gb:AF356844.1 /DB_XREF=gi:19879980 /FEA=FLmRNA /CNT=31 /TID=Mm.108557.1 /TIER=FL+Stack /STK=24 /UG=Mm.108557 /DEF=Mus musculus carboxypeptidase Z mRNA, complete cds. /PROD=carboxypeptidase Z /FL=gb:AF356844.1
1448291_at	248.2	P	0.00806	3.3	9.85	I	5e-05	5e-05	gb:NM_013599.1 /DB_XREF=gi:7305276 /GEN=Mmp9 /FEA=FLmRNA /CNT=152 /TID=Mm.4406.1 /TIER=FL+Stack /STK=24 /UG=Mm.4406 /LL=17395 /DEF=Mus musculus matrix metalloproteinase 9 (Mmp9), mRNA. /PROD=matrix metalloproteinase 9 /FL=gb:D12712.1 gb:NM_013599.1
1448421_s_at	832.9	P	0.00024	3.3	9.85	I	2e-05	2e-05	gb:NM_025711.1 /DB_XREF=gi:13385169 /GEN=Aspn /FEA=FLmRNA /CNT=119 /TID=Mm.25755.1 /TIER=FL+Stack /STK=76 /UG=Mm.25755 /LL=66695 /DEF=Mus musculus asporin (Aspn), mRNA. /PROD=asporin /FL=gb:NM_025711.1 gb:AF316825.1
1448433_a_at	955.1	P	0.00073	3.3	9.85	I	2e-05	2e-05	gb:NM_008788.1 /DB_XREF=gi:6679220 /GEN=Pcolce /FEA=FLmRNA /CNT=152 /TID=Mm.18808.1 /TIER=FL+Stack /STK=74 /UG=Mm.18808 /LL=18542 /DEF=Mus musculus procollagen C-proteinase enhancer protein (Pcolce), mRNA. /PROD=procollagen C-proteinase enhancer protein /FL=gb:NM_008788.1
1448613_at	1428.5	P	0.01856	3.3	9.85	I	0.00017	0.00017	gb:NM_007899.1 /DB_XREF=gi:6681256 /GEN=Ecm1 /FEA=FLmRNA /CNT=126 /TID=Mm.3433.1 /TIER=FL+Stack /STK=53 /UG=Mm.3433 /LL=13601 /DEF=Mus musculus extracellular matrix protein 1 (Ecm1), mRNA. /PROD=extracellular matrix protein 1 /FL=gb:NM_007899.1 gb:L33416.1
1448649_at	1110.6	P	0.00024	3.3	9.85	I	2e-05	2e-05	gb:NM_007934.1 /DB_XREF=gi:6679652 /GEN=Enpep /FEA=FLmRNA /CNT=77 /TID=Mm.1193.1 /TIER=FL+Stack /STK=50 /UG=Mm.1193 /LL=13809 /DEF=Mus musculus glutamyl aminopeptidase (Enpep), mRNA. /PROD=glutamyl aminopeptidase /FL=gb:M29961.1 gb:NM_007934.1
1451446_at	1234.5	P	0.00073	3.3	9.85	I	2e-05	2e-05	gb:AF378762.1 /DB_XREF=gi:15987504 /GEN=Tem8 /FEA=FLmRNA /CNT=73 /TID=Mm.29636.1 /TIER=FL+Stack /STK=19 /UG=Mm.29636 /LL=69538 /DEF=Mus musculus tumor endothelial marker 8 precursor (Tem8) mRNA, complete cds. /PROD=tumor endothelial marker 8 precursor /FL=gb:AF378762.1
1415812_at	7012.8	P	0.00024	3.2	9.19	I	2e-05	2e-05	gb:NM_010354.1 /DB_XREF=gi:6754077 /GEN=Gsn /FEA=FLmRNA /CNT=415 /TID=Mm.21109.1 /TIER=FL+Stack /STK=239 /UG=Mm.21109 /LL=14851 /DEF=Mus musculus gelsolin (Gsn), mRNA. /PROD=gelsolin /FL=gb:NM_010354.1 gb:BC023143.1 gb:J04953.1
1415923_at	440.2	P	0.00122	3.2	9.19	I	2e-05	2e-05	gb:NM_010882.1 /DB_XREF=gi:6754805 /GEN=Ndn /FEA=FLmRNA /CNT=258 /TID=Mm.7089.1 /TIER=FL+Stack /STK=168 /UG=Mm.7089 /LL=17984 /DEF=Mus musculus necdin (Ndn), mRNA. /PROD=necdin /FL=gb:NM_010882.1 gb:M80840.1 gb:BC015268.1
1415935_at	656.4	P	0.00073	3.2	9.19	I	2e-05	2e-05	gb:NM_022315.1 /DB_XREF=gi:11612492 /GEN=Smoc2 /FEA=FLmRNA /CNT=227 /TID=Mm.30162.1 /TIER=FL+Stack /STK=165 /UG=Mm.30162 /LL=64074 /DEF=Mus musculus secreted modular calcium binding protein 2 (Smoc2), mRNA. /PROD=secreted modular calcium-binding protein 2 /FL=gb:BC019527.1 gb:NM_022315.1
1417580_s_at	1549.3	P	0.00024	3.2	9.19	I	2e-05	2e-05	gb:NM_019414.1 /DB_XREF=gi:9507078 /GEN=Selenbp2 /FEA=FLmRNA /CNT=105 /TID=Mm.196558.1 /TIER=FL+Stack /STK=41 /UG=Mm.196558 /LL=20342 /DEF=Mus musculus selenium binding protein 2 (Selenbp2), mRNA. /PROD=selenium binding protein 2 /FL=gb:NM_019414.1 gb:BC024106.1 gb:BC011202.1
1418136_at	735	P	0.00586	3.2	9.19	I	2e-05	2e-05	gb:NM_009365.1 /DB_XREF=gi:6678312 /GEN=Tgfb1i1 /FEA=FLmRNA /CNT=69 /TID=Mm.3248.1 /TIER=FL+Stack /STK=29 /UG=Mm.3248 /LL=21804 /DEF=Mus musculus transforming growth factor beta 1 induced transcript 1 (Tgfb1i1), mRNA. /PROD=transforming growth factor beta 1 inducedtranscript 1 /FL=gb:L22482.1 gb:NM_009365.1 gb:BC002049.1
1418670_s_at	219	P	0.00586	3.2	9.19	I	0.00024	0.00024	gb:NM_008305.1 /DB_XREF=gi:6680310 /GEN=Hspg2 /FEA=FLmRNA /CNT=75 /TID=Mm.7257.1 /TIER=FL+Stack /STK=20 /UG=Mm.7257 /LL=15530 /DEF=Mus musculus perlecan (heparan sulfate proteoglycan 2) (Hspg2), mRNA. /PROD=perlecan (heparan sulfate proteoglycan 2) /FL=gb:NM_008305.1 gb:M77174.1
1418736_at	656.9	P	0.00024	3.2	9.19	I	2e-05	2e-05	gb:BC003835.1 /DB_XREF=gi:13277932 /FEA=FLmRNA /CNT=41 /TID=Mm.153710.1 /TIER=FL+Stack /STK=19 /UG=Mm.153710 /LL=26879 /UG_GENE=B3galt3 /DEF=Mus musculus, UDP-Gal:betaGlcNAc beta 1,3-galactosyltransferase, polypeptide 3, clone MGC:6335 IMAGE:3486016, mRNA, complete cds. /PROD=UDP-Gal:betaGlcNAc beta1,3-galactosyltransferase, polypeptide 3 /FL=gb:BC003835.1 gb:NM_020026.1
1419667_at	76.2	P	0.00806	3.2	9.19	I	5e-05	5e-05	gb:NM_011890.1 /DB_XREF=gi:6755481 /GEN=Sgcb /FEA=FLmRNA /CNT=66 /TID=Mm.89310.1 /TIER=FL /STK=7 /UG=Mm.89310 /LL=24051 /DEF=Mus musculus sarcoglycan, beta (43kD dystrophin-associated glycoprotein) (Sgcb), mRNA. /PROD=sarcoglycan, beta (43kD dystrophin-associatedglycoprotein) /FL=gb:AB024921.1 gb:NM_011890.1
1419693_at	785.9	P	0.00024	3.2	9.19	I	2e-05	2e-05	gb:NM_130449.1 /DB_XREF=gi:18485493 /GEN=Colec12 /FEA=FLmRNA /CNT=33 /TID=Mm.218571.1 /TIER=FL /STK=7 /UG=Mm.218571 /LL=140792 /DEF=Mus musculus collectin sub-family member 12 (Colec12), mRNA. /PROD=collectin sub-family member 12 /FL=gb:NM_130449.1 gb:AB038519.1
1423136_at	2183.2	P	0.00024	3.2	9.19	I	0.00021	0.00021	gb:BM932451 /DB_XREF=gi:19391603 /DB_XREF=UI-M-BH2.1-apb-g-08-0-UI.r1 /CLONE=UI-M-BH2.1-apb-g-08-0-UI /FEA=FLmRNA /CNT=99 /TID=Mm.5087.1 /TIER=Stack /STK=43 /UG=Mm.5087 /LL=14164 /UG_GENE=Fgf1 /UG_TITLE=fibroblast growth factor 1 /FL=gb:U67610.1 gb:NM_010197.1 gb:M30641.1
1423828_at	6511.5	P	0.00073	3.2	9.19	I	2e-05	2e-05	gb:AF127033.1 /DB_XREF=gi:9937096 /FEA=FLmRNA /CNT=402 /TID=Mm.3760.1 /TIER=FL+Stack /STK=97 /UG=Mm.3760 /LL=14104 /UG_GENE=Fasn /DEF=Mus musculus fatty acid synthase mRNA, complete cds. /PROD=fatty acid synthase /FL=gb:AF127033.1
1423835_at	1969.1	P	0.00024	3.2	9.19	I	2e-05	2e-05	gb:BC018484.1 /DB_XREF=gi:17391142 /FEA=FLmRNA /CNT=161 /TID=Mm.21082.1 /TIER=FL+Stack /STK=95 /UG=Mm.21082 /DEF=Mus musculus, Similar to hypothetical protein MGC2555, clone MGC:29018 IMAGE:3481880, mRNA, complete cds. /PROD=Similar to hypothetical protein MGC2555 /FL=gb:BC018484.1
1426143_at	271	A	0.17139	3.2	9.19	I	0.00062	0.00062	gb:AF223417.1 /DB_XREF=gi:17026313 /FEA=FLmRNA /CNT=1 /TID=Mm.55320.3 /TIER=FL /STK=1 /UG=Mm.55320 /LL=76757 /UG_GENE=Trdn /DEF=Mus musculus cardiac triadin isoform 3 mRNA, complete cds. /PROD=cardiac triadin isoform 3 /FL=gb:AF223417.1
1427054_s_at	314	P	0.00024	3.2	9.19	I	2e-05	2e-05	gb:BC026627.1 /DB_XREF=gi:20071839 /FEA=mRNA /CNT=37 /TID=Mm.33546.1 /TIER=Stack /STK=21 /UG=Mm.33546 /DEF=Mus musculus, Similar to DKFZP586L2024 protein, clone IMAGE:4982180, mRNA, partial cds. /PROD=Similar to DKFZP586L2024 protein
1434465_x_at	1895.2	P	0.00073	3.2	9.19	I	2e-05	2e-05	gb:AV333363 /DB_XREF=gi:6373415 /DB_XREF=AV333363 /CLONE=6330546L01 /FEA=EST /CNT=32 /TID=Mm.4141.3 /TIER=Stack /STK=32 /UG=Mm.4141 /LL=22359 /UG_GENE=Vldlr /UG_TITLE=very low density lipoprotein receptor
1437726_x_at	5720.9	P	0.00024	3.2	9.19	I	2e-05	2e-05	gb:BB111335 /DB_XREF=gi:8763903 /DB_XREF=BB111335 /CLONE=9530029K06 /FEA=EST /CNT=15 /TID=Mm.2570.3 /TIER=Stack /STK=15 /UG=Mm.2570 /LL=12260 /UG_GENE=C1qb /UG_TITLE=complement component 1, q subcomponent, beta polypeptide
1438651_a_at	2349	P	0.00024	3.2	9.19	I	2e-05	2e-05	gb:BB483357 /DB_XREF=gi:9400966 /DB_XREF=BB483357 /CLONE=D430019N22 /FEA=EST /CNT=10 /TID=Mm.29368.2 /TIER=Stack /STK=10 /UG=Mm.29368 /LL=23796 /UG_GENE=Agtrl1 /UG_TITLE=angiotensin receptor-like 1
1450843_a_at	1508.9	P	0.00024	3.2	9.19	I	2e-05	2e-05	gb:BI220012 /DB_XREF=gi:14673456 /DB_XREF=602936485F1 /CLONE=IMAGE:5099636 /FEA=FLmRNA /CNT=283 /TID=Mm.22708.1 /TIER=Stack /STK=119 /UG=Mm.22708 /LL=12406 /UG_GENE=Serpinh1 /UG_TITLE=serine (or cysteine) proteinase inhibitor, clade H (heat shock protein 47), member 1 /FL=gb:NM_009825.1
1451232_at	1320.4	P	0.00806	3.2	9.19	I	0.00013	0.00013	gb:U89772.1 /DB_XREF=gi:3298565 /GEN=PETA-3 /FEA=FLmRNA /CNT=97 /TID=Mm.30246.2 /TIER=FL+Stack /STK=54 /UG=Mm.30246 /LL=12476 /DEF=Mus musculus PETA-3 (CD151) mRNA, complete cds. /PROD=PETA-3 /FL=gb:BC012236.1 gb:U89772.1
1416051_at	1103.5	P	0.00122	3.1	8.57	I	5e-05	5e-05	gb:NM_013484.1 /DB_XREF=gi:7304936 /GEN=C2 /FEA=FLmRNA /CNT=183 /TID=Mm.2081.1 /TIER=FL+Stack /STK=138 /UG=Mm.2081 /LL=12263 /DEF=Mus musculus complement component 2 (within H-2S) (C2), mRNA. /PROD=complement component 2 (within H-2S) /FL=gb:BC011086.1 gb:NM_013484.1 gb:M57891.1
1417447_at	554.1	P	0.01856	3.1	8.57	I	0.00019	0.00019	gb:NM_011545.1 /DB_XREF=gi:6755731 /GEN=Tcf21 /FEA=FLmRNA /CNT=61 /TID=Mm.16497.1 /TIER=FL+Stack /STK=45 /UG=Mm.16497 /LL=21412 /DEF=Mus musculus transcription factor 21 (Tcf21), mRNA. /PROD=transcription factor 21 /FL=gb:AB009453.1 gb:NM_011545.1 gb:AF036945.1 gb:AF047418.1 gb:AF029753.1 gb:AF035717.1
1417625_s_at	1635.5	P	0.00586	3.1	8.57	I	8e-05	8e-05	gb:BC015254.1 /DB_XREF=gi:15929639 /FEA=FLmRNA /CNT=72 /TID=Mm.6522.1 /TIER=FL+Stack /STK=40 /UG=Mm.6522 /LL=12778 /UG_GENE=Cmkor1 /DEF=Mus musculus, chemokine orphan receptor 1, clone MGC:18378 IMAGE:4242244, mRNA, complete cds. /PROD=chemokine orphan receptor 1 /FL=gb:BC015254.1 gb:NM_007722.1 gb:AF000236.1
1419256_at	10180.7	P	0.00024	3.1	8.57	I	2e-05	2e-05	gb:BM213516 /DB_XREF=gi:17771438 /DB_XREF=C0837E11-3 /CLONE=C0837E11 /FEA=FLmRNA /CNT=171 /TID=Mm.123110.1 /TIER=Stack /STK=75 /UG=Mm.123110 /LL=20742 /UG_GENE=Spnb2 /UG_TITLE=beta-spectrin 2, non-erythrocytic /FL=gb:AF017112.1 gb:NM_009260.1
1419442_at	348.5	P	0.00806	3.1	8.57	I	3e-05	3e-05	gb:BC005429.1 /DB_XREF=gi:13529370 /FEA=FLmRNA /CNT=174 /TID=Mm.3511.1 /TIER=FL+Stack /STK=9 /UG=Mm.3511 /LL=17181 /UG_GENE=Matn2 /DEF=Mus musculus, matrilin 2, clone MGC:5875 IMAGE:3492881, mRNA, complete cds. /PROD=matrilin 2 /FL=gb:BC005429.1 gb:U69262.1 gb:NM_016762.1
1423771_at	1148.3	P	0.01416	3.1	8.57	I	2e-05	2e-05	gb:BC009660.1 /DB_XREF=gi:16307145 /FEA=FLmRNA /CNT=159 /TID=Mm.3124.1 /TIER=FL+Stack /STK=117 /UG=Mm.3124 /LL=73128 /UG_GENE=3110015B12Rik /DEF=Mus musculus, clone MGC:6598 IMAGE:3486461, mRNA, complete cds. /PROD=Unknown (protein for MGC:6598) /FL=gb:BC009660.1
1424131_at	3987.1	P	0.00024	3.1	8.57	I	2e-05	2e-05	gb:AF064749.1 /DB_XREF=gi:3236369 /FEA=FLmRNA /CNT=135 /TID=Mm.7562.1 /TIER=FL+Stack /STK=51 /UG=Mm.7562 /LL=12835 /UG_GENE=Col6a3 /DEF=Mus musculus type VI collagen alpha 3 subunit mRNA, complete cds. /PROD=type VI collagen alpha 3 subunit /FL=gb:AF064749.1
1424729_at	783.8	P	0.00073	3.1	8.57	I	4e-05	4e-05	gb:AY092026.1 /DB_XREF=gi:20257221 /FEA=FLmRNA /CNT=29 /TID=Mm.28800.1 /TIER=FL+Stack /STK=18 /UG=Mm.28800 /DEF=Mus musculus SMAF1 mRNA, complete cds. /PROD=SMAF1 /FL=gb:AY092026.1
1425216_at	1114.3	P	0.00073	3.1	8.57	I	2e-05	2e-05	gb:AV370830 /DB_XREF=gi:16397832 /DB_XREF=AV370830 /CLONE=9030404G12 /FEA=FLmRNA /CNT=21 /TID=Mm.97338.1 /TIER=ConsEnd /STK=3 /UG=Mm.97338 /UG_TITLE=Mus musculus, Similar to G protein-coupled receptor 43, clone MGC:28611 IMAGE:4218874, mRNA, complete cds /FL=gb:BC019570.1
1426348_at	2677.8	A	0.21948	3.1	8.57	I	0.0001	0.0001	gb:AW536690 /DB_XREF=gi:7179107 /DB_XREF=G0107F04-3 /CLONE=G0107F04 /FEA=FLmRNA /CNT=478 /TID=Mm.738.1 /TIER=Stack /STK=22 /UG=Mm.738 /LL=12826 /UG_GENE=Col4a1 /UG_TITLE=procollagen, type IV, alpha 1 /FL=gb:J04694.1
1426852_x_at	604.8	P	0.00293	3.1	8.57	I	0.0001	0.0001	gb:X96585.1 /DB_XREF=gi:1226018 /GEN=nov /FEA=mRNA /CNT=60 /TID=Mm.5167.2 /TIER=Stack /STK=49 /UG=Mm.5167 /LL=18133 /UG_TITLE=nephroblastoma overexpressed gene /DEF=M.musculus mRNA for NOV protein.
1427735_a_at	738.3	P	0.00073	3.1	8.57	I	0.00017	0.00017	gb:M12233.1 /DB_XREF=gi:191576 /FEA=mRNA /CNT=1 /TID=Mm.214950.2 /TIER=ConsEnd /STK=0 /UG=Mm.214950 /LL=11459 /UG_GENE=Acta1 /UG_TITLE=actin, alpha 1, skeletal muscle /DEF=Mouse skeletal muscle alpha-actin mRNA.
1427768_s_at	492.2	P	0.00024	3.1	8.57	I	2e-05	2e-05	gb:X67685.1 /DB_XREF=gi:53299 /GEN=Mylc /FEA=mRNA /CNT=1 /TID=Mm.197678.1 /TIER=ConsEnd /STK=0 /UG=Mm.197678 /LL=17897 /DEF=M.musculus mRNA for ventricular alkali myosin light chain. /PROD=ventricular alkali myosin light chain
1428289_at	4309.6	P	0.00024	3.1	8.57	I	2e-05	2e-05	gb:BE133935 /DB_XREF=gi:8596435 /DB_XREF=ug14c02.x1 /CLONE=IMAGE:1531586 /FEA=mRNA /CNT=144 /TID=Mm.183017.1 /TIER=Stack /STK=11 /UG=Mm.183017 /LL=70273 /UG_GENE=2310051E17Rik /UG_TITLE=RIKEN cDNA 2310051E17 gene
1429219_at	446.4	P	0.02393	3.1	8.57	I	9e-05	9e-05	gb:AK004670.1 /DB_XREF=gi:12836008 /FEA=mRNA /CNT=25 /TID=Mm.37415.1 /TIER=Stack /STK=9 /UG=Mm.37415 /LL=67454 /UG_GENE=1200009F10Rik /UG_TITLE=RIKEN cDNA 1200009F10 gene /DEF=Mus musculus adult male lung cDNA, RIKEN full-length enriched library, clone:1200009F10:hypothetical protein, full insert sequence.
1435446_a_at	2529.4	P	0.00024	3.1	8.57	I	2e-05	2e-05	gb:BF180212 /DB_XREF=gi:11058354 /DB_XREF=601808485F1 /CLONE=IMAGE:4039388 /FEA=EST /CNT=29 /TID=Mm.21754.3 /TIER=Stack /STK=16 /UG=Mm.21754 /UG_TITLE=Mus musculus 10 day old male pancreas cDNA, RIKEN full-length enriched library, clone:1810073D20:synaptonemal complex protein 3, full insert sequence
1436448_a_at	593.3	P	0.00024	3.1	8.57	I	2e-05	2e-05	gb:AA833146 /DB_XREF=gi:2906874 /DB_XREF=ud02d05.r1 /CLONE=IMAGE:1433961 /FEA=EST /CNT=10 /TID=Mm.2792.2 /TIER=Stack /STK=9 /UG=Mm.2792 /LL=19224 /UG_GENE=Ptgs1 /UG_TITLE=prostaglandin-endoperoxide synthase 1
1437671_x_at	7973.6	P	0.00024	3.1	8.57	I	2e-05	2e-05	gb:BB378796 /DB_XREF=gi:9091674 /DB_XREF=BB378796 /CLONE=C130095M22 /FEA=EST /CNT=17 /TID=Mm.22345.5 /TIER=Stack /STK=15 /UG=Mm.22345 /LL=76453 /UG_GENE=2310046G15Rik /UG_TITLE=RIKEN cDNA 2310046G15 gene
1437687_x_at	10338.6	P	0.00024	3.1	8.57	I	2e-05	2e-05	gb:BB026630 /DB_XREF=gi:8202989 /DB_XREF=BB026630 /CLONE=5330434F12 /FEA=EST /CNT=16 /TID=Mm.20943.3 /TIER=Stack /STK=15 /UG=Mm.20943 /LL=27055 /UG_GENE=Fkbp9 /UG_TITLE=FK506 binding protein 9
1448891_at	1280.3	P	0.00024	3.1	8.57	I	2e-05	2e-05	gb:BC016551.1 /DB_XREF=gi:16741468 /FEA=FLmRNA /CNT=73 /TID=Mm.45173.1 /TIER=FL+Stack /STK=33 /UG=Mm.45173 /LL=80891 /UG_GENE=Msr2 /DEF=Mus musculus, macrophage scavenger receptor 2, clone MGC:28009 IMAGE:3602803, mRNA, complete cds. /PROD=macrophage scavenger receptor 2 /FL=gb:NM_030707.1 gb:AF329486.1 gb:BC016551.1 gb:AF302046.1 gb:AB028174.1
1450757_at	517.8	P	0.00024	3.1	8.57	I	2e-05	2e-05	gb:NM_009866.1 /DB_XREF=gi:6753371 /GEN=Cdh11 /FEA=FLmRNA /CNT=135 /TID=Mm.4525.1 /TIER=FL+Stack /STK=11 /UG=Mm.4525 /LL=12552 /DEF=Mus musculus cadherin 11 (Cdh11), mRNA. /PROD=cadherin 11 /FL=gb:D31963.1 gb:D21253.1 gb:NM_009866.1
1451978_at	937.7	P	0.00122	3.1	8.57	I	2e-05	2e-05	gb:AF357006.1 /DB_XREF=gi:15420511 /GEN=Loxl1 /FEA=FLmRNA /CNT=93 /TID=Mm.21049.1 /TIER=FL+Stack /STK=43 /UG=Mm.21049 /LL=16949 /DEF=Mus musculus lysyl oxidase-like 1 (Loxl1) mRNA, complete cds. /PROD=lysyl oxidase-like 1 /FL=gb:AF357006.1
1456733_x_at	3506.7	P	0.00024	3.1	8.57	I	2e-05	2e-05	gb:BB329489 /DB_XREF=gi:9038252 /DB_XREF=BB329489 /CLONE=B630008L19 /FEA=EST /CNT=8 /TID=Mm.22708.4 /TIER=Stack /STK=8 /UG=Mm.22708 /LL=12406 /UG_GENE=Serpinh1 /UG_TITLE=serine (or cysteine) proteinase inhibitor, clade H (heat shock protein 47), member 1
1459911_at	199.9	A	0.21948	3.1	8.57	I	0.00031	0.00031	gb:AA285490 /DB_XREF=gi:1929684 /DB_XREF=vb82f11.r1 /CLONE=IMAGE:763533 /FEA=EST /CNT=7 /TID=Mm.26608.1 /TIER=ConsEnd /STK=0 /UG=Mm.26608 /UG_TITLE=ESTs
1416411_at	545.2	P	0.00073	3	8	I	2e-05	2e-05	gb:NM_008183.1 /DB_XREF=gi:6680120 /GEN=Gstm2 /FEA=FLmRNA /CNT=135 /TID=Mm.14601.1 /TIER=FL+Stack /STK=91 /UG=Mm.14601 /LL=14863 /DEF=Mus musculus glutathione S-transferase, mu 2 (Gstm2), mRNA. /PROD=glutathione-S-transferase, mu 2 /FL=gb:J04696.1 gb:NM_008183.1
1416846_a_at	516.6	P	0.00024	3	8	I	2e-05	2e-05	gb:NM_018884.1 /DB_XREF=gi:9256641 /GEN=Semcap3-pending /FEA=FLmRNA /CNT=99 /TID=Mm.9944.1 /TIER=FL+Stack /STK=67 /UG=Mm.9944 /LL=55983 /DEF=Mus musculus semaF cytoplasmic domain associated protein 3 (Semcap3-pending), mRNA. /PROD=semaF cytoplasmic domain associated protein 3 /FL=gb:AF127084.1 gb:NM_018884.1 gb:BC010329.1
1417614_at	428.7	P	0.01416	3	8	I	0.00024	0.00024	gb:NM_007710.1 /DB_XREF=gi:6671761 /GEN=Ckmm /FEA=FLmRNA /CNT=129 /TID=Mm.2375.1 /TIER=FL+Stack /STK=40 /UG=Mm.2375 /LL=12715 /DEF=Mus musculus creatine kinase, muscle (Ckmm), mRNA. /PROD=creatine kinase, muscle /FL=gb:NM_007710.1
1419365_at	259.2	P	0.00806	3	8	I	3e-05	3e-05	gb:AV377516 /DB_XREF=gi:16398135 /DB_XREF=AV377516 /CLONE=9130231E21 /FEA=FLmRNA /CNT=79 /TID=Mm.20615.1 /TIER=Stack /STK=32 /UG=Mm.20615 /LL=18631 /UG_GENE=Pex11a /UG_TITLE=peroxisomal biogenesis factor 11a /FL=gb:BC023439.1 gb:AF093669.1 gb:NM_011068.1
1423606_at	3271.7	P	0.02393	3	8	I	0.00017	0.00017	gb:BI110565 /DB_XREF=gi:14561466 /DB_XREF=602896364F1 /CLONE=IMAGE:5026431 /FEA=FLmRNA /CNT=334 /TID=Mm.10681.1 /TIER=Stack /STK=8 /UG=Mm.10681 /LL=50706 /UG_GENE=Osf2-pending /UG_TITLE=osteoblast specific factor 2 (fasciclin I-like) /FL=gb:D13664.1 gb:NM_015784.1
1424041_s_at	2556.9	P	0.00024	3	8	I	2e-05	2e-05	gb:BC022123.1 /DB_XREF=gi:18381003 /FEA=FLmRNA /CNT=113 /TID=Mm.24128.1 /TIER=FL+Stack /STK=59 /UG=Mm.24128 /DEF=Mus musculus, clone MGC:37773 IMAGE:5097206, mRNA, complete cds. /PROD=Unknown (protein for MGC:37773) /FL=gb:BC018319.1 gb:BC022123.1
1424737_at	5798	P	0.00024	3	8	I	2e-05	2e-05	gb:BC009165.1 /DB_XREF=gi:14919439 /FEA=FLmRNA /CNT=113 /TID=Mm.28585.2 /TIER=FL+Stack /STK=17 /UG=Mm.28585 /LL=21835 /UG_GENE=Thrsp /DEF=Mus musculus, Similar to thyroid hormone responsive SPOT14 homolog (Rattus), clone MGC:6563 IMAGE:2811774, mRNA, complete cds. /PROD=Similar to thyroid hormone responsive SPOT14homolog (Rattus) /FL=gb:BC009165.1
1424755_at	293.2	P	0.00195	3	8	I	8e-05	8e-05	gb:BC017516.1 /DB_XREF=gi:17028403 /FEA=FLmRNA /CNT=56 /TID=Mm.50610.1 /TIER=FL+Stack /STK=17 /UG=Mm.50610 /DEF=Mus musculus, Similar to huntingtin interacting protein 1, clone MGC:27616 IMAGE:4504441, mRNA, complete cds. /PROD=Similar to huntingtin interacting protein 1 /FL=gb:BC017516.1
1426464_at	287	P	0.04614	3	8	I	0.00055	0.00055	gb:W13191 /DB_XREF=gi:1287464 /DB_XREF=mb31g11.r1 /CLONE=IMAGE:331076 /FEA=FLmRNA /CNT=109 /TID=Mm.193097.1 /TIER=Stack /STK=13 /UG=Mm.193097 /UG_TITLE=Mus musculus, Similar to nuclear receptor subfamily 1, group D, member 1, clone MGC:6402 IMAGE:3585478, mRNA, complete cds /FL=gb:BC008989.1
1426947_x_at	2563.3	P	0.00122	3	8	I	4e-05	4e-05	gb:BI455189 /DB_XREF=gi:15245845 /DB_XREF=603173633F1 /CLONE=IMAGE:5253008 /FEA=mRNA /CNT=142 /TID=Mm.1949.1 /TIER=Stack /STK=34 /UG=Mm.1949 /LL=12834 /UG_GENE=Col6a2 /UG_TITLE=procollagen, type VI, alpha 2
1431057_a_at	1730.3	P	0.00073	3	8	I	2e-05	2e-05	gb:AK009847.1 /DB_XREF=gi:12844895 /FEA=mRNA /CNT=12 /TID=Mm.22345.3 /TIER=ConsEnd /STK=0 /UG=Mm.22345 /LL=76453 /UG_GENE=2310046G15Rik /UG_TITLE=RIKEN cDNA 2310046G15 gene /DEF=Mus musculus adult male tongue cDNA, RIKEN full-length enriched library, clone:2310046G15:homolog to SERINE PROTEASE (HYPOTHETICAL 43.0 KDA PROTEIN) (PROTEASE, SERINE, 23), full insert sequence.
1434366_x_at	3473.8	P	0.01416	3	8	I	0.00069	0.00069	gb:AW227993 /DB_XREF=gi:6557289 /DB_XREF=up12a03.x1 /CLONE=IMAGE:2654092 /FEA=EST /CNT=36 /TID=Mm.2570.2 /TIER=Stack /STK=34 /UG=Mm.2570 /LL=12260 /UG_GENE=C1qb /UG_TITLE=complement component 1, q subcomponent, beta polypeptide
1448154_at	1475.4	P	0.00073	3	8	I	0.00055	0.00055	gb:NM_013864.1 /DB_XREF=gi:7305304 /GEN=Ndr2 /FEA=FLmRNA /CNT=273 /TID=Mm.26722.1 /TIER=FL+Stack /STK=165 /UG=Mm.26722 /LL=29811 /DEF=Mus musculus N-myc downstream regulated 2 (Ndr2), mRNA. /PROD=N-myc downstream regulated 2 /FL=gb:BC012963.1 gb:AB033921.1 gb:NM_013864.1
1448664_a_at	361.1	P	0.00195	3	8	I	9e-05	9e-05	gb:NM_007463.1 /DB_XREF=gi:6680693 /GEN=Apeg1 /FEA=FLmRNA /CNT=56 /TID=Mm.2104.1 /TIER=FL+Stack /STK=49 /UG=Mm.2104 /LL=11790 /DEF=Mus musculus aortic preferentially expressed gene 1 (Apeg1), mRNA. /PROD=aortic preferentially expressed gene 1 /FL=gb:U57098.1 gb:NM_007463.1
1448764_a_at	584.5	P	0.00024	3	8	I	2e-05	2e-05	gb:NM_017399.1 /DB_XREF=gi:8393342 /GEN=Fabp1 /FEA=FLmRNA /CNT=105 /TID=Mm.22126.1 /TIER=FL+Stack /STK=41 /UG=Mm.22126 /LL=14080 /DEF=Mus musculus fatty acid binding protein 1, liver (Fabp1), mRNA. /PROD=fatty acid binding protein 1, liver /FL=gb:BC009812.1 gb:NM_017399.1
1449182_at	6028.3	P	0.00024	3	8	I	0.0001	0.0001	gb:NM_022984.1 /DB_XREF=gi:12667797 /GEN=Retn /FEA=FLmRNA /CNT=67 /TID=Mm.1181.1 /TIER=FL+Stack /STK=19 /UG=Mm.1181 /LL=57264 /DEF=Mus musculus resistin (Retn), mRNA. /PROD=resistin /FL=gb:AF323080.1 gb:NM_022984.1 gb:AF290870.1
1449947_s_at	1490.9	P	0.00073	3	8	I	0.00031	0.00031	gb:BB704254 /DB_XREF=gi:16053089 /DB_XREF=BB704254 /CLONE=7420461K17 /FEA=FLmRNA /CNT=35 /TID=Mm.4270.1 /TIER=ConsEnd /STK=2 /UG=Mm.4270 /LL=11906 /UG_GENE=Atbf1 /UG_TITLE=AT motif binding factor 1 /FL=gb:NM_007496.1 gb:D26046.1
1450967_at	581.9	P	0.00024	3	8	I	2e-05	2e-05	gb:AV291250 /DB_XREF=gi:6305281 /DB_XREF=AV291250 /CLONE=5430401N19 /FEA=FLmRNA /CNT=26 /TID=Mm.133350.1 /TIER=Stack /STK=9 /UG=Mm.133350 /LL=66775 /UG_GENE=4933428I03Rik /UG_TITLE=RIKEN cDNA 4933428I03 gene /FL=gb:BC020155.1 gb:NM_025760.1
1460412_at	162.4	P	0.00293	3	8	I	0.00021	0.00021	gb:AA222756 /DB_XREF=gi:1843067 /DB_XREF=mv71c11.r1 /CLONE=IMAGE:660500 /FEA=mRNA /CNT=24 /TID=Mm.30716.1 /TIER=ConsEnd /STK=0 /UG=Mm.30716 /LL=70370 /UG_GENE=1600015H20Rik /UG_TITLE=RIKEN cDNA 1600015H20 gene
1416225_at	6761.6	P	0.00024	2.9	7.46	I	2e-05	2e-05	gb:BC013477.1 /DB_XREF=gi:15488661 /FEA=FLmRNA /CNT=321 /TID=Mm.2409.1 /TIER=FL+Stack /STK=110 /UG=Mm.2409 /LL=11522 /UG_GENE=Adh1 /DEF=Mus musculus, alcohol dehydrogenase 1, complex, clone MGC:18885 IMAGE:4238555, mRNA, complete cds. /PROD=alcohol dehydrogenase 1, complex /FL=gb:NM_007409.1 gb:BC013477.1
1416321_s_at	4083.2	P	0.00024	2.9	7.46	I	2e-05	2e-05	gb:BC019775.1 /DB_XREF=gi:18043602 /FEA=FLmRNA /CNT=156 /TID=Mm.214514.1 /TIER=FL+Stack /STK=98 /UG=Mm.214514 /LL=116847 /UG_GENE=Prelp /DEF=Mus musculus, proline arginine-rich end leucine-rich repeat, clone MGC:25825 IMAGE:4165772, mRNA, complete cds. /PROD=proline arginine-rich end leucine-rich repeat /FL=gb:BC019775.1 gb:NM_054077.1
1416405_at	3393.3	P	0.00024	2.9	7.46	I	2e-05	2e-05	gb:BC019502.1 /DB_XREF=gi:18044514 /FEA=FLmRNA /CNT=224 /TID=Mm.2608.1 /TIER=FL+Stack /STK=91 /UG=Mm.2608 /LL=12111 /UG_GENE=Bgn /DEF=Mus musculus, biglycan, clone MGC:28669 IMAGE:4237268, mRNA, complete cds. /PROD=biglycan /FL=gb:BC005452.1 gb:NM_007542.2 gb:L20276.1 gb:BC019502.1
1416666_at	1528.5	P	0.00024	2.9	7.46	I	2e-05	2e-05	gb:NM_009255.1 /DB_XREF=gi:6678098 /GEN=Serpine2 /FEA=FLmRNA /CNT=173 /TID=Mm.3093.1 /TIER=FL+Stack /STK=75 /UG=Mm.3093 /LL=20720 /DEF=Mus musculus serine (or cysteine) proteinase inhibitor, clade E (nexin, plasminogen activator inhibitor type 1), member 2 (Serpine2), mRNA. /PROD=serine protease inhibitor 4 /FL=gb:NM_009255.1 gb:BC010675.1
1416740_at	2427.3	P	0.00415	2.9	7.46	I	0.00015	0.00015	gb:NM_015734.1 /DB_XREF=gi:7656986 /GEN=Col5a1 /FEA=FLmRNA /CNT=155 /TID=Mm.7281.1 /TIER=FL+Stack /STK=71 /UG=Mm.7281 /LL=12831 /DEF=Mus musculus procollagen, type V, alpha 1 (Col5a1), mRNA. /PROD=procollagen, type V, alpha 1 /FL=gb:NM_015734.1 gb:AB009993.1
1416778_at	7325.5	P	0.00024	2.9	7.46	I	2e-05	2e-05	gb:NM_138741.1 /DB_XREF=gi:20270266 /GEN=Sdpr /FEA=FLmRNA /CNT=150 /TID=Mm.220962.1 /TIER=FL+Stack /STK=70 /UG=Mm.220962 /LL=20324 /DEF=Mus musculus serum deprivation response (Sdpr), mRNA. /PROD=serum deprivation response /FL=gb:NM_138741.1 gb:BC027005.1 gb:BC020008.1
1417604_at	240.4	P	0.00073	2.9	7.46	I	3e-05	3e-05	gb:NM_133926.1 /DB_XREF=gi:19527139 /GEN=AI505105 /FEA=FLmRNA /CNT=84 /TID=Mm.195955.1 /TIER=FL+Stack /STK=41 /UG=Mm.195955 /LL=101119 /DEF=Mus musculus expressed sequence AI505105 (AI505105), mRNA. /PROD=expressed sequence AI505105 /FL=gb:BC014825.1 gb:NM_133926.1
1417644_at	811.6	P	0.00293	2.9	7.46	I	2e-05	2e-05	gb:NM_010656.1 /DB_XREF=gi:6754475 /GEN=Sspn /FEA=FLmRNA /CNT=118 /TID=Mm.1209.1 /TIER=FL+Stack /STK=40 /UG=Mm.1209 /LL=16651 /DEF=Mus musculus sarcospan (Sspn), mRNA. /PROD=sarcospan /FL=gb:NM_010656.1 gb:BC021484.1 gb:U02487.1
1418237_s_at	797.2	P	0.00024	2.9	7.46	I	2e-05	2e-05	gb:NM_009929.1 /DB_XREF=gi:13937350 /GEN=Col18a1 /FEA=FLmRNA /CNT=121 /TID=Mm.196000.1 /TIER=FL+Stack /STK=27 /UG=Mm.196000 /LL=12822 /DEF=Mus musculus procollagen, type XVIII, alpha 1 (Col18a1), mRNA. /PROD=procollagen, type XVIII, alpha 1 /FL=gb:NM_009929.1
1418455_at	979.2	P	0.00073	2.9	7.46	I	2e-05	2e-05	gb:NM_019877.1 /DB_XREF=gi:9845241 /GEN=Copz2 /FEA=FLmRNA /CNT=55 /TID=Mm.22144.1 /TIER=FL+Stack /STK=23 /UG=Mm.22144 /LL=56358 /DEF=Mus musculus coatomer protein complex, subunit zeta 2 (Copz2), mRNA. /PROD=coatomer protein complex, subunit zeta 2 /FL=gb:NM_019877.1 gb:AF237687.1 gb:AB040137.1 gb:BC025122.1 gb:AB047850.1
1418494_at	507.5	P	0.00195	2.9	7.46	I	3e-05	3e-05	gb:NM_010095.1 /DB_XREF=gi:6753703 /GEN=Ebf2 /FEA=FLmRNA /CNT=35 /TID=Mm.179.1 /TIER=FL+Stack /STK=23 /UG=Mm.179 /LL=13592 /DEF=Mus musculus early B-cell factor 2 (Ebf2), mRNA. /PROD=early B-cell factor 2 /FL=gb:U92703.1 gb:U82441.1 gb:NM_010095.1 gb:U71189.1
1419603_at	598	P	0.00024	2.9	7.46	I	2e-05	2e-05	gb:NM_008329.1 /DB_XREF=gi:6680356 /GEN=Ifi204 /FEA=FLmRNA /CNT=22 /TID=Mm.212870.1 /TIER=FL+Stack /STK=8 /UG=Mm.212870 /LL=15951 /DEF=Mus musculus interferon activated gene 204 (Ifi204), mRNA. /PROD=interferon activated gene 204 /FL=gb:BC010546.1 gb:M31419.1 gb:NM_008329.1
1420461_at	208.8	A	0.12964	2.9	7.46	I	0.00087	0.00087	gb:NM_009074.1 /DB_XREF=gi:6677764 /GEN=Mst1r /FEA=FLmRNA /CNT=6 /TID=Mm.3901.1 /TIER=FL /STK=5 /UG=Mm.3901 /LL=19882 /DEF=Mus musculus macrophage stimulating 1 receptor (c-met-related tyrosine kinase) (Mst1r), mRNA. /PROD=receptor protein tyrosine kinase, c-met-related /FL=gb:NM_009074.1
1421050_at	75.4	P	0.00073	2.9	7.46	I	4e-05	4e-05	gb:NM_026776.1 /DB_XREF=gi:13386159 /GEN=1110020N13Rik /FEA=FLmRNA /CNT=19 /TID=Mm.220847.1 /TIER=FL /STK=2 /UG=Mm.220847 /LL=68583 /DEF=Mus musculus RIKEN cDNA 1110020N13 gene (1110020N13Rik), mRNA. /PROD=RIKEN cDNA 1110020N13 /FL=gb:NM_026776.1
1423883_at	8214.4	P	0.00024	2.9	7.46	I	2e-05	2e-05	gb:BC006692.1 /DB_XREF=gi:13879421 /FEA=FLmRNA /CNT=147 /TID=Mm.220964.1 /TIER=FL+Stack /STK=84 /UG=Mm.220964 /DEF=Mus musculus, clone MGC:7898 IMAGE:3582717, mRNA, complete cds. /PROD=Unknown (protein for MGC:7898) /FL=gb:BC006692.1
1424050_s_at	567.8	P	0.01856	2.9	7.46	I	0.00019	0.00019	gb:M33760.1 /DB_XREF=gi:193298 /FEA=FLmRNA /CNT=193 /TID=Mm.3157.2 /TIER=FL+Stack /STK=58 /UG=Mm.3157 /LL=14182 /UG_GENE=Fgfr1 /UG_TITLE=fibroblast growth factor receptor 1 /DEF=Mouse FGF receptor mRNA, complete cds. /FL=gb:U23445.1 gb:M33760.1 gb:AF176552.1
1424470_a_at	1598.9	P	0.00024	2.9	7.46	I	2e-05	2e-05	gb:BC020532.1 /DB_XREF=gi:18088209 /FEA=FLmRNA /CNT=53 /TID=Mm.24028.1 /TIER=FL+Stack /STK=30 /UG=Mm.24028 /DEF=Mus musculus, Similar to cAMP-regulated guanine nucleotide exchange factor I (cAMP-GEFI), clone MGC:19192 IMAGE:4236136, mRNA, complete cds. /PROD=Similar to cAMP-regulated guanine nucleotideexchange factor I (cAMP-GEFI) /FL=gb:BC020532.1
1424769_s_at	6883.1	P	0.00024	2.9	7.46	I	2e-05	2e-05	gb:AV024348 /DB_XREF=gi:15431396 /DB_XREF=AV024348 /CLONE=1200002I08 /FEA=FLmRNA /CNT=234 /TID=Mm.130433.1 /TIER=Stack /STK=82 /UG=Mm.130433 /UG_TITLE=Mus musculus, Similar to Caldesmon 1, clone MGC:30319 IMAGE:5148205, mRNA, complete cds /FL=gb:BC019435.1
1426260_a_at	1664	P	0.00024	2.9	7.46	I	2e-05	2e-05	gb:D87867.1 /DB_XREF=gi:1660991 /GEN=UGP1a1 /FEA=FLmRNA /CNT=20 /TID=Mm.42472.3 /TIER=FL+Stack /STK=19 /UG=Mm.42472 /LL=22236 /DEF=Mus musculus mRNA for phenol UDP-glucuronosyltransferase, complete cds. /PROD=phenol UDP-glucuronosyltransferase /FL=gb:D87867.1
1426955_at	1175.9	P	0.00024	2.9	7.46	I	2e-05	2e-05	gb:D17546.1 /DB_XREF=gi:2160436 /FEA=mRNA /CNT=92 /TID=Mm.4352.2 /TIER=Stack /STK=33 /UG=Mm.4352 /LL=12819 /UG_GENE=Col15a1 /DEF=Mouse mRNA for collagen, partial cds. /PROD=Collagen
1427168_a_at	2203.1	P	0.00024	2.9	7.46	I	2e-05	2e-05	gb:AJ131395.1 /DB_XREF=gi:5042293 /GEN=col14a1 /FEA=mRNA /CNT=27 /TID=Mm.41332.1 /TIER=Stack /STK=12 /UG=Mm.41332 /LL=12818 /DEF=Mus musculus mRNA for collagen type XIV, partial. /PROD=collagen type XIV
1428079_at	151	P	0.03027	2.9	7.46	I	0.00024	0.00024	gb:AK011118.1 /DB_XREF=gi:12847036 /FEA=mRNA /CNT=304 /TID=Mm.30063.1 /TIER=Stack /STK=142 /UG=Mm.30063 /LL=110135 /UG_GENE=Fgb /UG_TITLE=fibrinogen, B beta polypeptide /DEF=Mus musculus 13 days embryo liver cDNA, RIKEN full-length enriched library, clone:2510049G14:fibrinogen, B beta polypeptide, full insert sequence.
1428333_at	1050.9	P	0.00024	2.9	7.46	I	2e-05	2e-05	gb:AK013740.1 /DB_XREF=gi:12851221 /FEA=mRNA /CNT=71 /TID=Mm.27579.1 /TIER=Stack /STK=52 /UG=Mm.27579 /LL=76976 /UG_GENE=2900062L11Rik /UG_TITLE=RIKEN cDNA 2900062L11 gene /DEF=Mus musculus adult male hippocampus cDNA, RIKEN full-length enriched library, clone:2900062L11:homolog to MICROSOMAL SIGNAL PEPTIDASE 23 KDA SUBUNIT (EC 3.4.-.-) (SPC2223), full insert sequence.
1434932_at	623.7	A	0.09522	2.9	7.46	I	0.00031	0.00031	gb:BI734168 /DB_XREF=gi:15711181 /DB_XREF=603351449F1 /CLONE=IMAGE:5358636 /FEA=EST /CNT=44 /TID=Mm.63881.5 /TIER=Stack /STK=22 /UG=Mm.63881 /LL=110532 /UG_GENE=Adarb1 /UG_TITLE=adenosine deaminase, RNA-specific, B1
1437644_at	182.8	P	0.00024	2.9	7.46	I	2e-05	2e-05	gb:BB083643 /DB_XREF=gi:15407640 /DB_XREF=BB083643 /CLONE=9330184D19 /FEA=EST /CNT=23 /TID=Mm.123510.2 /TIER=Stack /STK=15 /UG=Mm.123510 /LL=26878 /UG_GENE=B3galt2 /UG_TITLE=UDP-Gal:betaGlcNAc beta 1,3-galactosyltransferase, polypeptide 2
1449204_at	135.1	P	0.01856	2.9	7.46	I	5e-05	5e-05	gb:NM_010291.1 /DB_XREF=gi:6753995 /GEN=Gjb5 /FEA=FLmRNA /CNT=31 /TID=Mm.26859.1 /TIER=FL+Stack /STK=19 /UG=Mm.26859 /LL=14622 /DEF=Mus musculus gap junction membrane channel protein beta 5 (Gjb5), mRNA. /PROD=gap junction membrane channel protein beta 5 /FL=gb:BC011148.1 gb:M91236.1 gb:NM_010291.1
1450643_s_at	2304.3	P	0.00024	2.9	7.46	I	2e-05	2e-05	gb:BI413218 /DB_XREF=gi:15174141 /DB_XREF=602986338F1 /CLONE=IMAGE:5142656 /FEA=FLmRNA /CNT=147 /TID=Mm.28962.1 /TIER=ConsEnd /STK=0 /UG=Mm.28962 /LL=14081 /UG_GENE=Facl2 /UG_TITLE=fatty acid Coenzyme A ligase, long chain 2 /FL=gb:NM_007981.1 gb:U15977.1
1450884_at	3591.3	P	0.00073	2.9	7.46	I	2e-05	2e-05	gb:BB534670 /DB_XREF=gi:16446427 /DB_XREF=BB534670 /CLONE=E030038C19 /FEA=FLmRNA /CNT=240 /TID=Mm.18628.1 /TIER=ConsEnd /STK=2 /UG=Mm.18628 /LL=12491 /UG_GENE=Cd36 /UG_TITLE=CD36 antigen /FL=gb:NM_007643.1 gb:L23108.1
1452646_at	1737.2	P	0.01416	2.9	7.46	I	2e-05	2e-05	gb:AK003956.1 /DB_XREF=gi:12834929 /FEA=mRNA /CNT=372 /TID=Mm.30000.1 /TIER=Stack /STK=254 /UG=Mm.30000 /LL=68728 /UG_GENE=1110029F20Rik /UG_TITLE=RIKEN cDNA 1110029F20 gene /DEF=Mus musculus 18 days embryo whole body cDNA, RIKEN full-length enriched library, clone:1110029F20:unclassifiable transcript, full insert sequence.
1456437_x_at	1933.4	P	0.00195	2.9	7.46	I	0.00021	0.00021	gb:BB558917 /DB_XREF=gi:9645283 /DB_XREF=BB558917 /CLONE=E330036H09 /FEA=EST /CNT=11 /TID=Mm.24276.3 /TIER=Stack /STK=10 /UG=Mm.24276 /LL=50909 /UG_GENE=C1r /UG_TITLE=complement component 1, r subcomponent
1416408_at	4675	P	0.00024	2.8	6.96	I	2e-05	2e-05	gb:NM_015729.1 /DB_XREF=gi:7656854 /GEN=Acox1 /FEA=FLmRNA /CNT=263 /TID=Mm.8403.1 /TIER=FL+Stack /STK=91 /UG=Mm.8403 /LL=11430 /DEF=Mus musculus acyl-Coenzyme A oxidase 1, palmitoyl (Acox1), mRNA. /PROD=acyl-Coenzyme A oxidase 1, palmitoyl /FL=gb:NM_015729.1 gb:AB034914.1 gb:AF006688.1
1417009_at	657.2	P	0.00122	2.8	6.96	I	2e-05	2e-05	gb:NM_023143.1 /DB_XREF=gi:12963528 /GEN=C1r /FEA=FLmRNA /CNT=148 /TID=Mm.24276.1 /TIER=FL+Stack /STK=60 /UG=Mm.24276 /LL=50909 /DEF=Mus musculus complement component 1, r subcomponent (C1r), mRNA. /PROD=complement component 1, r subcomponent /FL=gb:AF148216.1 gb:NM_023143.1 gb:BC004637.1
1417063_at	1212	P	0.00024	2.8	6.96	I	2e-05	2e-05	gb:NM_009777.1 /DB_XREF=gi:6753219 /GEN=C1qb /FEA=FLmRNA /CNT=149 /TID=Mm.2570.1 /TIER=FL+Stack /STK=58 /UG=Mm.2570 /LL=12260 /DEF=Mus musculus complement component 1, q subcomponent, beta polypeptide (C1qb), mRNA. /PROD=complement component 1, q subcomponent, betapolypeptide /FL=gb:M22531.1 gb:M36293.1 gb:NM_009777.1
1417680_at	633.1	P	0.00073	2.8	6.96	I	2e-05	2e-05	gb:NM_008419.1 /DB_XREF=gi:6680517 /GEN=Kcna5 /FEA=FLmRNA /CNT=47 /TID=Mm.1241.1 /TIER=FL+Stack /STK=39 /UG=Mm.1241 /LL=16493 /DEF=Mus musculus potassium voltage-gated channel, shaker-related subfamily, member 5 (Kcna5), mRNA. /PROD=potassium voltage-gated channel, shaker-relatedsubfamily, member 5 /FL=gb:BC021787.1 gb:AF108659.1 gb:NM_008419.1 gb:L22218.1
1417900_a_at	216.8	P	0.00122	2.8	6.96	I	3e-05	3e-05	gb:NM_013703.1 /DB_XREF=gi:7305628 /GEN=Vldlr /FEA=FLmRNA /CNT=59 /TID=Mm.4141.1 /TIER=FL+Stack /STK=34 /UG=Mm.4141 /LL=22359 /DEF=Mus musculus very low density lipoprotein receptor (Vldlr), mRNA. /PROD=very low density lipoprotein receptor /FL=gb:NM_013703.1 gb:U06670.1 gb:L33417.1
1418084_at	3697.1	P	0.00024	2.8	6.96	I	2e-05	2e-05	gb:NM_008737.1 /DB_XREF=gi:6679133 /GEN=Nrp /FEA=FLmRNA /CNT=224 /TID=Mm.27448.1 /TIER=FL+Stack /STK=30 /UG=Mm.27448 /LL=18186 /DEF=Mus musculus neuropilin (Nrp), mRNA. /PROD=neuropilin /FL=gb:D50086.1 gb:NM_008737.1
1418258_s_at	3923.4	P	0.00024	2.8	6.96	I	2e-05	2e-05	gb:NM_133796.1 /DB_XREF=gi:19527009 /GEN=C87222 /FEA=FLmRNA /CNT=49 /TID=Mm.30016.1 /TIER=FL+Stack /STK=27 /UG=Mm.30016 /LL=97755 /DEF=Mus musculus expressed sequence C87222 (C87222), mRNA. /PROD=expressed sequence C87222 /FL=gb:NM_133796.1 gb:AB055070.1
1418945_at	569.7	P	0.00073	2.8	6.96	I	0.00031	0.00031	gb:NM_010809.1 /DB_XREF=gi:6754713 /GEN=Mmp3 /FEA=FLmRNA /CNT=27 /TID=Mm.4993.1 /TIER=FL+Stack /STK=16 /UG=Mm.4993 /LL=17392 /DEF=Mus musculus matrix metalloproteinase 3 (Mmp3), mRNA. /PROD=matrix metalloproteinase 3 /FL=gb:BC006725.1 gb:NM_010809.1
1419738_a_at	6166.7	P	0.00024	2.8	6.96	I	2e-05	2e-05	gb:NM_009416.2 /DB_XREF=gi:11875202 /GEN=Tpm2 /FEA=FLmRNA /CNT=122 /TID=Mm.646.1 /TIER=FL /STK=6 /UG=Mm.646 /LL=22004 /DEF=Mus musculus tropomyosin 2, beta (Tpm2), mRNA. /PROD=tropomyosin 2, beta /FL=gb:NM_009416.2 gb:M81086.1
1420909_at	465.5	A	0.17139	2.8	6.96	I	0.00044	0.00044	gb:AI606078 /DB_XREF=gi:4615245 /DB_XREF=ve83f01.x1 /CLONE=IMAGE:832825 /FEA=FLmRNA /CNT=129 /TID=Mm.31540.1 /TIER=Stack /STK=22 /UG=Mm.31540 /LL=22339 /UG_GENE=Vegfa /UG_TITLE=vascular endothelial growth factor A /FL=gb:M95200.1 gb:NM_009505.1
1422308_a_at	85.3	A	0.11157	2.8	6.96	I	0.00031	0.00031	gb:AF038562.1 /DB_XREF=gi:2708653 /FEA=FLmRNA /CNT=2 /TID=Mm.20973.1 /TIER=FL /STK=1 /UG=Mm.20973 /LL=16858 /UG_GENE=Lgals7 /DEF=Mus musculus galectin-7 mRNA, complete cds. /PROD=galectin-7 /FL=gb:NM_008496.1 gb:AF038562.1
1424130_a_at	1280.6	P	0.00073	2.8	6.96	I	0.00011	0.00011	gb:BC012674.1 /DB_XREF=gi:15215127 /FEA=FLmRNA /CNT=70 /TID=Mm.21864.1 /TIER=FL+Stack /STK=51 /UG=Mm.21864 /LL=69669 /UG_GENE=2310075E07Rik /DEF=Mus musculus, Similar to polymerase I and transcript release factor, clone MGC:13867 IMAGE:4206082, mRNA, complete cds. /PROD=Similar to polymerase I and transcript releasefactor /FL=gb:BC012674.1
1424187_at	1619.7	P	0.00122	2.8	6.96	I	2e-05	2e-05	gb:BG074158 /DB_XREF=gi:12556716 /DB_XREF=H3131D09-3 /CLONE=H3131D09 /FEA=FLmRNA /CNT=132 /TID=Mm.181074.1 /TIER=Stack /STK=8 /UG=Mm.181074 /LL=67896 /UG_GENE=2610001E17Rik /UG_TITLE=RIKEN cDNA 2610001E17 gene /FL=gb:AB075019.1
1426864_a_at	141.2	M	0.05615	2.8	6.96	I	0.00027	0.00027	gb:X15052.1 /DB_XREF=gi:53349 /FEA=mRNA /CNT=120 /TID=Mm.4974.3 /TIER=Stack /STK=48 /UG=Mm.4974 /LL=17967 /UG_GENE=Ncam1 /DEF=Mouse mRNA for 3-end of NCAM-140 and NCAM-180 isoforms. /PROD=neural cell adhesion molecule NCAM-180
1427486_at	2477.5	P	0.00024	2.8	6.96	I	2e-05	2e-05	gb:AF157628.1 /DB_XREF=gi:8886020 /FEA=mRNA /CNT=12 /TID=Mm.37213.1 /TIER=ConsEnd /STK=0 /UG=Mm.37213 /LL=19263 /UG_GENE=Ptprb /DEF=Mus musculus receptor-type protein tyrosine phosphatase mRNA, partial cds. /PROD=receptor-type protein tyrosine phosphatase
1427943_at	1325.4	P	0.00024	2.8	6.96	I	2e-05	2e-05	gb:BI730288 /DB_XREF=gi:15707301 /DB_XREF=603350266F1 /CLONE=IMAGE:5357536 /FEA=mRNA /CNT=33 /TID=Mm.28407.1 /TIER=Stack /STK=14 /UG=Mm.28407 /LL=75572 /UG_GENE=Acyp2 /UG_TITLE=acylphosphatase 2, muscle type
1428005_at	1055.3	P	0.00024	2.8	6.96	I	2e-05	2e-05	gb:AA958845 /DB_XREF=gi:3125075 /DB_XREF=ua19a01.r1 /CLONE=IMAGE:1347144 /FEA=mRNA /CNT=40 /TID=Mm.30022.1 /TIER=ConsEnd /STK=0 /UG=Mm.30022 /LL=66112 /UG_GENE=1300013F15Rik /UG_TITLE=RIKEN cDNA 1300013F15 gene
1429159_at	5952.9	P	0.00024	2.8	6.96	I	2e-05	2e-05	gb:AK018605.1 /DB_XREF=gi:12858397 /FEA=mRNA /CNT=38 /TID=Mm.2935.1 /TIER=Stack /STK=10 /UG=Mm.2935 /LL=66693 /UG_GENE=4631408O11Rik /UG_TITLE=RIKEN cDNA 4631408O11 gene /DEF=Mus musculus adult male cecum cDNA, RIKEN full-length enriched library, clone:9130010F19:unclassifiable transcript, full insert sequence.
1437992_x_at	5208	P	0.00024	2.8	6.96	I	2e-05	2e-05	gb:BB039269 /DB_XREF=gi:8445655 /DB_XREF=BB039269 /CLONE=6030441J06 /FEA=EST /CNT=13 /TID=Mm.4504.3 /TIER=Stack /STK=13 /UG=Mm.4504 /LL=14609 /UG_GENE=Gja1 /UG_TITLE=gap junction membrane channel protein alpha 1
1448005_at	3540.1	P	0.00024	2.8	6.96	I	2e-05	2e-05	gb:BI658899 /DB_XREF=gi:15573148 /DB_XREF=603301471F1 /CLONE=IMAGE:5342033 /FEA=EST /CNT=24 /TID=Mm.24385.1 /TIER=ConsEnd /STK=0 /UG=Mm.24385 /UG_TITLE=ESTs
1448417_at	190.7	A	0.09522	2.8	6.96	I	7e-05	7e-05	gb:NM_013610.1 /DB_XREF=gi:7305314 /GEN=Ninj1 /FEA=FLmRNA /CNT=132 /TID=Mm.18503.1 /TIER=FL+Stack /STK=76 /UG=Mm.18503 /LL=18081 /DEF=Mus musculus ninjurin 1 (Ninj1), mRNA. /PROD=ninjurin 1 /FL=gb:U91513.1 gb:NM_013610.1
1448755_at	1081.2	P	0.00195	2.8	6.96	I	0.0001	0.0001	gb:AF011450.1 /DB_XREF=gi:2558824 /FEA=FLmRNA /CNT=111 /TID=Mm.4352.1 /TIER=FL+Stack /STK=42 /UG=Mm.4352 /LL=12819 /UG_GENE=Col15a1 /DEF=Mus musculus type XV collagen mRNA, complete cds. /PROD=type XV collagen /FL=gb:NM_009928.1 gb:AF011450.1
1450430_at	2043	P	0.00024	2.8	6.96	I	0.00055	0.00055	gb:NM_008625.1 /DB_XREF=gi:6678931 /GEN=Mrc1 /FEA=FLmRNA /CNT=33 /TID=Mm.2019.1 /TIER=FL /STK=1 /UG=Mm.2019 /LL=17533 /DEF=Mus musculus mannose receptor, C type 1 (Mrc1), mRNA. /PROD=mannose receptor, C type 1 /FL=gb:NM_008625.1
1454677_at	4847.5	P	0.03027	2.8	6.96	I	0.00031	0.00031	gb:BF168458 /DB_XREF=gi:11048810 /DB_XREF=601776050F1 /CLONE=IMAGE:4017732 /FEA=EST /CNT=172 /TID=Mm.206505.1 /TIER=Stack /STK=75 /UG=Mm.206505 /LL=52894 /UG_GENE=D11Bwg1104e /UG_TITLE=DNA segment, Chr 11, Brigham & Womens Genetics 1104 expressed
1455090_at	1150.3	A	0.09522	2.8	6.96	I	7e-05	7e-05	gb:BF681826 /DB_XREF=gi:11955721 /DB_XREF=602117651F1 /CLONE=IMAGE:3468684 /FEA=EST /CNT=43 /TID=Mm.19081.1 /TIER=Stack /STK=25 /UG=Mm.19081 /LL=99355 /UG_GENE=AW260363 /UG_TITLE=expressed sequence AW260363
1416590_a_at	1157.2	P	0.00024	2.7	6.5	I	2e-05	2e-05	gb:AF327929.1 /DB_XREF=gi:12963386 /FEA=FLmRNA /CNT=193 /TID=Mm.28941.1 /TIER=FL+Stack /STK=79 /UG=Mm.28941 /LL=19376 /UG_GENE=Rab34 /DEF=Mus musculus small GTPase Rah mRNA, complete cds. /PROD=small GTPase Rah /FL=gb:AF322068.1 gb:NM_033475.1 gb:AF327929.1
1417381_at	1275.1	P	0.00024	2.7	6.5	I	2e-05	2e-05	gb:NM_007572.1 /DB_XREF=gi:6671649 /GEN=C1qa /FEA=FLmRNA /CNT=119 /TID=Mm.370.1 /TIER=FL+Stack /STK=46 /UG=Mm.370 /LL=12259 /DEF=Mus musculus complement component 1, q subcomponent, alpha polypeptide (C1qa), mRNA. /PROD=complement component 1, q subcomponent, alphapolypeptide /FL=gb:BC002086.1 gb:NM_007572.1
1418534_at	404.9	P	0.00806	2.7	6.5	I	0.00015	0.00015	gb:BB371406 /DB_XREF=gi:16406967 /DB_XREF=BB371406 /CLONE=C130058L18 /FEA=FLmRNA /CNT=78 /TID=Mm.36416.1 /TIER=Stack /STK=21 /UG=Mm.36416 /LL=57265 /UG_GENE=Fzd2 /UG_TITLE=frizzled homolog 2 (Drosophila) /FL=gb:AF206321.1 gb:NM_020510.1
1419703_at	1880.5	P	0.00024	2.7	6.5	I	9e-05	9e-05	gb:NM_016919.1 /DB_XREF=gi:8393172 /GEN=Col5a3 /FEA=FLmRNA /CNT=23 /TID=Mm.30477.1 /TIER=FL /STK=7 /UG=Mm.30477 /LL=53867 /DEF=Mus musculus procollagen, type V, alpha 3 (Col5a3), mRNA. /PROD=procollagen, type V, alpha 3 /FL=gb:AF176645.1 gb:NM_016919.1
1420941_at	1071.8	P	0.00073	2.7	6.5	I	0.00062	0.00062	gb:AK004165.1 /DB_XREF=gi:12835246 /GEN=Rgs5 /FEA=FLmRNA /CNT=77 /TID=Mm.20954.1 /TIER=Stack /STK=36 /UG=Mm.20954 /LL=19737 /UG_TITLE=regulator of G-protein signaling 5 /DEF=Mus musculus 18 days embryo whole body cDNA, RIKEN full-length enriched library, clone:1110038N04:regulator of G-protein signaling 5, full insert sequence. /FL=gb:U67188.1 gb:NM_009063.1
1421917_at	723.8	P	0.00293	2.7	6.5	I	2e-05	2e-05	gb:AW537708 /DB_XREF=gi:7180221 /DB_XREF=G0120F08-3 /CLONE=G0120F08 /FEA=FLmRNA /CNT=98 /TID=Mm.2924.1 /TIER=Stack /STK=10 /UG=Mm.2924 /LL=18595 /UG_GENE=Pdgfra /UG_TITLE=platelet derived growth factor receptor, alpha polypeptide /FL=gb:NM_011058.1 gb:M84607.1 gb:M57683.1
1422155_at	736.3	P	0.00024	2.7	6.5	I	0.00015	0.00015	gb:BC015270.1 /DB_XREF=gi:15929685 /FEA=FLmRNA /CNT=5 /TID=Mm.15595.1 /TIER=FL /STK=1 /UG=Mm.15595 /LL=15263 /UG_GENE=Hist1 /DEF=Mus musculus, histone gene complex 1, clone MGC:18559 IMAGE:4240748, mRNA, complete cds. /PROD=histone gene complex 1 /FL=gb:NM_013548.1 gb:BC015270.1
1422826_at	331.5	P	0.01074	2.7	6.5	I	2e-05	2e-05	gb:NM_008340.1 /DB_XREF=gi:6680378 /GEN=Igfals /FEA=FLmRNA /CNT=46 /TID=Mm.3135.1 /TIER=FL+Stack /STK=10 /UG=Mm.3135 /LL=16005 /DEF=Mus musculus insulin-like growth factor binding protein, acid labile subunit (Igfals), mRNA. /PROD=insulin-like growth factor binding protein, acidlabile subunit /FL=gb:NM_008340.1
1422905_s_at	864	P	0.02393	2.7	6.5	I	0.00044	0.00044	gb:NM_018881.1 /DB_XREF=gi:9256538 /GEN=Fmo2 /FEA=FLmRNA /CNT=43 /TID=Mm.10929.1 /TIER=FL+Stack /STK=8 /UG=Mm.10929 /LL=55990 /DEF=Mus musculus flavin containing monooxygenase 2 (Fmo2), mRNA. /PROD=flavin-containing monooxygenase 2 /FL=gb:NM_018881.1 gb:AF184981.1
1423166_at	6008.3	P	0.00073	2.7	6.5	I	2e-05	2e-05	gb:AK004192.1 /DB_XREF=gi:12835286 /GEN=Cd36 /FEA=FLmRNA /CNT=240 /TID=Mm.18628.1 /TIER=Stack /STK=35 /UG=Mm.18628 /LL=12491 /UG_TITLE=CD36 antigen /DEF=Mus musculus 18 days embryo whole body cDNA, RIKEN full-length enriched library, clone:1110046N03:CD36 antigen, full insert sequence. /FL=gb:NM_007643.1 gb:L23108.1
1423439_at	809.9	P	0.00024	2.7	6.5	I	7e-05	7e-05	gb:AW106963 /DB_XREF=gi:6077763 /DB_XREF=um34h07.x1 /CLONE=IMAGE:2236477 /FEA=FLmRNA /CNT=259 /TID=Mm.42246.1 /TIER=Stack /STK=25 /UG=Mm.42246 /LL=18534 /UG_GENE=Pck1 /UG_TITLE=phosphoenolpyruvate carboxykinase 1, cytosolic /FL=gb:NM_011044.1
1423488_at	3393.2	P	0.00024	2.7	6.5	I	2e-05	2e-05	gb:AK011418.1 /DB_XREF=gi:12847528 /FEA=FLmRNA /CNT=142 /TID=Mm.38791.1 /TIER=Stack /STK=15 /UG=Mm.38791 /LL=67468 /UG_GENE=Mmd /UG_TITLE=monocyte to macrophage differentiation-associated /DEF=Mus musculus 10 days embryo whole body cDNA, RIKEN full-length enriched library, clone:2610016F14:homolog to MONOCYTE TO MACROPHAGE DIFFERENTIATION PROTEIN, full insert sequence. /FL=gb:NM_026178.1 gb:BC021…
1423626_at	1184.4	P	0.00024	2.7	6.5	I	2e-05	2e-05	gb:BB150886 /DB_XREF=gi:16267904 /DB_XREF=BB150886 /CLONE=A030009P04 /FEA=FLmRNA /CNT=76 /TID=Mm.25326.3 /TIER=Stack /STK=8 /UG=Mm.25326 /LL=13518 /UG_GENE=Dst /UG_TITLE=dystonin /FL=gb:AF396878.1 gb:NM_133833.1
1426259_at	2863.5	P	0.00024	2.7	6.5	I	2e-05	2e-05	gb:BC027089.1 /DB_XREF=gi:20072559 /FEA=FLmRNA /CNT=60 /TID=Mm.29566.1 /TIER=FL+Stack /STK=19 /UG=Mm.29566 /DEF=Mus musculus, hypothetical protein FLJ12899, clone MGC:38616 IMAGE:5355443, mRNA, complete cds. /PROD=hypothetical protein FLJ12899 /FL=gb:BC027089.1
1426388_s_at	736.4	A	0.06763	2.7	6.5	I	0.00031	0.00031	gb:BG065052 /DB_XREF=gi:12547615 /DB_XREF=H3026G12-3 /CLONE=H3026G12 /FEA=FLmRNA /CNT=114 /TID=Mm.3860.3 /TIER=Stack /STK=37 /UG=Mm.3860 /LL=20187 /UG_GENE=Ryk /UG_TITLE=receptor-like tyrosine kinase /FL=gb:L21707.1
1426516_a_at	1029.3	P	0.00195	2.7	6.5	I	2e-05	2e-05	gb:AK014526.1 /DB_XREF=gi:12852438 /GEN=Lpin1 /FEA=FLmRNA /CNT=89 /TID=Mm.28548.2 /TIER=Stack /STK=47 /UG=Mm.28548 /LL=14245 /UG_TITLE=lipin 1 /DEF=Mus musculus 0 day neonate skin cDNA, RIKEN full-length enriched library, clone:4631420P06:lipin 1, full insert sequence. /FL=gb:AF412811.1
1427228_at	2148.3	P	0.00024	2.7	6.5	I	3e-05	3e-05	gb:AF205078.1 /DB_XREF=gi:9828172 /FEA=mRNA /CNT=116 /TID=Mm.29933.1 /TIER=Stack /STK=76 /UG=Mm.29933 /LL=72333 /UG_GENE=2410003B16Rik /DEF=Mus musculus strain Swiss WebsterNIH actin-associated protein palladin mRNA, partial cds. /PROD=actin-associated protein palladin
1427347_s_at	4536.3	P	0.00073	2.7	6.5	I	2e-05	2e-05	gb:BC003475.1 /DB_XREF=gi:13097482 /FEA=mRNA /CNT=16 /TID=Mm.200858.1 /TIER=ConsEnd /STK=6 /UG=Mm.200858 /LL=73710 /UG_GENE=2410129E14Rik /DEF=Mus musculus, Similar to tubulin, beta polypeptide, clone IMAGE:2650284, mRNA, partial cds. /PROD=Similar to tubulin, beta polypeptide
1428781_at	246.6	P	0.01416	2.7	6.5	I	3e-05	3e-05	gb:BI452905 /DB_XREF=gi:15243561 /DB_XREF=603170247F1 /CLONE=IMAGE:5249867 /FEA=mRNA /CNT=47 /TID=Mm.30138.1 /TIER=Stack /STK=21 /UG=Mm.30138 /LL=73712 /UG_GENE=1110014F24Rik /UG_TITLE=RIKEN cDNA 1110014F24 gene
1433662_s_at	4532	P	0.00073	2.7	6.5	I	2e-05	2e-05	gb:C81601 /DB_XREF=gi:2521931 /DB_XREF=C81601 /CLONE=J0102A12 /FEA=EST /CNT=172 /TID=Mm.206505.1 /TIER=Stack /STK=29 /UG=Mm.206505 /LL=52894 /UG_GENE=D11Bwg1104e /UG_TITLE=DNA segment, Chr 11, Brigham & Womens Genetics 1104 expressed
1434976_x_at	3672.2	P	0.00024	2.7	6.5	I	0.00017	0.00017	gb:AV216412 /DB_XREF=gi:6157257 /DB_XREF=AV216412 /CLONE=2410160M04 /FEA=EST /CNT=24 /TID=Mm.6700.2 /TIER=Stack /STK=22 /UG=Mm.6700 /LL=13685 /UG_GENE=Eif4ebp1 /UG_TITLE=eukaryotic translation initiation factor 4E binding protein 1
1435386_at	2181.8	P	0.00024	2.7	6.5	I	2e-05	2e-05	gb:BB667216 /DB_XREF=gi:16398665 /DB_XREF=BB667216 /CLONE=6820430P06 /FEA=EST /CNT=28 /TID=Mm.22339.1 /TIER=Stack /STK=17 /UG=Mm.22339 /LL=101126 /UG_GENE=AI551257 /UG_TITLE=expressed sequence AI551257
1436297_a_at	4797.8	P	0.00024	2.7	6.5	I	2e-05	2e-05	gb:AW212189 /DB_XREF=gi:6518208 /DB_XREF=uo83f05.x1 /CLONE=IMAGE:2649153 /FEA=EST /CNT=10 /TID=Mm.41665.2 /TIER=Stack /STK=10 /UG=Mm.41665 /LL=66168 /UG_GENE=1110025J15Rik /UG_TITLE=RIKEN cDNA 1110025J15 gene
1437670_x_at	10394.7	P	0.00024	2.7	6.5	I	2e-05	2e-05	gb:BB113673 /DB_XREF=gi:8766241 /DB_XREF=BB113673 /CLONE=9530042B22 /FEA=EST /CNT=17 /TID=Mm.30246.4 /TIER=Stack /STK=15 /UG=Mm.30246 /LL=12476 /UG_GENE=Cd151 /UG_TITLE=CD151 antigen
1438312_s_at	6624	P	0.00024	2.7	6.5	I	2e-05	2e-05	gb:BB324823 /DB_XREF=gi:9033137 /DB_XREF=BB324823 /CLONE=B430111O16 /FEA=EST /CNT=12 /TID=Mm.182396.3 /TIER=Stack /STK=11 /UG=Mm.182396 /LL=78891 /UG_GENE=Ntkl /UG_TITLE=N-terminal kinase-like
1448249_at	1858.1	P	0.00415	2.7	6.5	I	7e-05	7e-05	gb:BC019391.1 /DB_XREF=gi:18043605 /FEA=FLmRNA /CNT=232 /TID=Mm.10669.1 /TIER=FL+Stack /STK=113 /UG=Mm.10669 /LL=14555 /UG_GENE=Gdc1 /DEF=Mus musculus, glycerol phosphate dehydrogenase 1, cytoplasmic adult, clone MGC:25620 IMAGE:4194849, mRNA, complete cds. /PROD=glycerol phosphate dehydrogenase 1, cytoplasmicadult /FL=gb:BC019391.1 gb:NM_010271.1 gb:J02655.1
1448842_at	2284	P	0.00024	2.7	6.5	I	2e-05	2e-05	gb:NM_033037.1 /DB_XREF=gi:14719433 /GEN=Cdo1 /FEA=FLmRNA /CNT=310 /TID=Mm.29996.1 /TIER=FL+Stack /STK=36 /UG=Mm.29996 /LL=12583 /DEF=Mus musculus cysteine dioxygenase 1, cytosolic (Cdo1), mRNA. /PROD=cysteine dioxygenase 1, cytosolic /FL=gb:NM_033037.1 gb:BC013638.1
1449860_at	158	P	0.00122	2.7	6.5	I	2e-05	2e-05	gb:NM_080846.1 /DB_XREF=gi:18252785 /GEN=2310056K19Rik /FEA=FLmRNA /CNT=10 /TID=Mm.44408.1 /TIER=FL /STK=5 /UG=Mm.44408 /LL=75689 /DEF=Mus musculus RIKEN cDNA 2310056K19 gene (2310056K19Rik), mRNA. /PROD=RIKEN cDNA 2310056K19 /FL=gb:BC005568.1 gb:NM_080846.1
1450062_a_at	876.6	P	0.00073	2.7	6.5	I	2e-05	2e-05	gb:NM_019791.1 /DB_XREF=gi:9789934 /GEN=Maged1 /FEA=FLmRNA /CNT=83 /TID=Mm.27578.1 /TIER=FL /STK=2 /UG=Mm.27578 /LL=94275 /DEF=Mus musculus melanoma antigen, family D, 1 (Maged1), mRNA. /PROD=melanoma antigen, family D, 1 /FL=gb:AB029448.1 gb:NM_019791.1 gb:AF319975.1
1450118_a_at	198.3	P	0.00073	2.7	6.5	I	0.00062	0.00062	gb:NM_011620.1 /DB_XREF=gi:6755844 /GEN=Tnnt3 /FEA=FLmRNA /CNT=14 /TID=Mm.14546.1 /TIER=FL /STK=2 /UG=Mm.14546 /LL=21957 /DEF=Mus musculus troponin T3, skeletal, fast (Tnnt3), mRNA. /PROD=troponin T3, skeletal, fast /FL=gb:L49018.1 gb:L48991.1 gb:L48990.1 gb:L48989.1 gb:L48988.1 gb:U77779.1 gb:NM_011620.1
1452145_at	1790.1	P	0.00122	2.7	6.5	I	2e-05	2e-05	gb:BC027358.1 /DB_XREF=gi:20071793 /FEA=mRNA /CNT=179 /TID=Mm.22183.1 /TIER=Stack /STK=111 /UG=Mm.22183 /LL=100198 /UG_GENE=AI785303 /DEF=Mus musculus, Similar to hexose-6-phosphate dehydrogenase (glucose 1-dehydrogenase), clone IMAGE:4952442, mRNA, partial cds. /PROD=Similar to hexose-6-phosphate dehydrogenase(glucose 1-dehydrogenase)
1453321_at	353.2	P	0.00024	2.7	6.5	I	2e-05	2e-05	gb:AK003938.1 /DB_XREF=gi:12834903 /FEA=mRNA /CNT=21 /TID=Mm.6671.1 /TIER=ConsEnd /STK=6 /UG=Mm.6671 /LL=68655 /UG_GENE=1110027O12Rik /UG_TITLE=RIKEN cDNA 1110027O12 gene /DEF=Mus musculus 18 days embryo whole body cDNA, RIKEN full-length enriched library, clone:1110027O12:unclassifiable transcript, full insert sequence.
1455626_at	630.1	P	0.00024	2.7	6.5	I	2e-05	2e-05	gb:AA987181 /DB_XREF=gi:3167944 /DB_XREF=uc81c08.x1 /CLONE=IMAGE:1432046 /FEA=EST /CNT=12 /TID=Mm.4694.2 /TIER=Stack /STK=10 /UG=Mm.4694 /LL=15405 /UG_GENE=Hoxa9 /UG_TITLE=homeo box A9
1456085_x_at	8934.3	P	0.00024	2.7	6.5	I	2e-05	2e-05	gb:AV169215 /DB_XREF=gi:5375652 /DB_XREF=AV169215 /CLONE=3110082K13 /FEA=EST /CNT=17 /TID=Mm.221168.2 /TIER=Stack /STK=17 /UG=Mm.221168 /UG_TITLE=Mus musculus Y-box binding protein (oxyR) mRNA, partial cds
1456341_a_at	12114.2	P	0.00024	2.7	6.5	I	2e-05	2e-05	gb:AV354744 /DB_XREF=gi:6395801 /DB_XREF=AV354744 /CLONE=7330401E16 /FEA=EST /CNT=14 /TID=Mm.19788.5 /TIER=Stack /STK=11 /UG=Mm.19788 /LL=16601 /UG_GENE=Klf9 /UG_TITLE=Kruppel-like factor 9
1456746_a_at	706.8	P	0.00024	2.7	6.5	I	2e-05	2e-05	gb:BB334959 /DB_XREF=gi:9043722 /DB_XREF=BB334959 /CLONE=B830029F17 /FEA=EST /CNT=8 /TID=Mm.20838.2 /TIER=Stack /STK=8 /UG=Mm.20838 /LL=171486 /UG_GENE=Mic2l1 /UG_TITLE=MIC2 (monoclonal Imperial Cancer Research Fund 2)-like 1
1417220_at	1169.3	P	0.00073	2.6	6.06	I	2e-05	2e-05	gb:NM_010176.1 /DB_XREF=gi:6753813 /GEN=Fah /FEA=FLmRNA /CNT=169 /TID=Mm.3798.1 /TIER=FL+Stack /STK=52 /UG=Mm.3798 /LL=14085 /DEF=Mus musculus fumarylacetoacetate hydrolase (Fah), mRNA. /PROD=fumarylacetoacetate hydrolase /FL=gb:M84145.1 gb:BC010767.1 gb:NM_010176.1
1417561_at	159.2	A	0.19458	2.6	6.06	I	0.00049	0.00049	gb:NM_007469.1 /DB_XREF=gi:6680703 /GEN=Apoc1 /FEA=FLmRNA /CNT=74 /TID=Mm.182440.1 /TIER=FL+Stack /STK=41 /UG=Mm.182440 /LL=11812 /DEF=Mus musculus apolipoprotein CI (Apoc1), mRNA. /PROD=apolipoprotein CI /FL=gb:NM_007469.1 gb:BC019398.1
1417741_at	1243	P	0.00073	2.6	6.06	I	2e-05	2e-05	gb:NM_133198.1 /DB_XREF=gi:18875341 /GEN=Pygl /FEA=FLmRNA /CNT=76 /TID=Mm.30047.1 /TIER=FL+Stack /STK=37 /UG=Mm.30047 /LL=110095 /DEF=Mus musculus liver glycogen phosphorylase (Pygl), mRNA. /PROD=liver glycogen phosphorylase /FL=gb:AF288783.1 gb:BC013636.1 gb:NM_133198.1
1419075_s_at	125.5	P	0.00024	2.6	6.06	I	0.00035	0.00035	gb:NM_011314.1 /DB_XREF=gi:6755393 /GEN=Saa2 /FEA=FLmRNA /CNT=20 /TID=Mm.200941.1 /TIER=FL+Stack /STK=14 /UG=Mm.200941 /LL=20209 /DEF=Mus musculus serum amyloid A 2 (Saa2), mRNA. /PROD=serum amyloid A 2 /FL=gb:NM_011314.1 gb:U60438.1 gb:U60437.1 gb:BC024606.1 gb:M11130.1 gb:L22190.1
1419435_at	857.4	P	0.00195	2.6	6.06	I	2e-05	2e-05	gb:NM_009676.1 /DB_XREF=gi:6753067 /GEN=Aox1 /FEA=FLmRNA /CNT=15 /TID=Mm.26787.1 /TIER=FL+Stack /STK=10 /UG=Mm.26787 /LL=11761 /DEF=Mus musculus aldehyde oxidase 1 (Aox1), mRNA. /PROD=aldehyde oxidase 1 /FL=gb:AF076216.1 gb:AB017482.1 gb:BC026132.1 gb:NM_009676.1
1422510_at	871.6	P	0.00586	2.6	6.06	I	3e-05	3e-05	gb:NM_133710.1 /DB_XREF=gi:19526887 /GEN=2810418J22Rik /FEA=FLmRNA /CNT=142 /TID=Mm.28747.1 /TIER=FL+Stack /STK=61 /UG=Mm.28747 /LL=69274 /DEF=Mus musculus RIKEN cDNA 2810418J22 gene (2810418J22Rik), mRNA. /PROD=RIKEN cDNA 2810418J22 /FL=gb:NM_133710.1
1423266_at	2285.9	P	0.00024	2.6	6.06	I	2e-05	2e-05	gb:AI836168 /DB_XREF=gi:5470381 /DB_XREF=UI-M-AQ0-aai-h-10-0-UI.s2 /CLONE=UI-M-AQ0-aai-h-10-0-UI /FEA=FLmRNA /CNT=48 /TID=Mm.41868.1 /TIER=Stack /STK=20 /UG=Mm.41868 /LL=66469 /UG_GENE=2810405K02Rik /UG_TITLE=RIKEN cDNA 2810405K02 gene /FL=gb:NM_025582.1
1423437_at	337.3	P	0.00024	2.6	6.06	I	2e-05	2e-05	gb:AI172943 /DB_XREF=gi:3720523 /DB_XREF=ud62f01.x1 /CLONE=IMAGE:1450489 /FEA=FLmRNA /CNT=121 /TID=Mm.14719.1 /TIER=ConsEnd /STK=2 /UG=Mm.14719 /LL=14859 /UG_GENE=Gsta3 /UG_TITLE=glutathione S-transferase, alpha 3 /FL=gb:BC009805.1 gb:NM_010356.1 gb:M73483.1
1423677_at	2313	P	0.00122	2.6	6.06	I	0.00019	0.00019	gb:AF279263.1 /DB_XREF=gi:8778201 /FEA=FLmRNA /CNT=261 /TID=Mm.20943.1 /TIER=FL+Stack /STK=167 /UG=Mm.20943 /LL=27055 /UG_GENE=Fkbp9 /DEF=Mus musculus FKBP65RS mRNA, complete cds. /PROD=FKBP65RS /FL=gb:AF279263.1 gb:BC026133.1 gb:AF090334.1
1424376_at	676.7	P	0.00024	2.6	6.06	I	2e-05	2e-05	gb:BC016250.1 /DB_XREF=gi:16740755 /FEA=FLmRNA /CNT=114 /TID=Mm.30075.1 /TIER=FL+Stack /STK=35 /UG=Mm.30075 /LL=69811 /UG_GENE=1810058K22Rik /DEF=Mus musculus, RIKEN cDNA 1810058K22 gene, clone MGC:28884 IMAGE:4910994, mRNA, complete cds. /PROD=RIKEN cDNA 1810058K22 gene /FL=gb:BC016250.1
1425270_at	250.2	P	0.00024	2.6	6.06	I	0.00035	0.00035	gb:D17577.1 /DB_XREF=gi:407338 /FEA=FLmRNA /CNT=24 /TID=Mm.42027.2 /TIER=FL /STK=3 /UG=Mm.42027 /LL=16561 /UG_GENE=Kif1b /DEF=Mouse mRNA for kinesin-like protein (Kif1b), complete cds. /PROD=Kif1b /FL=gb:D17577.1
1425321_a_at	190.9	P	0.00195	2.6	6.06	I	0.00015	0.00015	gb:AB059644.1 /DB_XREF=gi:14289186 /FEA=FLmRNA /CNT=3 /TID=Mm.89607.3 /TIER=FL /STK=3 /UG=Mm.89607 /LL=94040 /UG_GENE=Clmn /DEF=Mus musculus calmin isoform d mRNA for calmin beta, complete cds. /PROD=calmin beta /FL=gb:AB059644.1
1425458_a_at	1303.5	P	0.00293	2.6	6.06	I	4e-05	4e-05	gb:AK017862.1 /DB_XREF=gi:12857332 /FEA=FLmRNA /CNT=280 /TID=Mm.24640.2 /TIER=Stack /STK=170 /UG=Mm.24640 /LL=14783 /UG_GENE=Grb10 /UG_TITLE=growth factor receptor bound protein 10 /DEF=Mus musculus 8 days embryo whole body cDNA, RIKEN full-length enriched library, clone:5730571D09:unclassifiable transcript, full insert sequence. /FL=gb:AF022072.1
1426851_a_at	1329.1	P	0.00073	2.6	6.06	I	0.00013	0.00013	gb:X96585.1 /DB_XREF=gi:1226018 /GEN=nov /FEA=mRNA /CNT=60 /TID=Mm.5167.2 /TIER=Stack /STK=49 /UG=Mm.5167 /LL=18133 /UG_TITLE=nephroblastoma overexpressed gene /DEF=M.musculus mRNA for NOV protein.
1427680_a_at	911.5	P	0.00024	2.6	6.06	I	2e-05	2e-05	gb:Y07687.1 /DB_XREF=gi:1524160 /GEN=NfiB /FEA=mRNA /CNT=1 /TID=Mm.4025.3 /TIER=ConsEnd /STK=0 /UG=Mm.4025 /LL=18028 /DEF=M.musculus mRNA for NfiB2-protein, splice variant (exon 9 and 10 missing). /PROD=nuclear factor i
1428143_a_at	4071	P	0.00024	2.6	6.06	I	2e-05	2e-05	gb:AK003207.1 /DB_XREF=gi:12833731 /FEA=mRNA /CNT=179 /TID=Mm.29998.1 /TIER=Stack /STK=95 /UG=Mm.29998 /LL=66853 /UG_GENE=0610039C21Rik /UG_TITLE=RIKEN cDNA 0610039C21 gene /DEF=Mus musculus 18 days embryo whole body cDNA, RIKEN full-length enriched library, clone:1110001C14:similar to HYPOTHETICAL 19.8 KDA PROTEIN (FRAGMENT), full insert sequence.
1438183_x_at	405.9	P	0.00024	2.6	6.06	I	2e-05	2e-05	gb:AV253518 /DB_XREF=gi:6240977 /DB_XREF=AV253518 /CLONE=4921501E04 /FEA=EST /CNT=12 /TID=Mm.104920.3 /TIER=Stack /STK=12 /UG=Mm.104920 /LL=20322 /UG_GENE=Sdh1 /UG_TITLE=sorbitol dehydrogenase 1
1438650_x_at	3177.9	P	0.00073	2.6	6.06	I	0.00055	0.00055	gb:AV330726 /DB_XREF=gi:6370778 /DB_XREF=AV330726 /CLONE=6330516I19 /FEA=EST /CNT=10 /TID=Mm.4504.4 /TIER=Stack /STK=10 /UG=Mm.4504 /LL=14609 /UG_GENE=Gja1 /UG_TITLE=gap junction membrane channel protein alpha 1
1438659_x_at	1213.7	P	0.00024	2.6	6.06	I	2e-05	2e-05	gb:BB458460 /DB_XREF=gi:9353953 /DB_XREF=BB458460 /CLONE=D130057E08 /FEA=EST /CNT=10 /TID=Mm.20313.2 /TIER=Stack /STK=10 /UG=Mm.20313 /LL=66098 /UG_GENE=0710001P09Rik /UG_TITLE=RIKEN cDNA 0710001P09 gene
1438945_x_at	3343.4	P	0.00073	2.6	6.06	I	3e-05	3e-05	gb:BB142324 /DB_XREF=gi:8797261 /DB_XREF=BB142324 /CLONE=9930014N10 /FEA=EST /CNT=9 /TID=Mm.4504.5 /TIER=Stack /STK=9 /UG=Mm.4504 /LL=14609 /UG_GENE=Gja1 /UG_TITLE=gap junction membrane channel protein alpha 1
1448288_at	2042.2	P	0.00024	2.6	6.06	I	2e-05	2e-05	gb:BB832504 /DB_XREF=gi:17010747 /DB_XREF=BB832504 /CLONE=G930022H03 /FEA=FLmRNA /CNT=189 /TID=Mm.4025.1 /TIER=Stack /STK=12 /UG=Mm.4025 /LL=18028 /UG_GENE=Nfib /UG_TITLE=nuclear factor IB /FL=gb:U57634.1 gb:NM_008687.1
1448499_a_at	883.4	P	0.00024	2.6	6.06	I	2e-05	2e-05	gb:NM_007940.1 /DB_XREF=gi:6679664 /GEN=Ephx2 /FEA=FLmRNA /CNT=154 /TID=Mm.15295.1 /TIER=FL+Stack /STK=66 /UG=Mm.15295 /LL=13850 /DEF=Mus musculus epoxide hydrolase 2, cytoplasmic (Ephx2), mRNA. /PROD=epoxide hydrolase 2, cytoplasmic /FL=gb:BC015087.1 gb:L05781.1 gb:NM_007940.1
1448962_at	747.8	P	0.00415	2.6	6.06	I	5e-05	5e-05	gb:BC026142.1 /DB_XREF=gi:20070690 /FEA=FLmRNA /CNT=103 /TID=Mm.3153.1 /TIER=FL+Stack /STK=29 /UG=Mm.3153 /LL=17880 /UG_GENE=Myh11 /DEF=Mus musculus, clone MGC:13920 IMAGE:3989495, mRNA, complete cds. /PROD=Unknown (protein for MGC:13920) /FL=gb:BC026142.1 gb:D85924.1 gb:D85923.1 gb:NM_013607.1
1450391_a_at	2739.7	P	0.00024	2.6	6.06	I	2e-05	2e-05	gb:NM_011844.2 /DB_XREF=gi:15638943 /GEN=Mgll /FEA=FLmRNA /CNT=67 /TID=Mm.194795.1 /TIER=FL /STK=1 /UG=Mm.194795 /LL=23945 /DEF=Mus musculus monoglyceride lipase (Mgll), mRNA. /PROD=monoglyceride lipase /FL=gb:NM_011844.2
1450625_at	803.3	P	0.00024	2.6	6.06	I	2e-05	2e-05	gb:AV229424 /DB_XREF=gi:16385646 /DB_XREF=AV229424 /CLONE=4631412C15 /FEA=FLmRNA /CNT=330 /TID=Mm.10299.1 /TIER=Stack /STK=18 /UG=Mm.10299 /LL=12832 /UG_GENE=Col5a2 /UG_TITLE=procollagen, type V, alpha 2 /FL=gb:NM_007737.1 gb:L02918.1
1452418_at	3301.6	P	0.00024	2.6	6.06	I	0.00019	0.00019	gb:BF719154 /DB_XREF=gi:12020156 /DB_XREF=mab33d12.x1 /CLONE=IMAGE:3972143 /FEA=mRNA /CNT=10 /TID=Mm.171545.1 /TIER=ConsEnd /STK=1 /UG=Mm.171545 /UG_TITLE=Mus musculus, clone IMAGE:3590081, mRNA, partial cds
1460214_at	708.3	P	0.00073	2.6	6.06	I	0.00011	0.00011	gb:NM_008791.1 /DB_XREF=gi:6679226 /GEN=Pcp4 /FEA=FLmRNA /CNT=43 /TID=Mm.5023.1 /TIER=FL+Stack /STK=38 /UG=Mm.5023 /LL=18546 /DEF=Mus musculus Purkinje cell protein 4 (Pcp4), mRNA. /PROD=Purkinje cell protein 4 /FL=gb:NM_008791.1
1415800_at	1590.3	P	0.00024	2.5	5.66	I	2e-05	2e-05	gb:BC006894.1 /DB_XREF=gi:13905195 /FEA=FLmRNA /CNT=381 /TID=Mm.4504.1 /TIER=FL+Stack /STK=260 /UG=Mm.4504 /LL=14609 /UG_GENE=Gja1 /DEF=Mus musculus, gap junction membrane channel protein alpha 1, clone MGC:11552 IMAGE:3599347, mRNA, complete cds. /PROD=gap junction membrane channel protein alpha 1 /FL=gb:M63801.1 gb:NM_010288.1 gb:BC006894.1
1416136_at	1026	P	0.00195	2.5	5.66	I	0.0001	0.0001	gb:NM_008610.1 /DB_XREF=gi:6678901 /GEN=Mmp2 /FEA=FLmRNA /CNT=233 /TID=Mm.29564.1 /TIER=FL+Stack /STK=122 /UG=Mm.29564 /LL=17390 /DEF=Mus musculus matrix metalloproteinase 2 (Mmp2), mRNA. /PROD=matrix metalloproteinase 2 /FL=gb:M84324.1 gb:NM_008610.1
1416713_at	1526	P	0.01416	2.5	5.66	I	5e-05	5e-05	gb:NM_026481.1 /DB_XREF=gi:13385967 /GEN=2700055K07Rik /FEA=FLmRNA /CNT=115 /TID=Mm.29358.1 /TIER=FL+Stack /STK=72 /UG=Mm.29358 /LL=67971 /DEF=Mus musculus RIKEN cDNA 2700055K07 gene (2700055K07Rik), mRNA. /PROD=RIKEN cDNA 2700055K07 /FL=gb:NM_026481.1 gb:BC010788.1
1417013_at	891	P	0.00024	2.5	5.66	I	2e-05	2e-05	gb:NM_030704.1 /DB_XREF=gi:13507645 /GEN=Cryac /FEA=FLmRNA /CNT=159 /TID=Mm.21549.1 /TIER=FL+Stack /STK=60 /UG=Mm.21549 /LL=80888 /DEF=Mus musculus crystallin, alpha C (Cryac), mRNA. /PROD=heat shock protein 20-like protein /FL=gb:BC011219.1 gb:NM_030704.1 gb:AF250139.1 gb:AF273453.1
1417251_at	780.5	P	0.00195	2.5	5.66	I	0.00019	0.00019	gb:NM_023245.2 /DB_XREF=gi:18858214 /GEN=Palmd /FEA=FLmRNA /CNT=94 /TID=Mm.155617.1 /TIER=FL+Stack /STK=51 /UG=Mm.155617 /LL=114301 /DEF=Mus musculus palmdelphin (Palmd), mRNA. /PROD=palmdelphin /FL=gb:NM_023245.2 gb:BC010193.1 gb:AF263246.1
1417677_at	757.7	P	0.02393	2.5	5.66	I	2e-05	2e-05	gb:NM_010098.1 /DB_XREF=gi:6753709 /GEN=Opn3 /FEA=FLmRNA /CNT=44 /TID=Mm.32744.1 /TIER=FL+Stack /STK=39 /UG=Mm.32744 /LL=13603 /DEF=Mus musculus opsin (encephalopsin) (Opn3), mRNA. /PROD=encephalopsin /FL=gb:NM_010098.1 gb:AF140241.1
1418295_s_at	2110.5	P	0.00073	2.5	5.66	I	2e-05	2e-05	gb:BC003717.1 /DB_XREF=gi:13277613 /FEA=FLmRNA /CNT=58 /TID=Mm.22633.1 /TIER=FL+Stack /STK=26 /UG=Mm.22633 /LL=13350 /UG_GENE=Dgat1 /DEF=Mus musculus, diacylglycerol acyltransferase, clone MGC:5740 IMAGE:3486724, mRNA, complete cds. /PROD=diacylglycerol acyltransferase /FL=gb:AF078752.1 gb:BC003717.1 gb:NM_010046.1
1418450_at	794.3	P	0.00024	2.5	5.66	I	2e-05	2e-05	gb:NM_012043.1 /DB_XREF=gi:6754373 /GEN=Islr /FEA=FLmRNA /CNT=72 /TID=Mm.38426.1 /TIER=FL+Stack /STK=23 /UG=Mm.38426 /LL=26968 /DEF=Mus musculus immunoglobulin superfamily containing leucine-rich repeat (Islr), mRNA. /PROD=immunoglobulin superfamily containingleucine-rich repeat /FL=gb:BC006602.1 gb:NM_012043.1 gb:AB024538.1
1418509_at	1110.6	P	0.00073	2.5	5.66	I	2e-05	2e-05	gb:BC010758.1 /DB_XREF=gi:14789661 /FEA=FLmRNA /CNT=99 /TID=Mm.21454.1 /TIER=FL+Stack /STK=22 /UG=Mm.21454 /LL=12409 /UG_GENE=Cbr2 /DEF=Mus musculus, Similar to carbonyl reductase 2, clone MGC:18465 IMAGE:4219349, mRNA, complete cds. /PROD=Similar to carbonyl reductase 2 /FL=gb:NM_007621.1 gb:BC010758.1
1418932_at	67	P	0.04614	2.5	5.66	I	0.00062	0.00062	gb:AY061760.1 /DB_XREF=gi:16923256 /FEA=FLmRNA /CNT=27 /TID=Mm.136604.1 /TIER=FL+Stack /STK=16 /UG=Mm.136604 /LL=18030 /UG_GENE=Nfil3 /DEF=Mus musculus embryo implantation related NFIL3E4BP4-like transcription factor mRNA, complete cds. /PROD=embryo implantation related NFIL3E4BP4-liketranscription factor /FL=gb:AY061760.1 gb:NM_017373.1
1419417_at	170	P	0.01074	2.5	5.66	I	6e-05	6e-05	gb:NM_009506.1 /DB_XREF=gi:6678564 /GEN=Vegfc /FEA=FLmRNA /CNT=23 /TID=Mm.1402.1 /TIER=FL+Stack /STK=10 /UG=Mm.1402 /LL=22341 /DEF=Mus musculus vascular endothelial growth factor C (Vegfc), mRNA. /PROD=vascular endothelial growth factor C /FL=gb:U58112.1 gb:NM_009506.1 gb:U73620.1
1419499_at	7405.6	P	0.00024	2.5	5.66	I	2e-05	2e-05	gb:NM_008149.1 /DB_XREF=gi:6680056 /GEN=Gpam /FEA=FLmRNA /CNT=39 /TID=Mm.87773.1 /TIER=FL+Stack /STK=9 /UG=Mm.87773 /LL=14732 /DEF=Mus musculus glycerol-3-phosphate acyltransferase, mitochondrial (Gpam), mRNA. /PROD=glycerol-3-phosphate acyltransferase,mitochondrial /FL=gb:NM_008149.1 gb:M77003.1
1419671_a_at	220.6	A	0.30371	2.5	5.66	I	0.00031	0.00031	gb:NM_134159.1 /DB_XREF=gi:19527393 /GEN=Il17rl /FEA=FLmRNA /CNT=35 /TID=Mm.32991.1 /TIER=FL /STK=7 /UG=Mm.32991 /LL=171095 /DEF=Mus musculus interleukin 17 receptor-like (Il17rl), mRNA. /PROD=interleukin 17 receptor-like /FL=gb:NM_134159.1 gb:BC004759.1
1419706_a_at	1528.6	P	0.00122	2.5	5.66	I	2e-05	2e-05	gb:NM_031185.1 /DB_XREF=gi:13626039 /GEN=Akap12 /FEA=FLmRNA /CNT=18 /TID=Mm.27481.1 /TIER=FL /STK=7 /UG=Mm.27481 /LL=83397 /DEF=Mus musculus A kinase (PRKA) anchor protein (gravin) 12 (Akap12), mRNA. /PROD=A kinase (PRKA) anchor protein (gravin) 12 /FL=gb:AB020886.1 gb:NM_031185.1 gb:AF326228.1
1419748_at	328.4	P	0.01416	2.5	5.66	I	2e-05	2e-05	gb:NM_011994.1 /DB_XREF=gi:6752941 /GEN=Abcd2 /FEA=FLmRNA /CNT=24 /TID=Mm.4817.1 /TIER=FL /STK=6 /UG=Mm.4817 /LL=26874 /DEF=Mus musculus ATP-binding cassette, sub-family D (ALD), member 2 (Abcd2), mRNA. /PROD=ATP-binding cassette, sub-family D, member 2 /FL=gb:NM_011994.1 gb:BC019187.1
1422470_at	4170.7	P	0.00024	2.5	5.66	I	3e-05	3e-05	gb:NM_009760.1 /DB_XREF=gi:6753197 /GEN=Bnip3 /FEA=FLmRNA /CNT=197 /TID=Mm.2159.1 /TIER=FL+Stack /STK=80 /UG=Mm.2159 /LL=12176 /DEF=Mus musculus BCL2adenovirus E1B 19 kDa-interacting protein 1, NIP3 (Bnip3), mRNA. /PROD=BCL2adenovirus E1B 19 kDa-interacting protein1, NIP3 /FL=gb:AF041054.1 gb:NM_009760.1
1424155_at	393.6	P	0.00024	2.5	5.66	I	2e-05	2e-05	gb:BC002148.1 /DB_XREF=gi:12805356 /FEA=FLmRNA /CNT=59 /TID=Mm.582.2 /TIER=FL+Stack /STK=49 /UG=Mm.582 /LL=11770 /UG_GENE=Fabp4 /DEF=Mus musculus, clone MGC:7265 IMAGE:3484864, mRNA, complete cds. /PROD=Unknown (protein for MGC:7265) /FL=gb:BC002148.1
1424783_a_at	3239.9	P	0.00195	2.5	5.66	I	2e-05	2e-05	gb:BC019434.1 /DB_XREF=gi:18043822 /FEA=FLmRNA /CNT=66 /TID=Mm.42472.1 /TIER=FL+Stack /STK=16 /UG=Mm.42472 /LL=22236 /UG_GENE=Ugt1a1 /DEF=Mus musculus, UDP-glucuronosyltransferase 1 family, member 1, clone MGC:30240 IMAGE:5126634, mRNA, complete cds. /PROD=UDP-glucuronosyltransferase 1 family, member 1 /FL=gb:BC019434.1 gb:L27122.1
1425039_at	207.8	P	0.00122	2.5	5.66	I	8e-05	8e-05	gb:BC020152.1 /DB_XREF=gi:18044899 /FEA=FLmRNA /CNT=15 /TID=Mm.33169.1 /TIER=FL+Stack /STK=8 /UG=Mm.33169 /DEF=Mus musculus, Similar to integrin, beta-like 1 (with EGF-like repeat domains), clone MGC:28057 IMAGE:3708340, mRNA, complete cds. /PROD=Similar to integrin, beta-like 1 (with EGF-likerepeat domains) /FL=gb:BC020152.1
1425505_at	1464.4	P	0.00024	2.5	5.66	I	2e-05	2e-05	gb:AI746549 /DB_XREF=gi:5124813 /DB_XREF=ul08d10.x1 /CLONE=IMAGE:2076211 /FEA=FLmRNA /CNT=74 /TID=Mm.27680.1 /TIER=Stack /STK=28 /UG=Mm.27680 /UG_TITLE=Mus musculus telokin mRNA, complete cds /FL=gb:AF314149.1
1425506_at	4693.1	P	0.00024	2.5	5.66	I	2e-05	2e-05	gb:BF451748 /DB_XREF=gi:11517917 /DB_XREF=uz78g06.y1 /CLONE=IMAGE:3675226 /FEA=FLmRNA /CNT=74 /TID=Mm.27680.1 /TIER=ConsEnd /STK=0 /UG=Mm.27680 /UG_TITLE=Mus musculus telokin mRNA, complete cds /FL=gb:AF314149.1
1425627_x_at	672.4	P	0.00806	2.5	5.66	I	0.0001	0.0001	gb:J03952.1 /DB_XREF=gi:193687 /FEA=FLmRNA /CNT=11 /TID=Mm.2011.2 /TIER=FL /STK=1 /UG=Mm.2011 /LL=14862 /UG_GENE=Gstm1 /UG_TITLE=glutathione S-transferase, mu 1 /DEF=Mouse, glutathione transferase GT8.7 mRNA, complete cds. /FL=gb:J03952.1
1427371_at	1202.3	P	0.00024	2.5	5.66	I	2e-05	2e-05	gb:BC026496.1 /DB_XREF=gi:20071479 /FEA=mRNA /CNT=16 /TID=Mm.138955.1 /TIER=ConsEnd /STK=4 /UG=Mm.138955 /DEF=Mus musculus, clone IMAGE:4505946, mRNA, partial cds. /PROD=Unknown (protein for IMAGE:4505946)
1434479_at	691.4	P	0.00024	2.5	5.66	I	2e-05	2e-05	gb:AV246911 /DB_XREF=gi:16387161 /DB_XREF=AV246911 /CLONE=4832419L24 /FEA=EST /CNT=61 /TID=Mm.7049.1 /TIER=Stack /STK=31 /UG=Mm.7049 /LL=98940 /UG_GENE=AI413331 /UG_TITLE=expressed sequence AI413331
1434499_a_at	1160.6	P	0.00024	2.5	5.66	I	2e-05	2e-05	gb:AV219418 /DB_XREF=gi:6168595 /DB_XREF=AV219418 /CLONE=3010090D11 /FEA=EST /CNT=33 /TID=Mm.9745.2 /TIER=Stack /STK=31 /UG=Mm.9745 /LL=16832 /UG_GENE=Ldh2 /UG_TITLE=lactate dehydrogenase 2, B chain
1435463_s_at	565.2	P	0.01074	2.5	5.66	I	2e-05	2e-05	gb:C76327 /DB_XREF=gi:2516657 /DB_XREF=C76327 /CLONE=J0008G09 /FEA=EST /CNT=43 /TID=Mm.6493.1 /TIER=Stack /STK=16 /UG=Mm.6493 /LL=52096 /UG_GENE=D11Ertd9e /UG_TITLE=DNA segment, Chr 11, ERATO Doi 9, expressed
1436363_a_at	3213.9	P	0.00024	2.5	5.66	I	2e-05	2e-05	gb:AW049660 /DB_XREF=gi:5910189 /DB_XREF=UI-M-BH1-and-h-09-0-UI.s1 /CLONE=UI-M-BH1-and-h-09-0-UI /FEA=EST /CNT=14 /TID=Mm.9394.3 /TIER=Stack /STK=9 /UG=Mm.9394 /LL=18032 /UG_GENE=Nfix /UG_TITLE=nuclear factor IX
1448606_at	1398.3	P	0.00024	2.5	5.66	I	2e-05	2e-05	gb:U70622.1 /DB_XREF=gi:1655990 /GEN=vzg-1 /FEA=FLmRNA /CNT=118 /TID=Mm.4772.1 /TIER=FL+Stack /STK=13 /UG=Mm.4772 /LL=14745 /DEF=Mus musculus lysophosphatidic acid receptor (vzg-1) mRNA, complete cds. /PROD=lysophosphatidic acid receptor /FL=gb:NM_010336.1 gb:BC025425.1 gb:U70622.1
1448655_at	1221.7	P	0.00024	2.5	5.66	I	2e-05	2e-05	gb:NM_008512.1 /DB_XREF=gi:6678719 /GEN=Lrp1 /FEA=FLmRNA /CNT=182 /TID=Mm.7221.1 /TIER=FL+Stack /STK=49 /UG=Mm.7221 /LL=16971 /DEF=Mus musculus low density lipoprotein receptor-related protein 1 (Lrp1), mRNA. /PROD=low density lipoprotein receptor-related protein1 /FL=gb:AF367720.1 gb:NM_008512.1
1449632_s_at	347.2	P	0.02393	2.5	5.66	I	0.00049	0.00049	gb:AI325255 /DB_XREF=gi:4059684 /DB_XREF=ms40a11.x1 /CLONE=IMAGE:614012 /FEA=EST /CNT=1 /TID=Mm.200045.1 /TIER=ConsEnd /STK=1 /UG=Mm.200045 /LL=103691 /UG_GENE=AI325255 /UG_TITLE=expressed sequence AI325255
1450387_s_at	84.5	P	0.00806	2.5	5.66	I	0.00013	0.00013	gb:NM_009647.1 /DB_XREF=gi:6753021 /GEN=Ak4 /FEA=FLmRNA /CNT=131 /TID=Mm.42040.1 /TIER=FL+Stack /STK=70 /UG=Mm.42040 /LL=11639 /DEF=Mus musculus adenylate kinase 4 (Ak4), mRNA. /PROD=adenylate kinase 4 /FL=gb:D85036.1 gb:NM_009647.1 gb:AB020239.1
1450883_a_at	5854.6	P	0.00024	2.5	5.66	I	2e-05	2e-05	gb:BE307351 /DB_XREF=gi:9162326 /DB_XREF=601098766F1 /CLONE=IMAGE:3497416 /FEA=FLmRNA /CNT=240 /TID=Mm.18628.1 /TIER=Stack /STK=20 /UG=Mm.18628 /LL=12491 /UG_GENE=Cd36 /UG_TITLE=CD36 antigen /FL=gb:NM_007643.1 gb:L23108.1
1452244_at	511.4	P	0.00195	2.5	5.66	I	0.00077	0.00077	gb:AK018128.1 /DB_XREF=gi:12857703 /FEA=mRNA /CNT=92 /TID=Mm.63262.1 /TIER=Stack /STK=36 /UG=Mm.63262 /LL=70717 /UG_GENE=6330406I15Rik /UG_TITLE=RIKEN cDNA 6330406I15 gene /DEF=Mus musculus adult male medulla oblongata cDNA, RIKEN full-length enriched library, clone:6330406I15:unclassifiable, full insert sequence.
1456312_x_at	16306.6	P	0.00024	2.5	5.66	I	2e-05	2e-05	gb:AV224521 /DB_XREF=gi:6173899 /DB_XREF=AV224521 /CLONE=3830421D13 /FEA=EST /CNT=12 /TID=Mm.21109.4 /TIER=Stack /STK=12 /UG=Mm.21109 /LL=14851 /UG_GENE=Gsn /UG_TITLE=gelsolin
1416121_at	609	P	0.00195	2.4	5.28	I	2e-05	2e-05	gb:NM_010728.1 /DB_XREF=gi:6754567 /GEN=Lox /FEA=FLmRNA /CNT=304 /TID=Mm.172.1 /TIER=FL+Stack /STK=124 /UG=Mm.172 /LL=16948 /DEF=Mus musculus lysyl oxidase (Lox), mRNA. /PROD=lysyl oxidase /FL=gb:BC018439.1 gb:NM_010728.1 gb:M65142.1
1417533_a_at	1296.6	P	0.00122	2.4	5.28	I	2e-05	2e-05	gb:NM_010580.1 /DB_XREF=gi:6754379 /GEN=Itgb5 /FEA=FLmRNA /CNT=117 /TID=Mm.6424.1 /TIER=FL+Stack /STK=42 /UG=Mm.6424 /LL=16419 /DEF=Mus musculus integrin beta 5 (Itgb5), mRNA. /PROD=integrin beta 5 /FL=gb:NM_010580.1 gb:AF022110.1 gb:AF043257.1 gb:AF043256.1
1417645_at	112.8	P	0.04614	2.4	5.28	I	0.00024	0.00024	gb:BC021484.1 /DB_XREF=gi:18204414 /FEA=FLmRNA /CNT=118 /TID=Mm.1209.1 /TIER=FL+Stack /STK=35 /UG=Mm.1209 /LL=16651 /UG_GENE=Sspn /DEF=Mus musculus, sarcospan, clone MGC:36063 IMAGE:5344514, mRNA, complete cds. /PROD=sarcospan /FL=gb:NM_010656.1 gb:BC021484.1 gb:U02487.1
1417936_at	2229.8	P	0.00024	2.4	5.28	I	2e-05	2e-05	gb:NM_011338.1 /DB_XREF=gi:6755433 /GEN=Scya9 /FEA=FLmRNA /CNT=72 /TID=Mm.2271.1 /TIER=FL+Stack /STK=33 /UG=Mm.2271 /LL=20308 /DEF=Mus musculus small inducible cytokine A9 (Scya9), mRNA. /PROD=small inducible cytokine A9 /FL=gb:AF128195.1 gb:AF128204.1 gb:AF128203.1 gb:AF128202.1 gb:AF128201.1 gb:U15209.1 gb:NM_011338.1 gb:U19482.1 gb:AF128200.1 gb:AF128199.1 gb:U49513.1 gb:AF128198.1 gb:AF128197…
1419100_at	428.2	P	0.00024	2.4	5.28	I	2e-05	2e-05	gb:NM_009252.1 /DB_XREF=gi:6678092 /GEN=Spi2-2 /FEA=FLmRNA /CNT=61 /TID=Mm.22650.1 /TIER=FL+Stack /STK=13 /UG=Mm.22650 /LL=20716 /DEF=Mus musculus serine protease inhibitor 2-2 (Spi2-2), mRNA. /PROD=serine protease inhibitor 2-2 /FL=gb:NM_009252.1 gb:M64086.1 gb:BC013651.1
1420688_a_at	860.4	P	0.00122	2.4	5.28	I	2e-05	2e-05	gb:NM_011360.1 /DB_XREF=gi:6755485 /GEN=Sgce /FEA=FLmRNA /CNT=13 /TID=Mm.8739.1 /TIER=FL /STK=3 /UG=Mm.8739 /LL=20392 /DEF=Mus musculus sarcoglycan, epsilon (Sgce), mRNA. /PROD=sarcoglycan, epsilon /FL=gb:BC012665.1 gb:NM_011360.1 gb:AF031919.1
1422526_at	387.1	P	0.00195	2.4	5.28	I	2e-05	2e-05	gb:NM_007981.1 /DB_XREF=gi:6679738 /GEN=Facl2 /FEA=FLmRNA /CNT=147 /TID=Mm.28962.1 /TIER=FL+Stack /STK=45 /UG=Mm.28962 /LL=14081 /DEF=Mus musculus fatty acid Coenzyme A ligase, long chain 2 (Facl2), mRNA. /PROD=fatty acid Coenzyme A ligase, long chain 2 /FL=gb:NM_007981.1 gb:U15977.1
1423407_a_at	843.1	P	0.00073	2.4	5.28	I	2e-05	2e-05	gb:BF228318 /DB_XREF=gi:11136413 /DB_XREF=uz42g10.x1 /CLONE=IMAGE:3671778 /FEA=FLmRNA /CNT=180 /TID=Mm.6120.1 /TIER=Stack /STK=71 /UG=Mm.6120 /LL=14115 /UG_GENE=Fbln2 /UG_TITLE=fibulin 2 /FL=gb:NM_007992.1
1424349_a_at	8532.7	P	0.00024	2.4	5.28	I	2e-05	2e-05	gb:BC013667.1 /DB_XREF=gi:15489110 /FEA=FLmRNA /CNT=65 /TID=Mm.205957.1 /TIER=FL+Stack /STK=36 /UG=Mm.205957 /DEF=Mus musculus, Similar to KIAA0205 gene product, clone MGC:18768 IMAGE:4020003, mRNA, complete cds. /PROD=Similar to KIAA0205 gene product /FL=gb:BC013667.1
1424359_at	480.3	P	0.00806	2.4	5.28	I	2e-05	2e-05	gb:BC025120.1 /DB_XREF=gi:19263599 /FEA=FLmRNA /CNT=68 /TID=Mm.41308.1 /TIER=FL+Stack /STK=36 /UG=Mm.41308 /LL=75475 /UG_GENE=1700010G02Rik /DEF=Mus musculus, clone MGC:36824 IMAGE:4020691, mRNA, complete cds. /PROD=Unknown (protein for MGC:36824) /FL=gb:BC025120.1
1424716_at	206.6	P	0.03027	2.4	5.28	I	0.00049	0.00049	gb:BB775176 /DB_XREF=gi:16935856 /DB_XREF=BB775176 /CLONE=G430023N11 /FEA=FLmRNA /CNT=80 /TID=Mm.27506.1 /TIER=ConsEnd /STK=1 /UG=Mm.27506 /LL=67442 /UG_GENE=0610039N19Rik /UG_TITLE=RIKEN cDNA 0610039N19 gene /FL=gb:BC011203.1
1424890_at	285.8	P	0.00024	2.4	5.28	I	4e-05	4e-05	gb:U88064.1 /DB_XREF=gi:2408218 /FEA=FLmRNA /CNT=24 /TID=Mm.6110.1 /TIER=FL+Stack /STK=12 /UG=Mm.6110 /LL=12173 /UG_GENE=Bnc /DEF=Mus musculus basonuclin mRNA, complete cds. /PROD=basonuclin /FL=gb:U88064.1
1424917_a_at	78.1	P	0.01416	2.4	5.28	I	0.00017	0.00017	gb:BC025560.1 /DB_XREF=gi:19343657 /FEA=FLmRNA /CNT=93 /TID=Mm.35817.1 /TIER=FL+Stack /STK=11 /UG=Mm.35817 /DEF=Mus musculus, Similar to hypothetical protein FLJ10055, clone MGC:36416 IMAGE:5322999, mRNA, complete cds. /PROD=Similar to hypothetical protein FLJ10055 /FL=gb:BC025560.1
1427038_at	713.7	P	0.01416	2.4	5.28	I	0.00013	0.00013	gb:M13227.1 /DB_XREF=gi:193027 /FEA=mRNA /CNT=80 /TID=Mm.2899.1 /TIER=Stack /STK=22 /UG=Mm.2899 /LL=18619 /UG_GENE=Penk1 /UG_TITLE=preproenkephalin 1 /DEF=Mouse enkephalin mRNA.
1427604_a_at	449.6	P	0.00024	2.4	5.28	I	2e-05	2e-05	gb:AF011336.1 /DB_XREF=gi:2944186 /FEA=mRNA /CNT=3 /TID=Mm.10288.3 /TIER=ConsEnd /STK=0 /UG=Mm.10288 /LL=11981 /UG_GENE=Atp9a /DEF=Mus musculus putative E1-E2 ATPase mRNA, partial cds. /PROD=putative E1-E2 ATPase
1427981_a_at	1606.4	P	0.00024	2.4	5.28	I	4e-05	4e-05	gb:AY033912.1 /DB_XREF=gi:20429721 /FEA=mRNA /CNT=103 /TID=Mm.41853.1 /TIER=Stack /STK=35 /UG=Mm.41853 /DEF=Mus musculus cysteine sulfinic acid decarboxylase mRNA, complete cds. /PROD=cysteine sulfinic acid decarboxylase
1428722_at	205	P	0.01074	2.4	5.28	I	9e-05	9e-05	gb:AK009042.1 /DB_XREF=gi:12843595 /FEA=mRNA /CNT=43 /TID=Mm.20240.1 /TIER=Stack /STK=24 /UG=Mm.20240 /LL=76722 /UG_GENE=Ckmt2 /UG_TITLE=creatine kinase, mitochondrial 2 /DEF=Mus musculus adult male tongue cDNA, RIKEN full-length enriched library, clone:2300008A19:creatine kinase, mitochondrial 2, full insert sequence.
1429379_at	950.8	P	0.00024	2.4	5.28	I	2e-05	2e-05	gb:AK004726.1 /DB_XREF=gi:12836114 /FEA=mRNA /CNT=85 /TID=Mm.10817.1 /TIER=Stack /STK=27 /UG=Mm.10817 /LL=114332 /UG_GENE=Xlkd1 /UG_TITLE=extra cellular link domain-containing 1 /DEF=Mus musculus adult male lung cDNA, RIKEN full-length enriched library, clone:1200012G08:homolog to LYMPHATIC ENDOTHELIUM-SPECIFIC HYALURONAN RECEPTOR LYVE-1, full insert sequence.
1434291_a_at	478.8	P	0.00024	2.4	5.28	I	4e-05	4e-05	gb:AA709993 /DB_XREF=gi:2719911 /DB_XREF=vt36b04.r1 /CLONE=IMAGE:1165135 /FEA=EST /CNT=41 /TID=Mm.1749.3 /TIER=Stack /STK=36 /UG=Mm.1749 /LL=20365 /UG_GENE=Serf1 /UG_TITLE=small EDRK-rich factor 1
1434436_at	492.8	P	0.00024	2.4	5.28	I	2e-05	2e-05	gb:AV036158 /DB_XREF=gi:16356612 /DB_XREF=AV036158 /CLONE=1600017G11 /FEA=EST /CNT=61 /TID=Mm.2917.1 /TIER=Stack /STK=32 /UG=Mm.2917 /UG_TITLE=ESTs
1435327_at	3839.9	P	0.00024	2.4	5.28	I	2e-05	2e-05	gb:BG071867 /DB_XREF=gi:12554436 /DB_XREF=H3104A09-3 /CLONE=H3104A09 /FEA=EST /CNT=104 /TID=Mm.22242.1 /TIER=Stack /STK=13 /UG=Mm.22242 /LL=98667 /UG_GENE=AW112037 /UG_TITLE=expressed sequence AW112037
1437171_x_at	16222.3	P	0.00024	2.4	5.28	I	2e-05	2e-05	gb:AV025667 /DB_XREF=gi:4802659 /DB_XREF=AV025667 /CLONE=1200014O16 /FEA=EST /CNT=24 /TID=Mm.21109.3 /TIER=Stack /STK=24 /UG=Mm.21109 /LL=14851 /UG_GENE=Gsn /UG_TITLE=gelsolin
1437853_x_at	1683.2	P	0.00195	2.4	5.28	I	8e-05	8e-05	gb:BB074430 /DB_XREF=gi:8584428 /DB_XREF=BB074430 /CLONE=9330015G11 /FEA=EST /CNT=14 /TID=Mm.7089.5 /TIER=Stack /STK=14 /UG=Mm.7089 /LL=17984 /UG_GENE=Ndn /UG_TITLE=necdin
1438377_x_at	222.6	P	0.00024	2.4	5.28	I	9e-05	9e-05	gb:BB497312 /DB_XREF=gi:9471106 /DB_XREF=BB497312 /CLONE=D630008E06 /FEA=EST /CNT=11 /TID=Mm.27473.3 /TIER=Stack /STK=11 /UG=Mm.27473 /LL=114644 /UG_GENE=Slc13a3 /UG_TITLE=solute carrier family 13 (sodium-dependent dicarboxylate transporter), member 3
1438443_at	2639.9	P	0.00024	2.4	5.28	I	2e-05	2e-05	gb:BB751546 /DB_XREF=gi:16155782 /DB_XREF=BB751546 /CLONE=G270001E19 /FEA=EST /CNT=20 /TID=Mm.16802.1 /TIER=Stack /STK=10 /UG=Mm.16802 /LL=28072 /UG_GENE=D16Wsu73e /UG_TITLE=DNA segment, Chr 16, Wayne State University 73, expressed
1439380_x_at	2021.4	P	0.00024	2.4	5.28	I	2e-05	2e-05	gb:BB093563 /DB_XREF=gi:8676810 /DB_XREF=BB093563 /CLONE=9430042P15 /FEA=EST /CNT=8 /TID=Mm.154560.3 /TIER=Stack /STK=8 /UG=Mm.154560 /LL=17263 /UG_GENE=Meg3 /UG_TITLE=maternally expressed gene 3
1448104_at	2226.9	P	0.00024	2.4	5.28	I	2e-05	2e-05	gb:NM_134042.1 /DB_XREF=gi:19527257 /GEN=1110038I05Rik /FEA=FLmRNA /CNT=367 /TID=Mm.182707.1 /TIER=FL+Stack /STK=229 /UG=Mm.182707 /LL=104776 /DEF=Mus musculus RIKEN cDNA 1110038I05 gene (1110038I05Rik), mRNA. /PROD=RIKEN cDNA 1110038I05 /FL=gb:NM_134042.1 gb:AF297860.1
1448175_at	356.9	P	0.03027	2.4	5.28	I	0.00035	0.00035	gb:NM_010119.1 /DB_XREF=gi:7106302 /GEN=Ehd1 /FEA=FLmRNA /CNT=383 /TID=Mm.30169.1 /TIER=FL+Stack /STK=145 /UG=Mm.30169 /LL=13660 /DEF=Mus musculus EH-domain containing 1 (Ehd1), mRNA. /PROD=EH-domain containing 1 /FL=gb:NM_010119.1 gb:AF099186.1 gb:AF173156.1
1448477_at	322	P	0.04614	2.4	5.28	I	0.00024	0.00024	gb:NM_021528.1 /DB_XREF=gi:10946955 /GEN=C4st2-pending /FEA=FLmRNA /CNT=95 /TID=Mm.28934.1 /TIER=FL+Stack /STK=68 /UG=Mm.28934 /LL=59031 /DEF=Mus musculus chondroitin 4-sulfotransferase 2 (C4st2-pending), mRNA. /PROD=chondroitin 4-sulfotransferase 2 /FL=gb:NM_021528.1 gb:BC003201.1
1449110_at	2317.5	P	0.00024	2.4	5.28	I	2e-05	2e-05	gb:BC018275.1 /DB_XREF=gi:17390648 /FEA=FLmRNA /CNT=192 /TID=Mm.687.1 /TIER=FL+Stack /STK=22 /UG=Mm.687 /LL=11852 /UG_GENE=Arhb /DEF=Mus musculus, ras homolog gene family, member B, clone MGC:19314 IMAGE:4168565, mRNA, complete cds. /PROD=ras homolog gene family, member B /FL=gb:NM_007483.1 gb:BC018275.1 gb:AF481943.1
1450716_at	644.8	P	0.00024	2.4	5.28	I	2e-05	2e-05	gb:D67076.1 /DB_XREF=gi:1813339 /GEN=ADAMTS-1 /FEA=FLmRNA /CNT=94 /TID=Mm.1421.1 /TIER=FL+Stack /STK=17 /UG=Mm.1421 /LL=11504 /DEF=Mouse mRNA for secretory protein containing thrombospondin motifs, complete cds. /PROD=secretory protein containing thrombospondinmotifs /FL=gb:NM_009621.1 gb:D67076.1
1451019_at	274.2	P	0.04614	2.4	5.28	I	0.00077	0.00077	gb:AK017474.1 /DB_XREF=gi:12856726 /FEA=FLmRNA /CNT=100 /TID=Mm.29561.1 /TIER=Stack /STK=11 /UG=Mm.29561 /LL=56464 /UG_GENE=Ctsf /UG_TITLE=cathepsin F /DEF=Mus musculus 8 days embryo whole body cDNA, RIKEN full-length enriched library, clone:5730402B22:cathepsin F, full insert sequence. /FL=gb:AF136280.1 gb:AF197480.1 gb:BC004054.1 gb:NM_019861.1
1452014_a_at	951.6	P	0.00024	2.4	5.28	I	2e-05	2e-05	gb:AF440694.1 /DB_XREF=gi:17046474 /FEA=FLmRNA /CNT=37 /TID=Mm.2770.2 /TIER=FL+Stack /STK=8 /UG=Mm.2770 /LL=16000 /UG_GENE=Igf1 /DEF=Mus musculus insulin-like growth factor 1 mRNA, complete cds. /PROD=insulin-like growth factor 1 /FL=gb:AF440694.1
1452217_at	8717.2	P	0.00024	2.4	5.28	I	2e-05	2e-05	gb:BE570050 /DB_XREF=gi:9813770 /DB_XREF=601332076F1 /CLONE=IMAGE:3709507 /FEA=mRNA /CNT=127 /TID=Mm.203866.1 /TIER=Stack /STK=45 /UG=Mm.203866 /LL=107095 /UG_GENE=AA589382 /UG_TITLE=expressed sequence AA589382
1452469_a_at	506	P	0.02393	2.4	5.28	I	2e-05	2e-05	gb:BF578669 /DB_XREF=gi:11652290 /DB_XREF=602093137F1 /CLONE=IMAGE:4207569 /FEA=mRNA /CNT=6 /TID=Mm.36850.2 /TIER=ConsEnd /STK=0 /UG=Mm.36850 /LL=29856 /UG_GENE=Smtn /UG_TITLE=smoothelin
1453128_at	906.9	P	0.00024	2.4	5.28	I	2e-05	2e-05	gb:AV124537 /DB_XREF=gi:15404473 /DB_XREF=AV124537 /CLONE=2700019E22 /FEA=mRNA /CNT=85 /TID=Mm.10817.1 /TIER=Stack /STK=14 /UG=Mm.10817 /LL=114332 /UG_GENE=Xlkd1 /UG_TITLE=extra cellular link domain-containing 1
1454604_s_at	663.3	P	0.00073	2.4	5.28	I	4e-05	4e-05	gb:BB072896 /DB_XREF=gi:15406853 /DB_XREF=BB072896 /CLONE=9030619E17 /FEA=EST /CNT=222 /TID=Mm.21950.1 /TIER=Stack /STK=174 /UG=Mm.21950 /LL=58888 /UG_GENE=AI426782 /UG_TITLE=EST AI426782
1455422_x_at	516.8	P	0.00073	2.4	5.28	I	0.00039	0.00039	gb:AW208509 /DB_XREF=gi:6514449 /DB_XREF=uo60e09.x1 /CLONE=IMAGE:2646952 /FEA=EST /CNT=15 /TID=Mm.2214.2 /TIER=Stack /STK=14 /UG=Mm.2214 /LL=18952 /UG_GENE=Sept4 /UG_TITLE=septin 4
1455796_x_at	1294.2	P	0.00024	2.4	5.28	I	4e-05	4e-05	gb:BB549310 /DB_XREF=gi:9620738 /DB_XREF=BB549310 /CLONE=E230015A21 /FEA=EST /CNT=90 /TID=Mm.43278.5 /TIER=Stack /STK=82 /UG=Mm.43278 /LL=56177 /UG_GENE=Olfm1 /UG_TITLE=olfactomedin 1
1455905_at	658	P	0.00024	2.4	5.28	I	5e-05	5e-05	gb:BI437883 /DB_XREF=gi:15262573 /DB_XREF=ic81a08.x1 /CLONE=IMAGE:5660054 /FEA=EST /CNT=42 /TID=Mm.35854.3 /TIER=Stack /STK=27 /UG=Mm.35854 /LL=72503 /UG_GENE=2610507B11Rik /UG_TITLE=RIKEN cDNA 2610507B11 gene
1416156_at	3618.7	P	0.00024	2.3	4.92	I	2e-05	2e-05	gb:BC008520.1 /DB_XREF=gi:14250199 /FEA=FLmRNA /CNT=194 /TID=Mm.12842.1 /TIER=FL+Stack /STK=120 /UG=Mm.12842 /LL=22330 /UG_GENE=Vcl /DEF=Mus musculus, vinculin, clone MGC:6134 IMAGE:3495710, mRNA, complete cds. /PROD=vinculin /FL=gb:NM_009502.1 gb:BC008520.1 gb:L18880.1
1416180_a_at	618.4	P	0.00073	2.3	4.92	I	2e-05	2e-05	gb:BI990563 /DB_XREF=gi:17961577 /DB_XREF=4072-68 /FEA=FLmRNA /CNT=284 /TID=Mm.7051.1 /TIER=Stack /STK=36 /UG=Mm.7051 /LL=19684 /UG_GENE=Rdx /UG_TITLE=radixin /FL=gb:NM_009041.1
1416455_a_at	284.4	P	0.00122	2.3	4.92	I	3e-05	3e-05	gb:NM_009964.1 /DB_XREF=gi:6753529 /GEN=Cryab /FEA=FLmRNA /CNT=171 /TID=Mm.178.1 /TIER=FL+Stack /STK=88 /UG=Mm.178 /LL=12955 /DEF=Mus musculus crystallin, alpha B (Cryab), mRNA. /PROD=crystallin, alpha 2 /FL=gb:NM_009964.1
1417073_a_at	2407.3	P	0.00024	2.3	4.92	I	2e-05	2e-05	gb:NM_021881.1 /DB_XREF=gi:11527387 /GEN=qk /FEA=FLmRNA /CNT=122 /TID=Mm.2655.1 /TIER=FL+Stack /STK=58 /UG=Mm.2655 /LL=19317 /DEF=Mus musculus quaking (qk), mRNA. /PROD=quaking protein /FL=gb:NM_021881.1
1417785_at	635.2	P	0.04614	2.3	4.92	I	0.00062	0.00062	gb:NM_134102.1 /DB_XREF=gi:19527331 /GEN=AA986889 /FEA=FLmRNA /CNT=77 /TID=Mm.24223.1 /TIER=FL+Stack /STK=36 /UG=Mm.24223 /LL=106146 /DEF=Mus musculus expressed sequence AA986889 (AA986889), mRNA. /PROD=expressed sequence AA986889 /FL=gb:NM_134102.1 gb:AF063498.1 gb:BC003470.1
1417818_at	1828	P	0.00024	2.3	4.92	I	2e-05	2e-05	gb:BB535786 /DB_XREF=gi:16446589 /DB_XREF=BB535786 /CLONE=E030045N14 /FEA=FLmRNA /CNT=274 /TID=Mm.28060.1 /TIER=Stack /STK=43 /UG=Mm.28060 /LL=97064 /UG_GENE=2310058J06Rik /UG_TITLE=RIKEN cDNA 2310058J06 gene /FL=gb:BC014727.1 gb:BC004640.1 gb:NM_133784.1
1417839_at	2529.1	P	0.00195	2.3	4.92	I	2e-05	2e-05	gb:NM_013805.1 /DB_XREF=gi:7304960 /GEN=Cldn5 /FEA=FLmRNA /CNT=90 /TID=Mm.22768.1 /TIER=FL+Stack /STK=35 /UG=Mm.22768 /LL=12741 /DEF=Mus musculus claudin 5 (Cldn5), mRNA. /PROD=claudin 5 /FL=gb:NM_013805.1 gb:BC002016.1 gb:AF035814.1 gb:AF087823.1 gb:U82758.1
1417879_at	593.5	P	0.00195	2.3	4.92	I	2e-05	2e-05	gb:NM_025424.1 /DB_XREF=gi:13384817 /GEN=1110060M21Rik /FEA=FLmRNA /CNT=49 /TID=Mm.46444.1 /TIER=FL+Stack /STK=34 /UG=Mm.46444 /LL=66208 /DEF=Mus musculus RIKEN cDNA 1110060M21 gene (1110060M21Rik), mRNA. /PROD=RIKEN cDNA 1110060M21 /FL=gb:NM_025424.1
1418190_at	143.8	A	0.11157	2.3	4.92	I	0.00031	0.00031	gb:NM_011134.1 /DB_XREF=gi:7242182 /GEN=Pon1 /FEA=FLmRNA /CNT=79 /TID=Mm.30107.1 /TIER=FL+Stack /STK=28 /UG=Mm.30107 /LL=18979 /DEF=Mus musculus paraoxonase 1 (Pon1), mRNA. /PROD=paraoxonase 1 /FL=gb:U32684.1 gb:NM_011134.1 gb:BC012706.1 gb:U72636.1
1419309_at	1807	P	0.00415	2.3	4.92	I	0.00039	0.00039	gb:NM_010329.1 /DB_XREF=gi:6754041 /GEN=Gp38 /FEA=FLmRNA /CNT=34 /TID=Mm.2976.1 /TIER=FL+Stack /STK=11 /UG=Mm.2976 /LL=14726 /DEF=Mus musculus glycoprotein 38 (Gp38), mRNA. /PROD=glycoprotein 38 /FL=gb:BC026551.1 gb:M96645.1 gb:M73748.1 gb:NM_010329.1
1419584_at	1530.4	P	0.00024	2.3	4.92	I	2e-05	2e-05	gb:NM_024477.1 /DB_XREF=gi:13277391 /GEN=BC002262 /FEA=FLmRNA /CNT=39 /TID=Mm.102093.1 /TIER=FL+Stack /STK=8 /UG=Mm.102093 /LL=79562 /DEF=Mus musculus hypothetical protein, MGC:7623 (BC002262), mRNA. /PROD=hypothetical protein, MGC:7623 /FL=gb:NM_024477.1 gb:BC002262.1
1422706_at	1287.7	P	0.00293	2.3	4.92	I	0.00021	0.00021	gb:AV370981 /DB_XREF=gi:15406809 /DB_XREF=AV370981 /CLONE=9030406G08 /FEA=FLmRNA /CNT=133 /TID=Mm.41009.1 /TIER=Stack /STK=14 /UG=Mm.41009 /LL=65112 /UG_GENE=N4wbp4-pending /UG_TITLE=Nedd4 WW binding protein 4 /FL=gb:NM_022995.1
1422820_at	521	P	0.00195	2.3	4.92	I	2e-05	2e-05	gb:NM_010719.2 /DB_XREF=gi:11968060 /GEN=Lipe /FEA=FLmRNA /CNT=100 /TID=Mm.1721.1 /TIER=FL+Stack /STK=10 /UG=Mm.1721 /LL=16890 /DEF=Mus musculus lipase, hormone sensitive (Lipe), mRNA. /PROD=lipase, hormone sensitive /FL=gb:BC021642.1 gb:NM_010719.2 gb:U08188.1
1423260_at	444.2	P	0.04614	2.3	4.92	I	0.00024	0.00024	gb:BE981185 /DB_XREF=gi:10650029 /DB_XREF=UI-M-CG0p-bcz-c-12-0-UI.s1 /CLONE=UI-M-CG0p-bcz-c-12-0-UI /FEA=FLmRNA /CNT=120 /TID=Mm.28223.1 /TIER=Stack /STK=10 /UG=Mm.28223 /LL=15904 /UG_GENE=Idb4 /UG_TITLE=inhibitor of DNA binding 4 /FL=gb:NM_031166.1
1423506_a_at	597.9	P	0.00806	2.3	4.92	I	0.00011	0.00011	gb:AV218841 /DB_XREF=gi:6159682 /DB_XREF=AV218841 /CLONE=3010073E09 /FEA=FLmRNA /CNT=107 /TID=Mm.140956.1 /TIER=Stack /STK=14 /UG=Mm.140956 /LL=18111 /UG_GENE=Nnat /UG_TITLE=neuronatin /FL=gb:NM_010923.1
1423967_at	257.2	P	0.01074	2.3	4.92	I	0.00031	0.00031	gb:BC015297.1 /DB_XREF=gi:15929749 /FEA=FLmRNA /CNT=117 /TID=Mm.34650.2 /TIER=FL+Stack /STK=71 /UG=Mm.34650 /LL=18483 /UG_GENE=Palm /DEF=Mus musculus, paralemmin, clone MGC:19169 IMAGE:4223845, mRNA, complete cds. /PROD=paralemmin /FL=gb:BC015297.1
1424093_x_at	1952.6	P	0.00024	2.3	4.92	I	2e-05	2e-05	gb:U89772.1 /DB_XREF=gi:3298565 /GEN=PETA-3 /FEA=FLmRNA /CNT=97 /TID=Mm.30246.2 /TIER=FL+Stack /STK=54 /UG=Mm.30246 /LL=12476 /DEF=Mus musculus PETA-3 (CD151) mRNA, complete cds. /PROD=PETA-3 /FL=gb:BC012236.1 gb:U89772.1
1424594_at	776.7	P	0.00024	2.3	4.92	I	0.00077	0.00077	gb:BC011507.1 /DB_XREF=gi:15079329 /FEA=FLmRNA /CNT=78 /TID=Mm.20973.2 /TIER=FL+Stack /STK=23 /UG=Mm.20973 /LL=16858 /UG_GENE=Lgals7 /DEF=Mus musculus, lectin, galactose binding, soluble 7, clone MGC:18368 IMAGE:3671281, mRNA, complete cds. /PROD=lectin, galactose binding, soluble 7 /FL=gb:BC011507.1 gb:AF331640.1
1425528_at	824.2	P	0.00073	2.3	4.92	I	4e-05	4e-05	gb:BQ175427 /DB_XREF=gi:20350919 /DB_XREF=UI-M-DJ2-bwc-f-24-0-UI.s1 /CLONE=UI-M-DJ2-bwc-f-24-0-UI /FEA=FLmRNA /CNT=86 /TID=Mm.3869.2 /TIER=Stack /STK=24 /UG=Mm.3869 /LL=18933 /UG_GENE=Prrx1 /UG_TITLE=paired related homeobox 1 /FL=gb:L06502.1 gb:U03873.1
1426246_at	1035.7	P	0.00024	2.3	4.92	I	2e-05	2e-05	gb:Z25469.1 /DB_XREF=gi:396426 /FEA=FLmRNA /CNT=97 /TID=Mm.24611.1 /TIER=FL+Stack /STK=26 /UG=Mm.24611 /LL=19128 /UG_GENE=Pros1 /DEF=M.musculus of protein S gene, complete CDS. /PROD=protein S /FL=gb:Z25469.1
1426306_a_at	445.2	P	0.00024	2.3	4.92	I	2e-05	2e-05	gb:AF319976.1 /DB_XREF=gi:12659135 /FEA=FLmRNA /CNT=13 /TID=Mm.22575.2 /TIER=FL+Stack /STK=10 /UG=Mm.22575 /LL=80884 /UG_GENE=Maged2 /DEF=Mus musculus mage-d2 mRNA, complete cds. /PROD=mage-d2 /FL=gb:AF319976.1
1426794_at	998.9	P	0.00073	2.3	4.92	I	2e-05	2e-05	gb:D28530.1 /DB_XREF=gi:464190 /FEA=mRNA /CNT=193 /TID=Mm.4220.1 /TIER=Stack /STK=65 /UG=Mm.4220 /LL=19280 /UG_GENE=Ptprs /DEF=Mouse mRNA for protein tyrosine phosphatase PTPT9. /PROD=protein tyrosine phosphatase PTPT9
1426951_at	658.2	P	0.00073	2.3	4.92	I	0.0001	0.0001	gb:AV227314 /DB_XREF=gi:16385433 /DB_XREF=AV227314 /CLONE=4222402K14 /FEA=mRNA /CNT=125 /TID=Mm.19271.1 /TIER=Stack /STK=27 /UG=Mm.19271 /LL=50766 /UG_GENE=Crim1 /UG_TITLE=cysteine-rich motor neuron 1
1427256_at	479.7	P	0.00024	2.3	4.92	I	2e-05	2e-05	gb:BI692925 /DB_XREF=gi:15655554 /DB_XREF=603344648F1 /CLONE=IMAGE:5372410 /FEA=mRNA /CNT=109 /TID=Mm.4575.3 /TIER=Stack /STK=22 /UG=Mm.4575 /LL=13003 /UG_GENE=Cspg2 /UG_TITLE=chondroitin sulfate proteoglycan 2
1427284_a_at	140	P	0.00073	2.3	4.92	I	3e-05	3e-05	gb:AU019171 /DB_XREF=gi:3374755 /DB_XREF=AU019171 /CLONE=J0513G08 /FEA=mRNA /CNT=46 /TID=Mm.24375.1 /TIER=Stack /STK=14 /UG=Mm.24375 /LL=50500 /UG_GENE=Ttpa /UG_TITLE=tocopherol (alpha) transfer protein
1428349_s_at	147.5	P	0.00195	2.3	4.92	I	0.0001	0.0001	gb:BB284100 /DB_XREF=gi:16401413 /DB_XREF=BB284100 /CLONE=A930104J12 /FEA=mRNA /CNT=83 /TID=Mm.178549.1 /TIER=Stack /STK=9 /UG=Mm.178549 /LL=73115 /UG_GENE=3110018A08Rik /UG_TITLE=RIKEN cDNA 3110018A08 gene
1428372_at	373.1	P	0.0376	2.3	4.92	I	6e-05	6e-05	gb:AK008100.1 /DB_XREF=gi:12842073 /FEA=mRNA /CNT=83 /TID=Mm.1075.1 /TIER=Stack /STK=47 /UG=Mm.1075 /LL=76954 /UG_GENE=2010004M01Rik /UG_TITLE=RIKEN cDNA 2010004M01 gene /DEF=Mus musculus adult male small intestine cDNA, RIKEN full-length enriched library, clone:2010004M01:homolog to P126 (P70), full insert sequence.
1431375_s_at	1397	P	0.00806	2.3	4.92	I	0.00013	0.00013	gb:BI690209 /DB_XREF=gi:15652838 /DB_XREF=603310412F1 /CLONE=IMAGE:5346458 /FEA=mRNA /CNT=4 /TID=Mm.195762.1 /TIER=ConsEnd /STK=0 /UG=Mm.195762 /LL=76528 /UG_GENE=2010012A22Rik /UG_TITLE=RIKEN cDNA 2010012A22 gene
1433991_x_at	8603.8	P	0.00073	2.3	4.92	I	6e-05	6e-05	gb:AV007315 /DB_XREF=gi:4784302 /DB_XREF=AV007315 /CLONE=1110003P04 /FEA=EST /CNT=50 /TID=Mm.2785.2 /TIER=Stack /STK=48 /UG=Mm.2785 /LL=13167 /UG_GENE=Dbi /UG_TITLE=diazepam binding inhibitor
1434180_at	3465.4	P	0.00024	2.3	4.92	I	2e-05	2e-05	gb:BE994235 /DB_XREF=gi:10677269 /DB_XREF=UI-M-CG0p-bii-g-04-0-UI.s1 /CLONE=UI-M-CG0p-bii-g-04-0-UI /FEA=EST /CNT=131 /TID=Mm.203937.1 /TIER=Stack /STK=39 /UG=Mm.203937 /LL=105448 /UG_GENE=AA960555 /UG_TITLE=expressed sequence AA960555
1438164_x_at	2651.8	P	0.00073	2.3	4.92	I	7e-05	7e-05	gb:BB118974 /DB_XREF=gi:8771542 /DB_XREF=BB118974 /CLONE=9530068F07 /FEA=EST /CNT=12 /TID=Mm.3840.3 /TIER=Stack /STK=12 /UG=Mm.3840 /LL=14252 /UG_GENE=Flot2 /UG_TITLE=flotillin 2
1439422_a_at	1585.6	P	0.00024	2.3	4.92	I	2e-05	2e-05	gb:AV048291 /DB_XREF=gi:5134063 /DB_XREF=AV048291 /CLONE=1810004D23 /FEA=EST /CNT=8 /TID=Mm.29140.3 /TIER=Stack /STK=8 /UG=Mm.29140 /LL=67389 /UG_GENE=1110035L05Rik /UG_TITLE=RIKEN cDNA 1110035L05 gene
1449094_at	494	P	0.00293	2.3	4.92	I	0.00013	0.00013	gb:NM_008122.1 /DB_XREF=gi:6680006 /GEN=Gja7 /FEA=FLmRNA /CNT=41 /TID=Mm.3096.1 /TIER=FL+Stack /STK=23 /UG=Mm.3096 /LL=14615 /DEF=Mus musculus gap junction membrane channel protein alpha 7 (Gja7), mRNA. /PROD=gap junction membrane channel protein alpha 7 /FL=gb:NM_008122.1
1449130_at	6867.9	P	0.00024	2.3	4.92	I	2e-05	2e-05	gb:NM_007639.1 /DB_XREF=gi:6671705 /GEN=Cd1d1 /FEA=FLmRNA /CNT=52 /TID=Mm.1894.1 /TIER=FL+Stack /STK=22 /UG=Mm.1894 /LL=12479 /DEF=Mus musculus CD1d1 antigen (Cd1d1), mRNA. /PROD=CD1d1 antigen /FL=gb:NM_007639.1 gb:M63695.1
1449401_at	1199.3	P	0.00024	2.3	4.92	I	2e-05	2e-05	gb:NM_007574.1 /DB_XREF=gi:6671651 /GEN=C1qc /FEA=FLmRNA /CNT=46 /TID=Mm.3453.1 /TIER=FL+Stack /STK=11 /UG=Mm.3453 /LL=12262 /DEF=Mus musculus complement component 1, q subcomponent, c polypeptide (C1qc), mRNA. /PROD=complement component 1, q subcomponent, cpolypeptide /FL=gb:NM_007574.1
1451200_at	1412.7	P	0.00024	2.3	4.92	I	2e-05	2e-05	gb:BI109632 /DB_XREF=gi:14560533 /DB_XREF=602897602F1 /CLONE=IMAGE:5027280 /FEA=FLmRNA /CNT=232 /TID=Mm.42027.1 /TIER=Stack /STK=9 /UG=Mm.42027 /LL=16561 /UG_GENE=Kif1b /UG_TITLE=kinesin heavy chain member 1B /FL=gb:AF090190.1 gb:AF131865.1
1452590_a_at	1250.6	P	0.02393	2.3	4.92	I	3e-05	3e-05	gb:BB609699 /DB_XREF=gi:16451414 /DB_XREF=BB609699 /CLONE=1110053N20 /FEA=mRNA /CNT=51 /TID=Mm.29491.1 /TIER=Stack /STK=29 /UG=Mm.29491 /UG_TITLE=Mus musculus, clone IMAGE:1265114, mRNA, partial cds
1452670_at	1796.2	P	0.00073	2.3	4.92	I	2e-05	2e-05	gb:AK007972.1 /DB_XREF=gi:12841866 /GEN=Trrp2 /FEA=mRNA /CNT=218 /TID=Mm.83615.6 /TIER=Stack /STK=104 /UG=Mm.83615 /LL=22064 /UG_TITLE=transient receptor protein 2 /DEF=Mus musculus 10 day old male pancreas cDNA, RIKEN full-length enriched library, clone:1810073I13:transient receptor protein 2, full insert sequence.
1452679_at	1383.5	P	0.00024	2.3	4.92	I	2e-05	2e-05	gb:AA986082 /DB_XREF=gi:3167957 /DB_XREF=uc81d12.x1 /CLONE=IMAGE:1432055 /FEA=mRNA /CNT=201 /TID=Mm.200858.2 /TIER=Stack /STK=92 /UG=Mm.200858 /LL=73710 /UG_GENE=2410129E14Rik /UG_TITLE=RIKEN cDNA 2410129E14 gene
1454862_at	1247.2	P	0.00024	2.3	4.92	I	4e-05	4e-05	gb:AV253284 /DB_XREF=gi:16387896 /DB_XREF=AV253284 /CLONE=4833446K14 /FEA=EST /CNT=72 /TID=Mm.158.1 /TIER=Stack /STK=40 /UG=Mm.158 /LL=106376 /UG_GENE=AV253284 /UG_TITLE=expressed sequence AV253284
1455143_at	340.9	P	0.00195	2.3	4.92	I	2e-05	2e-05	gb:AU042744 /DB_XREF=gi:3956979 /DB_XREF=AU042744 /CLONE=J1029A02 /FEA=EST /CNT=42 /TID=Mm.22218.4 /TIER=Stack /STK=23 /UG=Mm.22218 /LL=56737 /UG_GENE=1300013N08Rik /UG_TITLE=RIKEN cDNA 1300013N08 gene
1415897_a_at	6560.5	P	0.00024	2.2	4.59	I	2e-05	2e-05	gb:BC009155.1 /DB_XREF=gi:14318724 /FEA=FLmRNA /CNT=448 /TID=Mm.14796.1 /TIER=FL+Stack /STK=177 /UG=Mm.14796 /LL=56615 /UG_GENE=Mgst1 /DEF=Mus musculus, RIKEN cDNA 1500002K10 gene, clone MGC:6549 IMAGE:2655738, mRNA, complete cds. /PROD=RIKEN cDNA 1500002K10 gene /FL=gb:NM_019946.1 gb:BC009155.1 gb:AF159050.1
1416077_at	54	P	0.00122	2.2	4.59	I	0.00011	0.00011	gb:NM_009627.1 /DB_XREF=gi:6752987 /GEN=Adm /FEA=FLmRNA /CNT=145 /TID=Mm.1408.1 /TIER=FL+Stack /STK=132 /UG=Mm.1408 /LL=11535 /DEF=Mus musculus adrenomedullin (Adm), mRNA. /PROD=adrenomedullin /FL=gb:NM_009627.1 gb:U77630.1
1416416_x_at	2151.1	P	0.00024	2.2	4.59	I	2e-05	2e-05	gb:NM_010358.1 /DB_XREF=gi:6754083 /GEN=Gstm1 /FEA=FLmRNA /CNT=297 /TID=Mm.2011.1 /TIER=FL+Stack /STK=90 /UG=Mm.2011 /LL=14862 /DEF=Mus musculus glutathione S-transferase, mu 1 (Gstm1), mRNA. /PROD=glutathione-S-transferase, mu 1 /FL=gb:NM_010358.1 gb:J04632.1 gb:BC003822.1
1416513_at	559.6	P	0.00293	2.2	4.59	I	0.00024	0.00024	gb:BC026051.1 /DB_XREF=gi:19913503 /FEA=FLmRNA /CNT=157 /TID=Mm.68887.1 /TIER=FL+Stack /STK=84 /UG=Mm.68887 /LL=16779 /UG_GENE=Lamb2 /DEF=Mus musculus, laminin, beta 2, clone MGC:13735 IMAGE:4036357, mRNA, complete cds. /PROD=laminin, beta 2 /FL=gb:NM_008483.1 gb:BC026051.1
1416607_at	1691.8	P	0.00122	2.2	4.59	I	2e-05	2e-05	gb:NM_133732.1 /DB_XREF=gi:19526925 /GEN=4931406C07Rik /FEA=FLmRNA /CNT=239 /TID=Mm.182227.1 /TIER=FL+Stack /STK=78 /UG=Mm.182227 /LL=70984 /DEF=Mus musculus RIKEN cDNA 4931406C07 gene (4931406C07Rik), mRNA. /PROD=RIKEN cDNA 4931406C07 /FL=gb:BC016078.1 gb:BC011540.1 gb:NM_133732.1
1416687_at	221.1	P	0.00293	2.2	4.59	I	2e-05	2e-05	gb:BC021352.1 /DB_XREF=gi:18204026 /FEA=FLmRNA /CNT=143 /TID=Mm.79983.1 /TIER=FL+Stack /STK=25 /UG=Mm.79983 /LL=26432 /UG_GENE=Plod2 /DEF=Mus musculus, procollagen lysine, 2-oxoglutarate 5-dioxygenase 2, clone MGC:29312 IMAGE:5007509, mRNA, complete cds. /PROD=procollagen lysine, 2-oxoglutarate 5-dioxygenase2 /FL=gb:AF080572.1 gb:BC021352.1 gb:NM_011961.1
1416803_at	696.8	P	0.00024	2.2	4.59	I	2e-05	2e-05	gb:NM_010222.1 /DB_XREF=gi:6806908 /GEN=Fkbp7 /FEA=FLmRNA /CNT=91 /TID=Mm.24720.1 /TIER=FL+Stack /STK=69 /UG=Mm.24720 /LL=14231 /DEF=Mus musculus FK506 binding protein 7 (23 kDa) (Fkbp7), mRNA. /PROD=FK506 binding protein 7 (23 kDa) /FL=gb:NM_010222.1 gb:AF040252.1
1416842_at	1191.3	P	0.01074	2.2	4.59	I	2e-05	2e-05	gb:NM_010360.1 /DB_XREF=gi:6754085 /GEN=Gstm5 /FEA=FLmRNA /CNT=149 /TID=Mm.667.1 /TIER=FL+Stack /STK=67 /UG=Mm.667 /LL=14866 /DEF=Mus musculus glutathione S-transferase, mu 5 (Gstm5), mRNA. /PROD=glutathione-S-transferase, mu 5 /FL=gb:NM_010360.1 gb:BC008206.1 gb:U24428.1
1417196_s_at	810.5	P	0.00024	2.2	4.59	I	2e-05	2e-05	gb:BG068292 /DB_XREF=gi:12550861 /DB_XREF=H3063H02-3 /CLONE=H3063H02 /FEA=FLmRNA /CNT=244 /TID=Mm.21514.1 /TIER=Stack /STK=18 /UG=Mm.21514 /LL=97466 /UG_GENE=C85457 /UG_TITLE=expressed sequence C85457 /FL=gb:NM_133791.1
1417399_at	1785.1	P	0.00024	2.2	4.59	I	2e-05	2e-05	gb:NM_019521.1 /DB_XREF=gi:9506714 /GEN=Gas6 /FEA=FLmRNA /CNT=147 /TID=Mm.3982.1 /TIER=FL+Stack /STK=46 /UG=Mm.3982 /LL=14456 /DEF=Mus musculus growth arrest specific 6 (Gas6), mRNA. /PROD=growth arrest specific 6 /FL=gb:BC005444.1 gb:NM_019521.1
1418049_at	575.7	P	0.00024	2.2	4.59	I	0.00011	0.00011	gb:NM_008520.1 /DB_XREF=gi:6678731 /GEN=Ltbp3 /FEA=FLmRNA /CNT=80 /TID=Mm.21370.1 /TIER=FL+Stack /STK=31 /UG=Mm.21370 /LL=16998 /DEF=Mus musculus latent transforming growth factor beta binding protein 3 (Ltbp3), mRNA. /PROD=latent transforming growth factor beta bindingprotein 3 /FL=gb:L40459.1 gb:NM_008520.1
1419665_a_at	1011.2	P	0.00024	2.2	4.59	I	2e-05	2e-05	gb:NM_019738.1 /DB_XREF=gi:9790144 /GEN=Nupr1 /FEA=FLmRNA /CNT=28 /TID=Mm.18742.1 /TIER=FL /STK=7 /UG=Mm.18742 /LL=56312 /DEF=Mus musculus nuclear protein 1 (Nupr1), mRNA. /PROD=p8 protein /FL=gb:AF131196.1 gb:NM_019738.1 gb:BC002109.1
1419814_s_at	1408.6	P	0.00415	2.2	4.59	I	4e-05	4e-05	gb:AI266795 /DB_XREF=gi:3884953 /DB_XREF=uj07b09.x1 /CLONE=IMAGE:1891193 /FEA=EST /CNT=1 /TID=Mm.198513.1 /TIER=ConsEnd /STK=1 /UG=Mm.198513 /LL=99575 /UG_GENE=AI266795 /UG_TITLE=expressed sequence AI266795
1420731_a_at	1393.6	P	0.00122	2.2	4.59	I	2e-05	2e-05	gb:NM_007792.1 /DB_XREF=gi:6681066 /GEN=Csrp2 /FEA=FLmRNA /CNT=6 /TID=Mm.2020.1 /TIER=FL /STK=3 /UG=Mm.2020 /LL=13008 /DEF=Mus musculus cysteine-rich protein 2 (Csrp2), mRNA. /PROD=cysteine-rich protein 2 /FL=gb:AF037208.1 gb:NM_007792.1
1421088_at	948	P	0.00024	2.2	4.59	I	2e-05	2e-05	gb:BC006622.1 /DB_XREF=gi:13879295 /FEA=FLmRNA /CNT=39 /TID=Mm.1528.1 /TIER=FL /STK=2 /UG=Mm.1528 /LL=14735 /UG_GENE=Gpc4 /DEF=Mus musculus, glypican 4, clone MGC:11506 IMAGE:3967797, mRNA, complete cds. /PROD=glypican 4 /FL=gb:NM_008150.1 gb:BC006622.1
1422013_at	485.8	P	0.00073	2.2	4.59	I	2e-05	2e-05	gb:NM_011999.1 /DB_XREF=gi:6753441 /GEN=Clecsf6 /FEA=FLmRNA /CNT=16 /TID=Mm.47384.1 /TIER=FL /STK=1 /UG=Mm.47384 /LL=26888 /DEF=Mus musculus C-type (calcium dependent, carbohydrate recognition domain) lectin, superfamily member 6 (Clecsf6), mRNA. /PROD=C-type (calcium dependent, carbohydraterecognition domain) lectin, superfamily member 6 /FL=gb:NM_011999.1
1422170_at	255.1	P	0.00024	2.2	4.59	I	0.00024	0.00024	gb:NM_017391.1 /DB_XREF=gi:8394315 /GEN=Slc5a3 /FEA=FLmRNA /CNT=5 /TID=Mm.103706.1 /TIER=FL /STK=1 /UG=Mm.103706 /LL=53881 /DEF=Mus musculus solute carrier family 5, member 3 (Slc5a3), mRNA. /PROD=solute carrier family 5, member 3 /FL=gb:NM_017391.1
1422433_s_at	3636.7	P	0.00024	2.2	4.59	I	2e-05	2e-05	gb:NM_010497.1 /DB_XREF=gi:6754277 /GEN=Idh1 /FEA=FLmRNA /CNT=311 /TID=Mm.9925.1 /TIER=FL+Stack /STK=149 /UG=Mm.9925 /LL=15926 /DEF=Mus musculus isocitrate dehydrogenase 1 (NADP+), soluble (Idh1), mRNA. /PROD=isocitrate dehydrogenase 1 (NADP+), soluble /FL=gb:NM_010497.1 gb:AF020039.1
1422606_at	153.5	P	0.00122	2.2	4.59	I	7e-05	7e-05	gb:NM_030888.1 /DB_XREF=gi:13562097 /GEN=Cors-pending /FEA=FLmRNA /CNT=79 /TID=Mm.19310.1 /TIER=FL+Stack /STK=28 /UG=Mm.19310 /LL=81799 /DEF=Mus musculus collagenous repeat-containing sequence (Cors-pending), mRNA. /PROD=collagenous repeat-containing /FL=gb:AF246265.1 gb:NM_030888.1
1422973_a_at	512.1	P	0.00195	2.2	4.59	I	0.00049	0.00049	gb:NM_009381.1 /DB_XREF=gi:6678344 /GEN=Thrsp /FEA=FLmRNA /CNT=16 /TID=Mm.28585.1 /TIER=FL /STK=0 /UG=Mm.28585 /LL=21835 /DEF=Mus musculus thyroid hormone responsive SPOT14 homolog (Rattus) (Thrsp), mRNA. /PROD=thyroid hormone responsive SPOT14 homolog(Rattus) /FL=gb:NM_009381.1
1424133_at	1147.2	P	0.00806	2.2	4.59	I	0.0001	0.0001	gb:BC011208.1 /DB_XREF=gi:15029951 /FEA=FLmRNA /CNT=108 /TID=Mm.27682.1 /TIER=FL+Stack /STK=51 /UG=Mm.27682 /LL=103743 /UG_GENE=6530411B15Rik /DEF=Mus musculus, clone MGC:19304 IMAGE:4163101, mRNA, complete cds. /PROD=Unknown (protein for MGC:19304) /FL=gb:BC011208.1
1424350_s_at	1236.8	P	0.00024	2.2	4.59	I	2e-05	2e-05	gb:BE987427 /DB_XREF=gi:10662771 /DB_XREF=UI-M-CG0p-bgx-h-06-0-UI.s1 /CLONE=UI-M-CG0p-bgx-h-06-0-UI /FEA=FLmRNA /CNT=65 /TID=Mm.205957.1 /TIER=ConsEnd /STK=2 /UG=Mm.205957 /UG_TITLE=Mus musculus, Similar to KIAA0205 gene product, clone MGC:18768 IMAGE:4020003, mRNA, complete cds /FL=gb:BC013667.1
1424886_at	468.8	P	0.00073	2.2	4.59	I	6e-05	6e-05	gb:BC025145.1 /DB_XREF=gi:19263605 /FEA=FLmRNA /CNT=45 /TID=Mm.89191.1 /TIER=FL+Stack /STK=12 /UG=Mm.89191 /LL=19266 /UG_GENE=Ptprd /DEF=Mus musculus, clone MGC:36851 IMAGE:4223353, mRNA, complete cds. /PROD=Unknown (protein for MGC:36851) /FL=gb:BC025145.1 gb:AF326560.1 gb:AF326559.1
1425918_at	515.4	P	0.00024	2.2	4.59	I	8e-05	8e-05	gb:BC022961.1 /DB_XREF=gi:18606151 /FEA=FLmRNA /CNT=2 /TID=Mm.215170.1 /TIER=FL /STK=1 /UG=Mm.215170 /DEF=Mus musculus, Similar to EGL nine homolog 3 (C. elegans), clone MGC:36685 IMAGE:5371854, mRNA, complete cds. /PROD=Similar to EGL nine homolog 3 (C. elegans) /FL=gb:BC022961.1
1425964_x_at	2084.1	P	0.00195	2.2	4.59	I	2e-05	2e-05	gb:U03561.1 /DB_XREF=gi:424144 /FEA=FLmRNA /CNT=2 /TID=Mm.13849.4 /TIER=FL /STK=1 /UG=Mm.13849 /LL=15507 /UG_GENE=Hsp25 /DEF=Mus musculus heat shock protein HSP27 internal deletion variant b mRNA, complete cds. /PROD=heat shock protein HSP27 /FL=gb:U03561.1
1426285_at	477.4	P	0.00586	2.2	4.59	I	2e-05	2e-05	gb:U12147.1 /DB_XREF=gi:699109 /FEA=FLmRNA /CNT=44 /TID=Mm.3987.1 /TIER=FL+Stack /STK=12 /UG=Mm.3987 /LL=16773 /UG_GENE=Lama2 /DEF=Mus musculus laminin-2 alpha2 chain mRNA, complete cds. /PROD=laminin-2 alpha2 chain precursor /FL=gb:U12147.1
1426442_at	240.3	P	0.00024	2.2	4.59	I	0.00019	0.00019	gb:BF449735 /DB_XREF=gi:11515904 /DB_XREF=maa39a10.x1 /CLONE=IMAGE:3813402 /FEA=FLmRNA /CNT=202 /TID=Mm.178672.1 /TIER=Stack /STK=18 /UG=Mm.178672 /UG_TITLE=Mus musculus, clone MGC:32434 IMAGE:5041793, mRNA, complete cds /FL=gb:BC023461.1 gb:BC024759.1
1427029_at	187.7	P	0.00293	2.2	4.59	I	3e-05	3e-05	gb:AK008764.1 /DB_XREF=gi:12843158 /FEA=mRNA /CNT=31 /TID=Mm.7122.1 /TIER=Stack /STK=24 /UG=Mm.7122 /LL=74260 /UG_GENE=2210021K23Rik /UG_TITLE=RIKEN cDNA 2210021K23 gene /DEF=Mus musculus adult male stomach cDNA, RIKEN full-length enriched library, clone:2210021K23:similar to INSULIN-LIKE GROWTH FACTOR BINDING PROTEIN 5 PROTEASE, full insert sequence.
1431771_a_at	447.8	P	0.0376	2.2	4.59	I	0.0001	0.0001	gb:AK014712.1 /DB_XREF=gi:12852729 /FEA=mRNA /CNT=2 /TID=Mm.41415.2 /TIER=ConsEnd /STK=0 /UG=Mm.41415 /LL=65099 /UG_GENE=Aabp3-pending /UG_TITLE=ActA binding protein 3 /DEF=Mus musculus 0 day neonate head cDNA, RIKEN full-length enriched library, clone:4833416M03:ActA binding protein 3, full insert sequence.
1433545_s_at	731.3	P	0.00024	2.2	4.59	I	2e-05	2e-05	gb:BQ031255 /DB_XREF=gi:19766534 /DB_XREF=UI-1-CF0-amc-h-10-0-UI.s1 /CLONE=UI-1-CF0-amc-h-10-0-UI /FEA=EST /CNT=160 /TID=Mm.41274.4 /TIER=Stack /STK=99 /UG=Mm.41274 /UG_TITLE=Mus musculus chemokine receptor CCX CKR mRNA, complete cds, alternatively spliced
1434177_at	337.9	P	0.03027	2.2	4.59	I	0.00097	0.00097	gb:AI551117 /DB_XREF=gi:4483480 /DB_XREF=vx39a03.x1 /CLONE=IMAGE:1277548 /FEA=EST /CNT=139 /TID=Mm.21657.1 /TIER=Stack /STK=39 /UG=Mm.21657 /LL=100412 /UG_GENE=AW322500 /UG_TITLE=expressed sequence AW322500
1435321_at	1038.8	P	0.00073	2.2	4.59	I	3e-05	3e-05	gb:BM117827 /DB_XREF=gi:17080845 /DB_XREF=L0856H05-3 /CLONE=L0856H05 /FEA=EST /CNT=58 /TID=Mm.18830.1 /TIER=Stack /STK=17 /UG=Mm.18830 /UG_TITLE=ESTs, Weakly similar to LIM domain only 7 isoform a (Homo sapiens) (H.sapiens)
1435820_x_at	571.4	P	0.00195	2.2	4.59	I	0.00087	0.00087	gb:AI874681 /DB_XREF=gi:5548800 /DB_XREF=ul25b03.x1 /CLONE=IMAGE:2099309 /FEA=EST /CNT=15 /TID=Mm.5021.2 /TIER=Stack /STK=13 /UG=Mm.5021 /LL=12305 /UG_GENE=Ddr1 /UG_TITLE=discoidin domain receptor family, member 1
1436915_x_at	7587	P	0.00024	2.2	4.59	I	2e-05	2e-05	gb:AU024771 /DB_XREF=gi:3395118 /DB_XREF=AU024771 /CLONE=J0460D05 /FEA=EST /CNT=37 /TID=Mm.197518.2 /TIER=Stack /STK=36 /UG=Mm.197518 /LL=114128 /UG_GENE=Laptm4b /UG_TITLE=lysosomal-associated protein transmembrane 4B
1437685_x_at	300.5	P	0.00073	2.2	4.59	I	0.00011	0.00011	gb:BB235530 /DB_XREF=gi:8915238 /DB_XREF=BB235530 /CLONE=A630054J10 /FEA=EST /CNT=16 /TID=Mm.41573.8 /TIER=Stack /STK=15 /UG=Mm.41573 /LL=14264 /UG_GENE=Fmod /UG_TITLE=fibromodulin
1437889_x_at	4983.2	P	0.01416	2.2	4.59	I	0.00069	0.00069	gb:AI931862 /DB_XREF=gi:5668347 /DB_XREF=ul67a07.x1 /CLONE=IMAGE:2135604 /FEA=EST /CNT=18 /TID=Mm.2608.2 /TIER=Stack /STK=13 /UG=Mm.2608 /LL=12111 /UG_GENE=Bgn /UG_TITLE=biglycan
1438169_a_at	4429	P	0.00024	2.2	4.59	I	2e-05	2e-05	gb:BB009122 /DB_XREF=gi:8129479 /DB_XREF=BB009122 /CLONE=4732488B06 /FEA=EST /CNT=12 /TID=Mm.27789.3 /TIER=Stack /STK=12 /UG=Mm.27789 /UG_TITLE=Mus musculus GOBLIN mRNA for Golgi-associated band 4.1-like protein, complete cds
1438403_s_at	2215.5	P	0.00024	2.2	4.59	I	2e-05	2e-05	gb:BF537798 /DB_XREF=gi:11625166 /DB_XREF=602053404F1 /CLONE=IMAGE:4192561 /FEA=EST /CNT=31 /TID=Mm.218611.2 /TIER=Stack /STK=10 /UG=Mm.218611 /LL=54409 /UG_GENE=Ramp2 /UG_TITLE=receptor (calcitonin) activity modifying protein 2
1438980_x_at	112	P	0.00024	2.2	4.59	I	6e-05	6e-05	gb:BB027848 /DB_XREF=gi:8205780 /DB_XREF=BB027848 /CLONE=5330439E18 /FEA=EST /CNT=9 /TID=Mm.23844.2 /TIER=Stack /STK=9 /UG=Mm.23844 /UG_TITLE=Mus musculus, clone IMAGE:5124369, mRNA, partial cds
1448592_at	1247.3	P	0.00024	2.2	4.59	I	2e-05	2e-05	gb:NM_019922.1 /DB_XREF=gi:9910169 /GEN=Crtap /FEA=FLmRNA /CNT=102 /TID=Mm.20904.1 /TIER=FL+Stack /STK=56 /UG=Mm.20904 /LL=56693 /DEF=Mus musculus cartilage associated protein (Crtap), mRNA. /PROD=cartilage associated protein /FL=gb:NM_019922.1
1448620_at	475.8	P	0.00122	2.2	4.59	I	0.00015	0.00015	gb:NM_010188.1 /DB_XREF=gi:6753833 /GEN=Fcgr3 /FEA=FLmRNA /CNT=97 /TID=Mm.22119.1 /TIER=FL+Stack /STK=53 /UG=Mm.22119 /LL=14131 /DEF=Mus musculus Fc receptor, IgG, low affinity III (Fcgr3), mRNA. /PROD=Fc receptor, IgG, low affinity III /FL=gb:AF197930.1 gb:M14215.1 gb:NM_010188.1
1448908_at	1639.2	P	0.00293	2.2	4.59	I	5e-05	5e-05	gb:NM_080555.1 /DB_XREF=gi:18017589 /GEN=Ppap2b /FEA=FLmRNA /CNT=81 /TID=Mm.29124.1 /TIER=FL+Stack /STK=32 /UG=Mm.29124 /LL=67916 /DEF=Mus musculus phosphatidic acid phosphatase type 2B (Ppap2b), mRNA. /PROD=phosphatidic acid phosphatase type 2B /FL=gb:NM_080555.1 gb:BC005558.1
1449041_a_at	1205.4	P	0.00073	2.2	4.59	I	2e-05	2e-05	gb:NM_011639.1 /DB_XREF=gi:6755878 /GEN=Trip6 /FEA=FLmRNA /CNT=76 /TID=Mm.27063.1 /TIER=FL+Stack /STK=25 /UG=Mm.27063 /LL=22051 /DEF=Mus musculus thyroid hormone receptor interactor 6 (Trip6), mRNA. /PROD=thyroid hormone receptor interactor 6 /FL=gb:NM_011639.1 gb:AF116823.1 gb:AF097511.1
1449405_at	888.3	P	0.00024	2.2	4.59	I	4e-05	4e-05	gb:NM_027884.1 /DB_XREF=gi:13540491 /GEN=Tns /FEA=FLmRNA /CNT=81 /TID=Mm.179671.1 /TIER=FL+Stack /STK=11 /UG=Mm.179671 /LL=21961 /DEF=Mus musculus tensin (Tns), mRNA. /PROD=tensin /FL=gb:NM_027884.1
1449577_x_at	168.2	P	0.00195	2.2	4.59	I	2e-05	2e-05	gb:AK003186.1 /DB_XREF=gi:12833696 /GEN=Tpm2 /FEA=FLmRNA /CNT=122 /TID=Mm.646.1 /TIER=Stack /STK=32 /UG=Mm.646 /LL=22004 /UG_TITLE=tropomyosin 2, beta /DEF=Mus musculus 18 days embryo whole body cDNA, RIKEN full-length enriched library, clone:1100001K11:tropomyosin 2, beta, full insert sequence. /FL=gb:NM_009416.2 gb:M81086.1
1450199_a_at	1052	P	0.00024	2.2	4.59	I	5e-05	5e-05	gb:NM_138672.1 /DB_XREF=gi:20149761 /GEN=Stab1-pending /FEA=FLmRNA /CNT=26 /TID=Mm.220821.1 /TIER=FL /STK=2 /UG=Mm.220821 /LL=192187 /DEF=Mus musculus stabilin 1 (Stab1-pending), mRNA. /PROD=stabilin-1 /FL=gb:NM_138672.1 gb:AF290914.2
1450732_a_at	2008.9	P	0.00024	2.2	4.59	I	2e-05	2e-05	gb:NM_029791.1 /DB_XREF=gi:18139546 /GEN=Bicd2 /FEA=FLmRNA /CNT=41 /TID=Mm.197387.1 /TIER=FL+Stack /STK=15 /UG=Mm.197387 /LL=76895 /DEF=Mus musculus bicaudal D homolog 2 (Drosophila) (Bicd2), mRNA. /PROD=bicaudal D homolog 2 (Drosophila) /FL=gb:NM_029791.1
1451006_at	429	P	0.00024	2.2	4.59	I	2e-05	2e-05	gb:AV286265 /DB_XREF=gi:16392000 /DB_XREF=AV286265 /CLONE=5031420O09 /FEA=FLmRNA /CNT=136 /TID=Mm.11223.1 /TIER=Stack /STK=17 /UG=Mm.11223 /LL=22436 /UG_GENE=Xdh /UG_TITLE=xanthine dehydrogenase /FL=gb:NM_011723.1
1451119_a_at	602.4	P	0.00073	2.2	4.59	I	2e-05	2e-05	gb:BC007140.1 /DB_XREF=gi:13938048 /FEA=FLmRNA /CNT=129 /TID=Mm.219663.2 /TIER=FL+Stack /STK=107 /UG=Mm.219663 /LL=14114 /UG_GENE=Fbln1 /DEF=Mus musculus, Similar to fibulin 1, clone MGC:6128 IMAGE:3495754, mRNA, complete cds. /PROD=Similar to fibulin 1 /FL=gb:BC007140.1
1451344_at	593.1	P	0.03027	2.2	4.59	I	0.00021	0.00021	gb:BC025600.1 /DB_XREF=gi:19343895 /FEA=FLmRNA /CNT=83 /TID=Mm.41681.1 /TIER=FL+Stack /STK=33 /UG=Mm.41681 /DEF=Mus musculus, clone MGC:38046 IMAGE:5250899, mRNA, complete cds. /PROD=Unknown (protein for MGC:38046) /FL=gb:BC025600.1
1455466_at	477.4	P	0.00024	2.2	4.59	I	9e-05	9e-05	gb:BB548889 /DB_XREF=gi:16447743 /DB_XREF=BB548889 /CLONE=E230012M21 /FEA=EST /CNT=14 /TID=Mm.4393.1 /TIER=Stack /STK=13 /UG=Mm.4393 /UG_TITLE=ESTs
1456424_s_at	7310.5	P	0.00024	2.2	4.59	I	2e-05	2e-05	gb:AI591480 /DB_XREF=gi:4600528 /DB_XREF=vt15g11.x1 /CLONE=IMAGE:1163204 /FEA=EST /CNT=13 /TID=Mm.7046.3 /TIER=Stack /STK=10 /UG=Mm.7046 /LL=19025 /UG_GENE=Ppgb /UG_TITLE=protective protein for beta-galactosidase
1415904_at	15202.2	P	0.00024	2.1	4.29	I	2e-05	2e-05	gb:NM_008509.1 /DB_XREF=gi:6678709 /GEN=Lpl /FEA=FLmRNA /CNT=419 /TID=Mm.1514.1 /TIER=FL+Stack /STK=23 /UG=Mm.1514 /LL=16956 /DEF=Mus musculus lipoprotein lipase (Lpl), mRNA. /PROD=lipoprotein lipase /FL=gb:BC003305.1 gb:NM_008509.1
1415949_at	2869.3	P	0.00122	2.1	4.29	I	3e-05	3e-05	gb:BC010197.1 /DB_XREF=gi:16307317 /FEA=FLmRNA /CNT=333 /TID=Mm.31395.1 /TIER=FL+Stack /STK=161 /UG=Mm.31395 /LL=12876 /UG_GENE=Cpe /DEF=Mus musculus, Carboxypeptidase E, clone MGC:7101 IMAGE:3157558, mRNA, complete cds. /PROD=Carboxypeptidase E /FL=gb:NM_013494.1 gb:U23184.1 gb:BC010197.1
1416114_at	2433.2	P	0.00024	2.1	4.29	I	2e-05	2e-05	gb:NM_010097.1 /DB_XREF=gi:6753707 /GEN=Sparcl1 /FEA=FLmRNA /CNT=271 /TID=Mm.29027.1 /TIER=FL+Stack /STK=125 /UG=Mm.29027 /LL=13602 /DEF=Mus musculus SPARC-like 1 (mast9, hevin) (Sparcl1), mRNA. /PROD=extracellular matrix protein 2 /FL=gb:BC003759.1 gb:U64827.1 gb:U77330.1 gb:NM_010097.1
1416805_at	546.3	P	0.00024	2.1	4.29	I	3e-05	3e-05	gb:NM_133187.1 /DB_XREF=gi:18875327 /GEN=1110032E23Rik /FEA=FLmRNA /CNT=89 /TID=Mm.33946.1 /TIER=FL+Stack /STK=69 /UG=Mm.33946 /LL=68659 /DEF=Mus musculus RIKEN cDNA 1110032E23 gene (1110032E23Rik), mRNA. /PROD=hypothetical basic protein I-19 /FL=gb:AF285091.1 gb:NM_133187.1
1417011_at	664.2	P	0.00024	2.1	4.29	I	0.00027	0.00027	gb:NM_008304.1 /DB_XREF=gi:6677890 /GEN=Sdc2 /FEA=FLmRNA /CNT=232 /TID=Mm.29350.1 /TIER=FL+Stack /STK=60 /UG=Mm.29350 /LL=15529 /DEF=Mus musculus syndecan 2 (Sdc2), mRNA. /PROD=syndecan 2 /FL=gb:U00674.1 gb:NM_008304.1
1417466_at	4687.3	P	0.00024	2.1	4.29	I	2e-05	2e-05	gb:NM_133736.1 /DB_XREF=gi:19526933 /GEN=1110070A02Rik /FEA=FLmRNA /CNT=99 /TID=Mm.41641.1 /TIER=FL+Stack /STK=44 /UG=Mm.41641 /LL=71800 /DEF=Mus musculus RIKEN cDNA 1110070A02 gene (1110070A02Rik), mRNA. /PROD=RIKEN cDNA 1110070A02 /FL=gb:BC005656.1 gb:NM_133736.1
1417562_at	1361.2	P	0.00415	2.1	4.29	I	2e-05	2e-05	gb:NM_007918.1 /DB_XREF=gi:6681294 /GEN=Eif4ebp1 /FEA=FLmRNA /CNT=114 /TID=Mm.6700.1 /TIER=FL+Stack /STK=41 /UG=Mm.6700 /LL=13685 /DEF=Mus musculus eukaryotic translation initiation factor 4E binding protein 1 (Eif4ebp1), mRNA. /PROD=eukaryotic translation initiation factor 4Ebinding protein 1 /FL=gb:U28656.1 gb:NM_007918.1 gb:BC002045.1
1417767_at	638.4	P	0.00024	2.1	4.29	I	3e-05	3e-05	gb:AV370537 /DB_XREF=gi:15406798 /DB_XREF=AV370537 /CLONE=9030221E07 /FEA=FLmRNA /CNT=271 /TID=Mm.20242.1 /TIER=Stack /STK=12 /UG=Mm.20242 /LL=66427 /UG_GENE=1810044O22Rik /UG_TITLE=RIKEN cDNA 1810044O22 gene /FL=gb:NM_025558.1
1418467_at	93.5	P	0.04614	2.1	4.29	I	0.00055	0.00055	gb:NM_025891.1 /DB_XREF=gi:13385379 /GEN=Smarcd3 /FEA=FLmRNA /CNT=43 /TID=Mm.140672.1 /TIER=FL+Stack /STK=23 /UG=Mm.140672 /LL=66993 /DEF=Mus musculus SWISNF related, matrix associated, actin dependent regulator of chromatin, subfamily d, member 3 (Smarcd3), mRNA. /PROD=SWISNF related, matrix associated, actindependent regulator of chromatin, subfamily d, member 3 /FL=gb:NM_025891.1 gb:BC013122.1
1418505_at	2952.8	P	0.00024	2.1	4.29	I	2e-05	2e-05	gb:BC027209.1 /DB_XREF=gi:20070873 /FEA=FLmRNA /CNT=320 /TID=Mm.24397.1 /TIER=FL+Stack /STK=118 /UG=Mm.24397 /LL=71207 /UG_GENE=4933436C10Rik /DEF=Mus musculus, RIKEN cDNA 4933436C10 gene, clone MGC:25580 IMAGE:3994391, mRNA, complete cds. /PROD=RIKEN cDNA 4933436C10 gene /FL=gb:NM_027722.1 gb:BC027209.1
1419380_at	152.7	P	0.00806	2.1	4.29	I	0.00044	0.00044	gb:NM_033327.1 /DB_XREF=gi:15277418 /GEN=Ebfaz /FEA=FLmRNA /CNT=39 /TID=Mm.23452.1 /TIER=FL+Stack /STK=10 /UG=Mm.23452 /LL=94187 /DEF=Mus musculus early B-cell factor associated zinc finger protein (Ebfaz), mRNA. /PROD=early B-cell factor associated zinc fingerprotein /FL=gb:AF188609.1 gb:NM_033327.1
1419589_at	1074.8	P	0.00024	2.1	4.29	I	2e-05	2e-05	gb:NM_010740.1 /DB_XREF=gi:6754577 /GEN=Ly68 /FEA=FLmRNA /CNT=29 /TID=Mm.681.1 /TIER=FL+Stack /STK=8 /UG=Mm.681 /LL=17064 /DEF=Mus musculus lymphocyte antigen 68 (Ly68), mRNA. /PROD=lymphocyte antigen 68 /FL=gb:NM_010740.1 gb:AF081789.1
1419873_s_at	2422.4	P	0.00073	2.1	4.29	I	0.00039	0.00039	gb:AI323359 /DB_XREF=gi:4057788 /DB_XREF=mi30h09.x1 /CLONE=IMAGE:465089 /FEA=EST /CNT=1 /TID=Mm.201971.1 /TIER=ConsEnd /STK=0 /UG=Mm.201971 /LL=106886 /UG_GENE=AI323359 /UG_TITLE=expressed sequence AI323359
1420641_a_at	1598.4	P	0.00122	2.1	4.29	I	2e-05	2e-05	gb:AF174535.1 /DB_XREF=gi:5738221 /FEA=FLmRNA /CNT=28 /TID=Mm.28986.1 /TIER=FL /STK=3 /UG=Mm.28986 /LL=59010 /UG_GENE=Sqrdl /DEF=Mus musculus flavo-binding protein mRNA, complete cds. /PROD=flavo-binding protein /FL=gb:AF174535.1 gb:NM_021507.2 gb:BC011153.1
1420838_at	2249.6	P	0.00195	2.1	4.29	I	3e-05	3e-05	gb:AK018789.1 /DB_XREF=gi:12858688 /GEN=Ntrk2 /FEA=FLmRNA /CNT=136 /TID=Mm.3993.1 /TIER=Stack /STK=107 /UG=Mm.3993 /LL=18212 /UG_TITLE=neurotrophic tyrosine kinase, receptor, type 2 /DEF=Mus musculus adult male cerebellum cDNA, RIKEN full-length enriched library, clone:1500040I13:neurotrophic tyrosine kinase, receptor, type 2, full insert sequence. /FL=gb:M33385.1 gb:NM_008745.1
1422738_at	810.9	P	0.00073	2.1	4.29	I	2e-05	2e-05	gb:NM_022563.1 /DB_XREF=gi:13937362 /GEN=Ddr2 /FEA=FLmRNA /CNT=33 /TID=Mm.4999.1 /TIER=FL+Stack /STK=15 /UG=Mm.4999 /LL=18214 /DEF=Mus musculus discoidin domain receptor family, member 2 (Ddr2), mRNA. /PROD=discoidin domain receptor family, member 2 /FL=gb:NM_022563.1
1422926_at	381	P	0.00122	2.1	4.29	I	0.00015	0.00015	gb:NM_008560.1 /DB_XREF=gi:6678819 /GEN=Mc2r /FEA=FLmRNA /CNT=16 /TID=Mm.41498.1 /TIER=FL /STK=4 /UG=Mm.41498 /LL=17200 /DEF=Mus musculus melanocortin 2 receptor (Mc2r), mRNA. /PROD=melanocortin 2 receptor /FL=gb:NM_008560.1
1423321_at	1268	P	0.03027	2.1	4.29	I	0.00021	0.00021	gb:BI078799 /DB_XREF=gi:14497129 /DB_XREF=602874080F1 /CLONE=IMAGE:5006059 /FEA=FLmRNA /CNT=215 /TID=Mm.29874.1 /TIER=Stack /STK=15 /UG=Mm.29874 /LL=50918 /UG_GENE=Myadm /UG_TITLE=myeloid-associated differentiation marker /FL=gb:NM_016969.1
1423484_at	803.9	P	0.00586	2.1	4.29	I	0.00027	0.00027	gb:BM217996 /DB_XREF=gi:17777386 /DB_XREF=C0905A01-3 /CLONE=C0905A01 /FEA=FLmRNA /CNT=42 /TID=Mm.46051.1 /TIER=Stack /STK=16 /UG=Mm.46051 /LL=83675 /UG_GENE=Bicc1 /UG_TITLE=bicaudal C homolog 1 (Drosophila) /FL=gb:NM_031397.1 gb:AF319464.1
1425494_s_at	157.5	P	0.00806	2.1	4.29	I	0.0001	0.0001	gb:AV233519 /DB_XREF=gi:16386052 /DB_XREF=AV233519 /CLONE=4632425G16 /FEA=FLmRNA /CNT=157 /TID=Mm.140965.1 /TIER=Stack /STK=21 /UG=Mm.140965 /LL=12166 /UG_GENE=Bmpr1a /UG_TITLE=bone morphogenetic protein receptor, type 1A /FL=gb:Z23154.1 gb:D16250.1 gb:U04672.1
1425978_at	244.6	P	0.00586	2.1	4.29	I	0.00011	0.00011	gb:AF384055.2 /DB_XREF=gi:16905532 /FEA=FLmRNA /CNT=1 /TID=Mm.32257.2 /TIER=FL /STK=1 /UG=Mm.32257 /DEF=Mus musculus transcription factor myocardin mRNA, complete cds. /PROD=transcription factor myocardin /FL=gb:AF384055.2
1426869_at	317.9	P	0.00122	2.1	4.29	I	2e-05	2e-05	gb:BB005556 /DB_XREF=gi:16214917 /DB_XREF=BB005556 /CLONE=4732467A04 /FEA=mRNA /CNT=53 /TID=Mm.41561.1 /TIER=Stack /STK=47 /UG=Mm.41561 /LL=117606 /UG_GENE=Boc /UG_TITLE=biregional cell adhesion molecule-relateddown-regulated by oncogenes (Cdon) binding protein
1427345_a_at	1886.2	P	0.00122	2.1	4.29	I	6e-05	6e-05	gb:AK002700.1 /DB_XREF=gi:12832875 /GEN=Sult1a1 /FEA=mRNA /CNT=24 /TID=Mm.17339.2 /TIER=ConsEnd /STK=6 /UG=Mm.17339 /LL=20887 /UG_TITLE=sulfotransferase family 1A, phenol-preferring, member 1 /DEF=Mus musculus adult male kidney cDNA, RIKEN full-length enriched library, clone:0610030E04:sulfotransferase family 1A, phenol-preferring, member 1, full insert sequence.
1427405_s_at	127.1	P	0.00024	2.1	4.29	I	0.00015	0.00015	gb:BF682225 /DB_XREF=gi:11956120 /DB_XREF=602117652T1 /CLONE=IMAGE:3468732 /FEA=mRNA /CNT=66 /TID=Mm.220334.1 /TIER=ConsEnd /STK=1 /UG=Mm.220334 /UG_TITLE=Mus musculus, Similar to KIAA0857 protein, clone IMAGE:4488041, mRNA, partial cds
1427510_at	350.6	P	0.00122	2.1	4.29	I	0.00039	0.00039	gb:U38501.1 /DB_XREF=gi:1353505 /FEA=mRNA /CNT=12 /TID=Mm.28859.1 /TIER=ConsEnd /STK=0 /UG=Mm.28859 /LL=14677 /UG_GENE=Gnai1 /DEF=Mus musculus G protein alpha i1 subunit mRNA, partial cds. /PROD=G protein alpha i1 subunit
1429514_at	2055.3	P	0.00024	2.1	4.29	I	2e-05	2e-05	gb:AW111876 /DB_XREF=gi:6824589 /DB_XREF=MC1174 /CLONE=MC1174 /FEA=mRNA /CNT=143 /TID=Mm.27363.1 /TIER=Stack /STK=16 /UG=Mm.27363 /LL=68448 /UG_GENE=1110003O22Rik /UG_TITLE=RIKEN cDNA 1110003O22 gene
1434442_at	272.7	P	0.00024	2.1	4.29	I	2e-05	2e-05	gb:BB667844 /DB_XREF=gi:16399293 /DB_XREF=BB667844 /CLONE=C730046N20 /FEA=EST /CNT=68 /TID=Mm.21965.1 /TIER=Stack /STK=32 /UG=Mm.21965 /LL=52331 /UG_GENE=D5Ertd593e /UG_TITLE=DNA segment, Chr 5, ERATO Doi 593, expressed
1435326_at	1886.4	P	0.00024	2.1	4.29	I	2e-05	2e-05	gb:BB794696 /DB_XREF=gi:16964315 /DB_XREF=BB794696 /CLONE=G431001I06 /FEA=EST /CNT=104 /TID=Mm.22242.1 /TIER=Stack /STK=17 /UG=Mm.22242 /LL=98667 /UG_GENE=AW112037 /UG_TITLE=expressed sequence AW112037
1436991_x_at	16074.6	P	0.00024	2.1	4.29	I	2e-05	2e-05	gb:AV025559 /DB_XREF=gi:4802551 /DB_XREF=AV025559 /CLONE=1200014F04 /FEA=EST /CNT=33 /TID=Mm.21109.2 /TIER=Stack /STK=31 /UG=Mm.21109 /LL=14851 /UG_GENE=Gsn /UG_TITLE=gelsolin
1437155_a_at	1138.9	P	0.00024	2.1	4.29	I	2e-05	2e-05	gb:BG066193 /DB_XREF=gi:12548756 /DB_XREF=H3040A05-3 /CLONE=H3040A05 /FEA=EST /CNT=27 /TID=Mm.28060.2 /TIER=Stack /STK=24 /UG=Mm.28060 /LL=97064 /UG_GENE=2310058J06Rik /UG_TITLE=RIKEN cDNA 2310058J06 gene
1448233_at	7376.1	P	0.00024	2.1	4.29	I	2e-05	2e-05	gb:NM_011170.1 /DB_XREF=gi:13173472 /GEN=Prnp /FEA=FLmRNA /CNT=297 /TID=Mm.648.1 /TIER=FL+Stack /STK=123 /UG=Mm.648 /LL=19122 /DEF=Mus musculus prion protein (Prnp), mRNA. /PROD=prion protein /FL=gb:NM_011170.1 gb:BC006703.1 gb:M13685.1
1448321_at	806.6	P	0.00122	2.1	4.29	I	0.00015	0.00015	gb:NM_022316.1 /DB_XREF=gi:11612484 /GEN=Smoc1 /FEA=FLmRNA /CNT=152 /TID=Mm.27643.1 /TIER=FL+Stack /STK=92 /UG=Mm.27643 /LL=64075 /DEF=Mus musculus secreted modular calcium binding protein 1 (Smoc1), mRNA. /PROD=secreted modular calcium-binding protein 1 /FL=gb:AF070470.1 gb:NM_022316.1
1448394_at	750.7	P	0.00073	2.1	4.29	I	0.00021	0.00021	gb:NM_010861.1 /DB_XREF=gi:6754777 /GEN=Mylpc /FEA=FLmRNA /CNT=130 /TID=Mm.1529.1 /TIER=FL+Stack /STK=79 /UG=Mm.1529 /LL=17906 /DEF=Mus musculus myosin light chain, phosphorylatable, cardiac ventricles (Mylpc), mRNA. /PROD=myosin light chain, phosphorylatable, cardiacventricles /FL=gb:M91602.1 gb:NM_010861.1
1448611_at	993.1	P	0.00293	2.1	4.29	I	0.00021	0.00021	gb:NM_133791.1 /DB_XREF=gi:19526991 /GEN=C85457 /FEA=FLmRNA /CNT=244 /TID=Mm.21514.1 /TIER=FL+Stack /STK=53 /UG=Mm.21514 /LL=97466 /DEF=Mus musculus expressed sequence C85457 (C85457), mRNA. /PROD=expressed sequence C85457 /FL=gb:NM_133791.1
1448944_at	1456.3	P	0.00073	2.1	4.29	I	2e-05	2e-05	gb:AK011144.1 /DB_XREF=gi:12847078 /FEA=FLmRNA /CNT=224 /TID=Mm.27448.1 /TIER=Stack /STK=20 /UG=Mm.27448 /LL=18186 /UG_GENE=Nrp /UG_TITLE=neuropilin /DEF=Mus musculus 10 days embryo whole body cDNA, RIKEN full-length enriched library, clone:2600002F02:neuropilin, full insert sequence. /FL=gb:D50086.1 gb:NM_008737.1
1449145_a_at	11036.7	P	0.00024	2.1	4.29	I	2e-05	2e-05	gb:AB029929.1 /DB_XREF=gi:6705976 /FEA=FLmRNA /CNT=60 /TID=Mm.28278.1 /TIER=FL+Stack /STK=21 /UG=Mm.28278 /LL=12389 /UG_GENE=Cav /DEF=Mus musculus mRNA for caveolin-1 alfa isoform, complete cds. /PROD=caveolin-1 alfa isoform /FL=gb:AB029929.1 gb:NM_007616.1 gb:U07645.1
1449335_at	1385.1	P	0.00024	2.1	4.29	I	2e-05	2e-05	gb:BI111620 /DB_XREF=gi:14562521 /DB_XREF=602895984F1 /CLONE=IMAGE:5025861 /FEA=FLmRNA /CNT=399 /TID=Mm.4871.1 /TIER=Stack /STK=19 /UG=Mm.4871 /LL=21859 /UG_GENE=Timp3 /UG_TITLE=tissue inhibitor of metalloproteinase 3 /FL=gb:BC014713.1 gb:L19622.1 gb:L27424.1 gb:NM_011595.1
1449714_at	1435.7	P	0.00024	2.1	4.29	I	2e-05	2e-05	gb:AI790341 /DB_XREF=gi:5338057 /DB_XREF=uk99a05.x1 /CLONE=IMAGE:2064656 /FEA=EST /CNT=1 /TID=Mm.202829.1 /TIER=ConsEnd /STK=1 /UG=Mm.202829 /LL=99073 /UG_GENE=AI790341 /UG_TITLE=expressed sequence AI790341
1450826_a_at	968	P	0.00024	2.1	4.29	I	0.00011	0.00011	gb:NM_011315.1 /DB_XREF=gi:6755395 /GEN=Saa3 /FEA=FLmRNA /CNT=7 /TID=Mm.14277.1 /TIER=FL /STK=0 /UG=Mm.14277 /LL=20210 /DEF=Mus musculus serum amyloid A 3 (Saa3), mRNA. /PROD=serum amyloid A 3 /FL=gb:NM_011315.1
1451313_a_at	2139.4	P	0.00024	2.1	4.29	I	2e-05	2e-05	gb:BC019131.1 /DB_XREF=gi:17512319 /FEA=FLmRNA /CNT=89 /TID=Mm.76694.1 /TIER=FL+Stack /STK=38 /UG=Mm.76694 /LL=68864 /UG_GENE=1110067D22Rik /DEF=Mus musculus, clone MGC:29165 IMAGE:5036749, mRNA, complete cds. /PROD=Unknown (protein for MGC:29165) /FL=gb:BC019131.1
1451338_at	80.9	P	0.0376	2.1	4.29	I	0.00087	0.00087	gb:BC003270.1 /DB_XREF=gi:13096945 /FEA=FLmRNA /CNT=84 /TID=Mm.22330.2 /TIER=FL+Stack /STK=34 /UG=Mm.22330 /LL=64652 /UG_GENE=Nisch /DEF=Mus musculus, Similar to nischarin, clone MGC:7776 IMAGE:3499127, mRNA, complete cds. /PROD=Similar to nischarin /FL=gb:BC003270.1
1452107_s_at	123.9	P	0.00024	2.1	4.29	I	0.00039	0.00039	gb:AA223007 /DB_XREF=gi:1843285 /DB_XREF=mw01g12.r1 /CLONE=IMAGE:663334 /FEA=FLmRNA /CNT=87 /TID=Mm.205021.4 /TIER=ConsEnd /STK=0 /UG=Mm.205021 /LL=114249 /UG_GENE=Npnt /UG_TITLE=nephronectin /FL=gb:AB059656.1 gb:AY035898.1
1452330_a_at	1615.9	P	0.00293	2.1	4.29	I	0.00013	0.00013	gb:BB765827 /DB_XREF=gi:16196779 /DB_XREF=BB765827 /CLONE=G370056N06 /FEA=mRNA /CNT=20 /TID=Mm.28978.2 /TIER=Stack /STK=13 /UG=Mm.28978 /LL=74761 /UG_GENE=1200013A08Rik /UG_TITLE=RIKEN cDNA 1200013A08 gene
1452342_at	829.7	P	0.00122	2.1	4.29	I	2e-05	2e-05	gb:AW542721 /DB_XREF=gi:7185138 /DB_XREF=C0161A05-3 /CLONE=C0161A05 /FEA=mRNA /CNT=39 /TID=Mm.18542.1 /TIER=Stack /STK=11 /UG=Mm.18542 /UG_TITLE=Mus musculus, clone IMAGE:4038127, mRNA
1453836_a_at	709.7	P	0.00024	2.1	4.29	I	2e-05	2e-05	gb:AK006949.1 /DB_XREF=gi:12840262 /GEN=Mgll /FEA=mRNA /CNT=5 /TID=Mm.194795.3 /TIER=ConsEnd /STK=0 /UG=Mm.194795 /LL=23945 /UG_TITLE=monoglyceride lipase /DEF=Mus musculus adult male testis cDNA, RIKEN full-length enriched library, clone:1700074K19:monoglyceride lipase, full insert sequence.
1454067_a_at	297.4	P	0.00073	2.1	4.29	I	9e-05	9e-05	gb:AK016432.1 /DB_XREF=gi:12855157 /FEA=mRNA /CNT=1 /TID=Mm.182227.2 /TIER=ConsEnd /STK=0 /UG=Mm.182227 /LL=70984 /UG_GENE=4931406C07Rik /UG_TITLE=RIKEN cDNA 4931406C07 gene /DEF=Mus musculus adult male testis cDNA, RIKEN full-length enriched library, clone:4931406C07:homolog to HYPOTHETICAL 35.1 KDA PROTEIN, full insert sequence.
1455642_a_at	548	P	0.00806	2.1	4.29	I	2e-05	2e-05	gb:AI844703 /DB_XREF=gi:5488609 /DB_XREF=UI-M-AL1-ahr-h-06-0-UI.s1 /CLONE=UI-M-AL1-ahr-h-06-0-UI /FEA=EST /CNT=10 /TID=Mm.32883.2 /TIER=Stack /STK=10 /UG=Mm.32883 /LL=74257 /UG_GENE=2210021G21Rik /UG_TITLE=RIKEN cDNA 2210021G21 gene
1455976_x_at	15841.6	P	0.00195	2.1	4.29	I	0.00015	0.00015	gb:AV019984 /DB_XREF=gi:4796976 /DB_XREF=AV019984 /CLONE=1190012K22 /FEA=EST /CNT=22 /TID=Mm.2785.3 /TIER=Stack /STK=22 /UG=Mm.2785 /LL=13167 /UG_GENE=Dbi /UG_TITLE=diazepam binding inhibitor
1456226_x_at	3380.1	P	0.00073	2.1	4.29	I	5e-05	5e-05	gb:BB234940 /DB_XREF=gi:8917711 /DB_XREF=BB234940 /CLONE=A630052C08 /FEA=EST /CNT=14 /TID=Mm.5021.4 /TIER=Stack /STK=13 /UG=Mm.5021 /LL=12305 /UG_GENE=Ddr1 /UG_TITLE=discoidin domain receptor family, member 1
1456434_x_at	553.2	A	0.08057	2.1	4.29	I	0.00031	0.00031	gb:BB764222 /DB_XREF=gi:16208590 /DB_XREF=BB764222 /CLONE=G370033N06 /FEA=EST /CNT=11 /TID=Mm.21549.2 /TIER=Stack /STK=10 /UG=Mm.21549 /LL=80888 /UG_GENE=Cryac /UG_TITLE=crystallin, alpha C
1416072_at	1345.1	P	0.00024	2	4	I	2e-05	2e-05	gb:NM_133654.1 /DB_XREF=gi:19526791 /GEN=Cd34 /FEA=FLmRNA /CNT=203 /TID=Mm.29798.1 /TIER=FL+Stack /STK=133 /UG=Mm.29798 /LL=12490 /DEF=Mus musculus CD34 antigen (Cd34), mRNA. /PROD=CD34 antigen /FL=gb:BC006607.1 gb:NM_133654.1
1416158_at	142.1	P	0.00122	2	4	I	0.00019	0.00019	gb:NM_009697.1 /DB_XREF=gi:6753103 /GEN=Nr2f2 /FEA=FLmRNA /CNT=177 /TID=Mm.16519.1 /TIER=FL+Stack /STK=120 /UG=Mm.16519 /LL=11819 /DEF=Mus musculus nuclear receptor subfamily 2, group F, member 2 (Nr2f2), mRNA. /PROD=nuclear receptor subfamily 2, group F, member 2 /FL=gb:NM_009697.1 gb:U07635.1
1416164_at	1451.4	P	0.00024	2	4	I	2e-05	2e-05	gb:NM_011812.1 /DB_XREF=gi:6753823 /GEN=Fbln5 /FEA=FLmRNA /CNT=187 /TID=Mm.25347.1 /TIER=FL+Stack /STK=120 /UG=Mm.25347 /LL=23876 /DEF=Mus musculus fibulin 5 (Fbln5), mRNA. /PROD=fibulin 5 /FL=gb:NM_011812.1 gb:BC006636.1 gb:AF112151.1
1416591_at	1184.7	P	0.00024	2	4	I	2e-05	2e-05	gb:AF327929.1 /DB_XREF=gi:12963386 /FEA=FLmRNA /CNT=193 /TID=Mm.28941.1 /TIER=FL+Stack /STK=79 /UG=Mm.28941 /LL=19376 /UG_GENE=Rab34 /DEF=Mus musculus small GTPase Rah mRNA, complete cds. /PROD=small GTPase Rah /FL=gb:AF322068.1 gb:NM_033475.1 gb:AF327929.1
1417092_at	275.1	P	0.00024	2	4	I	2e-05	2e-05	gb:BC013446.1 /DB_XREF=gi:15488603 /FEA=FLmRNA /CNT=107 /TID=Mm.3542.1 /TIER=FL+Stack /STK=57 /UG=Mm.3542 /LL=19228 /UG_GENE=Pthr /DEF=Mus musculus, parathyroid hormone receptor, clone MGC:18447 IMAGE:4241234, mRNA, complete cds. /PROD=parathyroid hormone receptor /FL=gb:BC013446.1 gb:NM_011199.1
1417130_s_at	3622.4	P	0.00073	2	4	I	0.0001	0.0001	gb:NM_020581.1 /DB_XREF=gi:10181163 /GEN=Angptl4 /FEA=FLmRNA /CNT=99 /TID=Mm.196189.1 /TIER=FL+Stack /STK=55 /UG=Mm.196189 /LL=57875 /DEF=Mus musculus angiopoietin-like 4 (Angptl4), mRNA. /PROD=fibrinogenangiopoietin-related protein /FL=gb:NM_020581.1 gb:BC021343.1 gb:AF169313.1 gb:AF123261.1 gb:BC025797.1 gb:AB054540.1 gb:AF278699.1 gb:BC006611.1
1417162_at	2371.4	P	0.00073	2	4	I	2e-05	2e-05	gb:BC004752.1 /DB_XREF=gi:13435791 /FEA=FLmRNA /CNT=106 /TID=Mm.182921.1 /TIER=FL+Stack /STK=54 /UG=Mm.182921 /LL=69660 /UG_GENE=2310061B02Rik /DEF=Mus musculus, Similar to PP1201 protein, clone MGC:7955 IMAGE:3584518, mRNA, complete cds. /PROD=Similar to PP1201 protein /FL=gb:NM_027154.1 gb:BC004752.1
1418259_a_at	1031.8	P	0.00586	2	4	I	0.0001	0.0001	gb:NM_009849.1 /DB_XREF=gi:6753347 /GEN=Entpd2 /FEA=FLmRNA /CNT=41 /TID=Mm.31308.1 /TIER=FL+Stack /STK=27 /UG=Mm.31308 /LL=12496 /DEF=Mus musculus ectonucleoside triphosphate diphosphohydrolase 2 (Entpd2), mRNA. /PROD=CD39 antigen-like 1 /FL=gb:AF042811.1 gb:NM_009849.1 gb:BC011241.1
1418701_at	1315.1	P	0.01074	2	4	I	0.00027	0.00027	gb:BI147855 /DB_XREF=gi:14607856 /DB_XREF=602912745F1 /CLONE=IMAGE:5053906 /FEA=FLmRNA /CNT=84 /TID=Mm.35853.1 /TIER=ConsEnd /STK=0 /UG=Mm.35853 /LL=12846 /UG_GENE=Comt /UG_TITLE=catechol-O-methyltransferase /FL=gb:AF076156.1 gb:NM_007744.1 gb:BC010402.1
1419283_s_at	2018.1	P	0.01856	2	4	I	2e-05	2e-05	gb:BI101050 /DB_XREF=gi:14551943 /DB_XREF=602886493F1 /CLONE=IMAGE:5041654 /FEA=FLmRNA /CNT=81 /TID=Mm.179671.1 /TIER=Stack /STK=16 /UG=Mm.179671 /LL=21961 /UG_GENE=Tns /UG_TITLE=tensin /FL=gb:NM_027884.1
1422245_a_at	243.4	P	0.00024	2	4	I	0.00027	0.00027	gb:U63408.1 /DB_XREF=gi:4558374 /GEN=Mrvi1 /FEA=FLmRNA /CNT=2 /TID=Mm.89958.1 /TIER=FL /STK=1 /UG=Mm.89958 /LL=17540 /DEF=Mus musculus MRVI1a protein (Mrvi1) mRNA, complete cds. /PROD=MRVI1a protein /FL=gb:NM_010826.1 gb:U63408.1
1423635_at	386.2	P	0.00024	2	4	I	2e-05	2e-05	gb:AV239587 /DB_XREF=gi:6192094 /DB_XREF=AV239587 /CLONE=4732434O21 /FEA=FLmRNA /CNT=28 /TID=Mm.7486.1 /TIER=Stack /STK=8 /UG=Mm.7486 /LL=12156 /UG_GENE=Bmp2 /UG_TITLE=bone morphogenetic protein 2 /FL=gb:NM_007553.1
1423756_s_at	7484	P	0.00024	2	4	I	2e-05	2e-05	gb:BC019836.1 /DB_XREF=gi:18043722 /FEA=FLmRNA /CNT=420 /TID=Mm.22248.2 /TIER=FL+Stack /STK=125 /UG=Mm.22248 /LL=16010 /UG_GENE=Igfbp4 /DEF=Mus musculus, insulin-like growth factor binding protein 4, clone MGC:29917 IMAGE:5123738, mRNA, complete cds. /PROD=insulin-like growth factor binding protein 4 /FL=gb:BC019836.1
1424394_at	374.6	P	0.00024	2	4	I	2e-05	2e-05	gb:AY043488.1 /DB_XREF=gi:17223710 /FEA=FLmRNA /CNT=78 /TID=Mm.34046.1 /TIER=FL+Stack /STK=34 /UG=Mm.34046 /LL=114679 /UG_GENE=Sepm-pending /DEF=Mus musculus selenoprotein SelM mRNA, complete cds. /PROD=selenoprotein SelM /FL=gb:AY043488.1 gb:BC019742.1
1424800_at	1592.3	P	0.00122	2	4	I	3e-05	3e-05	gb:D10727.1 /DB_XREF=gi:220499 /GEN=ndpp-1 /FEA=FLmRNA /CNT=104 /TID=Mm.87759.2 /TIER=FL+Stack /STK=15 /UG=Mm.87759 /LL=13800 /DEF=Mus musculus mRNA for NDPP-1 protein, complete cds. /PROD=NDPP-1 protein /FL=gb:D10727.1
1425215_at	576.6	P	0.00024	2	4	I	4e-05	4e-05	gb:BC019570.1 /DB_XREF=gi:18044553 /FEA=FLmRNA /CNT=21 /TID=Mm.97338.1 /TIER=FL /STK=4 /UG=Mm.97338 /DEF=Mus musculus, Similar to G protein-coupled receptor 43, clone MGC:28611 IMAGE:4218874, mRNA, complete cds. /PROD=Similar to G protein-coupled receptor 43 /FL=gb:BC019570.1
1425546_a_at	4585.1	P	0.00024	2	4	I	2e-05	2e-05	gb:AF440692.1 /DB_XREF=gi:17046470 /FEA=FLmRNA /CNT=23 /TID=Mm.37214.2 /TIER=FL /STK=1 /UG=Mm.37214 /LL=22041 /UG_GENE=Trf /DEF=Mus musculus transferrin mRNA, complete cds. /PROD=transferrin /FL=gb:AF440692.1
1425745_a_at	1007	P	0.00122	2	4	I	4e-05	4e-05	gb:BC004057.1 /DB_XREF=gi:13278518 /FEA=FLmRNA /CNT=10 /TID=Mm.86322.2 /TIER=FL /STK=1 /UG=Mm.86322 /LL=57752 /UG_GENE=Tacc2 /DEF=Mus musculus, Similar to transforming, acidic coiled-coil containing protein 2, clone MGC:8162 IMAGE:3589967, mRNA, complete cds. /PROD=Similar to transforming, acidic coiled-coilcontaining protein 2 /FL=gb:BC004057.1
1427677_a_at	315	P	0.01856	2	4	I	5e-05	5e-05	gb:AJ010605.1 /DB_XREF=gi:3702611 /GEN=Sox6 /FEA=mRNA /CNT=1 /TID=Mm.4656.3 /TIER=ConsEnd /STK=0 /UG=Mm.4656 /LL=20679 /DEF=Mus musculus mRNA for transcription factor Sox6, partial. /PROD=Sox6 protein
1427946_s_at	307.8	P	0.00024	2	4	I	0.00062	0.00062	gb:BC028831.1 /DB_XREF=gi:20381137 /FEA=mRNA /CNT=29 /TID=Mm.27907.1 /TIER=Stack /STK=14 /UG=Mm.27907 /DEF=Mus musculus, Similar to dihydropyrimidine dehydrogenase, clone MGC:37940 IMAGE:5126155, mRNA, complete cds. /PROD=Similar to dihydropyrimidine dehydrogenase
1434089_at	500.1	P	0.00024	2	4	I	2e-05	2e-05	gb:BB426294 /DB_XREF=gi:16423669 /DB_XREF=BB426294 /CLONE=C630001F01 /FEA=EST /CNT=72 /TID=Mm.27313.1 /TIER=Stack /STK=43 /UG=Mm.27313 /LL=107019 /UG_GENE=AW046661 /UG_TITLE=expressed sequence AW046661
1435884_at	1107.6	P	0.00024	2	4	I	2e-05	2e-05	gb:BM248471 /DB_XREF=gi:17883741 /DB_XREF=K0817D09-3 /CLONE=K0817D09 /FEA=EST /CNT=26 /TID=Mm.202684.1 /TIER=Stack /STK=12 /UG=Mm.202684 /LL=106122 /UG_GENE=AA517634 /UG_TITLE=expressed sequence AA517634
1436026_at	600.5	P	0.00293	2	4	I	6e-05	6e-05	gb:BI558298 /DB_XREF=gi:15445612 /DB_XREF=603240141F1 /CLONE=IMAGE:5292947 /FEA=EST /CNT=46 /TID=Mm.204893.1 /TIER=Stack /STK=11 /UG=Mm.204893 /LL=102071 /UG_GENE=AI430822 /UG_TITLE=expressed sequence AI430822
1436364_x_at	2748.7	P	0.00586	2	4	I	5e-05	5e-05	gb:AW049660 /DB_XREF=gi:5910189 /DB_XREF=UI-M-BH1-and-h-09-0-UI.s1 /CLONE=UI-M-BH1-and-h-09-0-UI /FEA=EST /CNT=14 /TID=Mm.9394.3 /TIER=Stack /STK=9 /UG=Mm.9394 /LL=18032 /UG_GENE=Nfix /UG_TITLE=nuclear factor IX
1437012_x_at	573.4	P	0.00195	2	4	I	3e-05	3e-05	gb:BB226235 /DB_XREF=gi:8896880 /DB_XREF=BB226235 /CLONE=A530096E21 /FEA=EST /CNT=31 /TID=Mm.24028.2 /TIER=Stack /STK=30 /UG=Mm.24028 /UG_TITLE=Mus musculus, Similar to cAMP-regulated guanine nucleotide exchange factor I (cAMP-GEFI), clone MGC:19192 IMAGE:4236136, mRNA, complete cds
1437908_a_at	3954.5	P	0.00024	2	4	I	2e-05	2e-05	gb:BB095626 /DB_XREF=gi:8740660 /DB_XREF=BB095626 /CLONE=9430051N21 /FEA=EST /CNT=16 /TID=Mm.34244.2 /TIER=Stack /STK=13 /UG=Mm.34244 /LL=67458 /UG_GENE=1200007D18Rik /UG_TITLE=RIKEN cDNA 1200007D18 gene
1438093_x_at	6937.1	P	0.00024	2	4	I	0.00031	0.00031	gb:BB115327 /DB_XREF=gi:8767895 /DB_XREF=BB115327 /CLONE=9530050A01 /FEA=EST /CNT=14 /TID=Mm.2785.4 /TIER=Stack /STK=12 /UG=Mm.2785 /LL=13167 /UG_GENE=Dbi /UG_TITLE=diazepam binding inhibitor
1438625_s_at	6235.5	P	0.00024	2	4	I	2e-05	2e-05	gb:BB249447 /DB_XREF=gi:8942193 /DB_XREF=BB249447 /CLONE=A730033A21 /FEA=EST /CNT=10 /TID=Mm.4597.7 /TIER=Stack /STK=10 /UG=Mm.4597 /LL=18555 /UG_GENE=Pctk1 /UG_TITLE=PCTAIRE-motif protein kinase 1
1439364_a_at	1536.1	P	0.00024	2	4	I	4e-05	4e-05	gb:BF147716 /DB_XREF=gi:11029111 /DB_XREF=us40b09.x1 /CLONE=IMAGE:3169529 /FEA=EST /CNT=8 /TID=Mm.29564.4 /TIER=Stack /STK=8 /UG=Mm.29564 /LL=17390 /UG_GENE=Mmp2 /UG_TITLE=matrix metalloproteinase 2
1439389_s_at	8943.4	P	0.00024	2	4	I	2e-05	2e-05	gb:BB500055 /DB_XREF=gi:9476853 /DB_XREF=BB500055 /CLONE=D630024J02 /FEA=EST /CNT=8 /TID=Mm.29874.2 /TIER=Stack /STK=8 /UG=Mm.29874 /LL=50918 /UG_GENE=Myadm /UG_TITLE=myeloid-associated differentiation marker
1448028_at	242.6	P	0.00195	2	4	I	7e-05	7e-05	gb:BF536757 /DB_XREF=gi:11624125 /DB_XREF=602049238F1 /CLONE=IMAGE:4188800 /FEA=EST /CNT=9 /TID=Mm.216274.1 /TIER=ConsEnd /STK=0 /UG=Mm.216274 /UG_TITLE=ESTs, Weakly similar to S12207 hypothetical protein (M.musculus)
1448330_at	1646.3	P	0.00415	2	4	I	6e-05	6e-05	gb:NM_010358.1 /DB_XREF=gi:6754083 /GEN=Gstm1 /FEA=FLmRNA /CNT=297 /TID=Mm.2011.1 /TIER=FL+Stack /STK=90 /UG=Mm.2011 /LL=14862 /DEF=Mus musculus glutathione S-transferase, mu 1 (Gstm1), mRNA. /PROD=glutathione-S-transferase, mu 1 /FL=gb:NM_010358.1 gb:J04632.1 gb:BC003822.1
1448383_at	1104.1	P	0.00073	2	4	I	0.00013	0.00013	gb:NM_008608.1 /DB_XREF=gi:6678897 /GEN=Mmp14 /FEA=FLmRNA /CNT=233 /TID=Mm.19945.1 /TIER=FL+Stack /STK=81 /UG=Mm.19945 /LL=17387 /DEF=Mus musculus matrix metalloproteinase 14 (membrane-inserted) (Mmp14), mRNA. /PROD=matrix metalloproteinase 14 (membrane-inserted) /FL=gb:U54984.1 gb:NM_008608.1
1448729_a_at	590.8	P	0.00024	2	4	I	2e-05	2e-05	gb:NM_011129.1 /DB_XREF=gi:6755119 /GEN=Sept4 /FEA=FLmRNA /CNT=67 /TID=Mm.2214.1 /TIER=FL+Stack /STK=44 /UG=Mm.2214 /LL=18952 /DEF=Mus musculus septin 4 (Sept4), mRNA. /PROD=peanut-like 2 homolog (Drosophila) /FL=gb:NM_011129.1
1449028_at	794	P	0.00806	2	4	I	0.00019	0.00019	gb:AF378088.1 /DB_XREF=gi:15077781 /FEA=FLmRNA /CNT=85 /TID=Mm.28954.1 /TIER=FL /STK=3 /UG=Mm.28954 /LL=69581 /UG_GENE=Arhu /DEF=Mus musculus Wrch-1 mRNA, complete cds. /PROD=Wrch-1 /FL=gb:NM_133955.1 gb:AB051827.1 gb:BC020060.1 gb:AF378088.1
1449147_at	973.6	P	0.00024	2	4	I	2e-05	2e-05	gb:NM_023850.1 /DB_XREF=gi:12963844 /GEN=Chst1 /FEA=FLmRNA /CNT=40 /TID=Mm.38021.1 /TIER=FL+Stack /STK=21 /UG=Mm.38021 /LL=76969 /DEF=Mus musculus carbohydrate (keratan sulfate Gal-6) sulfotransferase 1 (Chst1), mRNA. /PROD=carbohydrate (keratan sulfate Gal-6)sulfotransferase 1 /FL=gb:AF280087.1 gb:NM_023850.1
1450138_a_at	5334.5	P	0.00024	2	4	I	2e-05	2e-05	gb:NM_009254.1 /DB_XREF=gi:6678096 /GEN=Serpinb6 /FEA=FLmRNA /CNT=14 /TID=Mm.2623.1 /TIER=FL /STK=2 /UG=Mm.2623 /LL=20719 /DEF=Mus musculus serine (or cysteine) proteinase inhibitor, clade B (ovalbumin), member 6 (Serpinb6), mRNA. /PROD=serine protease inhibitor 3 /FL=gb:U25844.1 gb:NM_009254.1
1450350_a_at	803.9	P	0.00024	2	4	I	0.00017	0.00017	gb:NM_030887.1 /DB_XREF=gi:13562095 /GEN=Jundp2-pending /FEA=FLmRNA /CNT=2 /TID=Mm.103560.1 /TIER=FL /STK=2 /UG=Mm.103560 /LL=81703 /DEF=Mus musculus Jun dimerization protein 2 (Jundp2-pending), mRNA. /PROD=Jun dimerization protein 2 /FL=gb:AB034697.1 gb:NM_030887.1
1450650_at	435.4	P	0.00024	2	4	I	2e-05	2e-05	gb:NM_019472.1 /DB_XREF=gi:9506908 /GEN=Myo10 /FEA=FLmRNA /CNT=126 /TID=Mm.60590.1 /TIER=FL+Stack /STK=40 /UG=Mm.60590 /LL=17909 /DEF=Mus musculus myosin X (Myo10), mRNA. /PROD=myosin X /FL=gb:NM_019472.1
1452058_a_at	1452	P	0.00122	2	4	I	2e-05	2e-05	gb:BI150320 /DB_XREF=gi:14610321 /DB_XREF=602915344F1 /CLONE=IMAGE:5065787 /FEA=FLmRNA /CNT=242 /TID=Mm.25228.2 /TIER=Stack /STK=28 /UG=Mm.25228 /LL=29864 /UG_GENE=Rnf11 /UG_TITLE=ring finger protein 11 /FL=gb:BC010299.1
1452359_at	1362.7	P	0.00024	2	4	I	2e-05	2e-05	gb:BI248354 /DB_XREF=gi:14794168 /DB_XREF=602966964F1 /CLONE=IMAGE:5116671 /FEA=mRNA /CNT=103 /TID=Mm.30122.1 /TIER=Stack /STK=39 /UG=Mm.30122 /UG_TITLE=Mus musculus, Similar to hypothetical gene LOC133157, clone IMAGE:3991705, mRNA, partial cds
1452752_at	152.3	P	0.01416	2	4	I	0.00087	0.00087	gb:BE283629 /DB_XREF=gi:9160008 /DB_XREF=601102881F1 /CLONE=IMAGE:3495069 /FEA=mRNA /CNT=160 /TID=Mm.27961.3 /TIER=ConsEnd /STK=0 /UG=Mm.27961 /LL=56401 /UG_GENE=Lepre1 /UG_TITLE=leprecan 1
1460192_at	1619.1	P	0.00024	2	4	I	2e-05	2e-05	gb:NM_020573.1 /DB_XREF=gi:10181107 /GEN=Osbpl1a /FEA=FLmRNA /CNT=132 /TID=Mm.18502.1 /TIER=FL+Stack /STK=68 /UG=Mm.18502 /LL=64291 /DEF=Mus musculus oxysterol binding protein-like 1A (Osbpl1a), mRNA. /PROD=oxysterol binding protein-like 1A /FL=gb:AB017026.1 gb:NM_020573.1
1416286_at	327.6	P	0.01416	1.9	3.73	I	0.0001	0.0001	gb:BC003882.1 /DB_XREF=gi:13278051 /FEA=FLmRNA /CNT=198 /TID=Mm.41642.1 /TIER=FL+Stack /STK=101 /UG=Mm.41642 /LL=19736 /UG_GENE=Rgs4 /DEF=Mus musculus, regulator of G-protein signaling 4, clone MGC:6650 IMAGE:3496887, mRNA, complete cds. /PROD=regulator of G-protein signaling 4 /FL=gb:AB004315.1 gb:BC003882.1 gb:NM_009062.1
1416418_at	392.1	P	0.00024	1.9	3.73	I	2e-05	2e-05	gb:AF180518.1 /DB_XREF=gi:13241281 /FEA=FLmRNA /CNT=303 /TID=Mm.14638.1 /TIER=FL+Stack /STK=90 /UG=Mm.14638 /LL=57436 /UG_GENE=Gabarapl1 /DEF=Mus musculus GABA-A receptor-associated protein-like protein 1 mRNA, complete cds. /PROD=GABA-A receptor-associated protein-like protein1 /FL=gb:BC004602.1 gb:AF180518.1 gb:NM_020590.2 gb:BC024706.1
1416498_at	1108.7	P	0.00073	1.9	3.73	I	5e-05	5e-05	gb:NM_008908.1 /DB_XREF=gi:6679440 /GEN=Ppic /FEA=FLmRNA /CNT=140 /TID=Mm.4587.1 /TIER=FL+Stack /STK=85 /UG=Mm.4587 /LL=19038 /DEF=Mus musculus peptidylprolyl isomerase C (Ppic), mRNA. /PROD=peptidylprolyl isomerase C /FL=gb:BC025861.1 gb:M74227.1 gb:NM_008908.1
1416838_at	2025.9	P	0.00122	1.9	3.73	I	2e-05	2e-05	gb:BC019175.1 /DB_XREF=gi:17512430 /FEA=FLmRNA /CNT=164 /TID=Mm.4299.1 /TIER=FL+Stack /STK=67 /UG=Mm.4299 /LL=17850 /UG_GENE=Mut /DEF=Mus musculus, Similar to methylmalonyl-Coenzyme A mutase, clone MGC:29139 IMAGE:5007694, mRNA, complete cds. /PROD=Similar to methylmalonyl-Coenzyme A mutase /FL=gb:NM_008650.1 gb:BC019175.1
1416978_at	2070.6	P	0.00073	1.9	3.73	I	2e-05	2e-05	gb:NM_010189.1 /DB_XREF=gi:6753835 /GEN=Fcgrt /FEA=FLmRNA /CNT=178 /TID=Mm.3303.1 /TIER=FL+Stack /STK=61 /UG=Mm.3303 /LL=14132 /DEF=Mus musculus Fc receptor, IgG, alpha chain transporter (Fcgrt), mRNA. /PROD=Fc receptor, IgG, alpha chain transporter /FL=gb:L17022.1 gb:BC003786.1 gb:D37874.1 gb:NM_010189.1
1417143_at	310.1	P	0.00073	1.9	3.73	I	2e-05	2e-05	gb:BC025425.1 /DB_XREF=gi:19343967 /FEA=FLmRNA /CNT=118 /TID=Mm.4772.1 /TIER=FL+Stack /STK=55 /UG=Mm.4772 /LL=14745 /UG_GENE=Edg2 /DEF=Mus musculus, endothelial differentiation, lysophosphatidic acid G-protein-coupled receptor, 2, clone MGC:29102 IMAGE:5009055, mRNA, complete cds. /PROD=endothelial differentiation, lysophosphatidicacid G-protein-coupled receptor, 2 /FL=gb:NM_010336.1 gb:BC025425.…
1417262_at	113.6	P	0.00024	1.9	3.73	I	2e-05	2e-05	gb:M88242.1 /DB_XREF=gi:193637 /GEN=griPGHS /FEA=FLmRNA /CNT=105 /TID=Mm.3137.1 /TIER=FL+Stack /STK=50 /UG=Mm.3137 /LL=19225 /DEF=Mouse glucocortoid-regulated inflammatory prostaglandin GH synthase (griPGHS) mRNA, complete cds. /PROD=glucocorticoid-regulated inflammatoryprostaglandin synthase /FL=gb:M94967.1 gb:M64291.1 gb:M88242.1 gb:NM_011198.1
1417273_at	275.4	P	0.00073	1.9	3.73	I	2e-05	2e-05	gb:NM_013743.1 /DB_XREF=gi:7305374 /GEN=Pdk4 /FEA=FLmRNA /CNT=83 /TID=Mm.10283.1 /TIER=FL+Stack /STK=50 /UG=Mm.10283 /LL=27273 /DEF=Mus musculus pyruvate dehydrogenase kinase 4 (Pdk4), mRNA. /PROD=pyruvate dehydrogenase kinase 4 /FL=gb:BC026134.1 gb:NM_013743.1
1417841_at	1146.8	P	0.00806	1.9	3.73	I	5e-05	5e-05	gb:AF309644.1 /DB_XREF=gi:10954088 /GEN=Pxmp2 /FEA=FLmRNA /CNT=66 /TID=Mm.21853.1 /TIER=FL+Stack /STK=35 /UG=Mm.21853 /LL=19301 /DEF=Mus musculus strain 129Sv 22 kDa peroxisomal membrane protein PMP22 (Pxmp2) mRNA, complete cds. /PROD=22 kDa peroxisomal membrane protein PMP22 /FL=gb:NM_008993.1 gb:AF309644.1
1418003_at	729.5	P	0.00024	1.9	3.73	I	2e-05	2e-05	gb:NM_025427.1 /DB_XREF=gi:13384823 /GEN=1190002H23Rik /FEA=FLmRNA /CNT=94 /TID=Mm.29811.1 /TIER=FL+Stack /STK=31 /UG=Mm.29811 /LL=66214 /DEF=Mus musculus RIKEN cDNA 1190002H23 gene (1190002H23Rik), mRNA. /PROD=RIKEN cDNA 1190002H23 /FL=gb:AF276981.1 gb:NM_025427.1
1418018_at	548.9	P	0.00073	1.9	3.73	I	2e-05	2e-05	gb:NM_007754.1 /DB_XREF=gi:6681000 /GEN=Cpd /FEA=FLmRNA /CNT=113 /TID=Mm.20910.1 /TIER=FL+Stack /STK=31 /UG=Mm.20910 /LL=12874 /DEF=Mus musculus carboxypeptidase D (Cpd), mRNA. /PROD=carboxypeptidase D /FL=gb:NM_007754.1 gb:D85391.1
1418370_at	357.7	P	0.00122	1.9	3.73	I	0.00019	0.00019	gb:NM_009393.1 /DB_XREF=gi:6678368 /GEN=Tncc /FEA=FLmRNA /CNT=78 /TID=Mm.712.1 /TIER=FL+Stack /STK=24 /UG=Mm.712 /LL=21924 /DEF=Mus musculus troponin C, cardiacslow skeletal (Tncc), mRNA. /PROD=troponin C, cardiacslow skeletal /FL=gb:M29793.1 gb:NM_009393.1
1418872_at	706.2	P	0.00122	1.9	3.73	I	2e-05	2e-05	gb:NM_011075.1 /DB_XREF=gi:6755045 /GEN=Abcb1b /FEA=FLmRNA /CNT=27 /TID=Mm.6404.1 /TIER=FL+Stack /STK=17 /UG=Mm.6404 /LL=18669 /DEF=Mus musculus ATP-binding cassette, sub-family B (MDRTAP), member 1B (Abcb1b), mRNA. /PROD=ATP-binding cassette, sub-family B (MDRTAP),member 1B /FL=gb:M14757.1 gb:NM_011075.1
1419089_at	1297.1	P	0.00073	1.9	3.73	I	0.00021	0.00021	gb:BM232384 /DB_XREF=gi:17867654 /DB_XREF=K0322E06-3 /CLONE=K0322E06 /FEA=FLmRNA /CNT=399 /TID=Mm.4871.1 /TIER=Stack /STK=63 /UG=Mm.4871 /LL=21859 /UG_GENE=Timp3 /UG_TITLE=tissue inhibitor of metalloproteinase 3 /FL=gb:BC014713.1 gb:L19622.1 gb:L27424.1 gb:NM_011595.1
1419519_at	1546.6	P	0.00073	1.9	3.73	I	4e-05	4e-05	gb:BC012409.1 /DB_XREF=gi:15214568 /FEA=FLmRNA /CNT=29 /TID=Mm.2770.1 /TIER=FL /STK=1 /UG=Mm.2770 /LL=16000 /UG_GENE=Igf1 /DEF=Mus musculus, Similar to insulin-like growth factor 1, clone MGC:18617 IMAGE:4194295, mRNA, complete cds. /PROD=Similar to insulin-like growth factor 1 /FL=gb:BC012409.1 gb:NM_010512.1
1419978_s_at	318	P	0.00024	1.9	3.73	I	7e-05	7e-05	gb:AU014694 /DB_XREF=gi:3369485 /DB_XREF=AU014694 /CLONE=J0701D11 /FEA=EST /CNT=1 /TID=Mm.195394.1 /TIER=ConsEnd /STK=1 /UG=Mm.195394 /LL=52666 /UG_GENE=D10Ertd610e /UG_TITLE=DNA segment, Chr 10, ERATO Doi 610, expressed
1420498_a_at	1180.5	P	0.00024	1.9	3.73	I	2e-05	2e-05	gb:NM_023118.1 /DB_XREF=gi:12963488 /GEN=Dab2 /FEA=FLmRNA /CNT=61 /TID=Mm.34248.1 /TIER=FL /STK=4 /UG=Mm.34248 /LL=13132 /DEF=Mus musculus disabled homolog 2 (Drosophila) (Dab2), mRNA. /PROD=disabled homolog 2 (Drosophila) /FL=gb:U18869.1 gb:NM_023118.1
1420855_at	873.2	P	0.00122	1.9	3.73	I	3e-05	3e-05	gb:BB229377 /DB_XREF=gi:16354297 /DB_XREF=BB229377 /CLONE=A630021B08 /FEA=FLmRNA /CNT=145 /TID=Mm.111845.1 /TIER=Stack /STK=36 /UG=Mm.111845 /LL=13717 /UG_GENE=Eln /UG_TITLE=elastin /FL=gb:U08210.1 gb:NM_007925.1
1422064_a_at	843.9	P	0.00024	1.9	3.73	I	2e-05	2e-05	gb:AY028963.1 /DB_XREF=gi:19847823 /FEA=FLmRNA /CNT=8 /TID=Mm.38250.1 /TIER=FL /STK=1 /UG=Mm.38250 /LL=56490 /UG_GENE=Zfp288 /DEF=Mus musculus BTBPOZ zinc finger protein DPZF mRNA, complete cds. /PROD=BTBPOZ zinc finger protein DPZF /FL=gb:AF185576.1 gb:NM_019778.1 gb:AY028963.1
1422186_s_at	3538.6	P	0.00024	1.9	3.73	I	2e-05	2e-05	gb:NM_029787.1 /DB_XREF=gi:19745149 /GEN=Dia1 /FEA=FLmRNA /CNT=4 /TID=Mm.22560.1 /TIER=FL /STK=1 /UG=Mm.22560 /LL=109754 /DEF=Mus musculus diaphorase 1 (NADH) (Dia1), mRNA. /PROD=diaphorase 1 (NADH) /FL=gb:NM_029787.1
1422444_at	803.7	P	0.00024	1.9	3.73	I	2e-05	2e-05	gb:NM_008397.1 /DB_XREF=gi:7110658 /GEN=Itga6 /FEA=FLmRNA /CNT=336 /TID=Mm.25232.1 /TIER=FL+Stack /STK=112 /UG=Mm.25232 /LL=16403 /DEF=Mus musculus integrin alpha 6 (Itga6), mRNA. /PROD=integrin alpha 6 /FL=gb:NM_008397.1
1422514_at	995.5	P	0.00122	1.9	3.73	I	2e-05	2e-05	gb:NM_009636.1 /DB_XREF=gi:6752997 /GEN=Aebp1 /FEA=FLmRNA /CNT=120 /TID=Mm.4665.1 /TIER=FL+Stack /STK=57 /UG=Mm.4665 /LL=11568 /DEF=Mus musculus AE binding protein 1 (Aebp1), mRNA. /PROD=AE binding protein 1 /FL=gb:AF053943.1 gb:NM_009636.1
1422536_at	161.7	P	0.00073	1.9	3.73	I	0.00039	0.00039	gb:NM_009406.1 /DB_XREF=gi:6678392 /GEN=Tnni3 /FEA=FLmRNA /CNT=72 /TID=Mm.604.1 /TIER=FL+Stack /STK=42 /UG=Mm.604 /LL=21954 /DEF=Mus musculus troponin I, cardiac (Tnni3), mRNA. /PROD=troponin I, cardiac /FL=gb:NM_009406.1 gb:U09181.1
1423630_at	300.1	P	0.00073	1.9	3.73	I	3e-05	3e-05	gb:BM899392 /DB_XREF=gi:19382180 /DB_XREF=UI-M-DJ1-btq-e-07-0-UI.s1 /CLONE=UI-M-DJ1-btq-e-07-0-UI /FEA=FLmRNA /CNT=65 /TID=Mm.34598.1 /TIER=Stack /STK=8 /UG=Mm.34598 /LL=114886 /UG_GENE=Cygb /UG_TITLE=cytoglobin /FL=gb:NM_030206.1
1423885_at	585.7	P	0.00806	1.9	3.73	I	0.00017	0.00017	gb:J03484.1 /DB_XREF=gi:198694 /FEA=FLmRNA /CNT=190 /TID=Mm.1249.1 /TIER=FL+Stack /STK=84 /UG=Mm.1249 /LL=16781 /UG_GENE=Lamc1 /DEF=Mouse laminin B2 chain mRNA, complete cds. /PROD=laminin B2 /FL=gb:J02930.1 gb:J03484.1
1424638_at	1787.7	P	0.00415	1.9	3.73	I	6e-05	6e-05	gb:AK007630.1 /DB_XREF=gi:12841291 /GEN=Cdkn1a /FEA=FLmRNA /CNT=165 /TID=Mm.34446.2 /TIER=Stack /STK=40 /UG=Mm.34446 /LL=12575 /UG_TITLE=cyclin-dependent kinase inhibitor 1A (P21) /DEF=Mus musculus 10 day old male pancreas cDNA, RIKEN full-length enriched library, clone:1810028E17:cyclin-dependent kinase inhibitor 1A (P21), full insert sequence. /FL=gb:AB017818.1 gb:U24173.1 gb:AB017817.1 gb:BC00…
1426502_s_at	1413.5	P	0.00415	1.9	3.73	I	0.00087	0.00087	gb:AK008086.1 /DB_XREF=gi:12842050 /FEA=FLmRNA /CNT=76 /TID=Mm.30130.1 /TIER=Stack /STK=8 /UG=Mm.30130 /LL=68013 /UG_GENE=2310022B03Rik /UG_TITLE=RIKEN cDNA 2310022B03 gene /DEF=Mus musculus adult male small intestine cDNA, RIKEN full-length enriched library, clone:2010004C14:homolog to ALANINE AMINOTRANSFERASE (EC 2.6.1.2) (GLUTAMIC--PYRUVIC TRANSAMINASE) (GPT) (GLUTAMIC--ALANINE TRANSAMINASE), …
1427113_s_at	607.3	P	0.00122	1.9	3.73	I	0.00021	0.00021	gb:AV127581 /DB_XREF=gi:16382557 /DB_XREF=AV127581 /CLONE=2700049H19 /FEA=mRNA /CNT=37 /TID=Mm.41497.1 /TIER=Stack /STK=16 /UG=Mm.41497 /UG_TITLE=Mus musculus, clone IMAGE:3492383, mRNA
1427445_a_at	623.7	P	0.00073	1.9	3.73	I	2e-05	2e-05	gb:BC025840.1 /DB_XREF=gi:19388003 /FEA=mRNA /CNT=36 /TID=Mm.46242.1 /TIER=ConsEnd /STK=0 /UG=Mm.46242 /LL=66856 /UG_GENE=1100001C23Rik /DEF=Mus musculus, Similar to RIKEN cDNA 1100001C23 gene, clone IMAGE:5149168, mRNA, partial cds. /PROD=Similar to RIKEN cDNA 1100001C23 gene
1428130_at	748.9	P	0.00073	1.9	3.73	I	7e-05	7e-05	gb:AI787074 /DB_XREF=gi:5334732 /DB_XREF=uj54h08.x1 /CLONE=IMAGE:1923807 /FEA=mRNA /CNT=250 /TID=Mm.203896.1 /TIER=Stack /STK=13 /UG=Mm.203896 /LL=70361 /UG_GENE=Lman1 /UG_TITLE=lectin, mannose-binding, 1
1428942_at	2606.6	P	0.00024	1.9	3.73	I	0.00013	0.00013	gb:AA796766 /DB_XREF=gi:2859721 /DB_XREF=vp27c11.r1 /CLONE=IMAGE:1077908 /FEA=mRNA /CNT=34 /TID=Mm.142740.1 /TIER=Stack /STK=16 /UG=Mm.142740 /LL=17750 /UG_GENE=Mt2 /UG_TITLE=metallothionein 2
1429052_at	556	P	0.00073	1.9	3.73	I	5e-05	5e-05	gb:AK003303.1 /DB_XREF=gi:12833888 /FEA=mRNA /CNT=42 /TID=Mm.41736.1 /TIER=Stack /STK=13 /UG=Mm.41736 /LL=70222 /UG_GENE=3000002J10Rik /UG_TITLE=RIKEN cDNA 3000002J10 gene /DEF=Mus musculus 18 days embryo whole body cDNA, RIKEN full-length enriched library, clone:1110002J03:unclassifiable transcript, full insert sequence.
1430421_a_at	2352.5	P	0.00195	1.9	3.73	I	2e-05	2e-05	gb:AK003909.1 /DB_XREF=gi:12834860 /GEN=Rab3d /FEA=mRNA /CNT=4 /TID=Mm.29968.4 /TIER=ConsEnd /STK=2 /UG=Mm.29968 /LL=19340 /UG_TITLE=RAB3D, member RAS oncogene family /DEF=Mus musculus 18 days embryo whole body cDNA, RIKEN full-length enriched library, clone:1110025A19:RAB3D, member RAS oncogene family, full insert sequence.
1434557_at	681	P	0.00024	1.9	3.73	I	2e-05	2e-05	gb:BB794880 /DB_XREF=gi:16964499 /DB_XREF=BB794880 /CLONE=G431002E17 /FEA=EST /CNT=46 /TID=Mm.50610.2 /TIER=Stack /STK=29 /UG=Mm.50610 /UG_TITLE=Mus musculus, Similar to huntingtin interacting protein 1, clone MGC:27616 IMAGE:4504441, mRNA, complete cds
1434587_x_at	500.2	P	0.01856	1.9	3.73	I	3e-05	3e-05	gb:BB770830 /DB_XREF=gi:16197207 /DB_XREF=BB770830 /CLONE=G370117N05 /FEA=EST /CNT=30 /TID=Mm.3871.4 /TIER=Stack /STK=29 /UG=Mm.3871 /LL=27388 /UG_GENE=Ptdss2 /UG_TITLE=phosphatidylserine synthase 2
1435525_at	810.6	P	0.00122	1.9	3.73	I	2e-05	2e-05	gb:BI408602 /DB_XREF=gi:15169525 /DB_XREF=602964257F1 /CLONE=IMAGE:5119406 /FEA=EST /CNT=61 /TID=Mm.86933.1 /TIER=Stack /STK=15 /UG=Mm.86933 /LL=72844 /UG_GENE=2900008M13Rik /UG_TITLE=RIKEN cDNA 2900008M13 gene
1437718_x_at	331.7	P	0.00024	1.9	3.73	I	2e-05	2e-05	gb:BB483571 /DB_XREF=gi:9401180 /DB_XREF=BB483571 /CLONE=D430021B16 /FEA=EST /CNT=15 /TID=Mm.41573.9 /TIER=Stack /STK=15 /UG=Mm.41573 /LL=14264 /UG_GENE=Fmod /UG_TITLE=fibromodulin
1448545_at	739.2	P	0.00806	1.9	3.73	I	0.00044	0.00044	gb:AU021035 /DB_XREF=gi:3376619 /DB_XREF=AU021035 /CLONE=J0541G09 /FEA=FLmRNA /CNT=232 /TID=Mm.29350.1 /TIER=Stack /STK=34 /UG=Mm.29350 /LL=15529 /UG_GENE=Sdc2 /UG_TITLE=syndecan 2 /FL=gb:U00674.1 gb:NM_008304.1
1449131_s_at	2620.4	P	0.00024	1.9	3.73	I	2e-05	2e-05	gb:NM_007639.1 /DB_XREF=gi:6671705 /GEN=Cd1d1 /FEA=FLmRNA /CNT=52 /TID=Mm.1894.1 /TIER=FL+Stack /STK=22 /UG=Mm.1894 /LL=12479 /DEF=Mus musculus CD1d1 antigen (Cd1d1), mRNA. /PROD=CD1d1 antigen /FL=gb:NM_007639.1 gb:M63695.1
1449221_a_at	1033.6	P	0.00024	1.9	3.73	I	2e-05	2e-05	gb:NM_133626.1 /DB_XREF=gi:19482167 /GEN=Rrbp1 /FEA=FLmRNA /CNT=50 /TID=Mm.13705.1 /TIER=FL+Stack /STK=18 /UG=Mm.13705 /LL=81910 /DEF=Mus musculus ribosome binding protein 1 (Rrbp1), mRNA. /PROD=ribosome binding protein 1 isoform mRRp47 /FL=gb:AF273684.1 gb:NM_133626.1
1449334_at	349.2	P	0.03027	1.9	3.73	I	0.00062	0.00062	gb:BC014713.1 /DB_XREF=gi:15928469 /FEA=FLmRNA /CNT=399 /TID=Mm.4871.1 /TIER=FL+Stack /STK=13 /UG=Mm.4871 /LL=21859 /UG_GENE=Timp3 /DEF=Mus musculus, Similar to tissue inhibitor of metalloproteinase 3, clone MGC:25359 IMAGE:4239015, mRNA, complete cds. /PROD=Similar to tissue inhibitor of metalloproteinase3 /FL=gb:BC014713.1 gb:L19622.1 gb:L27424.1 gb:NM_011595.1
1449676_at	268	P	0.00195	1.9	3.73	I	7e-05	7e-05	gb:C80220 /DB_XREF=gi:2520550 /DB_XREF=C80220 /CLONE=J0078C04 /FEA=EST /CNT=1 /TID=Mm.206835.1 /TIER=ConsEnd /STK=0 /UG=Mm.206835 /LL=93773 /UG_GENE=C80220 /UG_TITLE=EST C80220
1449984_at	374.1	P	0.00293	1.9	3.73	I	0.00077	0.00077	gb:NM_009140.1 /DB_XREF=gi:6677884 /GEN=Scyb2 /FEA=FLmRNA /CNT=4 /TID=Mm.4979.1 /TIER=FL /STK=3 /UG=Mm.4979 /LL=20310 /DEF=Mus musculus small inducible cytokine subfamily, member 2 (Scyb2), mRNA. /PROD=small inducible cytokine subfamily, member 2 /FL=gb:NM_009140.1
1451342_at	540.8	P	0.01856	1.9	3.73	I	0.00055	0.00055	gb:BC020531.1 /DB_XREF=gi:18088207 /FEA=FLmRNA /CNT=82 /TID=Mm.37938.1 /TIER=FL+Stack /STK=33 /UG=Mm.37938 /DEF=Mus musculus, Similar to spondin 1a, clone MGC:18859 IMAGE:4221758, mRNA, complete cds. /PROD=Similar to spondin 1a /FL=gb:BC020531.1
1452434_s_at	282.4	P	0.00415	1.9	3.73	I	0.0001	0.0001	gb:AF021031.1 /DB_XREF=gi:2582382 /GEN=Dgcr6 /FEA=mRNA /CNT=19 /TID=Mm.27155.1 /TIER=ConsEnd /STK=0 /UG=Mm.27155 /LL=13353 /DEF=Mus musculus Dgcr6 protein (Dgcr6) mRNA, partial cds. /PROD=Dgcr6 protein
1452583_s_at	619.2	P	0.00024	1.9	3.73	I	2e-05	2e-05	gb:AV307219 /DB_XREF=gi:16393906 /DB_XREF=AV307219 /CLONE=5730551E17 /FEA=mRNA /CNT=116 /TID=Mm.29098.1 /TIER=Stack /STK=55 /UG=Mm.29098 /UG_TITLE=Mus musculus, Similar to hypothetical protein BC014916, clone MGC:36399 IMAGE:5135570, mRNA, complete cds
1455913_x_at	401.3	P	0.00024	1.9	3.73	I	2e-05	2e-05	gb:AV152953 /DB_XREF=gi:5358159 /DB_XREF=AV152953 /CLONE=2900051A13 /FEA=EST /CNT=45 /TID=Mm.2108.4 /TIER=Stack /STK=26 /UG=Mm.2108 /LL=22139 /UG_GENE=Ttr /UG_TITLE=transthyretin
1455936_a_at	915.6	P	0.00122	1.9	3.73	I	2e-05	2e-05	gb:BG069460 /DB_XREF=gi:12551963 /DB_XREF=H3075H06-3 /CLONE=H3075H06 /FEA=EST /CNT=25 /TID=Mm.219458.4 /TIER=Stack /STK=24 /UG=Mm.219458 /LL=19663 /UG_GENE=Rbpms /UG_TITLE=RNA binding protein gene with multiple splicing
1456510_x_at	319.5	P	0.00415	1.9	3.73	I	0.00019	0.00019	gb:BB703414 /DB_XREF=gi:16052249 /DB_XREF=BB703414 /CLONE=7420452A08 /FEA=EST /CNT=13 /TID=Mm.220975.3 /TIER=Stack /STK=9 /UG=Mm.220975 /LL=70152 /UG_GENE=2210414H16Rik /UG_TITLE=RIKEN cDNA 2210414H16 gene
1460287_at	3017.2	P	0.00073	1.9	3.73	I	2e-05	2e-05	gb:M93954.1 /DB_XREF=gi:202053 /GEN=TIMP2 /FEA=FLmRNA /CNT=152 /TID=Mm.181969.1 /TIER=FL+Stack /STK=21 /UG=Mm.181969 /LL=21858 /DEF=M.musculus metalloproteinase inhibitor (TIMP-2) mRNA, complete cds. /PROD=TIMP-2 /FL=gb:NM_011594.1 gb:M93954.1 gb:M82858.1
1460365_a_at	287.8	P	0.02393	1.9	3.73	I	2e-05	2e-05	gb:L31397.1 /DB_XREF=gi:487856 /GEN=BreDnm19 /FEA=FLmRNA /CNT=57 /TID=Mm.16080.1 /TIER=FL+Stack /STK=18 /UG=Mm.16080 /LL=13429 /DEF=Mus musculus dynamin (BreDnm19) mRNA, complete cds. /PROD=dynamin /FL=gb:L31397.1
1416012_at	460.5	M	0.05615	1.8	3.48	I	0.0001	0.0001	gb:AF099186.1 /DB_XREF=gi:5579089 /FEA=FLmRNA /CNT=383 /TID=Mm.30169.1 /TIER=FL+Stack /STK=118 /UG=Mm.30169 /LL=13660 /UG_GENE=Ehd1 /DEF=Mus musculus EH domain-containing protein EHD1 mRNA, complete cds. /PROD=EH domain-containing protein EHD1 /FL=gb:NM_010119.1 gb:AF099186.1 gb:AF173156.1
1416148_at	3281.4	P	0.00293	1.8	3.48	I	7e-05	7e-05	gb:BC019120.1 /DB_XREF=gi:17512295 /FEA=FLmRNA /CNT=221 /TID=Mm.197518.1 /TIER=FL+Stack /STK=121 /UG=Mm.197518 /LL=114128 /UG_GENE=Laptm4b /DEF=Mus musculus, lysosomal-associated protein transmembrane 4B, clone MGC:29407 IMAGE:4507607, mRNA, complete cds. /PROD=lysosomal-associated protein transmembrane 4B /FL=gb:BC019120.1 gb:NM_033521.1 gb:AF317418.1
1416629_at	2701.8	P	0.00024	1.8	3.48	I	2e-05	2e-05	gb:NM_009201.1 /DB_XREF=gi:6678004 /GEN=Slc1a7 /FEA=FLmRNA /CNT=152 /TID=Mm.1056.1 /TIER=FL+Stack /STK=77 /UG=Mm.1056 /LL=20514 /DEF=Mus musculus solute carrier family 1, member 7 (Slc1a7), mRNA. /PROD=solute carrier family 1, member 7 /FL=gb:AF246130.1 gb:D85044.1 gb:L42115.1 gb:NM_009201.1
1416729_at	167.8	P	0.02393	1.8	3.48	I	4e-05	4e-05	gb:NM_008877.1 /DB_XREF=gi:6679380 /GEN=Plg /FEA=FLmRNA /CNT=196 /TID=Mm.971.1 /TIER=FL+Stack /STK=71 /UG=Mm.971 /LL=18815 /DEF=Mus musculus plasminogen (Plg), mRNA. /PROD=plasminogen /FL=gb:J04766.1 gb:NM_008877.1 gb:BC014773.1
1417109_at	564	P	0.00024	1.8	3.48	I	7e-05	7e-05	gb:BC005738.1 /DB_XREF=gi:13543124 /FEA=FLmRNA /CNT=102 /TID=Mm.15801.1 /TIER=FL+Stack /STK=56 /UG=Mm.15801 /LL=94242 /UG_GENE=Lcn7 /DEF=Mus musculus, clone MGC:6860 IMAGE:2650851, mRNA, complete cds. /PROD=Unknown (protein for MGC:6860) /FL=gb:BC005738.1 gb:NM_023476.1 gb:BC018539.1 gb:AB047402.1
1417133_at	2311.7	P	0.00024	1.8	3.48	I	2e-05	2e-05	gb:NM_008885.1 /DB_XREF=gi:6679394 /GEN=Pmp22 /FEA=FLmRNA /CNT=95 /TID=Mm.1237.1 /TIER=FL+Stack /STK=55 /UG=Mm.1237 /LL=18858 /DEF=Mus musculus peripheral myelin protein, 22 kDa (Pmp22), mRNA. /PROD=peripheral myelin protein, 22 kDa /FL=gb:BC010765.1 gb:M32240.1 gb:NM_008885.1
1417394_at	3534	P	0.00024	1.8	3.48	I	2e-05	2e-05	gb:U20344.1 /DB_XREF=gi:912487 /FEA=FLmRNA /CNT=140 /TID=Mm.4325.1 /TIER=FL+Stack /STK=46 /UG=Mm.4325 /LL=16600 /UG_GENE=Klf4 /DEF=Mus musculus gut-enriched Kruppel-like factor GKLF mRNA, complete cds. /PROD=gut-enriched Kruppel-like factor /FL=gb:BC010301.1 gb:U20344.1 gb:U70662.1 gb:NM_010637.1
1417403_at	310	P	0.00024	1.8	3.48	I	2e-05	2e-05	gb:AF480860.1 /DB_XREF=gi:20152987 /GEN=Masr /FEA=FLmRNA /CNT=173 /TID=Mm.26171.1 /TIER=FL+Stack /STK=46 /UG=Mm.26171 /LL=170439 /DEF=Mus musculus myelination associated SUR4-like protein (Masr) mRNA, complete cds. /PROD=myelination associated SUR4-like protein /FL=gb:AF480860.1 gb:AY053453.1 gb:NM_130450.1 gb:AB072039.1
1417594_at	810.9	P	0.00024	1.8	3.48	I	2e-05	2e-05	gb:NM_019832.1 /DB_XREF=gi:9789998 /GEN=Gkap42-pending /FEA=FLmRNA /CNT=69 /TID=Mm.5030.1 /TIER=FL+Stack /STK=41 /UG=Mm.5030 /LL=56278 /DEF=Mus musculus 42 kD cGMP-dependent protein kinase anchoring protein (Gkap42-pending), mRNA. /PROD=42 kD cGMP-dependent protein kinase anchoringprotein /FL=gb:AB033130.1 gb:NM_019832.1
1417605_s_at	379.8	P	0.00806	1.8	3.48	I	3e-05	3e-05	gb:NM_133926.1 /DB_XREF=gi:19527139 /GEN=AI505105 /FEA=FLmRNA /CNT=84 /TID=Mm.195955.1 /TIER=FL+Stack /STK=41 /UG=Mm.195955 /LL=101119 /DEF=Mus musculus expressed sequence AI505105 (AI505105), mRNA. /PROD=expressed sequence AI505105 /FL=gb:BC014825.1 gb:NM_133926.1
1417963_at	1215.4	P	0.00024	1.8	3.48	I	2e-05	2e-05	gb:NM_011125.1 /DB_XREF=gi:6755111 /GEN=Pltp /FEA=FLmRNA /CNT=67 /TID=Mm.6105.1 /TIER=FL+Stack /STK=32 /UG=Mm.6105 /LL=18830 /DEF=Mus musculus phospholipid transfer protein (Pltp), mRNA. /PROD=phospholipid transfer protein /FL=gb:BC003782.1 gb:NM_011125.1 gb:U37226.1 gb:U28960.1
1418072_at	3025.3	P	0.00024	1.8	3.48	I	2e-05	2e-05	gb:NM_023422.1 /DB_XREF=gi:17505203 /GEN=H2bfs /FEA=FLmRNA /CNT=82 /TID=Mm.21579.1 /TIER=FL+Stack /STK=30 /UG=Mm.21579 /LL=68024 /DEF=Mus musculus H2B histone family, member S (H2bfs), mRNA. /PROD=H2B histone family, member S /FL=gb:BC019673.1 gb:NM_023422.1
1418454_at	402.7	P	0.00073	1.8	3.48	I	2e-05	2e-05	gb:BC025131.1 /DB_XREF=gi:19264044 /FEA=FLmRNA /CNT=81 /TID=Mm.41931.1 /TIER=FL+Stack /STK=23 /UG=Mm.41931 /LL=50530 /UG_GENE=Mfap5-pending /DEF=Mus musculus, Similar to microfibrillar associated protein 5, clone MGC:35969 IMAGE:3982519, mRNA, complete cds. /PROD=Similar to microfibrillar associated protein 5 /FL=gb:AF180805.1 gb:NM_015776.1 gb:BC025131.1
1418891_a_at	1054.6	P	0.00024	1.8	3.48	I	2e-05	2e-05	gb:AV231191 /DB_XREF=gi:16385828 /DB_XREF=AV231191 /CLONE=4632404J10 /FEA=FLmRNA /CNT=129 /TID=Mm.29968.1 /TIER=Stack /STK=11 /UG=Mm.29968 /LL=19340 /UG_GENE=Rab3d /UG_TITLE=RAB3D, member RAS oncogene family /FL=gb:NM_031874.2 gb:AF263365.1 gb:M89777.1
1419073_at	365.5	P	0.01416	1.8	3.48	I	5e-05	5e-05	gb:NM_019790.1 /DB_XREF=gi:9790266 /GEN=Tmeff2 /FEA=FLmRNA /CNT=35 /TID=Mm.23304.1 /TIER=FL+Stack /STK=14 /UG=Mm.23304 /LL=56363 /DEF=Mus musculus transmembrane protein with EGF-like and two follistatin-like domains 2 (Tmeff2), mRNA. /PROD=transmembrane protein with EGF-like and twofollistatin-like domains 2 /FL=gb:NM_019790.1 gb:AB017270.1
1419123_a_at	1500.9	P	0.00293	1.8	3.48	I	2e-05	2e-05	gb:NM_019971.1 /DB_XREF=gi:10242384 /GEN=Pdgfc /FEA=FLmRNA /CNT=56 /TID=Mm.40268.1 /TIER=FL+Stack /STK=13 /UG=Mm.40268 /LL=54635 /DEF=Mus musculus platelet-derived growth factor, C polypeptide (Pdgfc), mRNA. /PROD=platelet-derived growth factor, C polypeptide /FL=gb:AF266467.1 gb:NM_019971.1 gb:AF117608.1 gb:AF286725.1
1419573_a_at	7780	P	0.00024	1.8	3.48	I	2e-05	2e-05	gb:NM_008495.1 /DB_XREF=gi:6678681 /GEN=Lgals1 /FEA=FLmRNA /CNT=22 /TID=Mm.43831.1 /TIER=FL+Stack /STK=8 /UG=Mm.43831 /LL=16852 /DEF=Mus musculus lectin, galactose binding, soluble 1 (Lgals1), mRNA. /PROD=lectin, galactose binding, soluble 1 /FL=gb:NM_008495.1 gb:BC002063.1
1420553_x_at	136.9	P	0.00073	1.8	3.48	I	7e-05	7e-05	gb:NM_009243.1 /DB_XREF=gi:6678078 /GEN=Spi1-1 /FEA=FLmRNA /CNT=10 /TID=Mm.218230.1 /TIER=FL /STK=4 /UG=Mm.218230 /LL=20700 /DEF=Mus musculus serine protease inhibitor 1-1 (Spi1-1), mRNA. /PROD=serine protease inhibitor 1-1 /FL=gb:M75721.1 gb:NM_009243.1
1420631_a_at	943	P	0.00024	1.8	3.48	I	2e-05	2e-05	gb:NM_016916.1 /DB_XREF=gi:8392967 /GEN=Blcap /FEA=FLmRNA /CNT=29 /TID=Mm.34330.1 /TIER=FL /STK=3 /UG=Mm.34330 /LL=53619 /DEF=Mus musculus bladder cancer associated protein homolog (human) (Blcap), mRNA. /PROD=bladder cancer associated protein /FL=gb:BC026935.1 gb:AB037891.1 gb:NM_016916.1
1420872_at	137.3	P	0.00122	1.8	3.48	I	9e-05	9e-05	gb:BF472806 /DB_XREF=gi:11541989 /DB_XREF=UI-M-BZ0-axh-f-08-0-UI.r1 /CLONE=UI-M-BZ0-axh-f-08-0-UI /FEA=FLmRNA /CNT=102 /TID=Mm.9445.1 /TIER=Stack /STK=49 /UG=Mm.9445 /LL=54195 /UG_GENE=Gucy1b3 /UG_TITLE=guanylate cyclase 1, soluble, beta 3 /FL=gb:NM_017469.1 gb:AF020339.1 gb:AF297083.1
1422264_s_at	126.5	P	0.0376	1.8	3.48	I	0.00035	0.00035	gb:NM_010638.1 /DB_XREF=gi:6754457 /GEN=Klf9 /FEA=FLmRNA /CNT=2 /TID=Mm.19788.1 /TIER=FL /STK=1 /UG=Mm.19788 /LL=16601 /DEF=Mus musculus Kruppel-like factor 9 (Klf9), mRNA. /PROD=Kruppel-like factor 9 /FL=gb:NM_010638.1
1422518_at	807.9	P	0.00415	1.8	3.48	I	2e-05	2e-05	gb:NM_009806.1 /DB_XREF=gi:6753275 /GEN=Cask /FEA=FLmRNA /CNT=147 /TID=Mm.10735.1 /TIER=FL+Stack /STK=55 /UG=Mm.10735 /LL=12361 /DEF=Mus musculus calciumcalmodulin-dependent serine protein kinase (Cask), mRNA. /PROD=calciumcalmodulin-dependent serine proteinkinase /FL=gb:BC009740.1 gb:NM_009806.1
1422557_s_at	1842.5	P	0.00024	1.8	3.48	I	2e-05	2e-05	gb:NM_013602.1 /DB_XREF=gi:7305284 /GEN=Mt1 /FEA=FLmRNA /CNT=145 /TID=Mm.219629.1 /TIER=FL+Stack /STK=36 /UG=Mm.219629 /LL=17748 /DEF=Mus musculus metallothionein 1 (Mt1), mRNA. /PROD=metallothionein 1 /FL=gb:NM_013602.1
1422612_at	1040.7	P	0.00073	1.8	3.48	I	2e-05	2e-05	gb:NM_013820.1 /DB_XREF=gi:7305142 /GEN=Hk2 /FEA=FLmRNA /CNT=60 /TID=Mm.2549.1 /TIER=FL+Stack /STK=27 /UG=Mm.2549 /LL=15277 /DEF=Mus musculus hexokinase 2 (Hk2), mRNA. /PROD=hexokinase 2 /FL=gb:NM_013820.1
1423194_at	404	P	0.00073	1.8	3.48	I	2e-05	2e-05	gb:BB823029 /DB_XREF=gi:17001272 /DB_XREF=BB823029 /CLONE=G830025J04 /FEA=FLmRNA /CNT=161 /TID=Mm.35059.1 /TIER=Stack /STK=19 /UG=Mm.35059 /LL=11855 /UG_GENE=Arhgap5 /UG_TITLE=Rho GTPase activating protein 5 /FL=gb:NM_009706.1
1423363_at	262.3	P	0.00586	1.8	3.48	I	4e-05	4e-05	gb:AV247637 /DB_XREF=gi:16387253 /DB_XREF=AV247637 /CLONE=4832436G20 /FEA=FLmRNA /CNT=137 /TID=Mm.157119.1 /TIER=Stack /STK=9 /UG=Mm.157119 /LL=20661 /UG_GENE=Sort1 /UG_TITLE=sortilin 1 /FL=gb:AF175279.1 gb:NM_019972.1
1423475_at	149.6	P	0.00195	1.8	3.48	I	2e-05	2e-05	gb:BG070401 /DB_XREF=gi:12552970 /DB_XREF=H3086H12-3 /CLONE=H3086H12 /FEA=FLmRNA /CNT=100 /TID=Mm.38506.1 /TIER=Stack /STK=17 /UG=Mm.38506 /LL=94219 /UG_GENE=Cnnm2 /UG_TITLE=cyclin M2 /FL=gb:NM_033569.1 gb:AF216961.1
1423516_a_at	256.3	P	0.00073	1.8	3.48	I	2e-05	2e-05	gb:BB781435 /DB_XREF=gi:16942135 /DB_XREF=BB781435 /CLONE=G430073G10 /FEA=FLmRNA /CNT=340 /TID=Mm.20348.2 /TIER=Stack /STK=13 /UG=Mm.20348 /LL=18074 /UG_GENE=Nid2 /UG_TITLE=nidogen 2 /FL=gb:AY074820.1 gb:NM_134085.1
1424308_at	1054	P	0.03027	1.8	3.48	I	0.0001	0.0001	gb:BC017615.1 /DB_XREF=gi:17160891 /FEA=FLmRNA /CNT=95 /TID=Mm.86818.1 /TIER=FL+Stack /STK=38 /UG=Mm.86818 /LL=94249 /UG_GENE=Slc24a3 /DEF=Mus musculus, Similar to solute carrier family 24 (sodiumpotassiumcalcium exchanger), member 3, clone MGC:27686 IMAGE:4914291, mRNA, complete cds. /PROD=Similar to solute carrier family 24(sodiumpotassiumcalcium exchanger), member 3 /FL=gb:BC017615.1
1424599_at	194.1	P	0.00586	1.8	3.48	I	0.00039	0.00039	gb:BC021946.1 /DB_XREF=gi:18314525 /FEA=FLmRNA /CNT=55 /TID=Mm.28340.1 /TIER=FL+Stack /STK=23 /UG=Mm.28340 /DEF=Mus musculus, Similar to fibrinogen-like 1, clone MGC:37822 IMAGE:5098805, mRNA, complete cds. /PROD=Similar to fibrinogen-like 1 /FL=gb:BC021946.1
1424659_at	484.7	P	0.00073	1.8	3.48	I	0.00024	0.00024	gb:AF144628.1 /DB_XREF=gi:5532494 /GEN=Slit2 /FEA=FLmRNA /CNT=50 /TID=Mm.34584.1 /TIER=FL+Stack /STK=21 /UG=Mm.34584 /LL=20563 /DEF=Mus musculus SLIT2 (Slit2) mRNA, complete cds. /PROD=SLIT2 /FL=gb:AF144628.1
1424746_at	2042.8	P	0.00024	1.8	3.48	I	2e-05	2e-05	gb:BC016221.1 /DB_XREF=gi:18921434 /FEA=FLmRNA /CNT=44 /TID=Mm.2204.1 /TIER=FL+Stack /STK=17 /UG=Mm.2204 /DEF=Mus musculus, clone MGC:28766 IMAGE:4485843, mRNA, complete cds. /PROD=Unknown (protein for MGC:28766) /FL=gb:BC016221.1
1424877_a_at	1334.1	P	0.00024	1.8	3.48	I	2e-05	2e-05	gb:BC018236.1 /DB_XREF=gi:17390543 /FEA=FLmRNA /CNT=71 /TID=Mm.6988.2 /TIER=FL+Stack /STK=12 /UG=Mm.6988 /LL=17025 /UG_GENE=Alad /DEF=Mus musculus, Similar to aminolevulinate, delta-, dehydratase, clone MGC:18970 IMAGE:3992605, mRNA, complete cds. /PROD=Similar to aminolevulinate, delta-, dehydratase /FL=gb:BC018236.1
1427072_at	595.7	P	0.00024	1.8	3.48	I	2e-05	2e-05	gb:BM119481 /DB_XREF=gi:17087507 /DB_XREF=L0925H02-3 /CLONE=L0925H02 /FEA=mRNA /CNT=42 /TID=Mm.30775.1 /TIER=Stack /STK=20 /UG=Mm.30775 /UG_TITLE=Mus musculus, Similar to KIAA0189 gene product, clone IMAGE:5007480, mRNA, partial cds
1427552_a_at	858.3	P	0.00024	1.8	3.48	I	2e-05	2e-05	gb:AB041613.1 /DB_XREF=gi:7670489 /FEA=mRNA /CNT=7 /TID=Mm.29652.3 /TIER=ConsEnd /STK=0 /UG=Mm.29652 /LL=14874 /UG_GENE=Gstz1 /UG_TITLE=glutathione transferase zeta 1 (maleylacetoacetate isomerase) /DEF=Mus musculus brain cDNA, clone MNCb-6148, similar to Mus musculus glutathione transferase zeta 1 (maleylacetoacetate isomerase) (Gstz1), mRNA.
1429427_s_at	178.7	P	0.00073	1.8	3.48	I	0.00024	0.00024	gb:BB283754 /DB_XREF=gi:8984203 /DB_XREF=BB283754 /CLONE=A930103E07 /FEA=mRNA /CNT=180 /TID=Mm.4269.4 /TIER=Stack /STK=22 /UG=Mm.4269 /LL=21413 /UG_GENE=Tcf4 /UG_TITLE=transcription factor 4
1430776_s_at	537.4	P	0.00293	1.8	3.48	I	5e-05	5e-05	gb:AK017778.1 /DB_XREF=gi:12857195 /FEA=mRNA /CNT=4 /TID=Mm.64214.1 /TIER=ConsEnd /STK=1 /UG=Mm.64214 /LL=70615 /UG_GENE=5730519E19Rik /UG_TITLE=RIKEN cDNA 5730519E19 gene /DEF=Mus musculus 8 days embryo whole body cDNA, RIKEN full-length enriched library, clone:5730519E19:homolog to F20887_1, PARTIAL CDS (FRAGMENT), full insert sequence.
1431429_a_at	1502.4	P	0.00024	1.8	3.48	I	2e-05	2e-05	gb:AK006286.1 /DB_XREF=gi:12839304 /GEN=Arl4 /FEA=mRNA /CNT=3 /TID=Mm.12723.2 /TIER=ConsEnd /STK=0 /UG=Mm.12723 /LL=11861 /UG_TITLE=ADP-ribosylation-like 4 /DEF=Mus musculus adult male testis cDNA, RIKEN full-length enriched library, clone:1700023N04:ADP-ribosylation-like 4, full insert sequence.
1432164_a_at	6464.7	P	0.00024	1.8	3.48	I	2e-05	2e-05	gb:AK003189.1 /DB_XREF=gi:12833700 /FEA=mRNA /CNT=1 /TID=Mm.141945.3 /TIER=ConsEnd /STK=0 /UG=Mm.141945 /LL=68133 /UG_GENE=5730591C18Rik /UG_TITLE=RIKEN cDNA 5730591C18 gene /DEF=Mus musculus 18 days embryo whole body cDNA, RIKEN full-length enriched library, clone:1100001L02:homolog to GLYCINE CLEAVAGE SYSTEM H PROTEIN, MITOCHONDRIAL PRECURSOR, full insert sequence.
1434472_at	3126	P	0.00024	1.8	3.48	I	2e-05	2e-05	gb:AV287497 /DB_XREF=gi:16392092 /DB_XREF=AV287497 /CLONE=5031436O03 /FEA=EST /CNT=69 /TID=Mm.10141.2 /TIER=Stack /STK=31 /UG=Mm.10141 /LL=22589 /UG_GENE=Xnp /UG_TITLE=X-linked nuclear protein
1435659_a_at	3356.6	P	0.00024	1.8	3.48	I	2e-05	2e-05	gb:AA153477 /DB_XREF=gi:1725129 /DB_XREF=mr84f01.r1 /CLONE=IMAGE:604153 /FEA=EST /CNT=21 /TID=Mm.4222.4 /TIER=Stack /STK=14 /UG=Mm.4222 /LL=21991 /UG_GENE=Tpi /UG_TITLE=triosephosphate isomerase
1436058_at	1416.4	P	0.00024	1.8	3.48	I	2e-05	2e-05	gb:BB132493 /DB_XREF=gi:16266482 /DB_XREF=BB132493 /CLONE=9830001A05 /FEA=EST /CNT=24 /TID=Mm.27276.1 /TIER=Stack /STK=11 /UG=Mm.27276 /UG_TITLE=ESTs
1436566_at	156.8	P	0.00024	1.8	3.48	I	2e-05	2e-05	gb:AV364488 /DB_XREF=gi:16397612 /DB_XREF=AV364488 /CLONE=8230402D24 /FEA=EST /CNT=12 /TID=Mm.24511.2 /TIER=Stack /STK=8 /UG=Mm.24511 /LL=217371 /UG_GENE=RAB40B /UG_TITLE=RAR SOCS box containing protein
1436736_x_at	2251.2	P	0.00024	1.8	3.48	I	2e-05	2e-05	gb:BB369191 /DB_XREF=gi:9081020 /DB_XREF=BB369191 /CLONE=C130047C13 /FEA=EST /CNT=78 /TID=Mm.4919.2 /TIER=Stack /STK=78 /UG=Mm.4919 /LL=27528 /UG_GENE=D0H4S114 /UG_TITLE=DNA segment, human D4S114
1437288_at	1818.7	P	0.00024	1.8	3.48	I	2e-05	2e-05	gb:BF299912 /DB_XREF=gi:11246435 /DB_XREF=602030551F1 /CLONE=IMAGE:4165621 /FEA=EST /CNT=217 /TID=Mm.24703.1 /TIER=Stack /STK=20 /UG=Mm.24703 /LL=99981 /UG_GENE=AA408880 /UG_TITLE=expressed sequence AA408880
1437345_a_at	3921.4	P	0.00024	1.8	3.48	I	2e-05	2e-05	gb:BB223872 /DB_XREF=gi:8892484 /DB_XREF=BB223872 /CLONE=A530084B15 /FEA=EST /CNT=20 /TID=Mm.15985.4 /TIER=Stack /STK=20 /UG=Mm.15985 /LL=14705 /UG_GENE=Gng3lg /UG_TITLE=G protein gamma 3 linked gene
1438365_x_at	9564	P	0.00024	1.8	3.48	I	2e-05	2e-05	gb:BB560429 /DB_XREF=gi:9646795 /DB_XREF=BB560429 /CLONE=E530018H01 /FEA=EST /CNT=11 /TID=Mm.197518.3 /TIER=Stack /STK=11 /UG=Mm.197518 /LL=114128 /UG_GENE=Laptm4b /UG_TITLE=lysosomal-associated protein transmembrane 4B
1448118_a_at	4516.2	P	0.00024	1.8	3.48	I	2e-05	2e-05	gb:NM_009983.1 /DB_XREF=gi:6753555 /GEN=Ctsd /FEA=FLmRNA /CNT=522 /TID=Mm.2147.1 /TIER=FL+Stack /STK=193 /UG=Mm.2147 /LL=13033 /DEF=Mus musculus cathepsin D (Ctsd), mRNA. /PROD=cathepsin D /FL=gb:NM_009983.1
1448390_a_at	1298.8	P	0.00806	1.8	3.48	I	0.00055	0.00055	gb:NM_011303.1 /DB_XREF=gi:6755379 /GEN=Rsdr1-pending /FEA=FLmRNA /CNT=130 /TID=Mm.14063.1 /TIER=FL+Stack /STK=80 /UG=Mm.14063 /LL=20148 /DEF=Mus musculus retinal short-chain dehydrogenasereductase 1 (Rsdr1-pending), mRNA. /PROD=retinal short-chain dehydrogenasereductase 1 /FL=gb:NM_011303.1 gb:BC010972.1 gb:AF061743.1 gb:BC013540.1
1448665_at	510.6	P	0.00024	1.8	3.48	I	2e-05	2e-05	gb:NM_007868.1 /DB_XREF=gi:6681202 /GEN=Dmd /FEA=FLmRNA /CNT=84 /TID=Mm.742.1 /TIER=FL+Stack /STK=49 /UG=Mm.742 /LL=13405 /DEF=Mus musculus dystrophin, muscular dystrophy (Dmd), mRNA. /PROD=dystrophin, muscular dystrophy /FL=gb:NM_007868.1 gb:M68859.1
1448943_at	5973.3	P	0.00024	1.8	3.48	I	2e-05	2e-05	gb:AK002673.1 /DB_XREF=gi:12832830 /FEA=FLmRNA /CNT=224 /TID=Mm.27448.1 /TIER=Stack /STK=21 /UG=Mm.27448 /LL=18186 /UG_GENE=Nrp /UG_TITLE=neuropilin /DEF=Mus musculus adult male kidney cDNA, RIKEN full-length enriched library, clone:0610025N19:neuropilin, full insert sequence. /FL=gb:D50086.1 gb:NM_008737.1
1449308_at	464.6	P	0.00293	1.8	3.48	I	0.00035	0.00035	gb:NM_016704.1 /DB_XREF=gi:7709995 /GEN=C6 /FEA=FLmRNA /CNT=39 /TID=Mm.20247.1 /TIER=FL+Stack /STK=15 /UG=Mm.20247 /LL=12274 /DEF=Mus musculus complement component 6 (C6), mRNA. /PROD=complement component 6 /FL=gb:BC011251.1 gb:NM_016704.1 gb:AF184900.1
1449630_s_at	248.5	P	0.00073	1.8	3.48	I	3e-05	3e-05	gb:AW491150 /DB_XREF=gi:7061431 /DB_XREF=UI-M-BH3-atn-c-02-0-UI.s1 /CLONE=UI-M-BH3-atn-c-02-0-UI /FEA=EST /CNT=1 /TID=Mm.219860.1 /TIER=ConsEnd /STK=1 /UG=Mm.219860 /LL=98697 /UG_GENE=AW491150 /UG_TITLE=expressed sequence AW491150
1450955_s_at	434.6	P	0.02393	1.8	3.48	I	0.00097	0.00097	gb:AV247637 /DB_XREF=gi:16387253 /DB_XREF=AV247637 /CLONE=4832436G20 /FEA=FLmRNA /CNT=137 /TID=Mm.157119.1 /TIER=Stack /STK=9 /UG=Mm.157119 /LL=20661 /UG_GENE=Sort1 /UG_TITLE=sortilin 1 /FL=gb:AF175279.1 gb:NM_019972.1
1451675_a_at	146.5	A	0.14966	1.8	3.48	I	0.00021	0.00021	gb:M63244.1 /DB_XREF=gi:1220399 /GEN=ALAS-E /FEA=FLmRNA /CNT=34 /TID=Mm.140509.2 /TIER=FL /STK=2 /UG=Mm.140509 /LL=11656 /DEF=Mus musculus amino levulinate synthase mRNA, complete cds. /PROD=mino levulinate synthase /FL=gb:M63244.1
1451745_a_at	1070.3	P	0.02393	1.8	3.48	I	2e-05	2e-05	gb:BC026751.1 /DB_XREF=gi:20071192 /FEA=FLmRNA /CNT=36 /TID=Mm.41486.1 /TIER=FL /STK=1 /UG=Mm.41486 /LL=70103 /UG_GENE=2700001K05Rik /DEF=Mus musculus, Similar to putative cyclin G1 interacting protein, clone MGC:25516 IMAGE:3153902, mRNA, complete cds. /PROD=Similar to putative cyclin G1 interactingprotein /FL=gb:BC026751.1
1452398_at	416	P	0.00024	1.8	3.48	I	0.00035	0.00035	gb:AV306884 /DB_XREF=gi:15405975 /DB_XREF=AV306884 /CLONE=5730547K05 /FEA=mRNA /CNT=36 /TID=Mm.34031.1 /TIER=Stack /STK=8 /UG=Mm.34031 /LL=74055 /UG_GENE=Plce1 /UG_TITLE=phospholipase C, epsilon 1
1455826_a_at	850.3	P	0.00073	1.8	3.48	I	0.00024	0.00024	gb:BB114336 /DB_XREF=gi:8766904 /DB_XREF=BB114336 /CLONE=9530045K05 /FEA=EST /CNT=43 /TID=Mm.24044.2 /TIER=Stack /STK=43 /UG=Mm.24044 /LL=23821 /UG_GENE=Bace /UG_TITLE=beta-site APP cleaving enzyme
1456728_x_at	4106.5	P	0.00024	1.8	3.48	I	2e-05	2e-05	gb:BB504570 /DB_XREF=gi:9493364 /DB_XREF=BB504570 /CLONE=D630049D05 /FEA=EST /CNT=8 /TID=Mm.4927.3 /TIER=Stack /STK=8 /UG=Mm.4927 /LL=11428 /UG_GENE=Aco1 /UG_TITLE=aconitase 1
1415877_at	628.4	P	0.00073	1.7	3.25	I	2e-05	2e-05	gb:NM_009468.1 /DB_XREF=gi:6681218 /GEN=Dpysl3 /FEA=FLmRNA /CNT=262 /TID=Mm.180905.1 /TIER=FL+Stack /STK=188 /UG=Mm.180905 /LL=22240 /DEF=Mus musculus dihydropyrimidinase-like 3 (Dpysl3), mRNA. /PROD=dihydropyrimidinase-like 3 /FL=gb:BC023003.1 gb:NM_009468.1
1416129_at	2601.7	P	0.00024	1.7	3.25	I	2e-05	2e-05	gb:NM_133753.1 /DB_XREF=gi:19526961 /GEN=1300002F13Rik /FEA=FLmRNA /CNT=270 /TID=Mm.21679.1 /TIER=FL+Stack /STK=123 /UG=Mm.21679 /LL=74155 /DEF=Mus musculus RIKEN cDNA 1300002F13 gene (1300002F13Rik), mRNA. /PROD=RIKEN cDNA 1300002F13 /FL=gb:BC005546.1 gb:NM_133753.1
1416203_at	3431.1	P	0.00024	1.7	3.25	I	2e-05	2e-05	gb:NM_007472.1 /DB_XREF=gi:6680709 /GEN=Aqp1 /FEA=FLmRNA /CNT=262 /TID=Mm.18625.1 /TIER=FL+Stack /STK=113 /UG=Mm.18625 /LL=11826 /DEF=Mus musculus aquaporin 1 (Aqp1), mRNA. /PROD=aquaporin 1 /FL=gb:NM_007472.1 gb:BC007125.1 gb:L02914.1
1416406_at	1440.9	P	0.00195	1.7	3.25	I	2e-05	2e-05	gb:NM_008556.1 /DB_XREF=gi:6678811 /GEN=Pea15 /FEA=FLmRNA /CNT=266 /TID=Mm.544.1 /TIER=FL+Stack /STK=91 /UG=Mm.544 /LL=18611 /DEF=Mus musculus phosphoprotein enriched in astrocytes 15 (Pea15), mRNA. /PROD=phosphoprotein enriched in astrocytes 15 /FL=gb:NM_008556.1 gb:L31958.1
1416441_at	1108.9	P	0.00024	1.7	3.25	I	0.00019	0.00019	gb:NM_018755.1 /DB_XREF=gi:9055233 /GEN=Pgcp-pending /FEA=FLmRNA /CNT=151 /TID=Mm.14894.1 /TIER=FL+Stack /STK=89 /UG=Mm.14894 /LL=54381 /DEF=Mus musculus plasma glutamate carboxypeptidase (Pgcp-pending), mRNA. /PROD=plasma glutamate carboxypeptidase /FL=gb:AF009513.1 gb:NM_018755.1 gb:AF107835.1
1416953_at	1671.5	P	0.00122	1.7	3.25	I	4e-05	4e-05	gb:NM_010217.1 /DB_XREF=gi:6753877 /GEN=Ctgf /FEA=FLmRNA /CNT=139 /TID=Mm.1810.1 /TIER=FL+Stack /STK=62 /UG=Mm.1810 /LL=14219 /DEF=Mus musculus connective tissue growth factor (Ctgf), mRNA. /PROD=fibroblast inducible secreted protein /FL=gb:BC006783.1 gb:M70642.1 gb:NM_010217.1
1417061_at	357.1	P	0.01856	1.7	3.25	I	0.00069	0.00069	gb:BC003438.1 /DB_XREF=gi:13097389 /FEA=FLmRNA /CNT=139 /TID=Mm.28756.1 /TIER=FL+Stack /STK=58 /UG=Mm.28756 /LL=53945 /UG_GENE=Slc39a1 /DEF=Mus musculus, solute carrier family 39 (iron-regulated transporter), member 1, clone MGC:6489 IMAGE:2647365, mRNA, complete cds. /PROD=solute carrier family 39 (iron-regulatedtransporter), member 1 /FL=gb:BC003438.1 gb:AF226613.1 gb:NM_016917.1 gb:AF215637.1 …
1417195_at	138.1	P	0.00415	1.7	3.25	I	0.00027	0.00027	gb:BG068292 /DB_XREF=gi:12550861 /DB_XREF=H3063H02-3 /CLONE=H3063H02 /FEA=FLmRNA /CNT=244 /TID=Mm.21514.1 /TIER=Stack /STK=18 /UG=Mm.21514 /LL=97466 /UG_GENE=C85457 /UG_TITLE=expressed sequence C85457 /FL=gb:NM_133791.1
1417282_at	849.9	P	0.00415	1.7	3.25	I	4e-05	4e-05	gb:NM_011985.1 /DB_XREF=gi:6754709 /GEN=Mmp23 /FEA=FLmRNA /CNT=63 /TID=Mm.29373.1 /TIER=FL+Stack /STK=50 /UG=Mm.29373 /LL=26561 /DEF=Mus musculus matrix metalloproteinase 23 (Mmp23), mRNA. /PROD=matrix metalloproteinase 23 /FL=gb:AF085742.1 gb:NM_011985.1
1417314_at	658	P	0.00024	1.7	3.25	I	0.00027	0.00027	gb:NM_008198.1 /DB_XREF=gi:6996918 /GEN=H2-Bf /FEA=FLmRNA /CNT=187 /TID=Mm.653.1 /TIER=FL+Stack /STK=48 /UG=Mm.653 /LL=14962 /DEF=Mus musculus histocompatibility 2, complement component factor B (H2-Bf), mRNA. /PROD=histocompatibility 2, complement componentfactor B /FL=gb:NM_008198.1 gb:BC005451.1 gb:M57890.1
1417327_at	5317.9	P	0.00024	1.7	3.25	I	2e-05	2e-05	gb:NM_016900.1 /DB_XREF=gi:18702316 /GEN=Cav2 /FEA=FLmRNA /CNT=95 /TID=Mm.31915.1 /TIER=FL+Stack /STK=48 /UG=Mm.31915 /LL=12390 /DEF=Mus musculus caveolin 2 (Cav2), mRNA. /PROD=caveolin 2 /FL=gb:BC023095.1 gb:NM_016900.1 gb:AF141322.1 gb:AB049604.1
1417393_a_at	915.6	P	0.00122	1.7	3.25	I	9e-05	9e-05	gb:NM_026125.1 /DB_XREF=gi:13385631 /GEN=1110035L05Rik /FEA=FLmRNA /CNT=103 /TID=Mm.29140.1 /TIER=FL+Stack /STK=46 /UG=Mm.29140 /LL=67389 /DEF=Mus musculus RIKEN cDNA 1110035L05 gene (1110035L05Rik), mRNA. /PROD=RIKEN cDNA 1110035L05 /FL=gb:NM_026125.1 gb:BC026939.1
1417435_at	715.4	P	0.00024	1.7	3.25	I	2e-05	2e-05	gb:NM_010687.1 /DB_XREF=gi:6754505 /GEN=Large /FEA=FLmRNA /CNT=83 /TID=Mm.20872.1 /TIER=FL+Stack /STK=45 /UG=Mm.20872 /LL=16795 /DEF=Mus musculus like-glycosyltransferase (Large), mRNA. /PROD=like-glycosyltransferase /FL=gb:NM_010687.1
1417505_s_at	639.5	P	0.00195	1.7	3.25	I	0.00017	0.00017	gb:BC004619.1 /DB_XREF=gi:14919383 /FEA=FLmRNA /CNT=109 /TID=Mm.15617.1 /TIER=FL+Stack /STK=43 /UG=Mm.15617 /LL=16157 /UG_GENE=Il11ra1 /DEF=Mus musculus, Similar to interleukin 11 receptor, alpha chain 1, clone MGC:6067 IMAGE:3585497, mRNA, complete cds. /PROD=Similar to interleukin 11 receptor, alpha chain1 /FL=gb:NM_010549.1 gb:BC004619.1
1417513_at	1190.1	P	0.00024	1.7	3.25	I	2e-05	2e-05	gb:AI255184 /DB_XREF=gi:3862709 /DB_XREF=ui32d08.y1 /CLONE=IMAGE:1853007 /FEA=FLmRNA /CNT=132 /TID=Mm.35796.1 /TIER=Stack /STK=19 /UG=Mm.35796 /LL=14020 /UG_GENE=Evi5 /UG_TITLE=ecotropic viral integration site 5 /FL=gb:U53586.1 gb:NM_007964.1
1417534_at	518.9	P	0.02393	1.7	3.25	I	4e-05	4e-05	gb:NM_010580.1 /DB_XREF=gi:6754379 /GEN=Itgb5 /FEA=FLmRNA /CNT=117 /TID=Mm.6424.1 /TIER=FL+Stack /STK=42 /UG=Mm.6424 /LL=16419 /DEF=Mus musculus integrin beta 5 (Itgb5), mRNA. /PROD=integrin beta 5 /FL=gb:NM_010580.1 gb:AF022110.1 gb:AF043257.1 gb:AF043256.1
1417753_at	801	P	0.00073	1.7	3.25	I	5e-05	5e-05	gb:AF014010.1 /DB_XREF=gi:2558834 /GEN=Pkd2 /FEA=FLmRNA /CNT=91 /TID=Mm.6442.1 /TIER=FL+Stack /STK=37 /UG=Mm.6442 /LL=18764 /DEF=Mus musculus polycystic kidney disease 2 (Pkd2) mRNA, complete cds. /PROD=polycystic kidney disease 2 /FL=gb:NM_008861.1 gb:AF014010.1
1418288_at	946.6	P	0.00073	1.7	3.25	I	2e-05	2e-05	gb:NM_015763.1 /DB_XREF=gi:7656874 /GEN=Lpin1 /FEA=FLmRNA /CNT=123 /TID=Mm.28548.1 /TIER=FL+Stack /STK=26 /UG=Mm.28548 /LL=14245 /DEF=Mus musculus lipin 1 (Lpin1), mRNA. /PROD=lipin 1 /FL=gb:AF180471.1 gb:NM_015763.1
1418912_at	906.4	P	0.00024	1.7	3.25	I	0.00017	0.00017	gb:NM_026162.1 /DB_XREF=gi:16757971 /GEN=1200007L24Rik /FEA=FLmRNA /CNT=64 /TID=Mm.83454.1 /TIER=FL+Stack /STK=16 /UG=Mm.83454 /LL=67448 /DEF=Mus musculus RIKEN cDNA 1200007L24 gene (1200007L24Rik), mRNA. /PROD=tumor endothelial marker 7-related precursor /FL=gb:NM_026162.1 gb:AF378761.1
1419298_at	456.1	P	0.00024	1.7	3.25	I	2e-05	2e-05	gb:NM_008897.1 /DB_XREF=gi:6679418 /GEN=Pon3 /FEA=FLmRNA /CNT=31 /TID=Mm.9122.1 /TIER=FL+Stack /STK=11 /UG=Mm.9122 /LL=18981 /DEF=Mus musculus paraoxonase 3 (Pon3), mRNA. /PROD=paraoxonase 3 /FL=gb:BC005714.1 gb:L76193.1 gb:NM_008897.1
1419367_at	1594.4	P	0.00024	1.7	3.25	I	3e-05	3e-05	gb:AK015692.1 /DB_XREF=gi:12854121 /FEA=FLmRNA /CNT=92 /TID=Mm.24395.1 /TIER=Stack /STK=23 /UG=Mm.24395 /LL=67460 /UG_GENE=Decr1 /UG_TITLE=2,4-dienoyl CoA reductase 1, mitochondrial /DEF=Mus musculus adult male testis cDNA, RIKEN full-length enriched library, clone:4930504A07:homolog to 2,4-DIENOYL-COA REDUCTASE, MITOCHONDRIAL PRECURSOR (EC 1.3.1.34) (2,4- DIENOYL-COA REDUCTASE) (4-ENOYL-COA REDU…
1419666_x_at	416.5	M	0.05615	1.7	3.25	I	0.00031	0.00031	gb:NM_019738.1 /DB_XREF=gi:9790144 /GEN=Nupr1 /FEA=FLmRNA /CNT=28 /TID=Mm.18742.1 /TIER=FL /STK=7 /UG=Mm.18742 /LL=56312 /DEF=Mus musculus nuclear protein 1 (Nupr1), mRNA. /PROD=p8 protein /FL=gb:AF131196.1 gb:NM_019738.1 gb:BC002109.1
1419905_s_at	921.2	P	0.00024	1.7	3.25	I	2e-05	2e-05	gb:AV026552 /DB_XREF=gi:4803544 /DB_XREF=AV026552 /CLONE=1210002B12 /FEA=EST /CNT=1 /TID=Mm.199536.1 /TIER=ConsEnd /STK=1 /UG=Mm.199536 /LL=102266 /UG_GENE=AV026552 /UG_TITLE=expressed sequence AV026552
1420650_at	385.2	P	0.00024	1.7	3.25	I	2e-05	2e-05	gb:BB704254 /DB_XREF=gi:16053089 /DB_XREF=BB704254 /CLONE=7420461K17 /FEA=FLmRNA /CNT=35 /TID=Mm.4270.1 /TIER=ConsEnd /STK=2 /UG=Mm.4270 /LL=11906 /UG_GENE=Atbf1 /UG_TITLE=AT motif binding factor 1 /FL=gb:NM_007496.1 gb:D26046.1
1420655_at	788.6	P	0.00293	1.7	3.25	I	7e-05	7e-05	gb:NM_054088.1 /DB_XREF=gi:16905118 /GEN=Adpn /FEA=FLmRNA /CNT=28 /TID=Mm.86557.1 /TIER=FL /STK=3 /UG=Mm.86557 /LL=116939 /DEF=Mus musculus adiponutrin (Adpn), mRNA. /PROD=adiponutrin /FL=gb:NM_054088.1 gb:AY037763.1
1421093_at	1098.1	P	0.00073	1.7	3.25	I	2e-05	2e-05	gb:NM_017394.1 /DB_XREF=gi:8394321 /GEN=Slc7a10 /FEA=FLmRNA /CNT=23 /TID=Mm.35567.1 /TIER=FL /STK=2 /UG=Mm.35567 /LL=53896 /DEF=Mus musculus solute carrier family 7 (cationic amino acid transporter, y+ system), member 10 (Slc7a10), mRNA. /PROD=solute carrier family 7 (cationic amino acid,transporter, y+ system), member 10 /FL=gb:NM_017394.1 gb:AB026688.1
1421824_at	231.4	P	0.00586	1.7	3.25	I	0.0001	0.0001	gb:AK014390.1 /DB_XREF=gi:12852207 /GEN=Bace /FEA=FLmRNA /CNT=199 /TID=Mm.24044.1 /TIER=Stack /STK=27 /UG=Mm.24044 /LL=23821 /UG_TITLE=beta-site APP cleaving enzyme /DEF=Mus musculus adult male brain cDNA, RIKEN full-length enriched library, clone:3526402A15:beta-site APP cleaving enzyme, full insert sequence. /FL=gb:AF190726.2 gb:NM_011792.2 gb:AF200346.1
1422185_a_at	1192.5	P	0.00073	1.7	3.25	I	2e-05	2e-05	gb:NM_029787.1 /DB_XREF=gi:19745149 /GEN=Dia1 /FEA=FLmRNA /CNT=4 /TID=Mm.22560.1 /TIER=FL /STK=1 /UG=Mm.22560 /LL=109754 /DEF=Mus musculus diaphorase 1 (NADH) (Dia1), mRNA. /PROD=diaphorase 1 (NADH) /FL=gb:NM_029787.1
1422432_at	1927.8	P	0.00024	1.7	3.25	I	2e-05	2e-05	gb:NM_007830.1 /DB_XREF=gi:6681136 /GEN=Dbi /FEA=FLmRNA /CNT=326 /TID=Mm.2785.1 /TIER=FL+Stack /STK=157 /UG=Mm.2785 /LL=13167 /DEF=Mus musculus diazepam binding inhibitor (Dbi), mRNA. /PROD=diazepam binding inhibitor /FL=gb:NM_007830.1
1423062_at	602.6	P	0.00024	1.7	3.25	I	2e-05	2e-05	gb:AV175389 /DB_XREF=gi:16384293 /DB_XREF=AV175389 /CLONE=5730419J04 /FEA=FLmRNA /CNT=174 /TID=Mm.29254.1 /TIER=Stack /STK=73 /UG=Mm.29254 /LL=16009 /UG_GENE=Igfbp3 /UG_TITLE=insulin-like growth factor binding protein 3 /FL=gb:NM_008343.1
1423394_at	792.7	P	0.01856	1.7	3.25	I	0.00039	0.00039	gb:BB041555 /DB_XREF=gi:15403853 /DB_XREF=BB041555 /CLONE=6030456J18 /FEA=FLmRNA /CNT=281 /TID=Mm.30849.1 /TIER=Stack /STK=8 /UG=Mm.30849 /LL=66881 /UG_GENE=1200015P13Rik /UG_TITLE=RIKEN cDNA 1200015P13 gene /FL=gb:NM_025823.1
1423704_at	763.4	M	0.05615	1.7	3.25	I	0.00019	0.00019	gb:BC019373.1 /DB_XREF=gi:18043185 /FEA=FLmRNA /CNT=209 /TID=Mm.25492.1 /TIER=FL+Stack /STK=144 /UG=Mm.25492 /LL=192654 /UG_GENE=Lypla3 /DEF=Mus musculus, Similar to LCAT-like lysophospholipase, clone MGC:25713 IMAGE:3964729, mRNA, complete cds. /PROD=Similar to LCAT-like lysophospholipase /FL=gb:AF468958.1 gb:BC019373.1
1423966_at	142.6	P	0.02393	1.7	3.25	I	0.00077	0.00077	gb:BB038546 /DB_XREF=gi:15403762 /DB_XREF=BB038546 /CLONE=5930438M22 /FEA=FLmRNA /CNT=189 /TID=Mm.20838.1 /TIER=Stack /STK=29 /UG=Mm.20838 /LL=171486 /UG_GENE=Mic2l1 /UG_TITLE=MIC2 (monoclonal Imperial Cancer Research Fund 2)-like 1 /FL=gb:AY078163.1
1424358_at	388.6	P	0.00024	1.7	3.25	I	0.0001	0.0001	gb:BC016265.1 /DB_XREF=gi:16740794 /FEA=FLmRNA /CNT=51 /TID=Mm.23551.1 /TIER=FL+Stack /STK=36 /UG=Mm.23551 /DEF=Mus musculus, Similar to ubiquitin-conjugating enzyme E2E 3 (homologous to yeast UBC45), clone MGC:28917 IMAGE:4923869, mRNA, complete cds. /PROD=Similar to ubiquitin-conjugating enzyme E2E 3(homologous to yeast UBC45) /FL=gb:BC016265.1
1424408_at	657.3	P	0.00024	1.7	3.25	I	3e-05	3e-05	gb:BC010816.1 /DB_XREF=gi:14789888 /FEA=FLmRNA /CNT=55 /TID=Mm.24551.1 /TIER=FL+Stack /STK=34 /UG=Mm.24551 /DEF=Mus musculus, Similar to hypothetical protein FLJ10044, clone MGC:19129 IMAGE:4212305, mRNA, complete cds. /PROD=Similar to hypothetical protein FLJ10044 /FL=gb:BC010816.1
1424464_s_at	237.1	P	0.00024	1.7	3.25	I	8e-05	8e-05	gb:BF225441 /DB_XREF=gi:11132982 /DB_XREF=uy40b11.x1 /CLONE=IMAGE:3662013 /FEA=FLmRNA /CNT=97 /TID=Mm.31343.1 /TIER=Stack /STK=36 /UG=Mm.31343 /LL=75675 /UG_GENE=2210010L05Rik /UG_TITLE=RIKEN cDNA 2210010L05 gene /FL=gb:BC016598.1
1424516_at	1216.5	P	0.00024	1.7	3.25	I	2e-05	2e-05	gb:BB440272 /DB_XREF=gi:16424639 /DB_XREF=BB440272 /CLONE=D030020O16 /FEA=FLmRNA /CNT=67 /TID=Mm.206588.1 /TIER=ConsEnd /STK=1 /UG=Mm.206588 /UG_TITLE=Mus musculus, clone MGC:28203 IMAGE:3989671, mRNA, complete cds /FL=gb:BC027345.1
1424932_at	283.6	P	0.00024	1.7	3.25	I	2e-05	2e-05	gb:AF275367.1 /DB_XREF=gi:10880775 /GEN=Egfr /FEA=FLmRNA /CNT=41 /TID=Mm.8534.2 /TIER=FL+Stack /STK=11 /UG=Mm.8534 /LL=13649 /DEF=Mus musculus epidermal growth factor receptor (Egfr) mRNA, complete cds. /PROD=epidermal growth factor receptor /FL=gb:U03425.1 gb:AF275367.1
1425068_a_at	625.8	M	0.05615	1.7	3.25	I	0.00035	0.00035	gb:BC002248.1 /DB_XREF=gi:12805542 /FEA=FLmRNA /CNT=20 /TID=Mm.22266.1 /TIER=FL /STK=7 /UG=Mm.22266 /LL=21767 /UG_GENE=Tex264 /DEF=Mus musculus, Similar to putative secreted protein, clone MGC:7567 IMAGE:3493141, mRNA, complete cds. /PROD=Similar to putative secreted protein /FL=gb:BC002248.1
1425415_a_at	107.4	P	0.00024	1.7	3.25	I	5e-05	5e-05	gb:U75214.1 /DB_XREF=gi:2459558 /FEA=FLmRNA /CNT=4 /TID=Mm.24741.2 /TIER=FL /STK=2 /UG=Mm.24741 /LL=20510 /UG_GENE=Slc1a1 /DEF=Mus musculus N-terminal truncated glutamate transporter mEAAC2 mRNA, complete cds. /PROD=mEAAC2 /FL=gb:U75214.1
1425526_a_at	98.3	P	0.01856	1.7	3.25	I	7e-05	7e-05	gb:L06502.1 /DB_XREF=gi:199583 /FEA=FLmRNA /CNT=86 /TID=Mm.3869.2 /TIER=FL /STK=1 /UG=Mm.3869 /LL=18933 /UG_GENE=Prrx1 /DEF=Mus musculus MHox protein mRNA, complete cds. /PROD=MHox /FL=gb:L06502.1 gb:U03873.1
1426123_a_at	1004.4	P	0.00195	1.7	3.25	I	0.00024	0.00024	gb:AF273691.1 /DB_XREF=gi:13094692 /FEA=FLmRNA /CNT=1 /TID=Mm.13705.8 /TIER=FL /STK=1 /UG=Mm.13705 /LL=81910 /UG_GENE=Rrbp1 /DEF=Mus musculus ribosome receptor isoform mRRp2 mRNA, complete cds, alternatively spliced. /PROD=ribosome receptor isoform mRRp2 /FL=gb:AF273691.1
1426146_a_at	334.8	P	0.00073	1.7	3.25	I	3e-05	3e-05	gb:BC016251.1 /DB_XREF=gi:16740758 /FEA=FLmRNA /CNT=1 /TID=Mm.21754.1 /TIER=FL /STK=1 /UG=Mm.21754 /DEF=Mus musculus, clone MGC:28885 IMAGE:4911104, mRNA, complete cds. /PROD=Unknown (protein for MGC:28885) /FL=gb:BC016251.1
1426154_s_at	1392.8	P	0.00195	1.7	3.25	I	0.00035	0.00035	gb:M27608.1 /DB_XREF=gi:199874 /FEA=FLmRNA /CNT=1 /TID=Mm.157893.3 /TIER=FL /STK=1 /UG=Mm.157893 /LL=17840 /UG_GENE=Mup1 /UG_TITLE=major urinary protein 1 /DEF=Mouse major urinary protein mRNA, complete cds. /FL=gb:M27608.1
1426775_s_at	931.4	P	0.00024	1.7	3.25	I	2e-05	2e-05	gb:BM115445 /DB_XREF=gi:17078463 /DB_XREF=L0820B04-3 /CLONE=L0820B04 /FEA=mRNA /CNT=121 /TID=Mm.201455.1 /TIER=Stack /STK=70 /UG=Mm.201455 /UG_TITLE=Mus musculus, clone IMAGE:3487695, mRNA, partial cds
1427131_s_at	2876.1	P	0.00024	1.7	3.25	I	2e-05	2e-05	gb:AV234245 /DB_XREF=gi:16386128 /DB_XREF=AV234245 /CLONE=4632431O07 /FEA=mRNA /CNT=147 /TID=Mm.219.1 /TIER=Stack /STK=14 /UG=Mm.219 /UG_TITLE=Mus musculus, clone IMAGE:2647796, mRNA
1427631_x_at	165	P	0.01416	1.7	3.25	I	0.00027	0.00027	gb:M16359.1 /DB_XREF=gi:199864 /FEA=mRNA /CNT=3 /TID=Mm.157893.5 /TIER=ConsEnd /STK=0 /UG=Mm.157893 /LL=17840 /UG_GENE=Mup1 /UG_TITLE=major urinary protein 1 /DEF=Mouse major urinary protein III (MUP III) mRNA, partial cds.
1428288_at	3840.5	P	0.00024	1.7	3.25	I	2e-05	2e-05	gb:AK009928.1 /DB_XREF=gi:12845025 /FEA=mRNA /CNT=144 /TID=Mm.183017.1 /TIER=Stack /STK=60 /UG=Mm.183017 /LL=70273 /UG_GENE=2310051E17Rik /UG_TITLE=RIKEN cDNA 2310051E17 gene /DEF=Mus musculus adult male tongue cDNA, RIKEN full-length enriched library, clone:2310051E17:unclassifiable transcript, full insert sequence.
1428922_at	436.1	P	0.00415	1.7	3.25	I	2e-05	2e-05	gb:BB197855 /DB_XREF=gi:16271096 /DB_XREF=BB197855 /CLONE=A330104H23 /FEA=mRNA /CNT=53 /TID=Mm.41187.2 /TIER=Stack /STK=17 /UG=Mm.41187 /LL=66873 /UG_GENE=1200009O22Rik /UG_TITLE=RIKEN cDNA 1200009O22 gene
1431099_at	332	P	0.00024	1.7	3.25	I	0.00011	0.00011	gb:AA265122 /DB_XREF=gi:1901210 /DB_XREF=mz46g12.r1 /CLONE=IMAGE:716518 /FEA=mRNA /CNT=13 /TID=Mm.200521.1 /TIER=ConsEnd /STK=0 /UG=Mm.200521 /LL=66735 /UG_GENE=4921540P06Rik /UG_TITLE=RIKEN cDNA 4921540P06 gene
1433558_at	779.1	P	0.00024	1.7	3.25	I	2e-05	2e-05	gb:BM231046 /DB_XREF=gi:17866316 /DB_XREF=K0304D12-3 /CLONE=K0304D12 /FEA=EST /CNT=117 /TID=Mm.29629.1 /TIER=Stack /STK=92 /UG=Mm.29629 /LL=98996 /UG_GENE=AI480459 /UG_TITLE=expressed sequence AI480459
1433605_at	699.5	P	0.00122	1.7	3.25	I	2e-05	2e-05	gb:BB307136 /DB_XREF=gi:16402270 /DB_XREF=BB307136 /CLONE=B230212L14 /FEA=EST /CNT=137 /TID=Mm.28308.2 /TIER=Stack /STK=83 /UG=Mm.28308 /LL=14912 /UG_GENE=Nkx6-2 /UG_TITLE=NK6 transcription factor related, locus 2 (Drosophila)
1433908_a_at	3979.1	P	0.00024	1.7	3.25	I	2e-05	2e-05	gb:AV009769 /DB_XREF=gi:4786756 /DB_XREF=AV009769 /CLONE=1110020L01 /FEA=EST /CNT=55 /TID=Mm.205601.2 /TIER=Stack /STK=53 /UG=Mm.205601 /UG_TITLE=Mus musculus, Similar to cortactin isoform B, clone MGC:18474 IMAGE:3981559, mRNA, complete cds
1434292_at	187.8	P	0.00806	1.7	3.25	I	3e-05	3e-05	gb:BI731047 /DB_XREF=gi:15708060 /DB_XREF=603351664F1 /CLONE=IMAGE:5359335 /FEA=EST /CNT=55 /TID=Mm.200806.1 /TIER=Stack /STK=36 /UG=Mm.200806 /LL=99136 /UG_GENE=AL022637 /UG_TITLE=expressed sequence AL022637
1434503_s_at	9353.9	P	0.00024	1.7	3.25	I	2e-05	2e-05	gb:BB490768 /DB_XREF=gi:9449395 /DB_XREF=BB490768 /CLONE=D530017K09 /FEA=EST /CNT=32 /TID=Mm.200980.3 /TIER=Stack /STK=31 /UG=Mm.200980 /LL=71280 /UG_GENE=4933429H19Rik /UG_TITLE=RIKEN cDNA 4933429H19 gene
1436763_a_at	186.1	P	0.00073	1.7	3.25	I	5e-05	5e-05	gb:AI267126 /DB_XREF=gi:3885284 /DB_XREF=uj11c01.x1 /CLONE=IMAGE:1907712 /FEA=EST /CNT=83 /TID=Mm.19788.2 /TIER=Stack /STK=58 /UG=Mm.19788 /LL=16601 /UG_GENE=Klf9 /UG_TITLE=Kruppel-like factor 9
1437380_x_at	7596.3	P	0.00024	1.7	3.25	I	2e-05	2e-05	gb:BB558114 /DB_XREF=gi:9644480 /DB_XREF=BB558114 /CLONE=E330032F04 /FEA=EST /CNT=20 /TID=Mm.24365.5 /TIER=Stack /STK=19 /UG=Mm.24365 /LL=66851 /UG_GENE=0610042A05Rik /UG_TITLE=RIKEN cDNA 0610042A05 gene
1438040_a_at	1660.6	P	0.00024	1.7	3.25	I	5e-05	5e-05	gb:BE995678 /DB_XREF=gi:10680173 /DB_XREF=UI-M-CG0p-bib-b-11-0-UI.s1 /CLONE=UI-M-CG0p-bib-b-11-0-UI /FEA=EST /CNT=21 /TID=Mm.4526.3 /TIER=Stack /STK=12 /UG=Mm.4526 /LL=22027 /UG_GENE=Tra1 /UG_TITLE=tumor rejection antigen gp96
1439381_x_at	6045.5	P	0.00024	1.7	3.25	I	2e-05	2e-05	gb:BB142015 /DB_XREF=gi:8796952 /DB_XREF=BB142015 /CLONE=9930013I04 /FEA=EST /CNT=8 /TID=Mm.206250.3 /TIER=Stack /STK=8 /UG=Mm.206250 /LL=107214 /UG_GENE=AI504298 /UG_TITLE=expressed sequence AI504298
1444952_a_at	4153.3	P	0.00122	1.7	3.25	I	5e-05	5e-05	gb:BB260383 /DB_XREF=gi:16399893 /DB_XREF=BB260383 /CLONE=A730094F08 /FEA=EST /CNT=3 /TID=Mm.29420.1 /TIER=ConsEnd /STK=2 /UG=Mm.29420 /UG_TITLE=ESTs, Highly similar to nuclear ubiquitous casein kinase 2; cyclin-dependent kinase substrate (Rattus norvegicus) (R.norvegicus)
1448251_at	332.6	P	0.00024	1.7	3.25	I	2e-05	2e-05	gb:BG072972 /DB_XREF=gi:12555541 /DB_XREF=H3117B04-3 /CLONE=H3117B04 /FEA=FLmRNA /CNT=196 /TID=Mm.41765.1 /TIER=Stack /STK=20 /UG=Mm.41765 /LL=71566 /UG_GENE=9030425E11Rik /UG_TITLE=RIKEN cDNA 9030425E11 gene /FL=gb:BC026447.1 gb:AB040490.1 gb:NM_133733.1
1448318_at	3232.9	P	0.00024	1.7	3.25	I	0.00039	0.00039	gb:NM_007408.1 /DB_XREF=gi:6680649 /GEN=Adfp /FEA=FLmRNA /CNT=309 /TID=Mm.381.1 /TIER=FL+Stack /STK=92 /UG=Mm.381 /LL=11520 /DEF=Mus musculus adipose differentiation related protein (Adfp), mRNA. /PROD=adipose differentiation related protein /FL=gb:M93275.1 gb:NM_007408.1
1448363_at	2328.9	P	0.00024	1.7	3.25	I	2e-05	2e-05	gb:NM_009534.1 /DB_XREF=gi:6678614 /GEN=Yap /FEA=FLmRNA /CNT=187 /TID=Mm.4885.1 /TIER=FL+Stack /STK=86 /UG=Mm.4885 /LL=22601 /DEF=Mus musculus yes-associated protein, 65 kDa (Yap), mRNA. /PROD=yes-associated protein, 65 kDa /FL=gb:NM_009534.1
1448494_at	1327.5	P	0.00195	1.7	3.25	I	4e-05	4e-05	gb:BB550400 /DB_XREF=gi:9636766 /DB_XREF=BB550400 /CLONE=E230022A16 /FEA=FLmRNA /CNT=147 /TID=Mm.22701.1 /TIER=Stack /STK=8 /UG=Mm.22701 /LL=14451 /UG_GENE=Gas1 /UG_TITLE=growth arrest specific 1 /FL=gb:NM_008086.1
1448628_at	134.5	P	0.01856	1.7	3.25	I	0.00055	0.00055	gb:NM_009130.1 /DB_XREF=gi:6677866 /GEN=Scg3 /FEA=FLmRNA /CNT=84 /TID=Mm.2386.1 /TIER=FL+Stack /STK=52 /UG=Mm.2386 /LL=20255 /DEF=Mus musculus secretogranin III (Scg3), mRNA. /PROD=secretogranin III /FL=gb:U02982.1 gb:BC024785.1 gb:NM_009130.1
1449168_a_at	833.3	P	0.00073	1.7	3.25	I	3e-05	3e-05	gb:BC003735.1 /DB_XREF=gi:13277650 /FEA=FLmRNA /CNT=46 /TID=Mm.7622.1 /TIER=FL+Stack /STK=20 /UG=Mm.7622 /LL=11641 /UG_GENE=Akap2 /DEF=Mus musculus, Similar to A kinase anchor protein 2, clone MGC:5810 IMAGE:3493391, mRNA, complete cds. /PROD=Similar to A kinase anchor protein 2 /FL=gb:BC003735.1 gb:NM_009649.1 gb:AF033276.1
1449520_at	567	P	0.00122	1.7	3.25	I	3e-05	3e-05	gb:AW492543 /DB_XREF=gi:7062824 /DB_XREF=UI-M-BH3-atg-f-11-0-UI.s1 /CLONE=UI-M-BH3-atg-f-11-0-UI /FEA=FLmRNA /CNT=39 /TID=Mm.102093.1 /TIER=ConsEnd /STK=2 /UG=Mm.102093 /LL=79562 /UG_GENE=BC002262 /UG_TITLE=hypothetical protein, MGC:7623 /FL=gb:NM_024477.1 gb:BC002262.1
1452716_at	1770.9	P	0.00024	1.7	3.25	I	2e-05	2e-05	gb:AK017688.1 /DB_XREF=gi:12857054 /FEA=mRNA /CNT=112 /TID=Mm.27227.1 /TIER=Stack /STK=63 /UG=Mm.27227 /LL=70564 /UG_GENE=5730469M10Rik /UG_TITLE=RIKEN cDNA 5730469M10 gene /DEF=Mus musculus 8 days embryo whole body cDNA, RIKEN full-length enriched library, clone:5730469M10:related to R53.5 PROTEIN, full insert sequence.
1455002_at	1970.1	P	0.00024	1.7	3.25	I	0.00017	0.00017	gb:AV331223 /DB_XREF=gi:15406378 /DB_XREF=AV331223 /CLONE=6330521E18 /FEA=EST /CNT=33 /TID=Mm.86759.2 /TIER=Stack /STK=30 /UG=Mm.86759 /UG_TITLE=Mus musculus, Similar to mannosyl (alpha-1,3-)-glycoprotein beta-1,4-N-acetylglucosaminyltransferase, isoenzyme B, clone MGC:37502 IMAGE:4984907, mRNA, complete cds
1455106_a_at	1721.8	P	0.00293	1.7	3.25	I	6e-05	6e-05	gb:BG967663 /DB_XREF=gi:14355300 /DB_XREF=602833466F1 /CLONE=IMAGE:4987744 /FEA=EST /CNT=35 /TID=Mm.16831.2 /TIER=Stack /STK=24 /UG=Mm.16831 /LL=12709 /UG_GENE=Ckb /UG_TITLE=creatine kinase, brain
1455235_x_at	968.6	P	0.00073	1.7	3.25	I	0.00013	0.00013	gb:AV216324 /DB_XREF=gi:6157169 /DB_XREF=AV216324 /CLONE=2410159L05 /FEA=EST /CNT=21 /TID=Mm.9745.3 /TIER=Stack /STK=19 /UG=Mm.9745 /LL=16832 /UG_GENE=Ldh2 /UG_TITLE=lactate dehydrogenase 2, B chain
1455820_x_at	3235.6	P	0.00024	1.7	3.25	I	2e-05	2e-05	gb:BB138434 /DB_XREF=gi:8793371 /DB_XREF=BB138434 /CLONE=9830147M16 /FEA=EST /CNT=55 /TID=Mm.4603.3 /TIER=Stack /STK=51 /UG=Mm.4603 /LL=20778 /UG_GENE=Srb1 /UG_TITLE=scavenger receptor class B1
1456315_a_at	641.3	P	0.00073	1.7	3.25	I	2e-05	2e-05	gb:BB014781 /DB_XREF=gi:16257388 /DB_XREF=BB014781 /CLONE=4930484M11 /FEA=EST /CNT=30 /TID=Mm.28564.2 /TIER=Stack /STK=11 /UG=Mm.28564 /LL=30963 /UG_GENE=Ptpla /UG_TITLE=protein tyrosine phosphatase-like (proline instead of catalytic arginine), member a
1460227_at	282	P	0.00122	1.7	3.25	I	0.00097	0.00097	gb:BC008107.1 /DB_XREF=gi:14198085 /FEA=FLmRNA /CNT=60 /TID=Mm.8245.1 /TIER=FL+Stack /STK=28 /UG=Mm.8245 /LL=21857 /UG_GENE=Timp /DEF=Mus musculus, Similar to tissue inhibitor of metalloproteinase, clone MGC:7143 IMAGE:3158222, mRNA, complete cds. /PROD=Similar to tissue inhibitor ofmetalloproteinase /FL=gb:BC008107.1 gb:M17243.1 gb:NM_011593.1
1460464_at	959.9	P	0.00024	1.7	3.25	I	2e-05	2e-05	gb:AV030118 /DB_XREF=gi:4829666 /DB_XREF=AV030118 /CLONE=1500011E09 /FEA=mRNA /CNT=49 /TID=Mm.608.1 /TIER=Stack /STK=13 /UG=Mm.608 /LL=67129 /UG_GENE=2700089E24Rik /UG_TITLE=RIKEN cDNA 2700089E24 gene
1415802_at	1173.1	P	0.00024	1.6	3.03	I	2e-05	2e-05	gb:NM_009196.1 /DB_XREF=gi:6677994 /GEN=Slc16a1 /FEA=FLmRNA /CNT=354 /TID=Mm.9086.1 /TIER=FL+Stack /STK=259 /UG=Mm.9086 /LL=20501 /DEF=Mus musculus solute carrier family 16 (monocarboxylic acid transporters), member 1 (Slc16a1), mRNA. /PROD=solute carrier family 16 (monocarboxylic acidtransporters), member 1 /FL=gb:BC014777.1 gb:NM_009196.1 gb:AF058055.1
1416091_at	789.4	P	0.00024	1.6	3.03	I	2e-05	2e-05	gb:NM_008633.1 /DB_XREF=gi:7106362 /GEN=Mtap4 /FEA=FLmRNA /CNT=221 /TID=Mm.12625.1 /TIER=FL+Stack /STK=129 /UG=Mm.12625 /LL=17758 /DEF=Mus musculus microtubule-associated protein 4 (Mtap4), mRNA. /PROD=microtubule-associated protein 4 /FL=gb:M72414.1 gb:NM_008633.1
1416194_at	2555	P	0.00024	1.6	3.03	I	4e-05	4e-05	gb:NM_007823.1 /DB_XREF=gi:6681122 /GEN=Cyp4b1 /FEA=FLmRNA /CNT=269 /TID=Mm.1840.1 /TIER=FL+Stack /STK=115 /UG=Mm.1840 /LL=13120 /DEF=Mus musculus cytochrome P450, subfamily IV B, polypeptide 1 (Cyp4b1), mRNA. /PROD=cytochrome P450, subfamily IV B, polypeptide 1 /FL=gb:D50834.1 gb:BC008996.1 gb:NM_007823.1
1416419_s_at	1424.2	P	0.00073	1.6	3.03	I	2e-05	2e-05	gb:AF180518.1 /DB_XREF=gi:13241281 /FEA=FLmRNA /CNT=303 /TID=Mm.14638.1 /TIER=FL+Stack /STK=90 /UG=Mm.14638 /LL=57436 /UG_GENE=Gabarapl1 /DEF=Mus musculus GABA-A receptor-associated protein-like protein 1 mRNA, complete cds. /PROD=GABA-A receptor-associated protein-like protein1 /FL=gb:BC004602.1 gb:AF180518.1 gb:NM_020590.2 gb:BC024706.1
1416824_at	792.9	P	0.00024	1.6	3.03	I	2e-05	2e-05	gb:NM_026592.1 /DB_XREF=gi:13386077 /GEN=B230118H07Rik /FEA=FLmRNA /CNT=99 /TID=Mm.157502.1 /TIER=FL+Stack /STK=68 /UG=Mm.157502 /LL=68170 /DEF=Mus musculus RIKEN cDNA B230118H07 gene (B230118H07Rik), mRNA. /PROD=RIKEN cDNA B230118H07 /FL=gb:NM_026592.1 gb:BC025075.1
1416954_at	1221.8	P	0.00415	1.6	3.03	I	0.0001	0.0001	gb:NM_013770.1 /DB_XREF=gi:7305500 /GEN=Slc25a10 /FEA=FLmRNA /CNT=154 /TID=Mm.3991.1 /TIER=FL+Stack /STK=62 /UG=Mm.3991 /LL=27376 /DEF=Mus musculus solute carrier family 25 (mitochondrial carrier; adenine nucleotide translocator), member 10 (Slc25a10), mRNA. /PROD=solute carrier family 25 (mitochondrial carrier;adenine nucleotide translocator), member 10 /FL=gb:AF188712.1 gb:BC003222.1 gb:NM_0137…
1417149_at	301.7	P	0.0376	1.6	3.03	I	0.00027	0.00027	gb:NM_011031.1 /DB_XREF=gi:6754969 /GEN=P4ha2 /FEA=FLmRNA /CNT=86 /TID=Mm.3705.1 /TIER=FL+Stack /STK=55 /UG=Mm.3705 /LL=18452 /DEF=Mus musculus procollagen-proline, 2-oxoglutarate 4-dioxygenase (proline 4-hydroxylase), alpha II polypeptide (P4ha2), mRNA. /PROD=procollagen-proline, 2-oxoglutarate4-dioxygenase (proline 4-hydroxylase), alpha IIpolypeptide /FL=gb:BC018411.1 gb:NM_011031.1 gb:U16163.1
1417423_at	1427	P	0.00293	1.6	3.03	I	2e-05	2e-05	gb:NM_023168.1 /DB_XREF=gi:12963550 /GEN=1110025J15Rik /FEA=FLmRNA /CNT=163 /TID=Mm.41665.1 /TIER=FL+Stack /STK=45 /UG=Mm.41665 /LL=66168 /DEF=Mus musculus RIKEN cDNA 1110025J15 gene (1110025J15Rik), mRNA. /PROD=Lag protein /FL=gb:NM_023168.1 gb:AF182040.1
1417492_at	410.1	P	0.01074	1.6	3.03	I	4e-05	4e-05	gb:AI596110 /DB_XREF=gi:4605158 /DB_XREF=uk24e07.x1 /CLONE=IMAGE:1969956 /FEA=FLmRNA /CNT=723 /TID=Mm.22753.1 /TIER=Stack /STK=15 /UG=Mm.22753 /LL=13030 /UG_GENE=Ctsb /UG_TITLE=cathepsin B /FL=gb:BC006656.1 gb:M14222.1 gb:NM_007798.1
1417574_at	1236.3	P	0.00024	1.6	3.03	I	0.0001	0.0001	gb:NM_013655.2 /DB_XREF=gi:12025674 /GEN=Sdf1 /FEA=FLmRNA /CNT=83 /TID=Mm.465.1 /TIER=FL+Stack /STK=41 /UG=Mm.465 /LL=20315 /DEF=Mus musculus stromal cell derived factor 1 (Sdf1), transcript variant 2, mRNA. /PROD=stromal cell derived factor 1, isoform betaprecursor /FL=gb:NM_013655.2 gb:D43805.1 gb:L12030.1
1417632_at	333.8	P	0.01856	1.6	3.03	I	0.00031	0.00031	gb:NM_016920.1 /DB_XREF=gi:12025531 /GEN=Atpv0a1 /FEA=FLmRNA /CNT=111 /TID=Mm.20869.1 /TIER=FL+Stack /STK=40 /UG=Mm.20869 /LL=11975 /DEF=Mus musculus ATPase, H+ transporting, lysosomal V0 subunit a isoform 1 (Atpv0a1), mRNA. /PROD=ATPase, H+ transporting, lysosomal V0 subunit aisoform 1 /FL=gb:AF218251.1 gb:AF218250.1 gb:NM_016920.1 gb:AF218249.1 gb:AB022321.1 gb:U13836.1
1417688_at	174.6	P	0.01416	1.6	3.03	I	0.00039	0.00039	gb:NM_030565.1 /DB_XREF=gi:13385515 /GEN=BC004044 /FEA=FLmRNA /CNT=131 /TID=Mm.6419.1 /TIER=FL+Stack /STK=38 /UG=Mm.6419 /LL=80752 /DEF=Mus musculus hypothetical protein, BC004044 (BC004044), mRNA. /PROD=hypothetical protein, BC004044 /FL=gb:NM_030565.1 gb:BC004044.1
1417730_at	683.1	P	0.00024	1.6	3.03	I	0.00011	0.00011	gb:NM_010162.1 /DB_XREF=gi:7106308 /GEN=Ext1 /FEA=FLmRNA /CNT=92 /TID=Mm.1424.1 /TIER=FL+Stack /STK=37 /UG=Mm.1424 /LL=14042 /DEF=Mus musculus exostoses (multiple) 1 (Ext1), mRNA. /PROD=exostoses (multiple) 1 /FL=gb:NM_010162.1 gb:U78539.1 gb:BC004741.1
1417766_at	2054.1	P	0.00024	1.6	3.03	I	2e-05	2e-05	gb:BM934224 /DB_XREF=gi:19393376 /DB_XREF=UI-M-CG0p-bhz-f-07-0-UI.r1 /CLONE=UI-M-CG0p-bhz-f-07-0-UI /FEA=FLmRNA /CNT=271 /TID=Mm.20242.1 /TIER=Stack /STK=58 /UG=Mm.20242 /LL=66427 /UG_GENE=1810044O22Rik /UG_TITLE=RIKEN cDNA 1810044O22 gene /FL=gb:NM_025558.1
1417820_at	788.1	P	0.02393	1.6	3.03	I	2e-05	2e-05	gb:NM_133673.1 /DB_XREF=gi:19526827 /GEN=Tor1b /FEA=FLmRNA /CNT=210 /TID=Mm.206786.1 /TIER=FL+Stack /STK=24 /UG=Mm.206786 /LL=30934 /DEF=Mus musculus torsin family 1, member B (Tor1b), mRNA. /PROD=torsin family 1, member B /FL=gb:NM_133673.1 gb:BC018456.1
1418098_at	353.3	P	0.00415	1.6	3.03	I	0.00031	0.00031	gb:NM_080435.1 /DB_XREF=gi:17978249 /GEN=Adcy4 /FEA=FLmRNA /CNT=40 /TID=Mm.20193.1 /TIER=FL+Stack /STK=30 /UG=Mm.20193 /LL=104110 /DEF=Mus musculus adenylate cyclase 4 (Adcy4), mRNA. /PROD=adenylate cyclase 4 /FL=gb:NM_080435.1 gb:BC015299.1 gb:AF442771.1
1418660_at	284.3	P	0.0376	1.6	3.03	I	0.00077	0.00077	gb:BB203106 /DB_XREF=gi:16351661 /DB_XREF=BB203106 /CLONE=A430050C10 /FEA=FLmRNA /CNT=90 /TID=Mm.3552.1 /TIER=Stack /STK=18 /UG=Mm.3552 /LL=12753 /UG_GENE=Clock /UG_TITLE=circadian locomoter output cycles kaput /FL=gb:AF000998.1 gb:NM_007715.3
1418674_at	1904.4	P	0.00024	1.6	3.03	I	2e-05	2e-05	gb:NM_011019.1 /DB_XREF=gi:6754955 /GEN=Osmr /FEA=FLmRNA /CNT=48 /TID=Mm.10760.1 /TIER=FL+Stack /STK=20 /UG=Mm.10760 /LL=18414 /DEF=Mus musculus oncostatin receptor (Osmr), mRNA. /PROD=oncostatin receptor /FL=gb:AF058805.1 gb:AB015978.1 gb:NM_011019.1
1419108_at	366.8	P	0.00122	1.6	3.03	I	2e-05	2e-05	gb:BI134110 /DB_XREF=gi:14584358 /DB_XREF=UI-M-BH3-bsh-h-12-0-UI.s1 /CLONE=UI-M-BH3-bsh-h-12-0-UI /FEA=FLmRNA /CNT=64 /TID=Mm.100064.1 /TIER=Stack /STK=8 /UG=Mm.100064 /LL=94190 /UG_GENE=Ophn1 /UG_TITLE=oligophrenin 1 /FL=gb:NM_052976.1 gb:BC004845.1
1419398_a_at	1153.5	P	0.00024	1.6	3.03	I	3e-05	3e-05	gb:NM_007874.1 /DB_XREF=gi:6681212 /GEN=Dp1 /FEA=FLmRNA /CNT=17 /TID=Mm.21251.1 /TIER=FL+Stack /STK=10 /UG=Mm.21251 /LL=13476 /DEF=Mus musculus deleted in polyposis 1 (Dp1), mRNA. /PROD=deleted in polyposis 1 /FL=gb:NM_007874.1 gb:U28168.1
1419684_at	1832.7	P	0.00024	1.6	3.03	I	2e-05	2e-05	gb:NM_021443.1 /DB_XREF=gi:10946817 /GEN=Scya8 /FEA=FLmRNA /CNT=15 /TID=Mm.42029.1 /TIER=FL /STK=7 /UG=Mm.42029 /LL=20307 /DEF=Mus musculus small inducible cytokine A8 (Scya8), mRNA. /PROD=small inducible cytokine A8 /FL=gb:AB023418.1 gb:NM_021443.1
1419821_s_at	863.4	P	0.00024	1.6	3.03	I	2e-05	2e-05	gb:AI788952 /DB_XREF=gi:5336668 /DB_XREF=uk56b03.x1 /CLONE=IMAGE:1972973 /FEA=EST /CNT=1 /TID=Mm.198116.1 /TIER=ConsEnd /STK=1 /UG=Mm.198116 /LL=98427 /UG_GENE=AI788952 /UG_TITLE=expressed sequence AI788952
1421965_s_at	1195.4	P	0.00073	1.6	3.03	I	4e-05	4e-05	gb:NM_008716.1 /DB_XREF=gi:6679095 /GEN=Notch3 /FEA=FLmRNA /CNT=28 /TID=Mm.4945.1 /TIER=FL /STK=1 /UG=Mm.4945 /LL=18131 /DEF=Mus musculus Notch gene homolog 3, (Drosophila) (Notch3), mRNA. /PROD=Notch gene homolog 3, (Drosophila) /FL=gb:NM_008716.1
1422184_a_at	296.7	P	0.01074	1.6	3.03	I	0.00069	0.00069	gb:NM_021515.1 /DB_XREF=gi:10946935 /GEN=Ak1 /FEA=FLmRNA /CNT=4 /TID=Mm.29189.1 /TIER=FL /STK=1 /UG=Mm.29189 /LL=11636 /DEF=Mus musculus adenylate kinase 1 (Ak1), mRNA. /PROD=adenylate kinase 1 /FL=gb:NM_021515.1
1422751_at	640.1	P	0.00073	1.6	3.03	I	2e-05	2e-05	gb:NM_011599.1 /DB_XREF=gi:6755802 /GEN=Tle1 /FEA=FLmRNA /CNT=165 /TID=Mm.12823.1 /TIER=FL+Stack /STK=14 /UG=Mm.12823 /LL=21885 /DEF=Mus musculus transducin-like enhancer of split 1, homolog of Drosophila E(spl) (Tle1), mRNA. /PROD=transducin-like enhancer of split 1, homolog ofDrosophila E(spl) /FL=gb:U61362.1 gb:NM_011599.1
1422943_a_at	2089.3	P	0.00024	1.6	3.03	I	2e-05	2e-05	gb:NM_013560.1 /DB_XREF=gi:7305172 /GEN=Hsp25 /FEA=FLmRNA /CNT=75 /TID=Mm.13849.1 /TIER=FL /STK=1 /UG=Mm.13849 /LL=15507 /DEF=Mus musculus heat shock protein, 25 kDa (Hsp25), mRNA. /PROD=heat shock protein, 25 kDa /FL=gb:NM_013560.1 gb:U03560.1
1423725_at	1665.6	P	0.00024	1.6	3.03	I	5e-05	5e-05	gb:BC005459.1 /DB_XREF=gi:13529460 /FEA=FLmRNA /CNT=211 /TID=Mm.28777.1 /TIER=FL+Stack /STK=138 /UG=Mm.28777 /DEF=Mus musculus, clone MGC:6362 IMAGE:3495462, mRNA, complete cds. /PROD=Unknown (protein for MGC:6362) /FL=gb:BC005459.1
1423739_x_at	9059.2	P	0.00024	1.6	3.03	I	0.00017	0.00017	gb:U15571.1 /DB_XREF=gi:558467 /GEN=APLP2 /FEA=FLmRNA /CNT=227 /TID=Mm.19133.2 /TIER=FL+Stack /STK=131 /UG=Mm.19133 /LL=11804 /DEF=Mus musculus amyloid precursor-like protein 2 isoform 751, (APLP2) gene, complete cds. /PROD=amyloid precursor-like protein 2, isoform 751 /FL=gb:U15571.1
1423994_at	1465.7	P	0.00073	1.6	3.03	I	0.00035	0.00035	gb:AF090190.1 /DB_XREF=gi:6288725 /GEN=Kif1b /FEA=FLmRNA /CNT=232 /TID=Mm.42027.1 /TIER=FL+Stack /STK=68 /UG=Mm.42027 /LL=16561 /DEF=Mus musculus kinesin-like protein KIF1B (Kif1b) mRNA, complete cds. /PROD=kinesin-like protein KIF1B /FL=gb:AF090190.1 gb:AF131865.1
1424026_s_at	1284.4	P	0.00024	1.6	3.03	I	2e-05	2e-05	gb:BC013529.1 /DB_XREF=gi:15488791 /FEA=FLmRNA /CNT=119 /TID=Mm.19761.1 /TIER=FL+Stack /STK=60 /UG=Mm.19761 /DEF=Mus musculus, clone MGC:19209 IMAGE:4238526, mRNA, complete cds. /PROD=Unknown (protein for MGC:19209) /FL=gb:BC013529.1
1424234_s_at	891.1	P	0.00024	1.6	3.03	I	2e-05	2e-05	gb:BC002076.1 /DB_XREF=gi:12805230 /FEA=FLmRNA /CNT=66 /TID=Mm.153716.1 /TIER=FL+Stack /STK=44 /UG=Mm.153716 /LL=17286 /UG_GENE=Meox2 /DEF=Mus musculus, Similar to mesenchyme homeobox 2, clone MGC:6225 IMAGE:3591924, mRNA, complete cds. /PROD=Similar to mesenchyme homeobox 2 /FL=gb:BC002076.1
1424670_s_at	1068.4	P	0.00024	1.6	3.03	I	2e-05	2e-05	gb:BC019521.1 /DB_XREF=gi:18044522 /FEA=FLmRNA /CNT=47 /TID=Mm.7863.1 /TIER=FL+Stack /STK=20 /UG=Mm.7863 /LL=68520 /UG_GENE=1110013H04Rik /DEF=Mus musculus, RIKEN cDNA 1110013H04 gene, clone MGC:28620 IMAGE:4220205, mRNA, complete cds. /PROD=RIKEN cDNA 1110013H04 gene /FL=gb:BC019521.1
1425260_at	1014.6	P	0.00024	1.6	3.03	I	2e-05	2e-05	gb:BC024643.1 /DB_XREF=gi:19353305 /FEA=FLmRNA /CNT=244 /TID=Mm.16773.1 /TIER=FL /STK=3 /UG=Mm.16773 /LL=11657 /UG_GENE=Alb1 /DEF=Mus musculus, Similar to albumin, clone MGC:27522 IMAGE:4242076, mRNA, complete cds. /PROD=Similar to albumin /FL=gb:BC024643.1
1425503_at	699.3	P	0.00122	1.6	3.03	I	3e-05	3e-05	gb:BM236768 /DB_XREF=gi:17872038 /DB_XREF=K0440H11-3 /CLONE=K0440H11 /FEA=FLmRNA /CNT=61 /TID=Mm.26734.1 /TIER=Stack /STK=35 /UG=Mm.26734 /LL=170754 /UG_GENE=IGnTB /UG_TITLE=beta-1,6-N-acetylglucosaminyltransferase B /FL=gb:AB037596.1
1426405_at	181.5	P	0.00586	1.6	3.03	I	0.00024	0.00024	gb:BF584688 /DB_XREF=gi:11658406 /DB_XREF=602098426F1 /CLONE=IMAGE:4218199 /FEA=FLmRNA /CNT=242 /TID=Mm.25228.2 /TIER=ConsEnd /STK=0 /UG=Mm.25228 /LL=29864 /UG_GENE=Rnf11 /UG_TITLE=ring finger protein 11 /FL=gb:BC010299.1
1426669_at	162.4	P	0.02393	1.6	3.03	I	0.00015	0.00015	gb:BC025476.1 /DB_XREF=gi:19343814 /FEA=mRNA /CNT=183 /TID=Mm.86360.1 /TIER=Stack /STK=131 /UG=Mm.86360 /DEF=Mus musculus, Similar to hypothetical protein FLJ11151, clone IMAGE:5352934, mRNA, partial cds. /PROD=Similar to hypothetical protein FLJ11151
1426910_at	713.7	P	0.00073	1.6	3.03	I	5e-05	5e-05	gb:BB398886 /DB_XREF=gi:16412410 /DB_XREF=BB398886 /CLONE=C330011K11 /FEA=mRNA /CNT=71 /TID=Mm.46856.1 /TIER=Stack /STK=40 /UG=Mm.46856 /LL=114774 /UG_GENE=Pawr /UG_TITLE=PRKC, apoptosis, WT1, regulator
1427522_at	196.1	P	0.00806	1.6	3.03	I	0.00044	0.00044	gb:BB623455 /DB_XREF=gi:15398133 /DB_XREF=BB623455 /CLONE=6720472L22 /FEA=mRNA /CNT=9 /TID=Mm.219625.1 /TIER=ConsEnd /STK=0 /UG=Mm.219625 /UG_TITLE=Mus musculus, clone IMAGE:5363167, mRNA, partial cds
1427638_at	464	P	0.01074	1.6	3.03	I	6e-05	6e-05	gb:Z47205.1 /DB_XREF=gi:732822 /FEA=mRNA /CNT=2 /TID=Mm.100507.1 /TIER=ConsEnd /STK=0 /UG=Mm.100507 /LL=22659 /UG_GENE=Zfp145 /UG_TITLE=zinc finger protein 145 /DEF=M.musculus PLZF gene.
1428405_at	3753.4	P	0.00024	1.6	3.03	I	2e-05	2e-05	gb:BF580567 /DB_XREF=gi:11654279 /DB_XREF=602097372F1 /CLONE=IMAGE:4217344 /FEA=mRNA /CNT=87 /TID=Mm.28518.2 /TIER=Stack /STK=44 /UG=Mm.28518 /LL=27279 /UG_GENE=Fn14-pending /UG_TITLE=type I transmembrane protein Fn14
1432466_a_at	8344.8	P	0.00024	1.6	3.03	I	2e-05	2e-05	gb:AK019319.1 /DB_XREF=gi:12859466 /GEN=Apoe /FEA=mRNA /CNT=1 /TID=Mm.138866.2 /TIER=ConsEnd /STK=0 /UG=Mm.138866 /LL=11816 /UG_TITLE=apolipoprotein E /DEF=Mus musculus adult male hippocampus cDNA, RIKEN full-length enriched library, clone:2900019G12:apolipoprotein E, full insert sequence.
1433691_at	726.8	P	0.01416	1.6	3.03	I	5e-05	5e-05	gb:BQ176864 /DB_XREF=gi:20352356 /DB_XREF=UI-M-DJ2-bvz-n-10-0-UI.s1 /CLONE=UI-M-DJ2-bvz-n-10-0-UI /FEA=EST /CNT=85 /TID=Mm.24724.2 /TIER=Stack /STK=71 /UG=Mm.24724 /LL=53412 /UG_GENE=Ppp1r3c /UG_TITLE=protein phosphatase 1, regulatory (inhibitor) subunit 3C
1433956_at	469	P	0.00024	1.6	3.03	I	2e-05	2e-05	gb:AW543698 /DB_XREF=gi:7186115 /DB_XREF=C0173A11-3 /CLONE=C0173A11 /FEA=EST /CNT=70 /TID=Mm.135114.1 /TIER=Stack /STK=49 /UG=Mm.135114 /LL=101933 /UG_GENE=AA408225 /UG_TITLE=expressed sequence AA408225
1436609_a_at	4790.8	P	0.00415	1.6	3.03	I	2e-05	2e-05	gb:AV309553 /DB_XREF=gi:6362588 /DB_XREF=AV309553 /CLONE=5730583E21 /FEA=EST /CNT=10 /TID=Mm.4560.2 /TIER=Stack /STK=8 /UG=Mm.4560 /LL=16976 /UG_GENE=Lrpap1 /UG_TITLE=low density lipoprotein receptor-related protein associated protein 1
1436750_a_at	5937.1	P	0.00024	1.6	3.03	I	2e-05	2e-05	gb:AV213379 /DB_XREF=gi:6152883 /DB_XREF=AV213379 /CLONE=2410127F14 /FEA=EST /CNT=70 /TID=Mm.13445.3 /TIER=Stack /STK=65 /UG=Mm.13445 /LL=67041 /UG_GENE=Oxct /UG_TITLE=3-oxoacid CoA transferase
1436771_x_at	8690.4	P	0.00024	1.6	3.03	I	2e-05	2e-05	gb:BB314208 /DB_XREF=gi:9014913 /DB_XREF=BB314208 /CLONE=B230345O04 /FEA=EST /CNT=59 /TID=Mm.24365.3 /TIER=Stack /STK=57 /UG=Mm.24365 /LL=66851 /UG_GENE=0610042A05Rik /UG_TITLE=RIKEN cDNA 0610042A05 gene
1437279_x_at	743.5	P	0.00024	1.6	3.03	I	4e-05	4e-05	gb:BB533095 /DB_XREF=gi:9585024 /DB_XREF=BB533095 /CLONE=E030028F02 /FEA=EST /CNT=21 /TID=Mm.2580.2 /TIER=Stack /STK=21 /UG=Mm.2580 /LL=20969 /UG_GENE=Sdc1 /UG_TITLE=syndecan 1
1437378_x_at	3625.3	P	0.00024	1.6	3.03	I	2e-05	2e-05	gb:BB224405 /DB_XREF=gi:8893017 /DB_XREF=BB224405 /CLONE=A530086H16 /FEA=EST /CNT=20 /TID=Mm.4603.4 /TIER=Stack /STK=19 /UG=Mm.4603 /LL=20778 /UG_GENE=Srb1 /UG_TITLE=scavenger receptor class B1
1448250_at	275.1	P	0.00024	1.6	3.03	I	0.00069	0.00069	gb:NM_133733.1 /DB_XREF=gi:19526927 /GEN=9030425E11Rik /FEA=FLmRNA /CNT=196 /TID=Mm.41765.1 /TIER=FL+Stack /STK=113 /UG=Mm.41765 /LL=71566 /DEF=Mus musculus RIKEN cDNA 9030425E11 gene (9030425E11Rik), mRNA. /PROD=RIKEN cDNA 9030425E11 /FL=gb:BC026447.1 gb:AB040490.1 gb:NM_133733.1
1448830_at	2567.3	P	0.00073	1.6	3.03	I	2e-05	2e-05	gb:NM_013642.1 /DB_XREF=gi:7305422 /GEN=Ptpn16 /FEA=FLmRNA /CNT=85 /TID=Mm.2404.1 /TIER=FL+Stack /STK=37 /UG=Mm.2404 /LL=19252 /DEF=Mus musculus protein tyrosine phosphatase, non-receptor type 16 (Ptpn16), mRNA. /PROD=protein tyrosine phosphatase, non-receptor type16 /FL=gb:NM_013642.1 gb:BC006967.1
1448863_a_at	3006.9	P	0.00024	1.6	3.03	I	2e-05	2e-05	gb:AK004593.1 /DB_XREF=gi:12835867 /GEN=Tnfaip1 /FEA=FLmRNA /CNT=308 /TID=Mm.10331.1 /TIER=Stack /STK=130 /UG=Mm.10331 /LL=21927 /UG_TITLE=tumor necrosis factor, alpha-induced protein 1 (endothelial) /DEF=Mus musculus adult male lung cDNA, RIKEN full-length enriched library, clone:1200004D17:tumor necrosis factor, alpha-induced protein 1 (endothelial), full insert sequence. /FL=gb:NM_009395.1 gb:…
1449059_a_at	6812	P	0.00024	1.6	3.03	I	2e-05	2e-05	gb:NM_024188.1 /DB_XREF=gi:18266679 /GEN=Oxct /FEA=FLmRNA /CNT=201 /TID=Mm.13445.1 /TIER=FL+Stack /STK=24 /UG=Mm.13445 /LL=67041 /DEF=Mus musculus 3-oxoacid CoA transferase (Oxct), mRNA. /PROD=3-oxoacid CoA transferase /FL=gb:NM_024188.1 gb:BC003422.1
1449183_at	1963.7	P	0.00024	1.6	3.03	I	2e-05	2e-05	gb:NM_007744.1 /DB_XREF=gi:6680981 /GEN=Comt /FEA=FLmRNA /CNT=84 /TID=Mm.35853.1 /TIER=FL+Stack /STK=19 /UG=Mm.35853 /LL=12846 /DEF=Mus musculus catechol-O-methyltransferase (Comt), mRNA. /PROD=catechol-O-methyltransferase /FL=gb:AF076156.1 gb:NM_007744.1 gb:BC010402.1
1449545_at	132.9	P	0.0376	1.6	3.03	I	0.00077	0.00077	gb:NM_008005.1 /DB_XREF=gi:6679780 /GEN=Fgf18 /FEA=FLmRNA /CNT=12 /TID=Mm.20424.1 /TIER=FL+Stack /STK=8 /UG=Mm.20424 /LL=14172 /DEF=Mus musculus fibroblast growth factor 18 (Fgf18), mRNA. /PROD=fibroblast growth factor 18 /FL=gb:AB004639.1 gb:AF075291.1 gb:AF211187.1 gb:NM_008005.1
1450684_at	149	P	0.00024	1.6	3.03	I	0.00044	0.00044	gb:NM_007960.1 /DB_XREF=gi:6679700 /GEN=Etv1 /FEA=FLmRNA /CNT=157 /TID=Mm.4866.1 /TIER=FL+Stack /STK=27 /UG=Mm.4866 /LL=14009 /DEF=Mus musculus ets variant gene 1 (Etv1), mRNA. /PROD=ets variant gene 1 /FL=gb:BC005645.1 gb:L10426.1 gb:NM_007960.1
1450928_at	576.4	P	0.00024	1.6	3.03	I	2e-05	2e-05	gb:BB121406 /DB_XREF=gi:15408160 /DB_XREF=BB121406 /CLONE=9530081P03 /FEA=FLmRNA /CNT=120 /TID=Mm.28223.1 /TIER=Stack /STK=35 /UG=Mm.28223 /LL=15904 /UG_GENE=Idb4 /UG_TITLE=inhibitor of DNA binding 4 /FL=gb:NM_031166.1
1451095_at	1097.6	P	0.00073	1.6	3.03	I	7e-05	7e-05	gb:BC005552.1 /DB_XREF=gi:13542689 /FEA=FLmRNA /CNT=242 /TID=Mm.2942.1 /TIER=FL+Stack /STK=127 /UG=Mm.2942 /LL=27053 /UG_GENE=Asns /DEF=Mus musculus, Similar to asparagine synthetase, clone MGC:5995 IMAGE:3585775, mRNA, complete cds. /PROD=Similar to asparagine synthetase /FL=gb:U38940.1 gb:BC005552.1
1451512_s_at	1157	P	0.00024	1.6	3.03	I	2e-05	2e-05	gb:BC026437.1 /DB_XREF=gi:20071740 /FEA=FLmRNA /CNT=39 /TID=Mm.25250.1 /TIER=FL+Stack /STK=13 /UG=Mm.25250 /DEF=Mus musculus, Similar to 3-hydroxyisobutyryl-Coenzyme A hydrolase, clone MGC:31364 IMAGE:4238681, mRNA, complete cds. /PROD=Similar to 3-hydroxyisobutyryl-Coenzyme Ahydrolase /FL=gb:BC026437.1
1451611_at	6503.5	P	0.00073	1.6	3.03	I	2e-05	2e-05	gb:BC024581.1 /DB_XREF=gi:19354515 /FEA=FLmRNA /CNT=9 /TID=Mm.34938.1 /TIER=FL /STK=5 /UG=Mm.34938 /DEF=Mus musculus, Similar to HRAS-like suppressor 3, clone MGC:37701 IMAGE:5065247, mRNA, complete cds. /PROD=Similar to HRAS-like suppressor 3 /FL=gb:BC024581.1
1451783_a_at	726.2	P	0.00024	1.6	3.03	I	2e-05	2e-05	gb:D50366.1 /DB_XREF=gi:1526418 /FEA=FLmRNA /CNT=10 /TID=Mm.4651.2 /TIER=FL /STK=1 /UG=Mm.4651 /LL=16579 /UG_GENE=Kifap3 /DEF=Mus musculus mRNA for KAP3A, complete cds. /PROD=KAP3A /FL=gb:D50366.1
1452123_s_at	864.6	P	0.00024	1.6	3.03	I	2e-05	2e-05	gb:BG067753 /DB_XREF=gi:12550322 /DB_XREF=H3057G09-3 /CLONE=H3057G09 /FEA=FLmRNA /CNT=84 /TID=Mm.27789.2 /TIER=Stack /STK=11 /UG=Mm.27789 /UG_TITLE=Mus musculus GOBLIN mRNA for Golgi-associated band 4.1-like protein, complete cds /FL=gb:AB042027.1
1452159_at	2234.6	P	0.00073	1.6	3.03	I	4e-05	4e-05	gb:AJ310638.1 /DB_XREF=gi:18073662 /GEN=APMAP /FEA=mRNA /CNT=146 /TID=Mm.26599.1 /TIER=Stack /STK=93 /UG=Mm.26599 /LL=71881 /DEF=Mus musculus mRNA for integral plasma membrane protein. /PROD=integral plasma membrane protein
1452249_at	239.4	P	0.03027	1.6	3.03	I	8e-05	8e-05	gb:BC022643.1 /DB_XREF=gi:18490571 /FEA=mRNA /CNT=59 /TID=Mm.206145.1 /TIER=Stack /STK=35 /UG=Mm.206145 /LL=106042 /UG_GENE=1110058P22Rik /UG_TITLE=RIKEN cDNA 1110058P22 gene /DEF=Mus musculus, clone IMAGE:4215628, mRNA.
1452253_at	452.8	P	0.00024	1.6	3.03	I	4e-05	4e-05	gb:AK018666.1 /DB_XREF=gi:12858488 /FEA=mRNA /CNT=125 /TID=Mm.19271.1 /TIER=Stack /STK=34 /UG=Mm.19271 /LL=50766 /UG_GENE=Crim1 /UG_TITLE=cysteine-rich motor neuron 1 /DEF=Mus musculus adult male cecum cDNA, RIKEN full-length enriched library, clone:9130409M24:cysteine-rich motor neuron 1, full insert sequence.
1454608_x_at	1049.2	P	0.00024	1.6	3.03	I	2e-05	2e-05	gb:BG141874 /DB_XREF=gi:12645269 /DB_XREF=ia95f03.x1 /CLONE=IMAGE:5646100 /FEA=EST /CNT=189 /TID=Mm.2108.3 /TIER=Stack /STK=163 /UG=Mm.2108 /LL=22139 /UG_GENE=Ttr /UG_TITLE=transthyretin
1455019_x_at	1320.9	P	0.00073	1.6	3.03	I	2e-05	2e-05	gb:BB818012 /DB_XREF=gi:16990641 /DB_XREF=BB818012 /CLONE=G730042D15 /FEA=EST /CNT=34 /TID=Mm.9210.2 /TIER=Stack /STK=29 /UG=Mm.9210 /UG_TITLE=Mus musculus, Similar to cytoskeleton-associated protein 4, clone IMAGE:5322388, mRNA, partial cds
1455777_x_at	3118.5	P	0.00024	1.6	3.03	I	2e-05	2e-05	gb:BB032410 /DB_XREF=gi:8387161 /DB_XREF=BB032410 /CLONE=5830470M24 /FEA=EST /CNT=9 /TID=Mm.3195.2 /TIER=Stack /STK=8 /UG=Mm.3195 /LL=15488 /UG_GENE=Hsd17b4 /UG_TITLE=hydroxysteroid (17-beta) dehydrogenase 4
1416010_a_at	2777.2	P	0.00024	1.5	2.83	I	2e-05	2e-05	gb:NM_010119.1 /DB_XREF=gi:7106302 /GEN=Ehd1 /FEA=FLmRNA /CNT=383 /TID=Mm.30169.1 /TIER=FL+Stack /STK=145 /UG=Mm.30169 /LL=13660 /DEF=Mus musculus EH-domain containing 1 (Ehd1), mRNA. /PROD=EH-domain containing 1 /FL=gb:NM_010119.1 gb:AF099186.1 gb:AF173156.1
1416123_at	517.2	P	0.00024	1.5	2.83	I	3e-05	3e-05	gb:BM118679 /DB_XREF=gi:17086705 /DB_XREF=L0914E12-3 /CLONE=L0914E12 /FEA=FLmRNA /CNT=267 /TID=Mm.3141.1 /TIER=Stack /STK=67 /UG=Mm.3141 /LL=12444 /UG_GENE=Ccnd2 /UG_TITLE=cyclin D2 /FL=gb:M86182.1 gb:M83749.1 gb:NM_009829.1
1416165_at	1205.4	P	0.00024	1.5	2.83	I	2e-05	2e-05	gb:NM_133685.1 /DB_XREF=gi:19526849 /GEN=AI415285 /FEA=FLmRNA /CNT=176 /TID=Mm.29274.1 /TIER=FL+Stack /STK=120 /UG=Mm.29274 /LL=106572 /DEF=Mus musculus expressed sequence AI415285 (AI415285), mRNA. /PROD=Rab31-like /FL=gb:NM_134121.1 gb:BC013063.1 gb:BC004852.1 gb:NM_133685.1
1416257_at	3080.6	P	0.00024	1.5	2.83	I	2e-05	2e-05	gb:NM_009794.1 /DB_XREF=gi:6753253 /GEN=Capn2 /FEA=FLmRNA /CNT=210 /TID=Mm.6958.1 /TIER=FL+Stack /STK=106 /UG=Mm.6958 /LL=12334 /DEF=Mus musculus calpain 2 (Capn2), mRNA. /PROD=calpain 2 /FL=gb:D38117.1 gb:AF015038.1 gb:NM_009794.1
1416598_at	466.8	P	0.03027	1.5	2.83	I	0.0001	0.0001	gb:BC021517.1 /DB_XREF=gi:18204445 /FEA=FLmRNA /CNT=123 /TID=Mm.28087.1 /TIER=FL+Stack /STK=79 /UG=Mm.28087 /LL=83396 /UG_GENE=Gli5 /DEF=Mus musculus, GLI-Kruppel family member GLI5, clone MGC:36775 IMAGE:5352352, mRNA, complete cds. /PROD=GLI-Kruppel family member GLI5 /FL=gb:NM_031184.1 gb:AF325913.1 gb:AF249340.1 gb:BC021517.1
1416737_at	466.8	P	0.03027	1.5	2.83	I	0.00013	0.00013	gb:NM_008195.1 /DB_XREF=gi:6680140 /GEN=Gys3 /FEA=FLmRNA /CNT=147 /TID=Mm.35662.1 /TIER=FL+Stack /STK=71 /UG=Mm.35662 /LL=14937 /DEF=Mus musculus glycogen synthase 3, brain (Gys3), mRNA. /PROD=glycogen synthase 3, brain /FL=gb:NM_008195.1 gb:BC019389.1
1416850_s_at	2128.2	P	0.00024	1.5	2.83	I	0.00021	0.00021	gb:NM_134007.1 /DB_XREF=gi:19527227 /GEN=AU043990 /FEA=FLmRNA /CNT=173 /TID=Mm.29032.1 /TIER=FL+Stack /STK=66 /UG=Mm.29032 /LL=103380 /DEF=Mus musculus expressed sequence AU043990 (AU043990), mRNA. /PROD=expressed sequence AU043990 /FL=gb:BC013522.1 gb:BC021952.1 gb:BC019860.1 gb:NM_134007.1
1416868_at	1572.4	P	0.00024	1.5	2.83	I	0.00011	0.00011	gb:BC027026.1 /DB_XREF=gi:20073274 /FEA=FLmRNA /CNT=92 /TID=Mm.1912.1 /TIER=FL+Stack /STK=66 /UG=Mm.1912 /LL=12580 /UG_GENE=Cdkn2c /DEF=Mus musculus, cyclin-dependent kinase inhibitor 2C (p18, inhibits CDK4), clone MGC:36118 IMAGE:5374670, mRNA, complete cds. /PROD=cyclin-dependent kinase inhibitor 2C (p18,inhibits CDK4) /FL=gb:BC027026.1 gb:NM_007671.1 gb:U19596.1
1417369_at	2224.1	P	0.00195	1.5	2.83	I	9e-05	9e-05	gb:NM_008292.1 /DB_XREF=gi:6680286 /GEN=Hsd17b4 /FEA=FLmRNA /CNT=208 /TID=Mm.3195.1 /TIER=FL+Stack /STK=46 /UG=Mm.3195 /LL=15488 /DEF=Mus musculus hydroxysteroid (17-beta) dehydrogenase 4 (Hsd17b4), mRNA. /PROD=hydroxysteroid (17-beta) dehydrogenase 4 /FL=gb:NM_008292.1 gb:BC022175.1
1417430_at	345.1	P	0.00073	1.5	2.83	I	2e-05	2e-05	gb:NM_007672.1 /DB_XREF=gi:6671729 /GEN=Cdr2 /FEA=FLmRNA /CNT=104 /TID=Mm.1640.1 /TIER=FL+Stack /STK=45 /UG=Mm.1640 /LL=12585 /DEF=Mus musculus cerebellar degeneration-related 2 (Cdr2), mRNA. /PROD=cerebellar degeneration-related 2 /FL=gb:NM_007672.1 gb:U88588.1
1417491_at	571.2	P	0.00586	1.5	2.83	I	0.00031	0.00031	gb:NM_007798.1 /DB_XREF=gi:6681078 /GEN=Ctsb /FEA=FLmRNA /CNT=723 /TID=Mm.22753.1 /TIER=FL+Stack /STK=11 /UG=Mm.22753 /LL=13030 /DEF=Mus musculus cathepsin B (Ctsb), mRNA. /PROD=cathepsin B /FL=gb:BC006656.1 gb:M14222.1 gb:NM_007798.1
1417494_a_at	1135.7	P	0.00806	1.5	2.83	I	0.00019	0.00019	gb:NM_007752.1 /DB_XREF=gi:6680996 /GEN=Cp /FEA=FLmRNA /CNT=332 /TID=Mm.13787.1 /TIER=FL+Stack /STK=43 /UG=Mm.13787 /LL=12870 /DEF=Mus musculus ceruloplasmin (Cp), mRNA. /PROD=ceruloplasmin /FL=gb:U49430.1 gb:NM_007752.1
1417649_at	298.6	P	0.00024	1.5	2.83	I	2e-05	2e-05	gb:NM_009876.1 /DB_XREF=gi:6753387 /GEN=Cdkn1c /FEA=FLmRNA /CNT=214 /TID=Mm.168789.1 /TIER=FL+Stack /STK=39 /UG=Mm.168789 /LL=12577 /DEF=Mus musculus cyclin-dependent kinase inhibitor 1C (P57) (Cdkn1c), mRNA. /PROD=cyclin-dependent kinase inhibitor 1C (P57) /FL=gb:U20553.1 gb:NM_009876.1 gb:U22399.1 gb:BC005412.1
1417978_at	1932.3	P	0.00024	1.5	2.83	I	2e-05	2e-05	gb:BC027014.1 /DB_XREF=gi:20071631 /FEA=FLmRNA /CNT=70 /TID=Mm.32889.1 /TIER=FL /STK=2 /UG=Mm.32889 /LL=66892 /UG_GENE=1300018P11Rik /DEF=Mus musculus, RIKEN cDNA 1300018P11 gene, clone MGC:35709 IMAGE:5369891, mRNA, complete cds. /PROD=RIKEN cDNA 1300018P11 gene /FL=gb:BC027014.1 gb:NM_025829.1
1418058_at	1898.3	P	0.00073	1.5	2.83	I	2e-05	2e-05	gb:NM_133222.1 /DB_XREF=gi:18875377 /GEN=ETL1 /FEA=FLmRNA /CNT=65 /TID=Mm.27242.1 /TIER=FL+Stack /STK=31 /UG=Mm.27242 /LL=170757 /DEF=Mus musculus ETL1 (ETL1), mRNA. /PROD=ETL1 /FL=gb:BC017134.1 gb:AF385682.1 gb:NM_133222.1
1418366_at	335.1	P	0.00024	1.5	2.83	I	0.00021	0.00021	gb:BC010564.1 /DB_XREF=gi:14714826 /FEA=FLmRNA /CNT=83 /TID=Mm.219659.1 /TIER=FL+Stack /STK=24 /UG=Mm.219659 /LL=15267 /UG_GENE=Hist2 /DEF=Mus musculus, H2A histone family, member O, clone MGC:5956 IMAGE:3582122, mRNA, complete cds. /PROD=H2A histone family, member O /FL=gb:NM_013549.1 gb:BC010564.1
1418547_at	187.3	P	0.00586	1.5	2.83	I	0.00031	0.00031	gb:NM_009364.2 /DB_XREF=gi:20070368 /GEN=Tfpi2 /FEA=FLmRNA /CNT=28 /TID=Mm.25612.1 /TIER=FL+Stack /STK=22 /UG=Mm.25612 /LL=21789 /DEF=Mus musculus tissue factor pathway inhibitor 2 (Tfpi2), mRNA. /PROD=tissue factor pathway inhibitor 2 /FL=gb:NM_009364.2 gb:D50586.1 gb:BC021639.1
1418586_at	752.4	P	0.00415	1.5	2.83	I	2e-05	2e-05	gb:NM_009624.1 /DB_XREF=gi:6752979 /GEN=Adcy9 /FEA=FLmRNA /CNT=48 /TID=Mm.4294.1 /TIER=FL+Stack /STK=21 /UG=Mm.4294 /LL=11515 /DEF=Mus musculus adenylate cyclase 9 (Adcy9), mRNA. /PROD=adenylate cyclase 9 /FL=gb:U30602.1 gb:NM_009624.1
1418710_at	811.9	P	0.00024	1.5	2.83	I	7e-05	7e-05	gb:NM_007652.1 /DB_XREF=gi:6671713 /GEN=Cd59a /FEA=FLmRNA /CNT=90 /TID=Mm.8457.1 /TIER=FL+Stack /STK=19 /UG=Mm.8457 /LL=12509 /DEF=Mus musculus CD59a antigen (Cd59a), mRNA. /PROD=CD59a antigen /FL=gb:U60473.1 gb:NM_007652.1
1418901_at	300.9	P	0.00024	1.5	2.83	I	2e-05	2e-05	gb:NM_009883.1 /DB_XREF=gi:6753403 /GEN=Cebpb /FEA=FLmRNA /CNT=63 /TID=Mm.4863.1 /TIER=FL+Stack /STK=16 /UG=Mm.4863 /LL=12608 /DEF=Mus musculus CCAATenhancer binding protein (CEBP), beta (Cebpb), mRNA. /PROD=CCAATenhancer binding protein (CEBP), beta /FL=gb:M61007.1 gb:NM_009883.1
1419209_at	224.1	P	0.00586	1.5	2.83	I	0.00044	0.00044	gb:NM_008176.1 /DB_XREF=gi:6680108 /GEN=Gro1 /FEA=FLmRNA /CNT=19 /TID=Mm.21013.1 /TIER=FL+Stack /STK=12 /UG=Mm.21013 /LL=14825 /DEF=Mus musculus GRO1 oncogene (Gro1), mRNA. /PROD=GRO1 oncogene /FL=gb:NM_008176.1 gb:J04596.1
1419605_at	1060.5	P	0.00024	1.5	2.83	I	2e-05	2e-05	gb:NM_010796.1 /DB_XREF=gi:6754687 /GEN=Mgl /FEA=FLmRNA /CNT=20 /TID=Mm.7574.1 /TIER=FL+Stack /STK=8 /UG=Mm.7574 /LL=17312 /DEF=Mus musculus macrophage galactose N-acetyl-galactosamine specific lectin (Mgl), mRNA. /PROD=macrophage galactose N-acetyl-galactosaminespecific lectin /FL=gb:NM_010796.1 gb:BC014811.1
1419833_s_at	344.2	P	0.00073	1.5	2.83	I	2e-05	2e-05	gb:AI851258 /DB_XREF=gi:5495164 /DB_XREF=UI-M-BH0-akf-c-06-0-UI.s1 /CLONE=UI-M-BH0-akf-c-06-0-UI /FEA=EST /CNT=1 /TID=Mm.220108.1 /TIER=ConsEnd /STK=1 /UG=Mm.220108 /LL=106952 /UG_GENE=AI851258 /UG_TITLE=expressed sequence AI851258
1420514_at	395.9	P	0.00073	1.5	2.83	I	2e-05	2e-05	gb:AI505784 /DB_XREF=gi:4403635 /DB_XREF=vi40g05.x1 /CLONE=IMAGE:906296 /FEA=FLmRNA /CNT=77 /TID=Mm.154610.1 /TIER=Stack /STK=12 /UG=Mm.154610 /LL=192216 /UG_GENE=Tm4sf10 /UG_TITLE=transmembrane 4 superfamily member 10 /FL=gb:BC019751.1 gb:NM_138751.1
1420632_a_at	688.6	P	0.03027	1.5	2.83	I	6e-05	6e-05	gb:AF069954.2 /DB_XREF=gi:7770080 /GEN=Gng3lg /FEA=FLmRNA /CNT=23 /TID=Mm.15985.1 /TIER=FL /STK=3 /UG=Mm.15985 /LL=14705 /DEF=Mus musculus Gng3lg mRNA, complete cds. /PROD=unknown /FL=gb:AB030196.1 gb:NM_008144.2 gb:AF069954.2
1421344_a_at	358.2	P	0.00073	1.5	2.83	I	5e-05	5e-05	gb:NM_010590.1 /DB_XREF=gi:6754399 /GEN=Jub /FEA=FLmRNA /CNT=11 /TID=Mm.100253.1 /TIER=FL /STK=2 /UG=Mm.100253 /LL=16475 /DEF=Mus musculus ajuba (Jub), mRNA. /PROD=ajuba /FL=gb:NM_010590.1 gb:U79776.1
1421861_at	651.6	P	0.00024	1.5	2.83	I	2e-05	2e-05	gb:BG065300 /DB_XREF=gi:12547863 /DB_XREF=H3029E06-3 /CLONE=H3029E06 /FEA=FLmRNA /CNT=145 /TID=Mm.38993.1 /TIER=Stack /STK=33 /UG=Mm.38993 /LL=65945 /UG_GENE=Clstn1 /UG_TITLE=calsyntenin 1 /FL=gb:NM_023051.1
1422540_at	205.8	P	0.03027	1.5	2.83	I	0.00062	0.00062	gb:NM_010180.1 /DB_XREF=gi:6753821 /GEN=Fbln1 /FEA=FLmRNA /CNT=91 /TID=Mm.219663.1 /TIER=FL+Stack /STK=41 /UG=Mm.219663 /LL=14114 /DEF=Mus musculus fibulin 1 (Fbln1), mRNA. /PROD=fibulin 1 /FL=gb:NM_010180.1
1422788_at	430.3	P	0.00293	1.5	2.83	I	2e-05	2e-05	gb:NM_021398.1 /DB_XREF=gi:10946743 /GEN=Eeg1-pending /FEA=FLmRNA /CNT=26 /TID=Mm.116825.1 /TIER=FL+Stack /STK=12 /UG=Mm.116825 /LL=58207 /DEF=Mus musculus embryonic epithelial gene 1 (Eeg1-pending), mRNA. /PROD=embryonic epithelial gene 1 /FL=gb:AF188622.1 gb:NM_021398.1
1423274_at	497.5	P	0.00195	1.5	2.83	I	3e-05	3e-05	gb:BB458655 /DB_XREF=gi:16426294 /DB_XREF=BB458655 /CLONE=D130058C17 /FEA=FLmRNA /CNT=170 /TID=Mm.4173.1 /TIER=Stack /STK=19 /UG=Mm.4173 /LL=18130 /UG_GENE=Ddx26 /UG_TITLE=DEADH (Asp-Glu-Ala-AspHis) box polypeptide 26 /FL=gb:U57368.1 gb:NM_008715.1
1423805_at	474.2	P	0.00073	1.5	2.83	I	2e-05	2e-05	gb:BC016887.1 /DB_XREF=gi:16877247 /FEA=FLmRNA /CNT=210 /TID=Mm.34248.2 /TIER=FL+Stack /STK=54 /UG=Mm.34248 /LL=13132 /UG_GENE=Dab2 /DEF=Mus musculus, clone MGC:18401 IMAGE:4242174, mRNA, complete cds. /PROD=Unknown (protein for MGC:18401) /FL=gb:BC016887.1 gb:BC006588.1
1423902_s_at	2385.5	P	0.00024	1.5	2.83	I	2e-05	2e-05	gb:AF467766.1 /DB_XREF=gi:19387125 /GEN=Larg /FEA=FLmRNA /CNT=188 /TID=Mm.101659.1 /TIER=FL+Stack /STK=82 /UG=Mm.101659 /LL=69632 /DEF=Mus musculus guanine nucleotide exchange factor (Larg) mRNA, complete cds. /PROD=guanine nucleotide exchange factor /FL=gb:AF467766.1
1424007_at	277.2	P	0.00024	1.5	2.83	I	2e-05	2e-05	gb:L42114.1 /DB_XREF=gi:18654373 /GEN=GDF10 /FEA=FLmRNA /CNT=85 /TID=Mm.40323.1 /TIER=FL+Stack /STK=65 /UG=Mm.40323 /DEF=Mus musculus growthdifferentiation factor 10 (GDF10) mRNA, complete cds. /PROD=growthdifferentiation factor 10 /FL=gb:L42114.1
1424440_at	529.6	P	0.00586	1.5	2.83	I	0.00021	0.00021	gb:BC027271.1 /DB_XREF=gi:20071010 /FEA=FLmRNA /CNT=54 /TID=Mm.26865.1 /TIER=FL+Stack /STK=32 /UG=Mm.26865 /LL=121022 /UG_GENE=Mrps6 /DEF=Mus musculus, clone MGC:27789 IMAGE:3156971, mRNA, complete cds. /PROD=Unknown (protein for MGC:27789) /FL=gb:BC027271.1
1425492_at	1235.8	P	0.00293	1.5	2.83	I	0.00024	0.00024	gb:BM248248 /DB_XREF=gi:17883518 /DB_XREF=K0813H08-3 /CLONE=K0813H08 /FEA=FLmRNA /CNT=157 /TID=Mm.140965.1 /TIER=Stack /STK=40 /UG=Mm.140965 /LL=12166 /UG_GENE=Bmpr1a /UG_TITLE=bone morphogenetic protein receptor, type 1A /FL=gb:Z23154.1 gb:D16250.1 gb:U04672.1
1425742_a_at	5476.9	P	0.00024	1.5	2.83	I	2e-05	2e-05	gb:AF201285.1 /DB_XREF=gi:11907571 /GEN=Tilz1b /FEA=FLmRNA /CNT=11 /TID=Mm.20927.2 /TIER=FL /STK=1 /UG=Mm.20927 /LL=21807 /DEF=Mus musculus TSC22-related inducible leucine zipper 1b (Tilz1b) mRNA, complete cds. /PROD=TSC22-related inducible leucine zipper 1b /FL=gb:AF201285.1
1426541_a_at	427.6	P	0.00024	1.5	2.83	I	2e-05	2e-05	gb:BF168366 /DB_XREF=gi:11048718 /DB_XREF=601774351F1 /CLONE=IMAGE:3994764 /FEA=FLmRNA /CNT=107 /TID=Mm.41423.1 /TIER=ConsEnd /STK=0 /UG=Mm.41423 /LL=71946 /UG_GENE=2310067E08Rik /UG_TITLE=RIKEN cDNA 2310067E08 gene /FL=gb:BC019813.1
1426755_at	584.1	P	0.00293	1.5	2.83	I	2e-05	2e-05	gb:BB312117 /DB_XREF=gi:9012822 /DB_XREF=BB312117 /CLONE=B230331K02 /FEA=mRNA /CNT=184 /TID=Mm.9210.1 /TIER=Stack /STK=19 /UG=Mm.9210 /UG_TITLE=Mus musculus, Similar to cytoskeleton-associated protein 4, clone IMAGE:5322388, mRNA, partial cds
1426778_at	2025.3	P	0.00024	1.5	2.83	I	2e-05	2e-05	gb:BM119578 /DB_XREF=gi:17087604 /DB_XREF=L0927F02-3 /CLONE=L0927F02 /FEA=mRNA /CNT=157 /TID=Mm.7524.2 /TIER=Stack /STK=68 /UG=Mm.7524 /LL=13138 /UG_GENE=Dag1 /UG_TITLE=dystroglycan 1
1427049_s_at	655.5	P	0.00073	1.5	2.83	I	2e-05	2e-05	gb:AW555326 /DB_XREF=gi:7200737 /DB_XREF=L0252H03-3 /CLONE=L0252H03 /FEA=mRNA /CNT=61 /TID=Mm.29279.1 /TIER=Stack /STK=21 /UG=Mm.29279 /LL=20596 /UG_GENE=Smoh /UG_TITLE=smoothened homolog (Drosophila)
1427053_at	118.1	P	0.00073	1.5	2.83	I	0.0001	0.0001	gb:BC026627.1 /DB_XREF=gi:20071839 /FEA=mRNA /CNT=37 /TID=Mm.33546.1 /TIER=Stack /STK=21 /UG=Mm.33546 /DEF=Mus musculus, Similar to DKFZP586L2024 protein, clone IMAGE:4982180, mRNA, partial cds. /PROD=Similar to DKFZP586L2024 protein
1428026_at	228	P	0.00293	1.5	2.83	I	0.00011	0.00011	gb:BC028776.1 /DB_XREF=gi:20381161 /FEA=mRNA /CNT=5 /TID=Mm.221068.1 /TIER=ConsEnd /STK=0 /UG=Mm.221068 /DEF=Mus musculus, similar to teashirt 2, clone MGC:41494 IMAGE:1067302, mRNA, complete cds. /PROD=similar to teashirt 2
1428083_at	2226.8	P	0.00024	1.5	2.83	I	2e-05	2e-05	gb:AK018202.1 /DB_XREF=gi:12857810 /FEA=mRNA /CNT=302 /TID=Mm.183116.1 /TIER=Stack /STK=135 /UG=Mm.183116 /LL=66961 /UG_GENE=2310043N10Rik /UG_TITLE=RIKEN cDNA 2310043N10 gene /DEF=Mus musculus adult male medulla oblongata cDNA, RIKEN full-length enriched library, clone:6330419P03:unclassifiable transcript, full insert sequence.
1428094_at	4509.7	P	0.00024	1.5	2.83	I	2e-05	2e-05	gb:BB390704 /DB_XREF=gi:16408848 /DB_XREF=BB390704 /CLONE=C230070N08 /FEA=mRNA /CNT=320 /TID=Mm.486.2 /TIER=Stack /STK=119 /UG=Mm.486 /LL=16784 /UG_GENE=Lamp2 /UG_TITLE=lysosomal membrane glycoprotein 2
1429582_at	294.6	P	0.00073	1.5	2.83	I	3e-05	3e-05	gb:BB360604 /DB_XREF=gi:16405870 /DB_XREF=BB360604 /CLONE=C030048H19 /FEA=mRNA /CNT=69 /TID=Mm.131074.1 /TIER=Stack /STK=13 /UG=Mm.131074 /LL=68136 /UG_GENE=C030048H19Rik /UG_TITLE=RIKEN cDNA C030048H19 gene
1433443_a_at	6143.4	P	0.00024	1.5	2.83	I	2e-05	2e-05	gb:BI690696 /DB_XREF=gi:15653325 /DB_XREF=603314303F1 /CLONE=IMAGE:5354112 /FEA=EST /CNT=360 /TID=Mm.61526.4 /TIER=Stack /STK=202 /UG=Mm.61526 /LL=18514 /UG_GENE=Pbx1 /UG_TITLE=pre B-cell leukemia transcription factor 1
1433445_x_at	1664	P	0.00024	1.5	2.83	I	2e-05	2e-05	gb:BI690696 /DB_XREF=gi:15653325 /DB_XREF=603314303F1 /CLONE=IMAGE:5354112 /FEA=EST /CNT=360 /TID=Mm.61526.4 /TIER=Stack /STK=202 /UG=Mm.61526 /LL=18514 /UG_GENE=Pbx1 /UG_TITLE=pre B-cell leukemia transcription factor 1
1434378_a_at	2008.8	P	0.00073	1.5	2.83	I	2e-05	2e-05	gb:BG868949 /DB_XREF=gi:14219489 /DB_XREF=602784555F1 /CLONE=IMAGE:4910797 /FEA=EST /CNT=97 /TID=Mm.148395.2 /TIER=Stack /STK=33 /UG=Mm.148395 /LL=16777 /UG_GENE=Lamb1-1 /UG_TITLE=laminin B1 subunit 1
1434500_at	397.5	P	0.01856	1.5	2.83	I	0.00039	0.00039	gb:BF585303 /DB_XREF=gi:11658931 /DB_XREF=602101969F2 /CLONE=IMAGE:4225241 /FEA=EST /CNT=37 /TID=Mm.41871.2 /TIER=Stack /STK=31 /UG=Mm.41871 /LL=117160 /UG_GENE=Ttyh2 /UG_TITLE=tweety homolog 2 (Drosophila)
1435833_at	251.5	P	0.00415	1.5	2.83	I	7e-05	7e-05	gb:BB381550 /DB_XREF=gi:16408003 /DB_XREF=BB381550 /CLONE=C230013N22 /FEA=EST /CNT=15 /TID=Mm.36851.2 /TIER=Stack /STK=13 /UG=Mm.36851 /LL=110595 /UG_GENE=Timp4 /UG_TITLE=tissue inhibitor of metalloproteinase 4
1436584_at	405.6	P	0.00024	1.5	2.83	I	6e-05	6e-05	gb:BB529691 /DB_XREF=gi:16445650 /DB_XREF=BB529691 /CLONE=E030003L01 /FEA=EST /CNT=11 /TID=Mm.89982.2 /TIER=Stack /STK=8 /UG=Mm.89982 /LL=24064 /UG_GENE=Spry2 /UG_TITLE=sprouty homolog 2 (Drosophila)
1436959_x_at	3254	P	0.00024	1.5	2.83	I	2e-05	2e-05	gb:BB311061 /DB_XREF=gi:9011766 /DB_XREF=BB311061 /CLONE=B230321H06 /FEA=EST /CNT=33 /TID=Mm.42956.3 /TIER=Stack /STK=33 /UG=Mm.42956 /LL=56876 /UG_GENE=Nelf /UG_TITLE=nasal embryonic LHRH factor
1437621_x_at	3848.6	P	0.00024	1.5	2.83	I	2e-05	2e-05	gb:AV216768 /DB_XREF=gi:6157613 /DB_XREF=AV216768 /CLONE=2410167D16 /FEA=EST /CNT=16 /TID=Mm.16898.4 /TIER=Stack /STK=16 /UG=Mm.16898 /LL=50895 /UG_GENE=Phgdh /UG_TITLE=3-phosphoglycerate dehydrogenase
1438058_s_at	558.7	P	0.00293	1.5	2.83	I	0.00031	0.00031	gb:BG073526 /DB_XREF=gi:12556095 /DB_XREF=H3123F07-3 /CLONE=H3123F07 /FEA=EST /CNT=18 /TID=Mm.42855.2 /TIER=Stack /STK=12 /UG=Mm.42855 /LL=84113 /UG_GENE=Ptov1 /UG_TITLE=prostate tumor over expressed gene 1
1438221_at	719.2	P	0.00024	1.5	2.83	I	7e-05	7e-05	gb:AI875682 /DB_XREF=gi:5549731 /DB_XREF=uk51d06.x1 /CLONE=IMAGE:1972523 /FEA=EST /CNT=26 /TID=Mm.41046.1 /TIER=Stack /STK=11 /UG=Mm.41046 /UG_TITLE=ESTs, Weakly similar to D1069.3.p (Caenorhabditis elegans) (C.elegans)
1438677_at	1129.9	P	0.01416	1.5	2.83	I	4e-05	4e-05	gb:AW764208 /DB_XREF=gi:7696158 /DB_XREF=ur72f02.x1 /CLONE=IMAGE:3155835 /FEA=EST /CNT=74 /TID=Mm.153748.2 /TIER=Stack /STK=9 /UG=Mm.153748 /LL=67756 /UG_GENE=5031422I09Rik /UG_TITLE=RIKEN cDNA 5031422I09 gene
1438957_x_at	2635	P	0.00024	1.5	2.83	I	2e-05	2e-05	gb:BB027654 /DB_XREF=gi:8205334 /DB_XREF=BB027654 /CLONE=5330438H07 /FEA=EST /CNT=9 /TID=Mm.196477.3 /TIER=Stack /STK=9 /UG=Mm.196477 /LL=76849 /UG_GENE=5730450N06Rik /UG_TITLE=RIKEN cDNA 5730450N06 gene
1439260_a_at	306.9	P	0.00024	1.5	2.83	I	2e-05	2e-05	gb:BB039510 /DB_XREF=gi:8445896 /DB_XREF=BB039510 /CLONE=6030443A19 /FEA=EST /CNT=9 /TID=Mm.53371.2 /TIER=Stack /STK=8 /UG=Mm.53371 /LL=103316 /UG_GENE=AI876438 /UG_TITLE=expressed sequence AI876438
1448131_at	967.7	P	0.00024	1.5	2.83	I	0.00013	0.00013	gb:NM_133201.1 /DB_XREF=gi:18875345 /GEN=LOC170731 /FEA=FLmRNA /CNT=243 /TID=Mm.154312.1 /TIER=FL+Stack /STK=184 /UG=Mm.154312 /LL=170731 /DEF=Mus musculus hypertension related protein 1 (LOC170731), mRNA. /PROD=hypertension related protein 1 /FL=gb:AF384100.1 gb:NM_133201.1 gb:AB048831.1
1448148_at	1455.8	P	0.00024	1.5	2.83	I	2e-05	2e-05	gb:M86736.1 /DB_XREF=gi:191766 /GEN=acrogranin /FEA=FLmRNA /CNT=416 /TID=Mm.1568.1 /TIER=FL+Stack /STK=168 /UG=Mm.1568 /LL=14824 /DEF=Mouse acrogranin mRNA, complete cds. /PROD=acrogranin /FL=gb:NM_008175.1 gb:M86736.1
1448558_a_at	451.2	P	0.00073	1.5	2.83	I	0.00019	0.00019	gb:NM_008869.1 /DB_XREF=gi:6679368 /GEN=Pla2g4a /FEA=FLmRNA /CNT=70 /TID=Mm.4186.1 /TIER=FL+Stack /STK=59 /UG=Mm.4186 /LL=18783 /DEF=Mus musculus phospholipase A2, group IVA (cytosolic, calcium-dependent) (Pla2g4a), mRNA. /PROD=phospholipase A2, group IVA (cytosolic,calcium-dependent) /FL=gb:M72394.1 gb:NM_008869.1 gb:BC003816.1
1448673_at	241	P	0.00024	1.5	2.83	I	2e-05	2e-05	gb:NM_021495.1 /DB_XREF=gi:12957491 /GEN=Pvrl3 /FEA=FLmRNA /CNT=127 /TID=Mm.46724.1 /TIER=FL+Stack /STK=48 /UG=Mm.46724 /LL=58998 /DEF=Mus musculus poliovirus receptor-related 3 (Pvrl3), mRNA. /PROD=nectin-3 alpha /FL=gb:AF195833.1 gb:NM_021495.1
1449249_at	154.2	P	0.00293	1.5	2.83	I	0.00011	0.00011	gb:NM_018764.1 /DB_XREF=gi:9055301 /GEN=Pcdh7 /FEA=FLmRNA /CNT=47 /TID=Mm.11964.1 /TIER=FL+Stack /STK=17 /UG=Mm.11964 /LL=54216 /DEF=Mus musculus protocadherin 7 (Pcdh7), mRNA. /PROD=protocadherin 7 /FL=gb:NM_018764.1 gb:AB006758.1
1450923_at	336.7	P	0.00415	1.5	2.83	I	0.00027	0.00027	gb:BF144658 /DB_XREF=gi:10983698 /DB_XREF=601791518F1 /CLONE=IMAGE:4021972 /FEA=FLmRNA /CNT=136 /TID=Mm.18213.1 /TIER=ConsEnd /STK=0 /UG=Mm.18213 /LL=21808 /UG_GENE=Tgfb2 /UG_TITLE=transforming growth factor, beta 2 /FL=gb:BC011170.1 gb:NM_009367.1
1451161_a_at	1265.3	P	0.00024	1.5	2.83	I	2e-05	2e-05	gb:U66888.1 /DB_XREF=gi:2078503 /FEA=FLmRNA /CNT=98 /TID=Mm.2254.1 /TIER=FL+Stack /STK=82 /UG=Mm.2254 /LL=13733 /UG_GENE=Emr1 /DEF=Mus musculus Emr1 mRNA, complete cds. /PROD=Emr1 /FL=gb:U66888.1
1451381_at	927.3	P	0.00024	1.5	2.83	I	2e-05	2e-05	gb:BC026557.1 /DB_XREF=gi:20072344 /FEA=FLmRNA /CNT=41 /TID=Mm.41583.1 /TIER=FL+Stack /STK=28 /UG=Mm.41583 /DEF=Mus musculus, Similar to PTD015 protein, clone MGC:36240 IMAGE:5027461, mRNA, complete cds. /PROD=Similar to PTD015 protein /FL=gb:BC026557.1
1451500_at	402.3	P	0.01074	1.5	2.83	I	0.00013	0.00013	gb:BC026453.1 /DB_XREF=gi:20071419 /FEA=FLmRNA /CNT=26 /TID=Mm.34874.1 /TIER=FL+Stack /STK=14 /UG=Mm.34874 /DEF=Mus musculus, Similar to AIE-75 binding protein protein, clone MGC:31438 IMAGE:4460920, mRNA, complete cds. /PROD=Similar to AIE-75 binding protein protein /FL=gb:BC026453.1
1451830_a_at	161.5	P	0.02393	1.5	2.83	I	0.00017	0.00017	gb:AF016040.1 /DB_XREF=gi:4102750 /GEN=ELF1 /FEA=FLmRNA /CNT=5 /TID=Mm.123110.2 /TIER=FL /STK=1 /UG=Mm.123110 /LL=20742 /DEF=Mus musculus beta spectrin homolog (ELF1) mRNA, complete cds. /PROD=beta spectrin homolog /FL=gb:AF016040.1
1452799_at	376.5	P	0.01856	1.5	2.83	I	0.00027	0.00027	gb:AK009249.1 /DB_XREF=gi:12843926 /FEA=mRNA /CNT=48 /TID=Mm.13773.1 /TIER=Stack /STK=39 /UG=Mm.13773 /LL=75578 /UG_GENE=2310009E04Rik /UG_TITLE=RIKEN cDNA 2310009E04 gene /DEF=Mus musculus adult male tongue cDNA, RIKEN full-length enriched library, clone:2310009E04:homolog to CDNA FLJ10986 FIS, CLONE PLACE1001869, WEAKLY SIMILAR TO L- RIBULOKINASE (EC 2.7.1.16) (HYPOTHETICAL 27.5 KDA PROTEIN), f…
1452823_at	730.5	P	0.00073	1.5	2.83	I	5e-05	5e-05	gb:AK002661.1 /DB_XREF=gi:12832810 /FEA=mRNA /CNT=77 /TID=Mm.27395.1 /TIER=Stack /STK=34 /UG=Mm.27395 /LL=76263 /UG_GENE=0610025I19Rik /UG_TITLE=RIKEN cDNA 0610025I19 gene /DEF=Mus musculus adult male kidney cDNA, RIKEN full-length enriched library, clone:0610025I19:homolog to GLUTATHIONE S-TRANSFERASE, MITOCHONDRIAL (EC 2.5.1.18) (GST 13-13) (GLUTATHIONE S-TRANSFERASE SUBUNIT 13) (GST CLASS-KAPP…
1453571_at	1155.7	P	0.01074	1.5	2.83	I	0.0001	0.0001	gb:BB324973 /DB_XREF=gi:16403539 /DB_XREF=BB324973 /CLONE=B430113B11 /FEA=mRNA /CNT=24 /TID=Mm.116736.2 /TIER=ConsEnd /STK=1 /UG=Mm.116736 /LL=67982 /UG_GENE=9030416F12Rik /UG_TITLE=RIKEN cDNA 9030416F12 gene
1454613_at	809.1	P	0.00195	1.5	2.83	I	2e-05	2e-05	gb:AV162270 /DB_XREF=gi:16383390 /DB_XREF=AV162270 /CLONE=3110001I16 /FEA=EST /CNT=280 /TID=Mm.8180.2 /TIER=Stack /STK=151 /UG=Mm.8180 /LL=110454 /UG_GENE=Ly6a /UG_TITLE=lymphocyte antigen 6 complex, locus A
1454714_x_at	3765.8	P	0.00024	1.5	2.83	I	2e-05	2e-05	gb:AA561726 /DB_XREF=gi:2333191 /DB_XREF=vl35f09.r1 /CLONE=IMAGE:974249 /FEA=EST /CNT=67 /TID=Mm.16898.2 /TIER=Stack /STK=64 /UG=Mm.16898 /LL=50895 /UG_GENE=Phgdh /UG_TITLE=3-phosphoglycerate dehydrogenase
1455372_at	299.9	P	0.00024	1.5	2.83	I	4e-05	4e-05	gb:BB770826 /DB_XREF=gi:16197205 /DB_XREF=BB770826 /CLONE=G370117M21 /FEA=EST /CNT=18 /TID=Mm.203968.3 /TIER=Stack /STK=15 /UG=Mm.203968 /LL=69104 /UG_GENE=1810015H18Rik /UG_TITLE=RIKEN cDNA 1810015H18 gene
1455439_a_at	15475.5	P	0.00024	1.5	2.83	I	2e-05	2e-05	gb:AI642438 /DB_XREF=gi:4720913 /DB_XREF=vt04e09.x1 /CLONE=IMAGE:1162120 /FEA=EST /CNT=17 /TID=Mm.43831.3 /TIER=Stack /STK=13 /UG=Mm.43831 /LL=16852 /UG_GENE=Lgals1 /UG_TITLE=lectin, galactose binding, soluble 1
1456133_x_at	2654.3	P	0.00122	1.5	2.83	I	3e-05	3e-05	gb:BB543646 /DB_XREF=gi:9614869 /DB_XREF=BB543646 /CLONE=E130211M19 /FEA=EST /CNT=16 /TID=Mm.6424.4 /TIER=Stack /STK=15 /UG=Mm.6424 /LL=16419 /UG_GENE=Itgb5 /UG_TITLE=integrin beta 5
1415975_at	620.8	P	0.00293	1.4	2.64	I	2e-05	2e-05	gb:NM_025821.1 /DB_XREF=gi:13385289 /GEN=1200011K09Rik /FEA=FLmRNA /CNT=385 /TID=Mm.142095.1 /TIER=FL+Stack /STK=155 /UG=Mm.142095 /LL=66879 /DEF=Mus musculus RIKEN cDNA 1200011K09 gene (1200011K09Rik), mRNA. /PROD=RIKEN cDNA 1200011K09 /FL=gb:NM_025821.1 gb:BC011225.1
1416081_at	206	P	0.00806	1.4	2.64	I	5e-05	5e-05	gb:NM_008539.1 /DB_XREF=gi:6678769 /GEN=Madh1 /FEA=FLmRNA /CNT=244 /TID=Mm.15185.1 /TIER=FL+Stack /STK=16 /UG=Mm.15185 /LL=17125 /DEF=Mus musculus MAD homolog 1 (Drosophila) (Madh1), mRNA. /PROD=MAD homolog 1 (Drosophila) /FL=gb:U74359.1 gb:U58992.1 gb:NM_008539.1
1416409_at	282.7	P	0.00073	1.4	2.64	I	0.00021	0.00021	gb:AB034914.1 /DB_XREF=gi:6429155 /GEN=muspaox /FEA=FLmRNA /CNT=263 /TID=Mm.8403.1 /TIER=FL+Stack /STK=25 /UG=Mm.8403 /LL=11430 /DEF=Mus musculus muspaox mRNA for peroxisomal acyl-CoA oxidase, complete cds. /PROD=peroxisomal acyl-CoA oxidase /FL=gb:NM_015729.1 gb:AB034914.1 gb:AF006688.1
1417272_at	904.2	P	0.00024	1.4	2.64	I	2e-05	2e-05	gb:BC027235.1 /DB_XREF=gi:20072645 /FEA=FLmRNA /CNT=110 /TID=Mm.87593.1 /TIER=FL+Stack /STK=50 /UG=Mm.87593 /LL=68303 /UG_GENE=9130005N14Rik /DEF=Mus musculus, RIKEN cDNA 9130005N14 gene, clone MGC:28011 IMAGE:3603083, mRNA, complete cds. /PROD=RIKEN cDNA 9130005N14 gene /FL=gb:NM_026667.1 gb:BC027235.1
1417490_at	8041.5	P	0.00024	1.4	2.64	I	2e-05	2e-05	gb:BC006656.1 /DB_XREF=gi:13879359 /FEA=FLmRNA /CNT=723 /TID=Mm.22753.1 /TIER=FL+Stack /STK=43 /UG=Mm.22753 /LL=13030 /UG_GENE=Ctsb /DEF=Mus musculus, cathepsin B, clone MGC:6211 IMAGE:3500700, mRNA, complete cds. /PROD=cathepsin B /FL=gb:BC006656.1 gb:M14222.1 gb:NM_007798.1
1417693_a_at	880.5	P	0.00073	1.4	2.64	I	2e-05	2e-05	gb:BC007483.1 /DB_XREF=gi:13938652 /FEA=FLmRNA /CNT=94 /TID=Mm.24573.1 /TIER=FL+Stack /STK=38 /UG=Mm.24573 /LL=14388 /UG_GENE=Gab1 /DEF=Mus musculus, growth factor receptor bound protein 2-associated protein 1, clone MGC:7657 IMAGE:3495926, mRNA, complete cds. /PROD=growth factor receptor bound protein2-associated protein 1 /FL=gb:BC007483.1 gb:NM_021356.1
1417928_at	586.8	P	0.02393	1.4	2.64	I	0.00035	0.00035	gb:NM_019417.1 /DB_XREF=gi:9507052 /GEN=Ril-pending /FEA=FLmRNA /CNT=61 /TID=Mm.21830.1 /TIER=FL+Stack /STK=33 /UG=Mm.21830 /LL=30794 /DEF=Mus musculus reversion induced LIM gene (Ril-pending), mRNA. /PROD=reversion induced LIM gene /FL=gb:NM_019417.1
1418012_at	1045.7	P	0.00415	1.4	2.64	I	0.00021	0.00021	gb:BB221842 /DB_XREF=gi:16353654 /DB_XREF=BB221842 /CLONE=A530071I20 /FEA=FLmRNA /CNT=277 /TID=Mm.182692.1 /TIER=Stack /STK=49 /UG=Mm.182692 /LL=54673 /UG_GENE=Sh3glb1 /UG_TITLE=SH3-domain GRB2-like B1 (endophilin) /FL=gb:BC024362.1 gb:NM_019464.1 gb:AF263364.1
1418367_x_at	747	P	0.00586	1.4	2.64	I	0.00017	0.00017	gb:BC010564.1 /DB_XREF=gi:14714826 /FEA=FLmRNA /CNT=83 /TID=Mm.219659.1 /TIER=FL+Stack /STK=24 /UG=Mm.219659 /LL=15267 /UG_GENE=Hist2 /DEF=Mus musculus, H2A histone family, member O, clone MGC:5956 IMAGE:3582122, mRNA, complete cds. /PROD=H2A histone family, member O /FL=gb:NM_013549.1 gb:BC010564.1
1418474_at	558.3	P	0.00024	1.4	2.64	I	2e-05	2e-05	gb:NM_033146.1 /DB_XREF=gi:14994309 /GEN=1500005A01Rik /FEA=FLmRNA /CNT=41 /TID=Mm.40667.1 /TIER=FL+Stack /STK=23 /UG=Mm.40667 /LL=85308 /DEF=Mus musculus RIKEN cDNA 1500005A01 gene (1500005A01Rik), mRNA. /PROD=RIKEN cDNA 1500005A01 gene /FL=gb:AB054001.1 gb:NM_033146.1 gb:BC024704.1
1418485_at	167.4	M	0.05615	1.4	2.64	I	0.00097	0.00097	gb:NM_009208.1 /DB_XREF=gi:6678022 /GEN=Slc4a3 /FEA=FLmRNA /CNT=45 /TID=Mm.5053.1 /TIER=FL+Stack /STK=23 /UG=Mm.5053 /LL=20536 /DEF=Mus musculus solute carrier family 4 (anion exchanger), member 3 (Slc4a3), mRNA. /PROD=solute carrier family 4 (anion exchanger),member 3 /FL=gb:M28383.1 gb:NM_009208.1
1418709_at	87.9	P	0.00415	1.4	2.64	I	5e-05	5e-05	gb:AF037370.1 /DB_XREF=gi:3213235 /GEN=Cox7ah /FEA=FLmRNA /CNT=35 /TID=Mm.12907.1 /TIER=FL+Stack /STK=19 /UG=Mm.12907 /LL=12865 /DEF=Mus musculus cytochrome c oxidase subunit VIIa-H precursor (Cox7ah) mRNA, nuclear gene encoding mitochondrial protein, complete cds. /PROD=cytochrome c oxidase subunit VIIa-H precursor /FL=gb:AF037370.1 gb:NM_009944.1
1418796_at	289.5	P	0.00024	1.4	2.64	I	2e-05	2e-05	gb:NM_009131.1 /DB_XREF=gi:6677868 /GEN=Scgf /FEA=FLmRNA /CNT=39 /TID=Mm.20428.1 /TIER=FL+Stack /STK=18 /UG=Mm.20428 /LL=20256 /DEF=Mus musculus stem cell growth factor (Scgf), mRNA. /PROD=stem cell growth factor /FL=gb:NM_009131.1 gb:BC002001.1 gb:AB009245.1
1418979_at	194.5	P	0.00024	1.4	2.64	I	3e-05	3e-05	gb:NM_134072.1 /DB_XREF=gi:19527293 /GEN=AW557061 /FEA=FLmRNA /CNT=83 /TID=Mm.26838.1 /TIER=FL+Stack /STK=15 /UG=Mm.26838 /LL=105387 /DEF=Mus musculus expressed sequence AW557061 (AW557061), mRNA. /PROD=expressed sequence AW557061 /FL=gb:BC026628.1 gb:BC013482.1 gb:NM_134072.1
1419091_a_at	6693.1	P	0.00024	1.4	2.64	I	2e-05	2e-05	gb:NM_007585.1 /DB_XREF=gi:6996912 /GEN=Anxa2 /FEA=FLmRNA /CNT=99 /TID=Mm.584.1 /TIER=FL+Stack /STK=13 /UG=Mm.584 /LL=12306 /DEF=Mus musculus annexin A2 (Anxa2), mRNA. /PROD=calpactin I heavy chain /FL=gb:BC003327.1 gb:M14044.1 gb:NM_007585.1 gb:BC005763.1 gb:D10024.1
1419450_at	352.6	P	0.00195	1.4	2.64	I	2e-05	2e-05	gb:NM_025661.1 /DB_XREF=gi:13385127 /GEN=2810011N17Rik /FEA=FLmRNA /CNT=144 /TID=Mm.180546.1 /TIER=FL+Stack /STK=9 /UG=Mm.180546 /LL=66612 /DEF=Mus musculus RIKEN cDNA 2810011N17 gene (2810011N17Rik), mRNA. /PROD=RIKEN cDNA 2810011N17 /FL=gb:NM_025661.1
1419552_at	510.7	P	0.00073	1.4	2.64	I	0.00031	0.00031	gb:NM_025855.1 /DB_XREF=gi:13385337 /GEN=1700028A24Rik /FEA=FLmRNA /CNT=111 /TID=Mm.41728.1 /TIER=FL+Stack /STK=8 /UG=Mm.41728 /LL=66937 /DEF=Mus musculus RIKEN cDNA 1700028A24 gene (1700028A24Rik), mRNA. /PROD=RIKEN cDNA 1700028A24 /FL=gb:NM_025855.1
1420484_a_at	287.9	P	0.00073	1.4	2.64	I	3e-05	3e-05	gb:NM_011707.1 /DB_XREF=gi:6755986 /GEN=Vtn /FEA=FLmRNA /CNT=90 /TID=Mm.3667.1 /TIER=FL /STK=4 /UG=Mm.3667 /LL=22370 /DEF=Mus musculus vitronectin (Vtn), mRNA. /PROD=vitronectin /FL=gb:AF440693.1 gb:M77123.1 gb:BC012690.1 gb:NM_011707.1
1420930_s_at	281.1	P	0.00415	1.4	2.64	I	0.00013	0.00013	gb:BQ031240 /DB_XREF=gi:19766519 /DB_XREF=UI-1-CF0-amc-g-05-0-UI.s1 /CLONE=UI-1-CF0-amc-g-05-0-UI /FEA=FLmRNA /CNT=91 /TID=Mm.200955.1 /TIER=Stack /STK=14 /UG=Mm.200955 /LL=54366 /UG_GENE=Catnal1 /UG_TITLE=catenin alpha-like 1 /FL=gb:NM_018761.1 gb:AF006071.1
1421999_at	273.3	P	0.01074	1.4	2.64	I	0.00024	0.00024	gb:U02601.1 /DB_XREF=gi:575921 /GEN=TSHr /FEA=FLmRNA /CNT=24 /TID=Mm.4254.1 /TIER=FL /STK=1 /UG=Mm.4254 /LL=22095 /DEF=Mus musculus hythyt BALBcBY mutant thyroid stimulating hormone receptor (TSHr) mRNA, complete cds. /PROD=thyroid stimulating hormone (TSH) receptor /FL=gb:U02602.1 gb:U02601.1 gb:NM_011648.1
1422472_at	140.6	P	0.00024	1.4	2.64	I	0.00055	0.00055	gb:BB045429 /DB_XREF=gi:16259349 /DB_XREF=BB045429 /CLONE=6030495B12 /FEA=FLmRNA /CNT=157 /TID=Mm.28912.1 /TIER=ConsEnd /STK=1 /UG=Mm.28912 /LL=72129 /UG_GENE=Pex13 /UG_TITLE=peroxisomal biogenesis factor 13 /FL=gb:NM_023651.1 gb:AF329877.2
1422640_at	219.6	P	0.00024	1.4	2.64	I	0.00087	0.00087	gb:NM_053134.1 /DB_XREF=gi:16716434 /GEN=Pcdhb9 /FEA=FLmRNA /CNT=35 /TID=Mm.125898.1 /TIER=FL+Stack /STK=23 /UG=Mm.125898 /LL=93880 /DEF=Mus musculus protocadherin beta 9 (Pcdhb9), mRNA. /PROD=protocadherin beta 9 /FL=gb:NM_053134.1 gb:AY013791.1
1422645_at	1331	P	0.00024	1.4	2.64	I	2e-05	2e-05	gb:NM_010424.1 /DB_XREF=gi:6754189 /GEN=Hfe /FEA=FLmRNA /CNT=44 /TID=Mm.2681.1 /TIER=FL+Stack /STK=22 /UG=Mm.2681 /LL=15216 /DEF=Mus musculus hemochromatosis (Hfe), mRNA. /PROD=hemochromatosis /FL=gb:U66849.1 gb:NM_010424.1
1422852_at	389.1	P	0.01856	1.4	2.64	I	0.00019	0.00019	gb:NM_019686.1 /DB_XREF=gi:9790084 /GEN=Kip2-pending /FEA=FLmRNA /CNT=53 /TID=Mm.42192.1 /TIER=FL+Stack /STK=9 /UG=Mm.42192 /LL=56506 /DEF=Mus musculus kinase interacting protein 2 (Kip2-pending), mRNA. /PROD=kinase interacting protein 2 /FL=gb:AB016080.1 gb:BC005739.1 gb:NM_019686.1
1423059_at	1034.7	P	0.02393	1.4	2.64	I	2e-05	2e-05	gb:AI528614 /DB_XREF=gi:4442749 /DB_XREF=mq88f07.x1 /CLONE=IMAGE:585829 /FEA=FLmRNA /CNT=153 /TID=Mm.29674.1 /TIER=Stack /STK=79 /UG=Mm.29674 /LL=14083 /UG_GENE=Ptk2 /UG_TITLE=PTK2 protein tyrosine kinase 2 /FL=gb:M95408.1 gb:NM_007982.1
1423369_at	1593.6	P	0.00073	1.4	2.64	I	2e-05	2e-05	gb:BG172150 /DB_XREF=gi:12678853 /DB_XREF=602333283F1 /CLONE=IMAGE:4456341 /FEA=FLmRNA /CNT=118 /TID=Mm.3451.1 /TIER=Stack /STK=10 /UG=Mm.3451 /LL=14265 /UG_GENE=Fmr1 /UG_TITLE=fragile X mental retardation syndrome 1 homolog /FL=gb:NM_008031.1 gb:L23971.1
1423754_at	6626.3	P	0.02393	1.4	2.64	I	0.00027	0.00027	gb:BC010291.1 /DB_XREF=gi:16307487 /FEA=FLmRNA /CNT=207 /TID=Mm.141021.1 /TIER=FL+Stack /STK=126 /UG=Mm.141021 /LL=66141 /UG_GENE=1110004C05Rik /DEF=Mus musculus, RIKEN cDNA 1110004C05 gene, clone MGC:11751 IMAGE:3152819, mRNA, complete cds. /PROD=RIKEN cDNA 1110004C05 gene /FL=gb:BC010291.1 gb:AY082484.1
1423757_x_at	2985.7	P	0.00024	1.4	2.64	I	2e-05	2e-05	gb:BC019836.1 /DB_XREF=gi:18043722 /FEA=FLmRNA /CNT=420 /TID=Mm.22248.2 /TIER=FL+Stack /STK=125 /UG=Mm.22248 /LL=16010 /UG_GENE=Igfbp4 /DEF=Mus musculus, insulin-like growth factor binding protein 4, clone MGC:29917 IMAGE:5123738, mRNA, complete cds. /PROD=insulin-like growth factor binding protein 4 /FL=gb:BC019836.1
1424157_at	1227.1	P	0.00586	1.4	2.64	I	0.0001	0.0001	gb:BC027084.1 /DB_XREF=gi:20072041 /FEA=FLmRNA /CNT=100 /TID=Mm.112139.1 /TIER=FL+Stack /STK=48 /UG=Mm.112139 /DEF=Mus musculus, Similar to EH-domain containing 2, clone MGC:38650 IMAGE:5356224, mRNA, complete cds. /PROD=Similar to EH-domain containing 2 /FL=gb:BC027084.1
1424334_at	253.1	P	0.00586	1.4	2.64	I	4e-05	4e-05	gb:BC010346.1 /DB_XREF=gi:16307592 /FEA=FLmRNA /CNT=61 /TID=Mm.32883.1 /TIER=FL+Stack /STK=37 /UG=Mm.32883 /LL=74257 /UG_GENE=2210021G21Rik /DEF=Mus musculus, RIKEN cDNA 2210021G21 gene, clone MGC:6941 IMAGE:2811935, mRNA, complete cds. /PROD=RIKEN cDNA 2210021G21 gene /FL=gb:BC010346.1
1424720_at	1659	P	0.00024	1.4	2.64	I	2e-05	2e-05	gb:BC026638.1 /DB_XREF=gi:20072373 /FEA=FLmRNA /CNT=59 /TID=Mm.86759.1 /TIER=FL+Stack /STK=18 /UG=Mm.86759 /DEF=Mus musculus, Similar to mannosyl (alpha-1,3-)-glycoprotein beta-1,4-N-acetylglucosaminyltransferase, isoenzyme B, clone MGC:37502 IMAGE:4984907, mRNA, complete cds. /PROD=Similar to mannosyl (alpha-1,3-)-glycoproteinbeta-1,4-N-acetylglucosaminyltransferase, isoenzyme B /FL=gb:BC026638.1
1424780_a_at	5463.9	P	0.00024	1.4	2.64	I	2e-05	2e-05	gb:AK005026.1 /DB_XREF=gi:12836658 /GEN=D10Ucla1 /FEA=FLmRNA /CNT=83 /TID=Mm.41272.1 /TIER=Stack /STK=16 /UG=Mm.41272 /LL=28193 /UG_TITLE=DNA segment, Chr 10, University of California at Los Angeles 1 /DEF=Mus musculus adult male liver cDNA, RIKEN full-length enriched library, clone:1300016P12:DNA segment, Chr 10, University of California at Los Angeles 1, full insert sequence. /FL=gb:BC004607.1
1424863_a_at	509	M	0.05615	1.4	2.64	I	0.00049	0.00049	gb:AF170301.1 /DB_XREF=gi:5815138 /GEN=Nbak1 /FEA=FLmRNA /CNT=33 /TID=Mm.20934.2 /TIER=FL+Stack /STK=13 /UG=Mm.20934 /LL=15258 /DEF=Mus musculus nuclear body associated kinase 1a (Nbak1) mRNA, alternatively spliced, complete cds. /PROD=nuclear body associated kinase 1a /FL=gb:AF273680.1 gb:AF333791.1 gb:AF170301.1
1425608_at	325.3	P	0.00415	1.4	2.64	I	0.00035	0.00035	gb:BC016269.1 /DB_XREF=gi:16740805 /FEA=FLmRNA /CNT=24 /TID=Mm.196295.1 /TIER=FL /STK=1 /UG=Mm.196295 /LL=72349 /UG_GENE=2210015O03Rik /DEF=Mus musculus, RIKEN cDNA 2210015O03 gene, clone MGC:28975 IMAGE:4489142, mRNA, complete cds. /PROD=RIKEN cDNA 2210015O03 gene /FL=gb:AF280809.1 gb:BC016269.1
1425811_a_at	240.4	P	0.01074	1.4	2.64	I	0.00062	0.00062	gb:BF124540 /DB_XREF=gi:10963580 /DB_XREF=601761783F1 /CLONE=IMAGE:4024701 /FEA=FLmRNA /CNT=6 /TID=Mm.196484.2 /TIER=ConsEnd /STK=0 /UG=Mm.196484 /LL=13007 /UG_GENE=Csrp /UG_TITLE=cysteine rich protein /FL=gb:AF092921.1
1426597_s_at	349.1	M	0.05615	1.4	2.64	I	0.00049	0.00049	gb:BG066466 /DB_XREF=gi:12549035 /DB_XREF=H3043C12-3 /CLONE=H3043C12 /FEA=FLmRNA /CNT=28 /TID=Mm.31342.1 /TIER=Stack /STK=11 /UG=Mm.31342 /UG_TITLE=Mus musculus, similar to FLJ00074 protein, clone MGC:36549 IMAGE:4952810, mRNA, complete cds /FL=gb:BC027170.1
1427151_at	397.3	P	0.00024	1.4	2.64	I	2e-05	2e-05	gb:BC021511.1 /DB_XREF=gi:18204504 /FEA=mRNA /CNT=42 /TID=Mm.34850.1 /TIER=Stack /STK=13 /UG=Mm.34850 /DEF=Mus musculus, clone IMAGE:5347423, mRNA, partial cds. /PROD=Unknown (protein for IMAGE:5347423)
1427191_at	387	P	0.00073	1.4	2.64	I	2e-05	2e-05	gb:AW558468 /DB_XREF=gi:7203993 /DB_XREF=L0296G11-3 /CLONE=L0296G11 /FEA=mRNA /CNT=23 /TID=Mm.103477.1 /TIER=Stack /STK=10 /UG=Mm.103477 /UG_TITLE=Mus musculus, Similar to natriuretic peptide receptor 2, clone IMAGE:5052434, mRNA, partial cds
1428140_at	2399.3	P	0.02393	1.4	2.64	I	5e-05	5e-05	gb:AK010029.1 /DB_XREF=gi:12845190 /FEA=mRNA /CNT=185 /TID=Mm.13445.2 /TIER=Stack /STK=97 /UG=Mm.13445 /LL=67041 /UG_GENE=Oxct /UG_TITLE=3-oxoacid CoA transferase /DEF=Mus musculus adult male tongue cDNA, RIKEN full-length enriched library, clone:2310063M03:homolog to SUCCINYL-COA:3-KETOACID-COENZYME A TRANSFERASE, MITOCHONDRIAL PRECURSOR (EC 2.8.3.5) (SUCCINYL COA:3-OXOACID COA-TRANSFERASE), ful…
1433444_at	1175.2	P	0.00024	1.4	2.64	I	2e-05	2e-05	gb:BI690696 /DB_XREF=gi:15653325 /DB_XREF=603314303F1 /CLONE=IMAGE:5354112 /FEA=EST /CNT=360 /TID=Mm.61526.4 /TIER=Stack /STK=202 /UG=Mm.61526 /LL=18514 /UG_GENE=Pbx1 /UG_TITLE=pre B-cell leukemia transcription factor 1
1434325_x_at	202.4	P	0.00073	1.4	2.64	I	2e-05	2e-05	gb:BB274009 /DB_XREF=gi:8971029 /DB_XREF=BB274009 /CLONE=A830086C24 /FEA=EST /CNT=35 /TID=Mm.9334.2 /TIER=Stack /STK=35 /UG=Mm.9334 /LL=19085 /UG_GENE=Prkar1b /UG_TITLE=protein kinase, cAMP dependent regulatory, type I beta
1434944_at	427.6	P	0.00415	1.4	2.64	I	5e-05	5e-05	gb:AW108486 /DB_XREF=gi:6079286 /DB_XREF=um21h05.x1 /CLONE=IMAGE:2225241 /FEA=EST /CNT=34 /TID=Mm.6529.2 /TIER=Stack /STK=22 /UG=Mm.6529 /LL=13400 /UG_GENE=Dm15 /UG_TITLE=dystrophia myotonica kinase, B15
1438511_a_at	7258.6	P	0.00024	1.4	2.64	I	2e-05	2e-05	gb:BB408123 /DB_XREF=gi:9227519 /DB_XREF=BB408123 /CLONE=C430004L05 /FEA=EST /CNT=12 /TID=Mm.29811.2 /TIER=Stack /STK=10 /UG=Mm.29811 /LL=66214 /UG_GENE=1190002H23Rik /UG_TITLE=RIKEN cDNA 1190002H23 gene
1438652_x_at	3541.4	P	0.00024	1.4	2.64	I	3e-05	3e-05	gb:BB546727 /DB_XREF=gi:9618155 /DB_XREF=BB546727 /CLONE=E130314A08 /FEA=EST /CNT=10 /TID=Mm.6354.6 /TIER=Stack /STK=10 /UG=Mm.6354 /LL=14755 /UG_GENE=Pigq /UG_TITLE=phosphatidylinositol glycan, class Q
1439368_a_at	1135.2	P	0.00586	1.4	2.64	I	0.00087	0.00087	gb:AV002797 /DB_XREF=gi:4779647 /DB_XREF=AV002797 /CLONE=0610020H24 /FEA=EST /CNT=8 /TID=Mm.21587.4 /TIER=Stack /STK=8 /UG=Mm.21587 /LL=65962 /UG_GENE=Slc9a3r2 /UG_TITLE=solute carrier family 9 (sodiumhydrogen exchanger), isoform 3 regulator 2
1439396_x_at	258.5	P	0.00806	1.4	2.64	I	0.00044	0.00044	gb:BB503189 /DB_XREF=gi:9491983 /DB_XREF=BB503189 /CLONE=D630042E22 /FEA=EST /CNT=8 /TID=Mm.10669.3 /TIER=Stack /STK=8 /UG=Mm.10669 /LL=14555 /UG_GENE=Gdc1 /UG_TITLE=glycerol phosphate dehydrogenase 1, cytoplasmic adult
1448229_s_at	2874.7	P	0.00024	1.4	2.64	I	2e-05	2e-05	gb:BM118679 /DB_XREF=gi:17086705 /DB_XREF=L0914E12-3 /CLONE=L0914E12 /FEA=FLmRNA /CNT=267 /TID=Mm.3141.1 /TIER=Stack /STK=67 /UG=Mm.3141 /LL=12444 /UG_GENE=Ccnd2 /UG_TITLE=cyclin D2 /FL=gb:M86182.1 gb:M83749.1 gb:NM_009829.1
1448688_at	1220.1	P	0.00073	1.4	2.64	I	2e-05	2e-05	gb:AF290209.1 /DB_XREF=gi:9937466 /GEN=Podxl /FEA=FLmRNA /CNT=112 /TID=Mm.89918.1 /TIER=FL+Stack /STK=46 /UG=Mm.89918 /LL=27205 /DEF=Mus musculus podocalyxin (Podxl) mRNA, complete cds. /PROD=podocalyxin /FL=gb:AB028048.1 gb:AF290209.1 gb:NM_013723.1
1448942_at	3495.7	P	0.00586	1.4	2.64	I	2e-05	2e-05	gb:NM_025331.1 /DB_XREF=gi:13384697 /GEN=0610037B21Rik /FEA=FLmRNA /CNT=60 /TID=Mm.25547.1 /TIER=FL+Stack /STK=30 /UG=Mm.25547 /LL=66066 /DEF=Mus musculus RIKEN cDNA 0610037B21 gene (0610037B21Rik), mRNA. /PROD=RIKEN cDNA 0610037B21 /FL=gb:NM_025331.1
1449297_at	308.6	P	0.00024	1.4	2.64	I	2e-05	2e-05	gb:NM_009808.1 /DB_XREF=gi:6753277 /GEN=Casp12 /FEA=FLmRNA /CNT=64 /TID=Mm.42163.1 /TIER=FL+Stack /STK=15 /UG=Mm.42163 /LL=12364 /DEF=Mus musculus caspase 12 (Casp12), mRNA. /PROD=caspase 12 /FL=gb:NM_009808.1
1449379_at	1191.4	P	0.00024	1.4	2.64	I	2e-05	2e-05	gb:NM_010612.1 /DB_XREF=gi:6754439 /GEN=Kdr /FEA=FLmRNA /CNT=53 /TID=Mm.285.1 /TIER=FL+Stack /STK=12 /UG=Mm.285 /LL=16542 /DEF=Mus musculus kinase insert domain protein receptor (Kdr), mRNA. /PROD=kinase insert domain protein receptor /FL=gb:BC020530.1 gb:NM_010612.1
1450004_at	120.1	P	0.00293	1.4	2.64	I	0.00055	0.00055	gb:NM_021367.1 /DB_XREF=gi:10946697 /GEN=Tslp /FEA=FLmRNA /CNT=3 /TID=Mm.143716.1 /TIER=FL /STK=3 /UG=Mm.143716 /LL=53603 /DEF=Mus musculus thymic stromal lymphopoietin (Tslp), mRNA. /PROD=thymic stromal lymphopoietin /FL=gb:NM_021367.1 gb:AF232937.1
1450117_at	1378.1	P	0.00293	1.4	2.64	I	5e-05	5e-05	gb:NM_009332.1 /DB_XREF=gi:6678246 /GEN=Tcf3 /FEA=FLmRNA /CNT=30 /TID=Mm.28396.1 /TIER=FL /STK=2 /UG=Mm.28396 /LL=21415 /DEF=Mus musculus transcription factor 3 (Tcf3), mRNA. /PROD=transcription factor 7-like 1 /FL=gb:NM_009332.1
1450733_at	311.4	P	0.00586	1.4	2.64	I	0.00087	0.00087	gb:NM_029791.1 /DB_XREF=gi:18139546 /GEN=Bicd2 /FEA=FLmRNA /CNT=41 /TID=Mm.197387.1 /TIER=FL+Stack /STK=15 /UG=Mm.197387 /LL=76895 /DEF=Mus musculus bicaudal D homolog 2 (Drosophila) (Bicd2), mRNA. /PROD=bicaudal D homolog 2 (Drosophila) /FL=gb:NM_029791.1
1450869_at	634.3	P	0.00073	1.4	2.64	I	0.00077	0.00077	gb:AI649186 /DB_XREF=gi:4730020 /DB_XREF=uk32d07.x1 /CLONE=IMAGE:1970701 /FEA=FLmRNA /CNT=99 /TID=Mm.5087.1 /TIER=Stack /STK=14 /UG=Mm.5087 /LL=14164 /UG_GENE=Fgf1 /UG_TITLE=fibroblast growth factor 1 /FL=gb:U67610.1 gb:NM_010197.1 gb:M30641.1
1451290_at	742.6	P	0.00024	1.4	2.64	I	2e-05	2e-05	gb:BC010596.1 /DB_XREF=gi:14714881 /FEA=FLmRNA /CNT=95 /TID=Mm.196239.1 /TIER=FL+Stack /STK=41 /UG=Mm.196239 /LL=66734 /UG_GENE=4922501H04Rik /DEF=Mus musculus, MAP1 light chain 3-like protein 1, clone MGC:6325 IMAGE:3256801, mRNA, complete cds. /PROD=MAP1 light chain 3-like protein 1 /FL=gb:BC010596.1
1452357_at	223.2	P	0.00122	1.4	2.64	I	0.00019	0.00019	gb:AF033350.1 /DB_XREF=gi:3986408 /GEN=Cdcrel-1 /FEA=mRNA /CNT=132 /TID=Mm.29976.1 /TIER=Stack /STK=45 /UG=Mm.29976 /LL=18951 /DEF=Mus musculus CDCREL-1 homolog (Cdcrel-1) mRNA, partial cds. /PROD=CDCREL-1 homolog
1452770_at	2057.4	P	0.00024	1.4	2.64	I	2e-05	2e-05	gb:AK003237.1 /DB_XREF=gi:12833779 /GEN=D7Wsu86e /FEA=mRNA /CNT=95 /TID=Mm.29703.1 /TIER=Stack /STK=45 /UG=Mm.29703 /LL=27973 /UG_TITLE=DNA segment, Chr 7, Wayne State University 86, expressed /DEF=Mus musculus 18 days embryo whole body cDNA, RIKEN full-length enriched library, clone:1110001K05:DNA segment, Chr 7, Wayne State University 86, expressed, full insert sequence.
1454675_at	1529	P	0.00806	1.4	2.64	I	0.00013	0.00013	gb:BI076689 /DB_XREF=gi:14515346 /DB_XREF=L0208E01-3 /CLONE=L0208E01 /FEA=EST /CNT=89 /TID=Mm.203924.1 /TIER=Stack /STK=76 /UG=Mm.203924 /LL=104615 /UG_GENE=AW259572 /UG_TITLE=expressed sequence AW259572
1454773_at	583.8	P	0.00195	1.4	2.64	I	0.0001	0.0001	gb:BQ175050 /DB_XREF=gi:20350547 /DB_XREF=UI-M-DJ2-bwd-i-21-0-UI.s1 /CLONE=UI-M-DJ2-bwd-i-21-0-UI /FEA=EST /CNT=108 /TID=Mm.24624.2 /TIER=Stack /STK=51 /UG=Mm.24624 /LL=81702 /UG_GENE=Gtar-pending /UG_TITLE=gene trap ankyrin repeat
1454890_at	298.2	P	0.00415	1.4	2.64	I	0.00039	0.00039	gb:BG067039 /DB_XREF=gi:12549608 /DB_XREF=H3049H05-3 /CLONE=H3049H05 /FEA=EST /CNT=71 /TID=Mm.200850.1 /TIER=Stack /STK=37 /UG=Mm.200850 /LL=97610 /UG_GENE=C81439 /UG_TITLE=expressed sequence C81439
1455136_at	193.2	P	0.00073	1.4	2.64	I	2e-05	2e-05	gb:BQ175915 /DB_XREF=gi:20351407 /DB_XREF=UI-M-DJ2-bwf-f-18-0-UI.s1 /CLONE=UI-M-DJ2-bwf-f-18-0-UI /FEA=EST /CNT=82 /TID=Mm.193539.4 /TIER=Stack /STK=9 /UG=Mm.193539 /LL=50708 /UG_GENE=H1f2 /UG_TITLE=H1 histone family, member 2
1455804_x_at	3388.4	P	0.00586	1.4	2.64	I	0.00049	0.00049	gb:AV213379 /DB_XREF=gi:6152883 /DB_XREF=AV213379 /CLONE=2410127F14 /FEA=EST /CNT=70 /TID=Mm.13445.3 /TIER=Stack /STK=65 /UG=Mm.13445 /LL=67041 /UG_GENE=Oxct /UG_TITLE=3-oxoacid CoA transferase
1455810_a_at	341.6	A	0.08057	1.4	2.64	I	0.00024	0.00024	gb:BI412259 /DB_XREF=gi:15173182 /DB_XREF=602987716F1 /CLONE=IMAGE:5143923 /FEA=EST /CNT=70 /TID=Mm.21652.2 /TIER=Stack /STK=57 /UG=Mm.21652 /LL=74022 /UG_GENE=3930401K13Rik /UG_TITLE=RIKEN cDNA 3930401K13 gene
1455825_s_at	748.7	P	0.00024	1.4	2.64	I	2e-05	2e-05	gb:BB131619 /DB_XREF=gi:8786009 /DB_XREF=BB131619 /CLONE=9630054F19 /FEA=EST /CNT=46 /TID=Mm.24084.4 /TIER=Stack /STK=43 /UG=Mm.24084 /LL=66899 /UG_GENE=1300019H17Rik /UG_TITLE=RIKEN cDNA 1300019H17 gene
1456193_x_at	6513.9	P	0.00024	1.4	2.64	I	2e-05	2e-05	gb:AV116973 /DB_XREF=gi:5299124 /DB_XREF=AV116973 /CLONE=2610111G17 /FEA=EST /CNT=14 /TID=Mm.2400.3 /TIER=Stack /STK=14 /UG=Mm.2400 /LL=14779 /UG_GENE=Gpx4 /UG_TITLE=glutathione peroxidase 4
1456471_x_at	3272.2	P	0.00586	1.4	2.64	I	2e-05	2e-05	gb:BB204486 /DB_XREF=gi:8869439 /DB_XREF=BB204486 /CLONE=A430058C06 /FEA=EST /CNT=10 /TID=Mm.16898.5 /TIER=Stack /STK=10 /UG=Mm.16898 /LL=50895 /UG_GENE=Phgdh /UG_TITLE=3-phosphoglycerate dehydrogenase
1456747_x_at	389.2	P	0.01416	1.4	2.64	I	0.00019	0.00019	gb:BB334959 /DB_XREF=gi:9043722 /DB_XREF=BB334959 /CLONE=B830029F17 /FEA=EST /CNT=8 /TID=Mm.20838.2 /TIER=Stack /STK=8 /UG=Mm.20838 /LL=171486 /UG_GENE=Mic2l1 /UG_TITLE=MIC2 (monoclonal Imperial Cancer Research Fund 2)-like 1
1460255_at	214.7	P	0.00586	1.4	2.64	I	0.00024	0.00024	gb:NM_033622.1 /DB_XREF=gi:15826857 /GEN=Tnfsf13b /FEA=FLmRNA /CNT=21 /TID=Mm.28835.1 /TIER=FL+Stack /STK=11 /UG=Mm.28835 /LL=24099 /DEF=Mus musculus tumor necrosis factor (ligand) superfamily, member 13b (Tnfsf13b), mRNA. /PROD=tumor necrosis factor (ligand) superfamily,member 13b /FL=gb:AF119383.1 gb:AF352245.1 gb:NM_033622.1
1460647_a_at	316.4	P	0.0376	1.4	2.64	I	7e-05	7e-05	gb:NM_010150.1 /DB_XREF=gi:6753767 /GEN=Nr2f6 /FEA=FLmRNA /CNT=108 /TID=Mm.2376.1 /TIER=FL+Stack /STK=57 /UG=Mm.2376 /LL=13864 /DEF=Mus musculus nuclear receptor subfamily 2, group F, member 6 (Nr2f6), mRNA. /PROD=nuclear receptor subfamily 2, group F, member 6 /FL=gb:BC008138.1 gb:NM_010150.1 gb:L25674.1
1415947_at	1164.2	P	0.00122	1.3	2.46	I	0.00027	0.00027	gb:NM_011804.1 /DB_XREF=gi:6753519 /GEN=Creg /FEA=FLmRNA /CNT=313 /TID=Mm.459.1 /TIER=FL+Stack /STK=161 /UG=Mm.459 /LL=23850 /DEF=Mus musculus cellular repressor of E1A-stimulated genes (Creg), mRNA. /PROD=cellular repressor of E1A-stimulated genes /FL=gb:NM_011804.1 gb:AF084524.1 gb:BC027426.1
1416159_at	688.8	P	0.01074	1.3	2.46	I	6e-05	6e-05	gb:U07635.1 /DB_XREF=gi:466469 /FEA=FLmRNA /CNT=177 /TID=Mm.16519.1 /TIER=FL /STK=1 /UG=Mm.16519 /LL=11819 /UG_GENE=Nr2f2 /DEF=Mus musculus ovalbumin upstream promoter transcription factor II COUP-TFII mRNA, complete cds. /PROD=COUP-TFII /FL=gb:NM_009697.1 gb:U07635.1
1416267_at	498.2	P	0.00024	1.3	2.46	I	2e-05	2e-05	gb:NM_019708.1 /DB_XREF=gi:9790206 /GEN=Scoc /FEA=FLmRNA /CNT=167 /TID=Mm.24763.1 /TIER=FL+Stack /STK=105 /UG=Mm.24763 /LL=56367 /DEF=Mus musculus short coiled coil protein (Scoc), mRNA. /PROD=short coiled coil protein /FL=gb:AF115778.1 gb:BC017629.1 gb:NM_019708.1
1416289_at	186.9	P	0.02393	1.3	2.46	I	0.00039	0.00039	gb:NM_011122.1 /DB_XREF=gi:6755105 /GEN=Plod1 /FEA=FLmRNA /CNT=198 /TID=Mm.37371.1 /TIER=FL+Stack /STK=101 /UG=Mm.37371 /LL=18822 /DEF=Mus musculus procollagen-lysine, 2-oxoglutarate 5-dioxygenase 1 (Plod1), mRNA. /PROD=procollagen-lysine, 2-oxoglutarate 5-dioxygenase1 /FL=gb:BC010268.1 gb:BC006599.1 gb:AF046782.1 gb:NM_011122.1
1416473_a_at	289.8	P	0.00024	1.3	2.46	I	2e-05	2e-05	gb:NM_020043.1 /DB_XREF=gi:9910463 /GEN=Nope /FEA=FLmRNA /CNT=107 /TID=Mm.143741.1 /TIER=FL+Stack /STK=87 /UG=Mm.143741 /LL=56741 /DEF=Mus musculus neighbor of Punc E11 (Nope), mRNA. /PROD=neighbor of Punc e11 protein /FL=gb:AF176694.1 gb:AB052621.1 gb:AB052620.1 gb:NM_020043.1
1417227_at	1208.2	P	0.00073	1.3	2.46	I	2e-05	2e-05	gb:NM_023644.1 /DB_XREF=gi:12965186 /GEN=Mccc1 /FEA=FLmRNA /CNT=96 /TID=Mm.154589.1 /TIER=FL+Stack /STK=52 /UG=Mm.154589 /LL=72039 /DEF=Mus musculus methylcrotonoyl-Coenzyme A carboxylase 1 (alpha) (Mccc1), mRNA. /PROD=methylcrotonoyl-Coenzyme A carboxylase 1(alpha) /FL=gb:AF310338.1 gb:NM_023644.1 gb:BC021382.1
1417446_at	394.8	P	0.00415	1.3	2.46	I	0.00019	0.00019	gb:NM_009195.1 /DB_XREF=gi:6677992 /GEN=Slc12a4 /FEA=FLmRNA /CNT=67 /TID=Mm.4190.1 /TIER=FL+Stack /STK=45 /UG=Mm.4190 /LL=20498 /DEF=Mus musculus solute carrier family 12, member 4 (Slc12a4), mRNA. /PROD=solute carrier family 12, member 4 /FL=gb:NM_009195.1 gb:AF121118.1 gb:AF047339.1
1417848_at	348.2	P	0.00024	1.3	2.46	I	0.00015	0.00015	gb:NM_133218.1 /DB_XREF=gi:18875369 /GEN=Gig1 /FEA=FLmRNA /CNT=118 /TID=Mm.25239.1 /TIER=FL+Stack /STK=35 /UG=Mm.25239 /LL=170753 /DEF=Mus musculus glucocorticoid-induced gene 1 (Gig1), mRNA. /PROD=glucocorticoid-induced gene 1 /FL=gb:AF292939.1 gb:NM_133218.1
1418157_at	181.6	P	0.00024	1.3	2.46	I	3e-05	3e-05	gb:NM_010151.1 /DB_XREF=gi:6753769 /GEN=Nr2f1 /FEA=FLmRNA /CNT=58 /TID=Mm.14297.1 /TIER=FL+Stack /STK=29 /UG=Mm.14297 /LL=13865 /DEF=Mus musculus nuclear receptor subfamily 2, group F, member 1 (Nr2f1), mRNA. /PROD=nuclear receptor subfamily 2, group F, member 1 /FL=gb:U07625.1 gb:NM_010151.1
1418186_at	849.7	P	0.00195	1.3	2.46	I	3e-05	3e-05	gb:BC012254.1 /DB_XREF=gi:15126648 /FEA=FLmRNA /CNT=67 /TID=Mm.2746.1 /TIER=FL+Stack /STK=28 /UG=Mm.2746 /LL=14871 /UG_GENE=Gstt1 /DEF=Mus musculus, Similar to glutathione S-transferase, theta 1, clone MGC:19075 IMAGE:4193816, mRNA, complete cds. /PROD=Similar to glutathione S-transferase, theta 1 /FL=gb:NM_008185.1 gb:BC012254.1
1418448_at	2271	P	0.00024	1.3	2.46	I	2e-05	2e-05	gb:NM_009101.1 /DB_XREF=gi:6677818 /GEN=Rras /FEA=FLmRNA /CNT=67 /TID=Mm.257.1 /TIER=FL+Stack /STK=23 /UG=Mm.257 /LL=20130 /DEF=Mus musculus Harvey rat sarcoma oncogene, subgroup R (Rras), mRNA. /PROD=Harvey rat sarcoma oncogene, subgroup R /FL=gb:BC009105.1 gb:M21019.1 gb:NM_009101.1
1418892_at	1087	P	0.02393	1.3	2.46	I	0.00017	0.00017	gb:AF309564.1 /DB_XREF=gi:15824686 /FEA=FLmRNA /CNT=111 /TID=Mm.27467.1 /TIER=FL+Stack /STK=16 /UG=Mm.27467 /LL=80837 /UG_GENE=Arhj /DEF=Mus musculus Rho GTPase RHOI mRNA, complete cds. /PROD=Rho GTPase RHOI /FL=gb:AF309564.1 gb:NM_023275.1
1418915_at	263.1	P	0.00024	1.3	2.46	I	0.00021	0.00021	gb:NM_025962.1 /DB_XREF=gi:13385455 /GEN=1810037K07Rik /FEA=FLmRNA /CNT=49 /TID=Mm.116921.1 /TIER=FL+Stack /STK=16 /UG=Mm.116921 /LL=67096 /DEF=Mus musculus RIKEN cDNA 1810037K07 gene (1810037K07Rik), mRNA. /PROD=RIKEN cDNA 1810037K07 /FL=gb:NM_025962.1
1419156_at	277.4	P	0.01416	1.3	2.46	I	0.00049	0.00049	gb:NM_009238.1 /DB_XREF=gi:6678072 /GEN=Sox4 /FEA=FLmRNA /CNT=166 /TID=Mm.18789.1 /TIER=FL+Stack /STK=12 /UG=Mm.18789 /LL=20677 /DEF=Mus musculus SRY-box containing gene 4 (Sox4), mRNA. /PROD=SRY-box containing gene 4 /FL=gb:NM_009238.1
1419668_at	471.2	P	0.00122	1.3	2.46	I	0.00021	0.00021	gb:AK014381.1 /DB_XREF=gi:12852191 /GEN=Sgcb /FEA=FLmRNA /CNT=66 /TID=Mm.89310.1 /TIER=Stack /STK=20 /UG=Mm.89310 /LL=24051 /UG_TITLE=sarcoglycan, beta (43kD dystrophin-associated glycoprotein) /DEF=Mus musculus 17 days embryo head cDNA, RIKEN full-length enriched library, clone:3322401N22:sarcoglycan, beta (43kD dystrophin-associated glycoprotein), full insert sequence. /FL=gb:AB024921.1 gb:NM_0…
1420113_s_at	176.4	P	0.00024	1.3	2.46	I	2e-05	2e-05	gb:AA409325 /DB_XREF=gi:2068665 /DB_XREF=EST03750 /CLONE=C0039E10 /FEA=EST /CNT=1 /TID=Mm.199425.1 /TIER=ConsEnd /STK=1 /UG=Mm.199425 /LL=101944 /UG_GENE=AA409325 /UG_TITLE=expressed sequence AA409325
1420614_at	2588.9	P	0.00195	1.3	2.46	I	4e-05	4e-05	gb:BG069784 /DB_XREF=gi:12552353 /DB_XREF=H3080B01-3 /CLONE=H3080B01 /FEA=FLmRNA /CNT=208 /TID=Mm.29150.1 /TIER=Stack /STK=11 /UG=Mm.29150 /LL=67117 /UG_GENE=2310075M16Rik /UG_TITLE=RIKEN cDNA 2310075M16 gene /FL=gb:NM_025975.2
1421679_a_at	448.4	P	0.00293	1.3	2.46	I	2e-05	2e-05	gb:NM_007669.1 /DB_XREF=gi:6671725 /GEN=Cdkn1a /FEA=FLmRNA /CNT=3 /TID=Mm.34446.1 /TIER=FL /STK=2 /UG=Mm.34446 /LL=12575 /DEF=Mus musculus cyclin-dependent kinase inhibitor 1A (P21) (Cdkn1a), mRNA. /PROD=cyclin-dependent kinase inhibitor 1A (P21) /FL=gb:NM_007669.1 gb:U09507.1
1422620_s_at	371.7	P	0.00073	1.3	2.46	I	2e-05	2e-05	gb:NM_008903.1 /DB_XREF=gi:6679430 /GEN=Ppap2a /FEA=FLmRNA /CNT=104 /TID=Mm.2598.1 /TIER=FL+Stack /STK=25 /UG=Mm.2598 /LL=19012 /DEF=Mus musculus phosphatidic acid phosphatase 2a (Ppap2a), mRNA. /PROD=phosphatidic acid phosphatase 2a /FL=gb:NM_008903.1 gb:D84376.1
1423644_at	543.2	P	0.00073	1.3	2.46	I	2e-05	2e-05	gb:BC005454.1 /DB_XREF=gi:13529445 /FEA=FLmRNA /CNT=391 /TID=Mm.4927.1 /TIER=FL+Stack /STK=252 /UG=Mm.4927 /LL=11428 /UG_GENE=Aco1 /DEF=Mus musculus, Similar to iron-responsive element-binding protein, clone MGC:6247 IMAGE:3494686, mRNA, complete cds. /PROD=Similar to iron-responsive element-bindingprotein /FL=gb:BC005454.1
1423854_a_at	822.4	P	0.00073	1.3	2.46	I	2e-05	2e-05	gb:BC008101.1 /DB_XREF=gi:14198067 /FEA=FLmRNA /CNT=110 /TID=Mm.182194.1 /TIER=FL+Stack /STK=90 /UG=Mm.182194 /LL=68939 /UG_GENE=1190017B18Rik /DEF=Mus musculus, Similar to hypothetical protein MGC2827, clone MGC:7064 IMAGE:3156762, mRNA, complete cds. /PROD=Similar to hypothetical protein MGC2827 /FL=gb:BC008101.1
1425534_at	268.7	P	0.03027	1.3	2.46	I	0.00039	0.00039	gb:AJ244015 /DB_XREF=gi:5630091 /DB_XREF=AJ244015 /CLONE=mf03e05 /FEA=FLmRNA /CNT=45 /TID=Mm.41481.2 /TIER=Stack /STK=13 /UG=Mm.41481 /LL=29819 /UG_GENE=Stau2 /UG_TITLE=staufen (RNA binding protein) homolog 2 (Drosophila) /FL=gb:BC025118.1
1426756_at	751.2	P	0.00195	1.3	2.46	I	0.00021	0.00021	gb:BB487752 /DB_XREF=gi:16441554 /DB_XREF=BB487752 /CLONE=D430044B20 /FEA=mRNA /CNT=205 /TID=Mm.33808.1 /TIER=Stack /STK=43 /UG=Mm.33808 /LL=102100 /UG_GENE=AI480629 /UG_TITLE=expressed sequence AI480629
1426944_at	1019.9	P	0.00122	1.3	2.46	I	7e-05	7e-05	gb:BE311335 /DB_XREF=gi:9175172 /DB_XREF=601058047T1 /CLONE=IMAGE:3158218 /FEA=mRNA /CNT=101 /TID=Mm.25748.1 /TIER=Stack /STK=35 /UG=Mm.25748 /UG_TITLE=Mus musculus, clone IMAGE:3158218, mRNA, partial cds
1426978_at	859	P	0.00024	1.3	2.46	I	2e-05	2e-05	gb:AW682368 /DB_XREF=gi:7557071 /DB_XREF=EST01177 /CLONE=e337 /FEA=mRNA /CNT=77 /TID=Mm.27412.1 /TIER=Stack /STK=30 /UG=Mm.27412 /LL=77113 /UG_GENE=Klhl2 /UG_TITLE=kelch-like 2, Mayven (Drosophila)
1427912_at	578.5	P	0.02393	1.3	2.46	I	0.00017	0.00017	gb:AK003232.1 /DB_XREF=gi:12833771 /FEA=mRNA /CNT=39 /TID=Mm.4512.1 /TIER=Stack /STK=27 /UG=Mm.4512 /LL=68542 /UG_GENE=1110001J05Rik /UG_TITLE=RIKEN cDNA 1110001J05 gene /DEF=Mus musculus 18 days embryo whole body cDNA, RIKEN full-length enriched library, clone:1110001J05:homolog to CARBONYL REDUCTASE (EC 1.1.1.184), full insert sequence.
1428319_at	735.2	M	0.05615	1.3	2.46	I	4e-05	4e-05	gb:AK010339.1 /DB_XREF=gi:12845708 /FEA=mRNA /CNT=95 /TID=Mm.29869.1 /TIER=Stack /STK=54 /UG=Mm.29869 /LL=71959 /UG_GENE=2410002J21Rik /UG_TITLE=RIKEN cDNA 2410002J21 gene /DEF=Mus musculus ES cells cDNA, RIKEN full-length enriched library, clone:2410002J21:homolog to LIM-DOMAIN PROTEIN LMP-1, full insert sequence.
1429830_a_at	202.2	P	0.00806	1.3	2.46	I	0.00055	0.00055	gb:AK005507.1 /DB_XREF=gi:12838111 /GEN=Cd59a /FEA=mRNA /CNT=18 /TID=Mm.8457.2 /TIER=ConsEnd /STK=7 /UG=Mm.8457 /LL=12509 /UG_TITLE=CD59a antigen /DEF=Mus musculus adult female placenta cDNA, RIKEN full-length enriched library, clone:1600021C10:CD59a antigen, full insert sequence.
1434148_at	2375.5	P	0.00024	1.3	2.46	I	2e-05	2e-05	gb:BB474461 /DB_XREF=gi:16439862 /DB_XREF=BB474461 /CLONE=D330006K22 /FEA=EST /CNT=211 /TID=Mm.13020.4 /TIER=Stack /STK=40 /UG=Mm.13020 /LL=22121 /UG_GENE=Rpl13a /UG_TITLE=ribosomal protein L13a
1437008_x_at	4825.9	P	0.00024	1.3	2.46	I	2e-05	2e-05	gb:BB477208 /DB_XREF=gi:9394817 /DB_XREF=BB477208 /CLONE=D330023I23 /FEA=EST /CNT=32 /TID=Mm.30020.2 /TIER=Stack /STK=30 /UG=Mm.30020 /LL=68539 /UG_GENE=1110006I15Rik /UG_TITLE=RIKEN cDNA 1110006I15 gene
1437100_x_at	4192	P	0.00024	1.3	2.46	I	2e-05	2e-05	gb:BB206220 /DB_XREF=gi:8871173 /DB_XREF=BB206220 /CLONE=A430073H16 /FEA=EST /CNT=26 /TID=Mm.30018.2 /TIER=Stack /STK=26 /UG=Mm.30018 /UG_TITLE=Mus musculus, serine threonine kinase pim3, clone MGC:27707 IMAGE:4924687, mRNA, complete cds
1438001_x_at	6726.4	P	0.00024	1.3	2.46	I	2e-05	2e-05	gb:AV054377 /DB_XREF=gi:5154124 /DB_XREF=AV054377 /CLONE=1810030H06 /FEA=EST /CNT=13 /TID=Mm.21251.3 /TIER=Stack /STK=13 /UG=Mm.21251 /LL=13476 /UG_GENE=Dp1 /UG_TITLE=deleted in polyposis 1
1438114_x_at	407.2	P	0.00024	1.3	2.46	I	2e-05	2e-05	gb:BB168690 /DB_XREF=gi:8824631 /DB_XREF=BB168690 /CLONE=A130099O15 /FEA=EST /CNT=13 /TID=Mm.28543.3 /TIER=Stack /STK=12 /UG=Mm.28543 /LL=13644 /UG_GENE=Efs /UG_TITLE=embryonal Fyn-associated substrate
1438504_x_at	617.8	P	0.00024	1.3	2.46	I	2e-05	2e-05	gb:BB120486 /DB_XREF=gi:8773054 /DB_XREF=BB120486 /CLONE=9530077B08 /FEA=EST /CNT=12 /TID=Mm.18761.3 /TIER=Stack /STK=10 /UG=Mm.18761 /LL=67623 /UG_GENE=2010003B14Rik /UG_TITLE=RIKEN cDNA 2010003B14 gene
1439429_x_at	1543.3	P	0.00195	1.3	2.46	I	7e-05	7e-05	gb:BB518874 /DB_XREF=gi:9570332 /DB_XREF=BB518874 /CLONE=D830032G15 /FEA=EST /CNT=8 /TID=Mm.29343.6 /TIER=Stack /STK=8 /UG=Mm.29343 /LL=74198 /UG_GENE=Dtx2 /UG_TITLE=deltex 2 homolog (Drosophila)
1448292_at	1872.3	P	0.00293	1.3	2.46	I	2e-05	2e-05	gb:NM_025650.1 /DB_XREF=gi:13385111 /GEN=0710008D09Rik /FEA=FLmRNA /CNT=200 /TID=Mm.43162.1 /TIER=FL+Stack /STK=100 /UG=Mm.43162 /LL=66594 /DEF=Mus musculus RIKEN cDNA 0710008D09 gene (0710008D09Rik), mRNA. /PROD=RIKEN cDNA 0710008D09 /FL=gb:NM_025650.1
1448460_at	345.2	P	0.00024	1.3	2.46	I	2e-05	2e-05	gb:NM_007394.1 /DB_XREF=gi:6680627 /GEN=Acvr1 /FEA=FLmRNA /CNT=104 /TID=Mm.689.1 /TIER=FL+Stack /STK=70 /UG=Mm.689 /LL=11477 /DEF=Mus musculus activin A receptor, type 1 (Acvr1), mRNA. /PROD=activin A receptor, type 1 /FL=gb:AF332088.1 gb:AF332087.1 gb:NM_007394.1 gb:L15436.1
1448501_at	159	P	0.00024	1.3	2.46	I	0.00087	0.00087	gb:NM_019656.1 /DB_XREF=gi:9790264 /GEN=Tm4sf6 /FEA=FLmRNA /CNT=174 /TID=Mm.46701.1 /TIER=FL+Stack /STK=59 /UG=Mm.46701 /LL=56496 /DEF=Mus musculus transmembrane 4 superfamily member 6 (Tm4sf6), mRNA. /PROD=transmembrane 4 superfamily member 6 /FL=gb:BC003733.1 gb:AF053454.1 gb:NM_019656.1
1448621_a_at	920.9	P	0.02393	1.3	2.46	I	0.00039	0.00039	gb:NM_011421.1 /DB_XREF=gi:6755581 /GEN=Smpd1 /FEA=FLmRNA /CNT=168 /TID=Mm.4628.1 /TIER=FL+Stack /STK=52 /UG=Mm.4628 /LL=20597 /DEF=Mus musculus sphingomyelin phosphodiesterase 1, acid lysosomal (Smpd1), mRNA. /PROD=sphingomyelin phosphodiesterase 1, acidlysosomal /FL=gb:NM_011421.1 gb:BC011304.1
1448735_at	235.5	P	0.00122	1.3	2.46	I	5e-05	5e-05	gb:BB332449 /DB_XREF=gi:9041212 /DB_XREF=BB332449 /CLONE=B730048G11 /FEA=FLmRNA /CNT=332 /TID=Mm.13787.1 /TIER=Stack /STK=11 /UG=Mm.13787 /LL=12870 /UG_GENE=Cp /UG_TITLE=ceruloplasmin /FL=gb:U49430.1 gb:NM_007752.1
1448737_at	923	P	0.00024	1.3	2.46	I	0.00013	0.00013	gb:NM_019634.1 /DB_XREF=gi:9790004 /GEN=Tm4sf2 /FEA=FLmRNA /CNT=143 /TID=Mm.18590.1 /TIER=FL+Stack /STK=43 /UG=Mm.18590 /LL=21912 /DEF=Mus musculus transmembrane 4 superfamily member 2 (Tm4sf2), mRNA. /PROD=transmembrane 4 superfamily member 2 /FL=gb:NM_019634.1 gb:D26483.1 gb:BC026516.1 gb:AF052492.1
1448823_at	1717.6	P	0.00024	1.3	2.46	I	2e-05	2e-05	gb:BC006640.1 /DB_XREF=gi:13879329 /FEA=FLmRNA /CNT=130 /TID=Mm.465.2 /TIER=FL+Stack /STK=37 /UG=Mm.465 /LL=20315 /UG_GENE=Sdf1 /DEF=Mus musculus, stromal cell derived factor 1, clone MGC:6119 IMAGE:3483088, mRNA, complete cds. /PROD=stromal cell derived factor 1 /FL=gb:L12029.1 gb:NM_021704.1 gb:D43804.1 gb:BC006640.1
1448901_at	346.7	P	0.00073	1.3	2.46	I	2e-05	2e-05	gb:NM_019696.1 /DB_XREF=gi:9789916 /GEN=Cpxm1 /FEA=FLmRNA /CNT=58 /TID=Mm.22224.1 /TIER=FL+Stack /STK=33 /UG=Mm.22224 /LL=56264 /DEF=Mus musculus carboxypeptidase X 1 (M14 family) (Cpxm1), mRNA. /PROD=carboxypeptidase X 1 (M14 family) /FL=gb:AF077738.1 gb:NM_019696.1 gb:BC003713.1
1449027_at	998.8	P	0.00024	1.3	2.46	I	7e-05	7e-05	gb:NM_133955.1 /DB_XREF=gi:19923059 /GEN=Arhu /FEA=FLmRNA /CNT=85 /TID=Mm.28954.1 /TIER=FL+Stack /STK=26 /UG=Mm.28954 /LL=69581 /DEF=Mus musculus ras homolog gene family, member U (Arhu), mRNA. /PROD=ras homolog gene family, member U /FL=gb:NM_133955.1 gb:AB051827.1 gb:BC020060.1 gb:AF378088.1
1449146_at	199.7	P	0.00293	1.3	2.46	I	9e-05	9e-05	gb:NM_010929.1 /DB_XREF=gi:6754873 /GEN=Notch4 /FEA=FLmRNA /CNT=45 /TID=Mm.173813.1 /TIER=FL+Stack /STK=21 /UG=Mm.173813 /LL=18132 /DEF=Mus musculus Notch gene homolog 4, (Drosophila) (Notch4), mRNA. /PROD=Notch gene homolog 4, (Drosophila) /FL=gb:NM_010929.1
1449229_a_at	348.2	P	0.00024	1.3	2.46	I	3e-05	3e-05	gb:NM_016912.1 /DB_XREF=gi:8393079 /GEN=Cdkl2 /FEA=FLmRNA /CNT=42 /TID=Mm.18133.1 /TIER=FL+Stack /STK=18 /UG=Mm.18133 /LL=53886 /DEF=Mus musculus cyclin-dependent kinase-like 2 (CDC2-related kinase) (Cdkl2), mRNA. /PROD=cyclin-dependent kinase-like 2 (CDC2-relatedkinase) /FL=gb:NM_016912.1 gb:AB029065.1
1449443_at	506.7	P	0.00073	1.3	2.46	I	0.00062	0.00062	gb:NM_026172.1 /DB_XREF=gi:13385679 /GEN=Decr1 /FEA=FLmRNA /CNT=92 /TID=Mm.24395.1 /TIER=FL+Stack /STK=10 /UG=Mm.24395 /LL=67460 /DEF=Mus musculus 2,4-dienoyl CoA reductase 1, mitochondrial (Decr1), mRNA. /PROD=2,4-dienoyl CoA reductase 1, mitochondrial /FL=gb:NM_026172.1
1450012_x_at	3812.4	P	0.00024	1.3	2.46	I	2e-05	2e-05	gb:AU035659 /DB_XREF=gi:3718662 /DB_XREF=AU035659 /CLONE=MNCb-0711 /FEA=FLmRNA /CNT=359 /TID=Mm.29717.1 /TIER=ConsEnd /STK=0 /UG=Mm.29717 /LL=22628 /UG_GENE=Ywhag /UG_TITLE=3-monooxgenasetryptophan 5-monooxgenase activation protein, gamma polypeptide /FL=gb:BC008129.1 gb:NM_018871.1 gb:AF058799.1
1450409_a_at	508.9	P	0.00195	1.3	2.46	I	0.00019	0.00019	gb:NM_026353.1 /DB_XREF=gi:13385855 /GEN=4930570C03Rik /FEA=FLmRNA /CNT=27 /TID=Mm.28955.1 /TIER=FL /STK=1 /UG=Mm.28955 /LL=67739 /DEF=Mus musculus RIKEN cDNA 4930570C03 gene (4930570C03Rik), mRNA. /PROD=RIKEN cDNA 4930570C03 /FL=gb:NM_026353.1 gb:BC022913.1
1450686_at	699.8	P	0.00024	1.3	2.46	I	2e-05	2e-05	gb:NM_008896.1 /DB_XREF=gi:6679416 /GEN=Pon2 /FEA=FLmRNA /CNT=70 /TID=Mm.22681.1 /TIER=FL+Stack /STK=27 /UG=Mm.22681 /LL=18980 /DEF=Mus musculus paraoxonase 2 (Pon2), mRNA. /PROD=paraoxonase 2 /FL=gb:L48514.1 gb:NM_008896.1
1450702_at	462.7	P	0.00024	1.3	2.46	I	0.00011	0.00011	gb:AJ306425.1 /DB_XREF=gi:18873691 /GEN=HFE /FEA=FLmRNA /CNT=44 /TID=Mm.2681.1 /TIER=ConsEnd /STK=2 /UG=Mm.2681 /LL=15216 /DEF=Mus musculus partial mRNA for hemochromatosis protein (Hfe gene), 3 prime UTR long form. /PROD=HFE protein /FL=gb:U66849.1 gb:NM_010424.1
1451332_at	490.4	P	0.00024	1.3	2.46	I	4e-05	4e-05	gb:BC021376.1 /DB_XREF=gi:18204059 /FEA=FLmRNA /CNT=50 /TID=Mm.40325.1 /TIER=FL+Stack /STK=36 /UG=Mm.40325 /DEF=Mus musculus, clone MGC:29358 IMAGE:5038671, mRNA, complete cds. /PROD=Unknown (protein for MGC:29358) /FL=gb:BC021376.1
1451355_at	548.3	P	0.00073	1.3	2.46	I	4e-05	4e-05	gb:AF282864.1 /DB_XREF=gi:17529683 /FEA=FLmRNA /CNT=55 /TID=Mm.45019.1 /TIER=FL+Stack /STK=32 /UG=Mm.45019 /DEF=Mus musculus cancer related gene-liver 1 mRNA, complete cds. /PROD=cancer related gene-liver 1 /FL=gb:AF282864.1
1451970_at	173.4	P	0.00073	1.3	2.46	I	5e-05	5e-05	gb:BC016105.1 /DB_XREF=gi:16359288 /FEA=FLmRNA /CNT=89 /TID=Mm.6724.1 /TIER=FL+Stack /STK=56 /UG=Mm.6724 /DEF=Mus musculus, clone MGC:27690 IMAGE:4921222, mRNA, complete cds. /PROD=Unknown (protein for MGC:27690) /FL=gb:BC016105.1
1452220_at	609.8	P	0.00024	1.3	2.46	I	0.00024	0.00024	gb:BQ175788 /DB_XREF=gi:20351280 /DB_XREF=UI-M-DJ2-bwe-p-06-0-UI.s1 /CLONE=UI-M-DJ2-bwe-p-06-0-UI /FEA=mRNA /CNT=80 /TID=Mm.41156.1 /TIER=Stack /STK=43 /UG=Mm.41156 /UG_TITLE=Mus musculus, clone IMAGE:3709003, mRNA, partial cds
1452251_at	439.3	P	0.00024	1.3	2.46	I	0.00021	0.00021	gb:AA986379 /DB_XREF=gi:3168033 /DB_XREF=uc82d12.x1 /CLONE=IMAGE:1432151 /FEA=mRNA /CNT=85 /TID=Mm.25747.1 /TIER=Stack /STK=34 /UG=Mm.25747 /LL=26422 /UG_GENE=Nbea /UG_TITLE=neurobeachin
1452279_at	283	P	0.00806	1.3	2.46	I	0.00031	0.00031	gb:BB800282 /DB_XREF=gi:16969905 /DB_XREF=BB800282 /CLONE=G630029A20 /FEA=mRNA /CNT=67 /TID=Mm.8308.1 /TIER=Stack /STK=26 /UG=Mm.8308 /LL=18636 /UG_GENE=Pfc /UG_TITLE=properdin factor, complement
1452767_at	1917.3	P	0.00073	1.3	2.46	I	2e-05	2e-05	gb:AK019964.1 /DB_XREF=gi:12860387 /FEA=mRNA /CNT=143 /TID=Mm.13705.11 /TIER=Stack /STK=46 /UG=Mm.13705 /LL=81910 /UG_GENE=Rrbp1 /UG_TITLE=ribosome binding protein 1 /DEF=Mus musculus 8 days embryo whole body cDNA, RIKEN full-length enriched library, clone:5730465C04:homolog to ES130, full insert sequence.
1455214_at	446.8	P	0.00122	1.3	2.46	I	5e-05	5e-05	gb:BB763517 /DB_XREF=gi:16208168 /DB_XREF=BB763517 /CLONE=G370027N13 /FEA=EST /CNT=30 /TID=Mm.100641.2 /TIER=Stack /STK=20 /UG=Mm.100641 /LL=17342 /UG_GENE=Mitf /UG_TITLE=microphthalmia-associated transcription factor
1455741_a_at	1345.2	P	0.01416	1.3	2.46	I	0.00031	0.00031	gb:AW553715 /DB_XREF=gi:7199138 /DB_XREF=L0230G07-3 /CLONE=L0230G07 /FEA=EST /CNT=13 /TID=Mm.21657.2 /TIER=Stack /STK=8 /UG=Mm.21657 /LL=100412 /UG_GENE=AW322500 /UG_TITLE=expressed sequence AW322500
1455871_s_at	4330.2	P	0.00024	1.3	2.46	I	2e-05	2e-05	gb:AV139821 /DB_XREF=gi:5343816 /DB_XREF=AV139821 /CLONE=2810054L14 /FEA=EST /CNT=37 /TID=Mm.186.2 /TIER=Stack /STK=33 /UG=Mm.186 /LL=76281 /UG_GENE=1300011C24Rik /UG_TITLE=RIKEN cDNA 1300011C24 gene
1455961_at	542.8	P	0.00024	1.3	2.46	I	2e-05	2e-05	gb:AV174022 /DB_XREF=gi:15404698 /DB_XREF=AV174022 /CLONE=5730407O20 /FEA=EST /CNT=32 /TID=Mm.13052.2 /TIER=Stack /STK=22 /UG=Mm.13052 /LL=16483 /UG_GENE=Kap /UG_TITLE=kidney androgen regulated protein
1455972_x_at	10932.8	P	0.00024	1.3	2.46	I	2e-05	2e-05	gb:AV018774 /DB_XREF=gi:4795766 /DB_XREF=AV018774 /CLONE=1190006N06 /FEA=EST /CNT=24 /TID=Mm.2491.3 /TIER=Stack /STK=22 /UG=Mm.2491 /LL=15107 /UG_GENE=Hadhsc /UG_TITLE=L-3-hydroxyacyl-Coenzyme A dehydrogenase, short chain
1456057_x_at	3720.5	P	0.00073	1.3	2.46	I	2e-05	2e-05	gb:BB117756 /DB_XREF=gi:8770324 /DB_XREF=BB117756 /CLONE=9530063B09 /FEA=EST /CNT=18 /TID=Mm.30020.3 /TIER=Stack /STK=18 /UG=Mm.30020 /LL=68539 /UG_GENE=1110006I15Rik /UG_TITLE=RIKEN cDNA 1110006I15 gene
1456176_x_at	2856.6	P	0.00024	1.3	2.46	I	2e-05	2e-05	gb:AV209793 /DB_XREF=gi:6150474 /DB_XREF=AV209793 /CLONE=1700121G19 /FEA=EST /CNT=15 /TID=Mm.44226.4 /TIER=Stack /STK=14 /UG=Mm.44226 /LL=68066 /UG_GENE=3010027G13Rik /UG_TITLE=RIKEN cDNA 3010027G13 gene
1460167_at	658.8	P	0.00024	1.3	2.46	I	5e-05	5e-05	gb:BC012407.1 /DB_XREF=gi:15214564 /FEA=FLmRNA /CNT=262 /TID=Mm.30250.1 /TIER=FL+Stack /STK=175 /UG=Mm.30250 /LL=28121 /UG_GENE=D18Wsu181e /DEF=Mus musculus, clone MGC:18699 IMAGE:4191228, mRNA, complete cds. /PROD=Unknown (protein for MGC:18699) /FL=gb:BC012407.1 gb:NM_138600.1
1415874_at	716.6	P	0.00195	1.2	2.3	I	2e-05	2e-05	gb:NM_011896.1 /DB_XREF=gi:6755649 /GEN=Spry1 /FEA=FLmRNA /CNT=214 /TID=Mm.86483.1 /TIER=FL+Stack /STK=189 /UG=Mm.86483 /LL=24063 /DEF=Mus musculus sprouty homolog 1 (Drosophila) (Spry1), mRNA. /PROD=sprouty homolog 1 (Drosophila) /FL=gb:NM_011896.1 gb:AF176903.1
1416011_x_at	886.2	P	0.00073	1.2	2.3	I	2e-05	2e-05	gb:NM_010119.1 /DB_XREF=gi:7106302 /GEN=Ehd1 /FEA=FLmRNA /CNT=383 /TID=Mm.30169.1 /TIER=FL+Stack /STK=145 /UG=Mm.30169 /LL=13660 /DEF=Mus musculus EH-domain containing 1 (Ehd1), mRNA. /PROD=EH-domain containing 1 /FL=gb:NM_010119.1 gb:AF099186.1 gb:AF173156.1
1416130_at	1050	P	0.00024	1.2	2.3	I	9e-05	9e-05	gb:BE630020 /DB_XREF=gi:9912708 /DB_XREF=uu39c03.x1 /CLONE=IMAGE:3374308 /FEA=FLmRNA /CNT=297 /TID=Mm.648.1 /TIER=Stack /STK=11 /UG=Mm.648 /LL=19122 /UG_GENE=Prnp /UG_TITLE=prion protein /FL=gb:NM_011170.1 gb:BC006703.1 gb:M13685.1
1416255_at	344.6	P	0.0376	1.2	2.3	I	5e-05	5e-05	gb:AF216832.1 /DB_XREF=gi:9651630 /GEN=Gja4 /FEA=FLmRNA /CNT=129 /TID=Mm.24615.1 /TIER=FL+Stack /STK=107 /UG=Mm.24615 /LL=14612 /DEF=Mus musculus gap junction channel subunit protein connexin37 (Gja4) mRNA, complete cds. /PROD=gap junction channel subunit protein connexin37 /FL=gb:AF216832.1 gb:NM_008120.1
1416454_s_at	11033.5	P	0.00073	1.2	2.3	I	3e-05	3e-05	gb:NM_007392.1 /DB_XREF=gi:6671506 /GEN=Acta2 /FEA=FLmRNA /CNT=294 /TID=Mm.16537.1 /TIER=FL+Stack /STK=88 /UG=Mm.16537 /LL=11475 /DEF=Mus musculus actin, alpha 2, smooth muscle, aorta (Acta2), mRNA. /PROD=actin, alpha 2, smooth muscle, aorta /FL=gb:NM_007392.1
1416469_at	407.7	P	0.00024	1.2	2.3	I	0.00019	0.00019	gb:NM_024452.1 /DB_XREF=gi:19387849 /GEN=Luzp1 /FEA=FLmRNA /CNT=162 /TID=Mm.92659.1 /TIER=FL+Stack /STK=87 /UG=Mm.92659 /LL=17024 /DEF=Mus musculus leucine zipper protein 1 (Luzp1), mRNA. /PROD=leucine zipper protein 1 /FL=gb:L49344.1 gb:NM_024452.1
1416582_a_at	932.9	P	0.03027	1.2	2.3	I	0.00035	0.00035	gb:NM_007522.1 /DB_XREF=gi:6671609 /GEN=Bad /FEA=FLmRNA /CNT=118 /TID=Mm.4387.1 /TIER=FL+Stack /STK=80 /UG=Mm.4387 /LL=12015 /DEF=Mus musculus Bcl-associated death promoter (Bad), mRNA. /PROD=Bcl-associated death promoter /FL=gb:L37296.1 gb:BC006762.1 gb:NM_007522.1
1416647_at	901.5	P	0.00073	1.2	2.3	I	4e-05	4e-05	gb:NM_007533.1 /DB_XREF=gi:6671623 /GEN=Bckdha /FEA=FLmRNA /CNT=211 /TID=Mm.25848.1 /TIER=FL+Stack /STK=76 /UG=Mm.25848 /LL=12039 /DEF=Mus musculus branched chain ketoacid dehydrogenase E1, alpha polypeptide (Bckdha), mRNA. /PROD=branched chain ketoacid dehydrogenase E1, alphapolypeptide /FL=gb:BC003787.1 gb:NM_007533.1 gb:L47335.1
1416772_at	739.6	P	0.00195	1.2	2.3	I	0.00035	0.00035	gb:NM_009949.1 /DB_XREF=gi:6753513 /GEN=Cpt2 /FEA=FLmRNA /CNT=145 /TID=Mm.29499.1 /TIER=FL+Stack /STK=70 /UG=Mm.29499 /LL=12896 /DEF=Mus musculus carnitine palmitoyltransferase 2 (Cpt2), mRNA. /PROD=carnitine palmitoyltransferase 2 /FL=gb:U01163.1 gb:NM_009949.1
1416872_at	490.6	P	0.00024	1.2	2.3	I	2e-05	2e-05	gb:BC003733.1 /DB_XREF=gi:13277644 /FEA=FLmRNA /CNT=174 /TID=Mm.46701.1 /TIER=FL+Stack /STK=66 /UG=Mm.46701 /LL=56496 /UG_GENE=Tm4sf6 /DEF=Mus musculus, transmembrane 4 superfamily member 6, clone MGC:5801 IMAGE:3590862, mRNA, complete cds. /PROD=transmembrane 4 superfamily member 6 /FL=gb:BC003733.1 gb:AF053454.1 gb:NM_019656.1
1417071_s_at	1286.7	P	0.00024	1.2	2.3	I	2e-05	2e-05	gb:NM_133969.1 /DB_XREF=gi:19527189 /GEN=AW111961 /FEA=FLmRNA /CNT=101 /TID=Mm.1554.1 /TIER=FL+Stack /STK=58 /UG=Mm.1554 /LL=102294 /DEF=Mus musculus expressed sequence AW111961 (AW111961), mRNA. /PROD=expressed sequence AW111961 /FL=gb:AB056457.1 gb:NM_133969.1
1417211_a_at	448.9	P	0.02393	1.2	2.3	I	0.00035	0.00035	gb:NM_023483.1 /DB_XREF=gi:13487911 /GEN=1110032A03Rik /FEA=FLmRNA /CNT=78 /TID=Mm.171374.1 /TIER=FL+Stack /STK=53 /UG=Mm.171374 /LL=68721 /DEF=Mus musculus RIKEN cDNA 1110032A03 gene (1110032A03Rik), mRNA. /PROD=RIKEN cDNA 1110032A03 /FL=gb:NM_023483.1
1417409_at	801.9	P	0.00024	1.2	2.3	I	2e-05	2e-05	gb:BC002081.1 /DB_XREF=gi:12805238 /FEA=FLmRNA /CNT=170 /TID=Mm.482.1 /TIER=FL+Stack /STK=20 /UG=Mm.482 /LL=16476 /UG_GENE=Jun /DEF=Mus musculus, Jun oncogene, clone MGC:6246 IMAGE:3493248, mRNA, complete cds. /PROD=Jun oncogene /FL=gb:J04115.1 gb:BC002081.1 gb:NM_010591.1
1417429_at	785.8	P	0.00024	1.2	2.3	I	0.00069	0.00069	gb:BC011229.1 /DB_XREF=gi:15029983 /FEA=FLmRNA /CNT=109 /TID=Mm.976.1 /TIER=FL+Stack /STK=45 /UG=Mm.976 /LL=14261 /UG_GENE=Fmo1 /DEF=Mus musculus, Similar to flavin containing monooxygenase 1, clone MGC:18391 IMAGE:4196446, mRNA, complete cds. /PROD=Similar to flavin containing monooxygenase 1 /FL=gb:NM_010231.1 gb:D16215.1 gb:BC011229.1 gb:U87456.1
1417460_at	1271.3	P	0.00073	1.2	2.3	I	0.00039	0.00039	gb:NM_030694.1 /DB_XREF=gi:13507625 /GEN=Ifitm3l /FEA=FLmRNA /CNT=102 /TID=Mm.14747.1 /TIER=FL+Stack /STK=44 /UG=Mm.14747 /LL=80876 /DEF=Mus musculus interferon induced transmembrane protein 3-like (Ifitm3l), mRNA. /PROD=interferon induced transmembrane protein, like /FL=gb:BC002160.1 gb:BC002102.1 gb:AY082486.1 gb:NM_030694.1
1417714_x_at	664.3	P	0.01856	1.2	2.3	I	0.0001	0.0001	gb:NM_008218.1 /DB_XREF=gi:6680174 /GEN=Hba-a1 /FEA=FLmRNA /CNT=194 /TID=Mm.196110.1 /TIER=FL+Stack /STK=37 /UG=Mm.196110 /LL=15122 /DEF=Mus musculus hemoglobin alpha, adult chain 1 (Hba-a1), mRNA. /PROD=hemoglobin alpha, adult chain 1 /FL=gb:L75940.1 gb:NM_008218.1
1418067_at	956.3	P	0.00122	1.2	2.3	I	2e-05	2e-05	gb:AI323758 /DB_XREF=gi:4058187 /DB_XREF=mm10b05.x1 /CLONE=IMAGE:521073 /FEA=FLmRNA /CNT=159 /TID=Mm.3373.1 /TIER=Stack /STK=66 /UG=Mm.3373 /LL=12632 /UG_GENE=Cfl2 /UG_TITLE=cofilin 2, muscle /FL=gb:L29468.1 gb:BC007138.1 gb:NM_007688.1
1418512_at	504.7	P	0.00024	1.2	2.3	I	0.0001	0.0001	gb:AY058922.1 /DB_XREF=gi:16923251 /FEA=FLmRNA /CNT=71 /TID=Mm.4678.1 /TIER=FL+Stack /STK=22 /UG=Mm.4678 /LL=56274 /UG_GENE=Stk3 /DEF=Mus musculus STE20-like kinase MST2 mRNA, complete cds. /PROD=STE20-like kinase MST2 /FL=gb:U28726.1 gb:AY058922.1 gb:NM_019635.1 gb:AF271361.1
1419639_at	254.6	P	0.00073	1.2	2.3	I	2e-05	2e-05	gb:BB452953 /DB_XREF=gi:16425729 /DB_XREF=BB452953 /CLONE=D130020K03 /FEA=FLmRNA /CNT=152 /TID=Mm.4005.1 /TIER=ConsEnd /STK=1 /UG=Mm.4005 /LL=13642 /UG_GENE=Efnb2 /UG_TITLE=ephrin B2 /FL=gb:U30244.1 gb:U16819.1 gb:L38847.1 gb:NM_010111.1
1421014_a_at	231.3	P	0.00024	1.2	2.3	I	8e-05	8e-05	gb:BC023398.1 /DB_XREF=gi:19484077 /FEA=FLmRNA /CNT=22 /TID=Mm.34608.1 /TIER=FL /STK=2 /UG=Mm.34608 /LL=69634 /UG_GENE=Clybl /DEF=Mus musculus, citrate lyase beta like, clone MGC:32507 IMAGE:5064709, mRNA, complete cds. /PROD=citrate lyase beta like /FL=gb:NM_029556.1 gb:AF428254.1 gb:BC023398.1
1421163_a_at	265.6	P	0.00415	1.2	2.3	I	0.00019	0.00019	gb:NM_010905.1 /DB_XREF=gi:6754835 /GEN=Nfia /FEA=FLmRNA /CNT=14 /TID=Mm.4771.1 /TIER=FL /STK=1 /UG=Mm.4771 /LL=18027 /DEF=Mus musculus nuclear factor IA (Nfia), mRNA. /PROD=nuclear factor IA /FL=gb:AF326554.1 gb:AF326553.1 gb:NM_010905.1
1421186_at	946.6	P	0.00024	1.2	2.3	I	0.00069	0.00069	gb:NM_009915.1 /DB_XREF=gi:6753465 /GEN=Cmkbr2 /FEA=FLmRNA /CNT=31 /TID=Mm.6272.1 /TIER=FL /STK=2 /UG=Mm.6272 /LL=12772 /DEF=Mus musculus chemokine (C-C) receptor 2 (Cmkbr2), mRNA. /PROD=chemokine (C-C) receptor 2 /FL=gb:U51717.1 gb:NM_009915.1 gb:U56819.1 gb:U47035.1
1422541_at	453.9	P	0.00122	1.2	2.3	I	0.00039	0.00039	gb:NM_008984.1 /DB_XREF=gi:6679562 /GEN=Ptprm /FEA=FLmRNA /CNT=64 /TID=Mm.37854.1 /TIER=FL+Stack /STK=41 /UG=Mm.37854 /LL=19274 /DEF=Mus musculus protein tyrosine phosphatase, receptor-type, M (Ptprm), mRNA. /PROD=protein tyrosine phosphatase, receptor-type, M /FL=gb:NM_008984.1
1422677_at	1115.5	P	0.00073	1.2	2.3	I	0.00013	0.00013	gb:NM_026384.1 /DB_XREF=gi:16975489 /GEN=Dgat2 /FEA=FLmRNA /CNT=204 /TID=Mm.180189.1 /TIER=FL+Stack /STK=19 /UG=Mm.180189 /LL=67800 /DEF=Mus musculus diacylglycerol O-acyltransferase 2 (Dgat2), mRNA. /PROD=diacylglycerol O-acyltransferase 2 /FL=gb:AF384160.1 gb:NM_026384.1
1423540_at	672	P	0.00024	1.2	2.3	I	2e-05	2e-05	gb:BB767478 /DB_XREF=gi:16210147 /DB_XREF=BB767478 /CLONE=G370074D18 /FEA=FLmRNA /CNT=40 /TID=Mm.42247.1 /TIER=Stack /STK=12 /UG=Mm.42247 /LL=56516 /UG_GENE=Rbms2 /UG_TITLE=RNA binding motif, single stranded interacting protein 2 /FL=gb:AB026583.1 gb:NM_019711.1 gb:BC021627.1
1423706_a_at	1229.2	P	0.00024	1.2	2.3	I	0.00015	0.00015	gb:BC014793.1 /DB_XREF=gi:15990383 /FEA=FLmRNA /CNT=171 /TID=Mm.24365.1 /TIER=FL+Stack /STK=142 /UG=Mm.24365 /LL=66851 /UG_GENE=0610042A05Rik /DEF=Mus musculus, Similar to RIKEN cDNA 0610042A05 gene, clone MGC:6994 IMAGE:3155100, mRNA, complete cds. /PROD=Similar to RIKEN cDNA 0610042A05 gene /FL=gb:BC014793.1
1424040_at	1094.4	P	0.00024	1.2	2.3	I	2e-05	2e-05	gb:BC019977.1 /DB_XREF=gi:18043434 /FEA=FLmRNA /CNT=111 /TID=Mm.200796.1 /TIER=FL+Stack /STK=59 /UG=Mm.200796 /DEF=Mus musculus, clone MGC:28498 IMAGE:4187506, mRNA, complete cds. /PROD=Unknown (protein for MGC:28498) /FL=gb:BC016081.1 gb:BC019977.1
1424198_at	287.7	P	0.00073	1.2	2.3	I	0.0001	0.0001	gb:BC021314.1 /DB_XREF=gi:18203965 /FEA=FLmRNA /CNT=69 /TID=Mm.68971.1 /TIER=FL+Stack /STK=46 /UG=Mm.68971 /DEF=Mus musculus, Similar to discs, large homolog 5 (Drosophila), clone MGC:29204 IMAGE:5027138, mRNA, complete cds. /PROD=Similar to discs, large homolog 5 (Drosophila) /FL=gb:BC021314.1
1424233_at	256.6	P	0.00024	1.2	2.3	I	2e-05	2e-05	gb:BC002076.1 /DB_XREF=gi:12805230 /FEA=FLmRNA /CNT=66 /TID=Mm.153716.1 /TIER=FL+Stack /STK=44 /UG=Mm.153716 /LL=17286 /UG_GENE=Meox2 /DEF=Mus musculus, Similar to mesenchyme homeobox 2, clone MGC:6225 IMAGE:3591924, mRNA, complete cds. /PROD=Similar to mesenchyme homeobox 2 /FL=gb:BC002076.1
1424318_at	1138.1	P	0.00024	1.2	2.3	I	2e-05	2e-05	gb:BC019131.1 /DB_XREF=gi:17512319 /FEA=FLmRNA /CNT=89 /TID=Mm.76694.1 /TIER=FL+Stack /STK=38 /UG=Mm.76694 /LL=68864 /UG_GENE=1110067D22Rik /DEF=Mus musculus, clone MGC:29165 IMAGE:5036749, mRNA, complete cds. /PROD=Unknown (protein for MGC:29165) /FL=gb:BC019131.1
1424356_a_at	243.9	P	0.00024	1.2	2.3	I	2e-05	2e-05	gb:BC024445.1 /DB_XREF=gi:19354459 /FEA=FLmRNA /CNT=64 /TID=Mm.24349.1 /TIER=FL+Stack /STK=36 /UG=Mm.24349 /DEF=Mus musculus, Similar to RIKEN cDNA 1810034B16 gene, clone MGC:37284 IMAGE:4974030, mRNA, complete cds. /PROD=Similar to RIKEN cDNA 1810034B16 gene /FL=gb:BC026646.1 gb:BC024445.1 gb:BC019776.1
1425050_at	1287.4	P	0.00024	1.2	2.3	I	2e-05	2e-05	gb:BC016576.1 /DB_XREF=gi:16741529 /FEA=FLmRNA /CNT=170 /TID=Mm.182574.1 /TIER=FL /STK=7 /UG=Mm.182574 /LL=66307 /UG_GENE=2610034N03Rik /DEF=Mus musculus, clone MGC:27719 IMAGE:2609919, mRNA, complete cds. /PROD=Unknown (protein for MGC:27719) /FL=gb:AY035213.1 gb:BC016576.1
1426404_a_at	1092.3	P	0.00024	1.2	2.3	I	0.0001	0.0001	gb:BE980444 /DB_XREF=gi:10648391 /DB_XREF=UI-M-BG2-bci-g-05-0-UI.s1 /CLONE=UI-M-BG2-bci-g-05-0-UI /FEA=FLmRNA /CNT=242 /TID=Mm.25228.2 /TIER=Stack /STK=13 /UG=Mm.25228 /LL=29864 /UG_GENE=Rnf11 /UG_TITLE=ring finger protein 11 /FL=gb:BC010299.1
1426657_s_at	863.9	P	0.00024	1.2	2.3	I	2e-05	2e-05	gb:L21027.1 /DB_XREF=gi:398584 /GEN=A10 /FEA=mRNA /CNT=284 /TID=Mm.16898.1 /TIER=Stack /STK=149 /UG=Mm.16898 /LL=50895 /UG_TITLE=3-phosphoglycerate dehydrogenase /DEF=Mus musculus A10 mRNA, partial cds.
1426719_at	514.1	P	0.00293	1.2	2.3	I	7e-05	7e-05	gb:AK004792.1 /DB_XREF=gi:12836239 /GEN=Apbb2 /FEA=mRNA /CNT=127 /TID=Mm.5159.1 /TIER=Stack /STK=93 /UG=Mm.5159 /LL=11787 /UG_TITLE=amyloid beta (A4) precursor protein-binding, family B, member 2 /DEF=Mus musculus adult male lung cDNA, RIKEN full-length enriched library, clone:1200015I07:amyloid beta (A4) precursor protein-binding, family B, member 2, full insert sequence.
1426784_at	443.3	P	0.00586	1.2	2.3	I	0.00049	0.00049	gb:AV077293 /DB_XREF=gi:16381055 /DB_XREF=AV077293 /CLONE=2210023F24 /FEA=mRNA /CNT=114 /TID=Mm.5510.1 /TIER=Stack /STK=68 /UG=Mm.5510 /UG_TITLE=Mus musculus, Similar to gene overexpressed in astrocytoma, clone IMAGE:5012052, mRNA, partial cds
1426981_at	369.1	P	0.00024	1.2	2.3	I	0.00024	0.00024	gb:BI157485 /DB_XREF=gi:14617486 /DB_XREF=602923505F1 /CLONE=IMAGE:5063880 /FEA=mRNA /CNT=63 /TID=Mm.32906.1 /TIER=Stack /STK=30 /UG=Mm.32906 /LL=18553 /UG_GENE=Pcsk6 /UG_TITLE=proprotein convertase subtilisinkexin type 6
1427320_at	472.7	P	0.00024	1.2	2.3	I	2e-05	2e-05	gb:BB316578 /DB_XREF=gi:16403112 /DB_XREF=BB316578 /CLONE=B230365C01 /FEA=mRNA /CNT=25 /TID=Mm.22891.2 /TIER=Stack /STK=9 /UG=Mm.22891 /LL=54158 /UG_GENE=Copg2as2 /UG_TITLE=coatomer protein complex, subunit gamma 2, antisense 2
1427564_at	741.5	P	0.00024	1.2	2.3	I	2e-05	2e-05	gb:Y15910.1 /DB_XREF=gi:3171941 /GEN=diaphanous /FEA=mRNA /CNT=5 /TID=Mm.10763.1 /TIER=ConsEnd /STK=0 /UG=Mm.10763 /LL=54004 /DEF=Mus musculus mRNA for dia protein. /PROD=Dia protein
1428283_at	618.2	P	0.00195	1.2	2.3	I	0.00011	0.00011	gb:AK004699.1 /DB_XREF=gi:12836062 /FEA=mRNA /CNT=102 /TID=Mm.23710.1 /TIER=Stack /STK=61 /UG=Mm.23710 /LL=74134 /UG_GENE=1200011C15Rik /UG_TITLE=RIKEN cDNA 1200011C15 gene /DEF=Mus musculus adult male lung cDNA, RIKEN full-length enriched library, clone:1200011C15:similar to OLFACTORY-SPECIFIC STEROID HYDROXYLASE, full insert sequence.
1428369_s_at	1186.7	P	0.00024	1.2	2.3	I	2e-05	2e-05	gb:BM213829 /DB_XREF=gi:17771837 /DB_XREF=C0842B11-3 /CLONE=C0842B11 /FEA=mRNA /CNT=96 /TID=Mm.28507.1 /TIER=Stack /STK=48 /UG=Mm.28507 /LL=71435 /UG_GENE=5530401C11Rik /UG_TITLE=RIKEN cDNA 5530401C11 gene
1429183_at	411.7	P	0.00586	1.2	2.3	I	3e-05	3e-05	gb:AK005020.1 /DB_XREF=gi:12836648 /FEA=mRNA /CNT=79 /TID=Mm.2252.1 /TIER=Stack /STK=9 /UG=Mm.2252 /LL=67451 /UG_GENE=1200008D14Rik /UG_TITLE=RIKEN cDNA 1200008D14 gene /DEF=Mus musculus adult male liver cDNA, RIKEN full-length enriched library, clone:1300016C01:homolog to PLAKOPHILIN 2A, full insert sequence.
1433504_at	826.7	P	0.00024	1.2	2.3	I	2e-05	2e-05	gb:AW547988 /DB_XREF=gi:7193407 /DB_XREF=L0029F06-3 /CLONE=L0029F06 /FEA=EST /CNT=178 /TID=Mm.30072.4 /TIER=Stack /STK=115 /UG=Mm.30072 /LL=20463 /UG_GENE=Cox7a2l /UG_TITLE=cytochrome c oxidase subunit VIIa polypeptide 2-like
1434329_s_at	2203.8	P	0.00073	1.2	2.3	I	7e-05	7e-05	gb:BG074607 /DB_XREF=gi:12557176 /DB_XREF=H3137B07-3 /CLONE=H3137B07 /FEA=EST /CNT=137 /TID=Mm.24126.1 /TIER=Stack /STK=34 /UG=Mm.24126 /LL=57904 /UG_GENE=AI115388 /UG_TITLE=EST AI115388
1434628_a_at	236.1	P	0.00024	1.2	2.3	I	2e-05	2e-05	gb:BF228009 /DB_XREF=gi:11136081 /DB_XREF=uz38e08.x1 /CLONE=IMAGE:3671366 /FEA=EST /CNT=32 /TID=Mm.35465.4 /TIER=Stack /STK=28 /UG=Mm.35465 /LL=71747 /UG_GENE=1300002E07Rik /UG_TITLE=RIKEN cDNA 1300002E07 gene
1435376_at	1098.3	P	0.00024	1.2	2.3	I	0.00013	0.00013	gb:BB770542 /DB_XREF=gi:16197081 /DB_XREF=BB770542 /CLONE=G370114E21 /FEA=EST /CNT=30 /TID=Mm.24075.1 /TIER=Stack /STK=17 /UG=Mm.24075 /UG_TITLE=ESTs
1435630_s_at	1746.3	P	0.00073	1.2	2.3	I	0.00013	0.00013	gb:AV148646 /DB_XREF=gi:5352779 /DB_XREF=AV148646 /CLONE=2810480N06 /FEA=EST /CNT=15 /TID=Mm.196520.4 /TIER=Stack /STK=15 /UG=Mm.196520 /LL=21456 /UG_GENE=Tcp1-rs1 /UG_TITLE=t-complex protein 1, related sequence 1
1435631_x_at	1292	P	0.00024	1.2	2.3	I	2e-05	2e-05	gb:AV005520 /DB_XREF=gi:4782370 /DB_XREF=AV005520 /CLONE=1010001B07 /FEA=EST /CNT=15 /TID=Mm.182692.3 /TIER=Stack /STK=15 /UG=Mm.182692 /LL=54673 /UG_GENE=Sh3glb1 /UG_TITLE=SH3-domain GRB2-like B1 (endophilin)
1436665_a_at	666.4	P	0.00024	1.2	2.3	I	0.00021	0.00021	gb:BB554226 /DB_XREF=gi:16448405 /DB_XREF=BB554226 /CLONE=E330012C08 /FEA=EST /CNT=8 /TID=Mm.29618.2 /TIER=Stack /STK=8 /UG=Mm.29618 /LL=69644 /UG_GENE=2310046A13Rik /UG_TITLE=RIKEN cDNA 2310046A13 gene
1436756_x_at	1155.4	P	0.00024	1.2	2.3	I	3e-05	3e-05	gb:BB114220 /DB_XREF=gi:8766788 /DB_XREF=BB114220 /CLONE=9530045C07 /FEA=EST /CNT=68 /TID=Mm.2491.2 /TIER=Stack /STK=61 /UG=Mm.2491 /LL=15107 /UG_GENE=Hadhsc /UG_TITLE=L-3-hydroxyacyl-Coenzyme A dehydrogenase, short chain
1437161_x_at	451.5	P	0.00024	1.2	2.3	I	5e-05	5e-05	gb:BG069460 /DB_XREF=gi:12551963 /DB_XREF=H3075H06-3 /CLONE=H3075H06 /FEA=EST /CNT=25 /TID=Mm.219458.4 /TIER=Stack /STK=24 /UG=Mm.219458 /LL=19663 /UG_GENE=Rbpms /UG_TITLE=RNA binding protein gene with multiple splicing
1437235_x_at	514.2	P	0.00415	1.2	2.3	I	3e-05	3e-05	gb:BB218844 /DB_XREF=gi:8883797 /DB_XREF=BB218844 /CLONE=A530051J15 /FEA=EST /CNT=22 /TID=Mm.205997.3 /TIER=Stack /STK=22 /UG=Mm.205997 /LL=106219 /UG_GENE=AI481106 /UG_TITLE=expressed sequence AI481106
1437289_at	1577.5	P	0.00073	1.2	2.3	I	2e-05	2e-05	gb:AW536798 /DB_XREF=gi:7179215 /DB_XREF=G0108H07-3 /CLONE=G0108H07 /FEA=EST /CNT=217 /TID=Mm.24703.1 /TIER=Stack /STK=15 /UG=Mm.24703 /LL=99981 /UG_GENE=AA408880 /UG_TITLE=expressed sequence AA408880
1437324_x_at	372.7	P	0.00195	1.2	2.3	I	5e-05	5e-05	gb:BB504826 /DB_XREF=gi:9493620 /DB_XREF=BB504826 /CLONE=D630050D09 /FEA=EST /CNT=21 /TID=Mm.41573.3 /TIER=Stack /STK=20 /UG=Mm.41573 /LL=14264 /UG_GENE=Fmod /UG_TITLE=fibromodulin
1438610_a_at	793.3	P	0.00024	1.2	2.3	I	2e-05	2e-05	gb:BB793369 /DB_XREF=gi:16962988 /DB_XREF=BB793369 /CLONE=G430145I18 /FEA=EST /CNT=10 /TID=Mm.3534.3 /TIER=Stack /STK=10 /UG=Mm.3534 /LL=12972 /UG_GENE=Cryz /UG_TITLE=crystallin, zeta
1438627_x_at	4344.1	P	0.04614	1.2	2.3	I	0.00015	0.00015	gb:BB095413 /DB_XREF=gi:8740447 /DB_XREF=BB095413 /CLONE=9430050P16 /FEA=EST /CNT=10 /TID=Mm.24365.7 /TIER=Stack /STK=10 /UG=Mm.24365 /LL=66851 /UG_GENE=0610042A05Rik /UG_TITLE=RIKEN cDNA 0610042A05 gene
1438928_x_at	2286	P	0.00073	1.2	2.3	I	2e-05	2e-05	gb:BB252065 /DB_XREF=gi:8944811 /DB_XREF=BB252065 /CLONE=A730049I20 /FEA=EST /CNT=9 /TID=Mm.18503.2 /TIER=Stack /STK=9 /UG=Mm.18503 /LL=18081 /UG_GENE=Ninj1 /UG_TITLE=ninjurin 1
1439388_s_at	649.6	P	0.02393	1.2	2.3	I	0.00069	0.00069	gb:BB251739 /DB_XREF=gi:8944485 /DB_XREF=BB251739 /CLONE=A730047M15 /FEA=EST /CNT=8 /TID=Mm.3758.2 /TIER=Stack /STK=8 /UG=Mm.3758 /LL=12927 /UG_GENE=Crkas /UG_TITLE=v-crk-associated tyrosine kinase substrate
1439463_x_at	4690.9	P	0.00024	1.2	2.3	I	2e-05	2e-05	gb:AV127023 /DB_XREF=gi:5313257 /DB_XREF=AV127023 /CLONE=2700045M22 /FEA=EST /CNT=8 /TID=Mm.16421.6 /TIER=Stack /STK=8 /UG=Mm.16421 /LL=15289 /UG_GENE=Hmgb1 /UG_TITLE=high mobility group box 1
1448143_at	3775.2	P	0.00024	1.2	2.3	I	0.0001	0.0001	gb:NM_009656.1 /DB_XREF=gi:6753035 /GEN=Aldh2 /FEA=FLmRNA /CNT=478 /TID=Mm.2621.1 /TIER=FL+Stack /STK=170 /UG=Mm.2621 /LL=11669 /DEF=Mus musculus aldehyde dehydrogenase 2, mitochondrial (Aldh2), mRNA. /PROD=aldehyde dehydrogenase 2, mitochondrial /FL=gb:BC005476.1 gb:NM_009656.1 gb:U07235.1
1448201_at	169.7	P	0.00024	1.2	2.3	I	8e-05	8e-05	gb:NM_009144.1 /DB_XREF=gi:6677894 /GEN=Sfrp2 /FEA=FLmRNA /CNT=206 /TID=Mm.19155.1 /TIER=FL+Stack /STK=135 /UG=Mm.19155 /LL=20319 /DEF=Mus musculus secreted frizzled-related sequence protein 2 (Sfrp2), mRNA. /PROD=secreted frizzled-related sequence protein 2 /FL=gb:D50462.1 gb:BC014722.1 gb:U88567.1 gb:NM_009144.1 gb:AF017989.1
1448213_at	9856	P	0.00024	1.2	2.3	I	2e-05	2e-05	gb:NM_010730.1 /DB_XREF=gi:6754569 /GEN=Anxa1 /FEA=FLmRNA /CNT=354 /TID=Mm.14860.1 /TIER=FL+Stack /STK=129 /UG=Mm.14860 /LL=16952 /DEF=Mus musculus annexin A1 (Anxa1), mRNA. /PROD=lipocortin 1 /FL=gb:BC004594.1 gb:BC002289.1 gb:NM_010730.1
1448502_at	182	P	0.00195	1.2	2.3	I	0.00044	0.00044	gb:NM_011391.1 /DB_XREF=gi:6755535 /GEN=Slc16a7 /FEA=FLmRNA /CNT=78 /TID=Mm.29161.1 /TIER=FL+Stack /STK=66 /UG=Mm.29161 /LL=20503 /DEF=Mus musculus solute carrier family 16 (monocarboxylic acid transporters), member 7 (Slc16a7), mRNA. /PROD=solute carrier family 16 (monocarboxylic acidtransporters), member 7 /FL=gb:NM_011391.1 gb:AF058054.1
1448610_a_at	3981.9	P	0.00024	1.2	2.3	I	2e-05	2e-05	gb:NM_013671.1 /DB_XREF=gi:7305510 /GEN=Sod2 /FEA=FLmRNA /CNT=106 /TID=Mm.2597.1 /TIER=FL+Stack /STK=53 /UG=Mm.2597 /LL=20656 /DEF=Mus musculus superoxide dismutase 2, mitochondrial (Sod2), mRNA. /PROD=superoxide dismutase 2, mitochondrial /FL=gb:NM_013671.1 gb:BC010548.1
1448694_at	829.8	P	0.00024	1.2	2.3	I	2e-05	2e-05	gb:NM_010591.1 /DB_XREF=gi:6754401 /GEN=Jun /FEA=FLmRNA /CNT=170 /TID=Mm.482.1 /TIER=FL+Stack /STK=46 /UG=Mm.482 /LL=16476 /DEF=Mus musculus Jun oncogene (Jun), mRNA. /PROD=Jun oncogene /FL=gb:J04115.1 gb:BC002081.1 gb:NM_010591.1
1448732_at	1145.2	P	0.00024	1.2	2.3	I	2e-05	2e-05	gb:M14222.1 /DB_XREF=gi:192841 /FEA=FLmRNA /CNT=723 /TID=Mm.22753.1 /TIER=FL /STK=1 /UG=Mm.22753 /LL=13030 /UG_GENE=Ctsb /UG_TITLE=cathepsin B /DEF=Mouse cathepsin B proteinase mRNA, complete cds. /FL=gb:BC006656.1 gb:M14222.1 gb:NM_007798.1
1448754_at	503.7	P	0.00024	1.2	2.3	I	2e-05	2e-05	gb:NM_011254.1 /DB_XREF=gi:6755299 /GEN=Rbp1 /FEA=FLmRNA /CNT=93 /TID=Mm.2450.1 /TIER=FL+Stack /STK=42 /UG=Mm.2450 /LL=19659 /DEF=Mus musculus retinol binding protein 1, cellular (Rbp1), mRNA. /PROD=retinol binding protein 1, cellular /FL=gb:BC018254.1 gb:NM_011254.1
1448989_a_at	397.1	P	0.00024	1.2	2.3	I	2e-05	2e-05	gb:NM_010863.1 /DB_XREF=gi:6754781 /GEN=Myo1b /FEA=FLmRNA /CNT=120 /TID=Mm.3390.1 /TIER=FL+Stack /STK=28 /UG=Mm.3390 /LL=17912 /DEF=Mus musculus myosin IB (Myo1b), mRNA. /PROD=myosin IB /FL=gb:NM_010863.1 gb:L00923.1
1449002_at	484.1	P	0.00024	1.2	2.3	I	0.00035	0.00035	gb:NM_013750.1 /DB_XREF=gi:7305376 /GEN=Phlda3 /FEA=FLmRNA /CNT=99 /TID=Mm.34346.1 /TIER=FL+Stack /STK=27 /UG=Mm.34346 /LL=27280 /DEF=Mus musculus pleckstrin homology-like domain, family A, member 3 (Phlda3), mRNA. /PROD=pleckstrin homology-like domain, family A,member 3 /FL=gb:NM_013750.1 gb:BC023408.1
1449024_a_at	4048.9	P	0.00024	1.2	2.3	I	2e-05	2e-05	gb:U07631.1 /DB_XREF=gi:497173 /GEN=Hexa /FEA=FLmRNA /CNT=88 /TID=Mm.2284.1 /TIER=FL+Stack /STK=26 /UG=Mm.2284 /LL=15211 /DEF=Mus musculus B6CBA beta-hexosaminidase (Hexa) mRNA, complete cds. /PROD=beta-hexosaminidase /FL=gb:U07631.1 gb:BC010755.1 gb:NM_010421.1
1449084_s_at	2030.2	P	0.00024	1.2	2.3	I	2e-05	2e-05	gb:NM_012059.2 /DB_XREF=gi:7657563 /GEN=Sh3d19 /FEA=FLmRNA /CNT=68 /TID=Mm.2454.1 /TIER=FL+Stack /STK=23 /UG=Mm.2454 /LL=27059 /DEF=Mus musculus SH3 domain protein D19 (Sh3d19), mRNA. /PROD=SH3 domain protein D19 /FL=gb:NM_012059.2 gb:D89677.2
1449322_at	2796.6	P	0.00024	1.2	2.3	I	2e-05	2e-05	gb:BC003761.1 /DB_XREF=gi:13277725 /FEA=FLmRNA /CNT=307 /TID=Mm.28909.1 /TIER=FL+Stack /STK=14 /UG=Mm.28909 /LL=19243 /UG_GENE=Ptp4a1 /DEF=Mus musculus, protein tyrosine phosphatase type IVA, member 1, clone MGC:5901 IMAGE:3590144, mRNA, complete cds. /PROD=protein tyrosine phosphatase type IVA, member 1 /FL=gb:U84411.1 gb:NM_011200.1 gb:BC003761.1
1450706_a_at	3274.3	P	0.00073	1.2	2.3	I	2e-05	2e-05	gb:NM_019718.1 /DB_XREF=gi:9789880 /GEN=Arl3 /FEA=FLmRNA /CNT=56 /TID=Mm.22085.1 /TIER=FL+Stack /STK=21 /UG=Mm.22085 /LL=56350 /DEF=Mus musculus ADP-ribosylation-like 3 (Arl3), mRNA. /PROD=ADP-ribosylation-like 3 /FL=gb:AF143241.1 gb:NM_019718.1
1451031_at	1162.1	P	0.00122	1.2	2.3	I	0.00015	0.00015	gb:BB221995 /DB_XREF=gi:8890607 /DB_XREF=BB221995 /CLONE=A530072N11 /FEA=FLmRNA /CNT=51 /TID=Mm.42095.1 /TIER=Stack /STK=10 /UG=Mm.42095 /LL=20379 /UG_GENE=Sfrp4 /UG_TITLE=secreted frizzled-related sequence protein 4 /FL=gb:AF117709.1 gb:NM_016687.1
1451415_at	795.9	P	0.00024	1.2	2.3	I	2e-05	2e-05	gb:BC016562.1 /DB_XREF=gi:16741494 /FEA=FLmRNA /CNT=68 /TID=Mm.25775.1 /TIER=FL+Stack /STK=22 /UG=Mm.25775 /LL=69068 /UG_GENE=1810011O10Rik /DEF=Mus musculus, RIKEN cDNA 1810011O10 gene, clone MGC:29008 IMAGE:3154083, mRNA, complete cds. /PROD=RIKEN cDNA 1810011O10 gene /FL=gb:BC016562.1
1452074_at	152.4	P	0.00073	1.2	2.3	I	0.00035	0.00035	gb:AV225967 /DB_XREF=gi:16385278 /DB_XREF=AV225967 /CLONE=3830432L05 /FEA=FLmRNA /CNT=139 /TID=Mm.34049.1 /TIER=ConsEnd /STK=1 /UG=Mm.34049 /LL=72759 /UG_GENE=2810439K08Rik /UG_TITLE=RIKEN cDNA 2810439K08 gene /FL=gb:AY040841.1
1452132_at	345.3	P	0.01856	1.2	2.3	I	0.00039	0.00039	gb:BE951033 /DB_XREF=gi:10589963 /DB_XREF=UI-M-BH4-azp-h-02-0-UI.s1 /CLONE=UI-M-BH4-azp-h-02-0-UI /FEA=FLmRNA /CNT=54 /TID=Mm.28122.1 /TIER=Stack /STK=9 /UG=Mm.28122 /LL=103605 /UG_GENE=AA690150 /UG_TITLE=expressed sequence AA690150 /FL=gb:BC005702.1
1452288_at	610	P	0.00586	1.2	2.3	I	0.00013	0.00013	gb:BG071933 /DB_XREF=gi:12554502 /DB_XREF=H3104G12-3 /CLONE=H3104G12 /FEA=mRNA /CNT=70 /TID=Mm.214959.1 /TIER=Stack /STK=20 /UG=Mm.214959 /UG_TITLE=Mus musculus, clone IMAGE:3964696, mRNA, partial cds
1452366_at	412.2	P	0.00073	1.2	2.3	I	2e-05	2e-05	gb:AV371987 /DB_XREF=gi:16397869 /DB_XREF=AV371987 /CLONE=9030422M24 /FEA=mRNA /CNT=62 /TID=Mm.116889.1 /TIER=Stack /STK=9 /UG=Mm.116889 /UG_TITLE=Mus musculus, Similar to chondroitin beta1,4 N-acetylgalactosaminyltransferase, clone IMAGE:4975657, mRNA, partial cds
1452381_at	767	P	0.00024	1.2	2.3	I	2e-05	2e-05	gb:AV021105 /DB_XREF=gi:16356372 /DB_XREF=AV021105 /CLONE=1190021J06 /FEA=mRNA /CNT=78 /TID=Mm.169929.1 /TIER=Stack /STK=12 /UG=Mm.169929 /UG_TITLE=Mus musculus, clone IMAGE:3586282, mRNA, partial cds
1452927_x_at	3301.8	P	0.00024	1.2	2.3	I	2e-05	2e-05	gb:AW537828 /DB_XREF=gi:7180200 /DB_XREF=G0120D07-3 /CLONE=G0120D07 /FEA=mRNA /CNT=76 /TID=Mm.4222.2 /TIER=Stack /STK=19 /UG=Mm.4222 /LL=21991 /UG_GENE=Tpi /UG_TITLE=triosephosphate isomerase
1453744_a_at	172.2	P	0.00024	1.2	2.3	I	2e-05	2e-05	gb:AK017451.1 /DB_XREF=gi:12856690 /FEA=mRNA /CNT=21 /TID=Mm.141054.2 /TIER=ConsEnd /STK=0 /UG=Mm.141054 /LL=71452 /UG_GENE=5530600A18Rik /UG_TITLE=RIKEN cDNA 5530600A18 gene /DEF=Mus musculus 10 days neonate head cDNA, RIKEN full-length enriched library, clone:5530600A18:hypothetical protein, full insert sequence.
1454899_at	902.9	P	0.00415	1.2	2.3	I	0.00015	0.00015	gb:BB089138 /DB_XREF=gi:15407736 /DB_XREF=BB089138 /CLONE=9430020K16 /FEA=EST /CNT=75 /TID=Mm.119265.1 /TIER=Stack /STK=37 /UG=Mm.119265 /LL=98016 /UG_GENE=C79715 /UG_TITLE=expressed sequence C79715
1454971_x_at	10331.1	P	0.00024	1.2	2.3	I	2e-05	2e-05	gb:BB357514 /DB_XREF=gi:9069342 /DB_XREF=BB357514 /CLONE=C030021J12 /FEA=EST /CNT=32 /TID=Mm.20927.4 /TIER=Stack /STK=32 /UG=Mm.20927 /LL=21807 /UG_GENE=Tgfb1i4 /UG_TITLE=transforming growth factor beta 1 induced transcript 4
1455385_at	1237.8	P	0.00024	1.2	2.3	I	2e-05	2e-05	gb:AV005520 /DB_XREF=gi:4782370 /DB_XREF=AV005520 /CLONE=1010001B07 /FEA=EST /CNT=15 /TID=Mm.182692.3 /TIER=Stack /STK=15 /UG=Mm.182692 /LL=54673 /UG_GENE=Sh3glb1 /UG_TITLE=SH3-domain GRB2-like B1 (endophilin)
1455715_at	152.5	P	0.00806	1.2	2.3	I	0.00062	0.00062	gb:BB125596 /DB_XREF=gi:15408206 /DB_XREF=BB125596 /CLONE=9630006K14 /FEA=EST /CNT=12 /TID=Mm.6642.2 /TIER=Stack /STK=9 /UG=Mm.6642 /UG_TITLE=Mus musculus, Similar to highly expressed in cancer, rich in leucine heptad repeats, clone MGC:8311, mRNA, complete cds
1456028_x_at	2482	P	0.00293	1.2	2.3	I	0.00039	0.00039	gb:BB454540 /DB_XREF=gi:9350033 /DB_XREF=BB454540 /CLONE=D130032N18 /FEA=EST /CNT=21 /TID=Mm.30059.3 /TIER=Stack /STK=19 /UG=Mm.30059 /LL=17118 /UG_GENE=Macs /UG_TITLE=myristoylated alanine rich protein kinase C substrate
1456584_x_at	2292.2	P	0.00293	1.2	2.3	I	0.00021	0.00021	gb:BB495884 /DB_XREF=gi:9468162 /DB_XREF=BB495884 /CLONE=D530050H10 /FEA=EST /CNT=9 /TID=Mm.16898.6 /TIER=Stack /STK=9 /UG=Mm.16898 /LL=50895 /UG_GENE=Phgdh /UG_TITLE=3-phosphoglycerate dehydrogenase
1460248_at	120.8	P	0.00073	1.2	2.3	I	0.00031	0.00031	gb:AF017639.1 /DB_XREF=gi:2921091 /FEA=FLmRNA /CNT=35 /TID=Mm.10233.1 /TIER=FL+Stack /STK=15 /UG=Mm.10233 /LL=55987 /UG_GENE=Cpxm2 /DEF=Mus musculus carboxypeptidase X2 mRNA, complete cds. /PROD=carboxypeptidase X2 /FL=gb:BC021444.1 gb:AF017639.1 gb:NM_018867.2
1460356_at	1669.5	P	0.00024	1.2	2.3	I	2e-05	2e-05	gb:AF361882.1 /DB_XREF=gi:13991772 /GEN=Esam /FEA=FLmRNA /CNT=73 /TID=Mm.41751.1 /TIER=FL+Stack /STK=39 /UG=Mm.41751 /LL=69524 /DEF=Mus musculus endothelial cell-selective adhesion molecule (Esam) mRNA, complete cds. /PROD=endothelial cell-selective adhesion molecule /FL=gb:AF361882.1
1460434_at	263.2	P	0.01856	1.2	2.3	I	0.00015	0.00015	gb:AI510221 /DB_XREF=gi:4409126 /DB_XREF=vb95e05.y1 /CLONE=IMAGE:764768 /FEA=mRNA /CNT=115 /TID=Mm.24543.2 /TIER=Stack /STK=21 /UG=Mm.24543 /LL=67391 /UG_GENE=4833415N24Rik /UG_TITLE=RIKEN cDNA 4833415N24 gene
1415918_a_at	2582.6	P	0.00073	1.1	2.14	I	0.0001	0.0001	gb:NM_009415.1 /DB_XREF=gi:6678412 /GEN=Tpi /FEA=FLmRNA /CNT=308 /TID=Mm.4222.1 /TIER=FL+Stack /STK=169 /UG=Mm.4222 /LL=21991 /DEF=Mus musculus triosephosphate isomerase (Tpi), mRNA. /PROD=triosephosphate isomerase /FL=gb:NM_009415.1
[truncated: 3,374 more rows]
