# Supplementary material for: Blastocyst Injection of Wild Type Embryonic Stem Cells Induces Global Corrections in Mdx Mice
Source: PLoS One. 2009 Mar 11;4(3):e4759. doi: 10.1371/journal.pone.0004759 (PMC2653195; doi:10.1371/journal.pone.0004759)
Supplement: Table S5 — Comparison of gene expression profiles between 4 month-old mdx/mdx (20% of chimerism) and WT pectoralis muscles (1.23 MB XLS) [file pone.0004759.s005.xls]

## Sheet: mdxmdx vs WT
mdx/mdx vs WT
FC >= 1.5 pval <= 0.1%	Signal	Detection	Detection p-value	Signal Log Ratio	Fold Change	Change	Change p-value	Statistical p-value	Signal	Detection	Descriptions
1427115_at	3402	P	0.000244	7.2	147.033	I	2e-05	2e-05	24.9	A	gb:M74753.1 /DB_XREF=gi:200007 /FEA=mRNA /CNT=25 /TID=Mm.2780.1 /TIER=Stack /STK=16 /UG=Mm.2780 /LL=17883 /UG_GENE=Myh3 /UG_TITLE=myosin, heavy polypeptide 3, skeletal muscle, embryonic /DEF=Mouse myosin heavy chain mRNA, 3 flank.
1419487_at	1695.6	P	0.001221	6.8	111.43	I	0.000189	0.000189	5.4	A	gb:NM_016749.1 /DB_XREF=gi:7949087 /GEN=Mybph /FEA=FLmRNA /CNT=42 /TID=Mm.125614.1 /TIER=FL+Stack /STK=9 /UG=Mm.125614 /LL=53311 /DEF=Mus musculus myosin binding protein H (Mybph), mRNA. /PROD=myosin binding protein H /FL=gb:NM_016749.1 gb:U68267.1
1416342_at	293.9	P	0.000732	6.1	68.5935	I	2e-05	2e-05	5.3	A	gb:NM_011607.1 /DB_XREF=gi:7106434 /GEN=Tnc /FEA=FLmRNA /CNT=183 /TID=Mm.980.1 /TIER=FL+Stack /STK=96 /UG=Mm.980 /LL=21923 /DEF=Mus musculus tenascin C (Tnc), mRNA. /PROD=tenascin C /FL=gb:D90343.1 gb:NM_011607.1
1422606_at	928.8	P	0.000244	5.7	51.9842	I	2e-05	2e-05	32.9	A	gb:NM_030888.1 /DB_XREF=gi:13562097 /GEN=Cors-pending /FEA=FLmRNA /CNT=79 /TID=Mm.19310.1 /TIER=FL+Stack /STK=28 /UG=Mm.19310 /LL=81799 /DEF=Mus musculus collagenous repeat-containing sequence (Cors-pending), mRNA. /PROD=collagenous repeat-containing /FL=gb:AF246265.1 gb:NM_030888.1
1422580_at	6898.2	P	0.000244	5.6	48.5029	I	2e-05	2e-05	195.5	P	gb:NM_010858.1 /DB_XREF=gi:6754775 /GEN=Myla /FEA=FLmRNA /CNT=106 /TID=Mm.43.1 /TIER=FL+Stack /STK=32 /UG=Mm.43 /LL=17896 /DEF=Mus musculus myosin light chain, alkali, cardiac atria (Myla), mRNA. /PROD=myosin light chain, alkali, cardiac atria /FL=gb:NM_010858.1
1418726_a_at	3210.1	P	0.000244	5.4	42.2243	I	2e-05	2e-05	94	P	gb:NM_011619.1 /DB_XREF=gi:6755842 /GEN=Tnnt2 /FEA=FLmRNA /CNT=27 /TID=Mm.632.1 /TIER=FL+Stack /STK=19 /UG=Mm.632 /LL=21956 /DEF=Mus musculus troponin T2, cardiac (Tnnt2), mRNA. /PROD=troponin T2, cardiac /FL=gb:NM_011619.1 gb:L47600.1
1426864_a_at	243.7	P	0.005859	5.2	36.7583	I	2e-05	2e-05	14.5	A	gb:X15052.1 /DB_XREF=gi:53349 /FEA=mRNA /CNT=120 /TID=Mm.4974.3 /TIER=Stack /STK=48 /UG=Mm.4974 /LL=17967 /UG_GENE=Ncam1 /DEF=Mouse mRNA for 3-end of NCAM-140 and NCAM-180 isoforms. /PROD=neural cell adhesion molecule NCAM-180
1454015_a_at	40.8	P	0.000244	5.2	36.7583	I	3e-05	3e-05	0.5	A	gb:AK016527.1 /DB_XREF=gi:12855308 /FEA=mRNA /CNT=1 /TID=Mm.24700.2 /TIER=ConsEnd /STK=0 /UG=Mm.24700 /LL=12554 /UG_GENE=Cdh13 /UG_TITLE=cadherin 13 /DEF=Mus musculus adult male testis cDNA, RIKEN full-length enriched library, clone:4932416G01:cadherin 13, full insert sequence.
1426650_at	4193.9	P	0.000244	5.1	34.2968	I	2e-05	2e-05	51.4	P	gb:BB011213 /DB_XREF=gi:16257227 /DB_XREF=BB011213 /CLONE=4831441J18 /FEA=mRNA /CNT=170 /TID=Mm.2772.1 /TIER=Stack /STK=159 /UG=Mm.2772 /LL=17885 /UG_GENE=Myh8 /UG_TITLE=myosin, heavy polypeptide 8, skeletal muscle, perinatal
1436427_at	74.1	P	0.023926	5.1	34.2968	I	0.000273	0.000273	5.4	A	gb:BB344827 /DB_XREF=gi:16404899 /DB_XREF=BB344827 /CLONE=B930053H17 /FEA=EST /CNT=15 /TID=Mm.10027.3 /TIER=Stack /STK=9 /UG=Mm.10027 /LL=19134 /UG_GENE=Prpk /UG_TITLE=pre-mRNA protein kinase
1424967_x_at	3150.3	P	0.000244	4.7	25.9921	I	2e-05	2e-05	116	P	gb:L47552.1 /DB_XREF=gi:1161071 /FEA=FLmRNA /CNT=13 /TID=Mm.632.2 /TIER=FL+Stack /STK=10 /UG=Mm.632 /LL=21956 /UG_GENE=Tnnt2 /DEF=Mus musculus cardiac troponin T isoform A2b mRNA, complete cds. /PROD=cardiac troponin T isoform A2b /FL=gb:L47551.1 gb:L47550.1 gb:L47552.1
1435148_at	496.2	P	0.008057	4.7	25.9921	I	2e-05	2e-05	7.4	A	gb:BG261955 /DB_XREF=gi:12771771 /DB_XREF=602373773F1 /CLONE=IMAGE:4481179 /FEA=EST /CNT=38 /TID=Mm.16767.4 /TIER=Stack /STK=19 /UG=Mm.16767 /LL=53379 /UG_GENE=Hnrpa2b1 /UG_TITLE=heterogeneous nuclear ribonucleoprotein A2B1
1448152_at	8228	P	0.000244	4.4	21.1121	I	2e-05	2e-05	199.9	A	gb:NM_010514.1 /DB_XREF=gi:6754309 /GEN=Igf2 /FEA=FLmRNA /CNT=323 /TID=Mm.3862.1 /TIER=FL+Stack /STK=166 /UG=Mm.3862 /LL=16002 /DEF=Mus musculus insulin-like growth factor 2 (Igf2), mRNA. /PROD=insulin-like growth factor 2 /FL=gb:NM_010514.1 gb:M14951.1
1424010_at	321.4	P	0.008057	4.2	18.3792	I	0.000147	0.000147	18.7	A	gb:BC022666.1 /DB_XREF=gi:18490486 /FEA=FLmRNA /CNT=101 /TID=Mm.29391.1 /TIER=FL+Stack /STK=64 /UG=Mm.29391 /LL=76293 /UG_GENE=1110007F23Rik /DEF=Mus musculus, RIKEN cDNA 1110007F23 gene, clone MGC:31325 IMAGE:4224106, mRNA, complete cds. /PROD=RIKEN cDNA 1110007F23 gene /FL=gb:BC022666.1
1449532_at	229.1	P	0.000732	4.2	18.3792	I	2e-05	2e-05	8.9	A	gb:NM_009604.1 /DB_XREF=gi:7106237 /GEN=Chrng /FEA=FLmRNA /CNT=22 /TID=Mm.2810.1 /TIER=FL+Stack /STK=8 /UG=Mm.2810 /LL=11449 /DEF=Mus musculus cholinergic receptor, nicotinic, gamma polypeptide (Chrng), mRNA. /PROD=acetylcholine receptor gamma /FL=gb:NM_009604.1 gb:M30514.1
1423606_at	5595.1	P	0.001221	4.1	17.1484	I	4.6e-05	4.6e-05	318.1	P	gb:BI110565 /DB_XREF=gi:14561466 /DB_XREF=602896364F1 /CLONE=IMAGE:5026431 /FEA=FLmRNA /CNT=334 /TID=Mm.10681.1 /TIER=Stack /STK=8 /UG=Mm.10681 /LL=50706 /UG_GENE=Osf2-pending /UG_TITLE=osteoblast specific factor 2 (fasciclin I-like) /FL=gb:D13664.1 gb:NM_015784.1
1438789_s_at	87.4	P	0.005859	4.1	17.1484	I	7.8e-05	7.8e-05	4.4	A	gb:AV161550 /DB_XREF=gi:5405185 /DB_XREF=AV161550 /CLONE=3010083E16 /FEA=EST /CNT=11 /TID=Mm.8180.3 /TIER=Stack /STK=9 /UG=Mm.8180 /LL=110454 /UG_GENE=Ly6a /UG_TITLE=lymphocyte antigen 6 complex, locus A
1423569_at	495.9	P	0.000732	4	16	I	2e-05	2e-05	48	A	gb:AW108522 /DB_XREF=gi:6079322 /DB_XREF=um31e05.x1 /CLONE=IMAGE:2236160 /FEA=FLmRNA /CNT=271 /TID=Mm.29975.1 /TIER=Stack /STK=10 /UG=Mm.29975 /LL=67092 /UG_GENE=Gatm /UG_TITLE=glycine amidinotransferase (L-arginine:glycine amidinotransferase) /FL=gb:BC003879.1 gb:NM_025961.1
1425663_at	90.4	P	0.01416	4	16	I	0.000966	0.000966	6.1	A	gb:AV233864 /DB_XREF=gi:16386083 /DB_XREF=AV233864 /CLONE=4632427H17 /FEA=FLmRNA /CNT=16 /TID=Mm.882.2 /TIER=ConsEnd /STK=7 /UG=Mm.882 /LL=16181 /UG_GENE=Il1rn /UG_TITLE=interleukin 1 receptor antagonist /FL=gb:M57525.1 gb:M74294.1
1417122_at	78	P	0.046143	3.9	14.9285	I	4.6e-05	4.6e-05	3.1	A	gb:BC027242.1 /DB_XREF=gi:20071017 /FEA=FLmRNA /CNT=71 /TID=Mm.103805.1 /TIER=FL+Stack /STK=56 /UG=Mm.103805 /LL=57257 /UG_GENE=Vav3 /DEF=Mus musculus, clone MGC:27838 IMAGE:3487995, mRNA, complete cds. /PROD=Unknown (protein for MGC:27838) /FL=gb:BC027242.1 gb:AF067816.1 gb:NM_020505.1
1419050_at	972	P	0.000244	3.9	14.9285	I	2e-05	2e-05	30.8	A	gb:NM_025376.1 /DB_XREF=gi:13384749 /GEN=1110002H13Rik /FEA=FLmRNA /CNT=54 /TID=Mm.140604.1 /TIER=FL+Stack /STK=14 /UG=Mm.140604 /LL=66139 /DEF=Mus musculus RIKEN cDNA 1110002H13 gene (1110002H13Rik), mRNA. /PROD=RIKEN cDNA 1110002H13 /FL=gb:NM_025376.1
1420991_at	1154.7	P	0.000244	3.9	14.9285	I	2e-05	2e-05	76	A	gb:NM_013468.1 /DB_XREF=gi:7304882 /GEN=Crap /FEA=FLmRNA /CNT=57 /TID=Mm.10279.1 /TIER=FL /STK=2 /UG=Mm.10279 /LL=107765 /DEF=Mus musculus cardiac responsive adriamycin protein (Crap), mRNA. /PROD=cardiac responsive adriamycin protein /FL=gb:NM_013468.1 gb:AF041847.1
1426427_at	154.2	P	0.018555	3.9	14.9285	I	0.000273	0.000273	11	A	gb:BB764137 /DB_XREF=gi:16208531 /DB_XREF=BB764137 /CLONE=G370033B05 /FEA=FLmRNA /CNT=59 /TID=Mm.74226.1 /TIER=Stack /STK=22 /UG=Mm.74226 /UG_TITLE=Mus musculus, Similar to tubulin tyrosine ligase-like 1, clone MGC:19055 IMAGE:4191464, mRNA, complete cds /FL=gb:BC010510.1
1430700_a_at	114.4	P	0.018555	3.9	14.9285	I	2.7e-05	2.7e-05	4.3	A	gb:AK005158.1 /DB_XREF=gi:12836890 /GEN=Pla2g7 /FEA=mRNA /CNT=6 /TID=Mm.9277.2 /TIER=ConsEnd /STK=1 /UG=Mm.9277 /LL=27226 /UG_TITLE=phospholipase A2 group VII (platelet-activating factor acetylhydrolase, plasma) /DEF=Mus musculus adult male cerebellum cDNA, RIKEN full-length enriched library, clone:1500005E13:phospholipase A2 group VII (platelet-activating factor acetylhydrolase, plasma), full in…
1448593_at	114.5	P	0.018555	3.9	14.9285	I	0.000273	0.000273	8.8	A	gb:AF100777.1 /DB_XREF=gi:4028576 /GEN=Wisp1 /FEA=FLmRNA /CNT=99 /TID=Mm.10222.1 /TIER=FL+Stack /STK=56 /UG=Mm.10222 /LL=22402 /DEF=Mus musculus connective tissue growth factor related protein WISP-1 (Wisp1) mRNA, complete cds. /PROD=connective tissue growth factor related proteinWISP-1 /FL=gb:AF100777.1 gb:NM_018865.1 gb:AB004873.1
1449254_at	901.9	P	0.001221	3.9	14.9285	I	3e-05	3e-05	67.7	A	gb:NM_009263.1 /DB_XREF=gi:6678112 /GEN=Spp1 /FEA=FLmRNA /CNT=201 /TID=Mm.321.1 /TIER=FL+Stack /STK=16 /UG=Mm.321 /LL=20750 /DEF=Mus musculus secreted phosphoprotein 1 (Spp1), mRNA. /PROD=secreted phosphoprotein 1 /FL=gb:BC002113.1 gb:J04806.1 gb:NM_009263.1
1450417_a_at	44.7	P	0.000732	3.9	14.9285	I	0.000101	0.000101	1.8	A	gb:NM_026147.1 /DB_XREF=gi:13385651 /GEN=Rps20 /FEA=FLmRNA /CNT=26 /TID=Mm.21938.1 /TIER=FL /STK=1 /UG=Mm.21938 /LL=67427 /DEF=Mus musculus ribosomal protein S20 (Rps20), mRNA. /PROD=ribosomal protein S20 /FL=gb:NM_026147.1
1450961_a_at	293.2	P	0.005859	3.8	13.9288	I	2.3e-05	2.3e-05	15.7	A	gb:AI837848 /DB_XREF=gi:5472061 /DB_XREF=UI-M-AP0-abk-c-10-0-UI.s1 /CLONE=UI-M-AP0-abk-c-10-0-UI /FEA=FLmRNA /CNT=22 /TID=Mm.41605.2 /TIER=Stack /STK=10 /UG=Mm.41605 /LL=66104 /UG_GENE=1100001D19Rik /UG_TITLE=RIKEN cDNA 1100001D19 gene /FL=gb:NM_029703.1
1426002_a_at	65.2	P	0.000732	3.7	12.996	I	3.5e-05	3.5e-05	3.1	A	gb:AB018574.1 /DB_XREF=gi:3769331 /GEN=muCdc7 /FEA=FLmRNA /CNT=1 /TID=Mm.20842.2 /TIER=FL /STK=1 /UG=Mm.20842 /LL=12545 /UG_TITLE=cell division cycle 71 homolog (S. cerevisiae)-like 1 /DEF=Mus musculus muCdc7 mRNA, complete cds. /FL=gb:AB018574.1
1419100_at	899.5	P	0.000244	3.6	12.1257	I	2e-05	2e-05	84	A	gb:NM_009252.1 /DB_XREF=gi:6678092 /GEN=Spi2-2 /FEA=FLmRNA /CNT=61 /TID=Mm.22650.1 /TIER=FL+Stack /STK=13 /UG=Mm.22650 /LL=20716 /DEF=Mus musculus serine protease inhibitor 2-2 (Spi2-2), mRNA. /PROD=serine protease inhibitor 2-2 /FL=gb:NM_009252.1 gb:M64086.1 gb:BC013651.1
1424271_at	1441.5	P	0.000244	3.6	12.1257	I	2e-05	2e-05	75.5	P	gb:BQ174827 /DB_XREF=gi:20350319 /DB_XREF=UI-M-DJ2-bwb-l-09-0-UI.s1 /CLONE=UI-M-DJ2-bwb-l-09-0-UI /FEA=FLmRNA /CNT=197 /TID=Mm.44752.2 /TIER=Stack /STK=18 /UG=Mm.44752 /LL=13175 /UG_GENE=Dcamkl1 /UG_TITLE=double cortin and calciumcalmodulin-dependent protein kinase-like 1 /FL=gb:BC021354.1
1420992_at	1774.3	P	0.000244	3.5	11.3137	I	2e-05	2e-05	162.6	P	gb:AK009959.1 /DB_XREF=gi:12845077 /GEN=Alrp /FEA=FLmRNA /CNT=57 /TID=Mm.10279.1 /TIER=Stack /STK=21 /UG=Mm.10279 /LL=107765 /UG_TITLE=cardiac responsive adriamycin protein /DEF=Mus musculus adult male tongue cDNA, RIKEN full-length enriched library, clone:2310057H18:ankyrin-like repeat protein, full insert sequence. /FL=gb:NM_013468.1 gb:AF041847.1
1448303_at	434.1	P	0.005859	3.5	11.3137	I	0.000147	0.000147	29.8	A	gb:NM_053110.1 /DB_XREF=gi:16716408 /GEN=Gpnmb /FEA=FLmRNA /CNT=151 /TID=Mm.23567.1 /TIER=FL+Stack /STK=98 /UG=Mm.23567 /LL=93695 /DEF=Mus musculus glycoprotein (transmembrane) nmb (Gpnmb), mRNA. /PROD=glycoprotein (transmembrane) nmb /FL=gb:BC026375.1 gb:NM_053110.1 gb:AF322054.1
1452106_at	484.3	P	0.000244	3.5	11.3137	I	4e-05	4e-05	31.7	P	gb:AA223007 /DB_XREF=gi:1843285 /DB_XREF=mw01g12.r1 /CLONE=IMAGE:663334 /FEA=FLmRNA /CNT=87 /TID=Mm.205021.4 /TIER=ConsEnd /STK=0 /UG=Mm.205021 /LL=114249 /UG_GENE=Npnt /UG_TITLE=nephronectin /FL=gb:AB059656.1 gb:AY035898.1
1421746_a_at	71.2	P	0.023926	3.4	10.5561	I	0.000346	0.000346	6.5	A	gb:NM_015796.1 /DB_XREF=gi:7657080 /GEN=Fbxo17 /FEA=FLmRNA /CNT=2 /TID=Mm.88535.1 /TIER=FL /STK=2 /UG=Mm.88535 /LL=50760 /DEF=Mus musculus f-box only protein 17 (Fbxo17), mRNA. /PROD=f-box only protein 17 /FL=gb:AF176532.1 gb:NM_015796.1
1421939_a_at	79.3	P	0.030273	3.4	10.5561	I	0.000438	0.000438	5.5	A	gb:NM_009282.1 /DB_XREF=gi:6678150 /GEN=Stag1 /FEA=FLmRNA /CNT=54 /TID=Mm.42135.1 /TIER=FL /STK=1 /UG=Mm.42135 /LL=20842 /DEF=Mus musculus stromal antigen 1 (Stag1), mRNA. /PROD=stromal antigen 1 /FL=gb:NM_009282.1
1423173_at	84.7	P	0.001221	3.4	10.5561	I	2e-05	2e-05	7.3	A	gb:BB428900 /DB_XREF=gi:16423959 /DB_XREF=BB428900 /CLONE=C630024D19 /FEA=FLmRNA /CNT=97 /TID=Mm.115124.1 /TIER=Stack /STK=12 /UG=Mm.115124 /LL=56276 /UG_GENE=Brp14 /UG_TITLE=brain protein 14 /FL=gb:NM_019627.1
1451798_at	62.9	P	0.010742	3.4	10.5561	I	0.000167	0.000167	6.7	A	gb:M57525.1 /DB_XREF=gi:198298 /GEN=IL1RA /FEA=FLmRNA /CNT=16 /TID=Mm.882.2 /TIER=FL /STK=1 /UG=Mm.882 /LL=16181 /DEF=Mouse interleukin 1 receptor antagonist (IL1RA) mRNA, complete cds. /PROD=interleukin 1 receptor antagonist /FL=gb:M57525.1 gb:M74294.1
1454628_at	146	P	0.010742	3.4	10.5561	I	4.6e-05	4.6e-05	12.2	A	gb:BB540933 /DB_XREF=gi:15412219 /DB_XREF=BB540933 /CLONE=E130111C11 /FEA=EST /CNT=143 /TID=Mm.31395.2 /TIER=Stack /STK=115 /UG=Mm.31395 /LL=12876 /UG_GENE=Cpe /UG_TITLE=carboxypeptidase E
1427771_x_at	145.3	P	0.000732	3.3	9.84916	I	3e-05	3e-05	11.5	A	gb:U37029.1 /DB_XREF=gi:1045575 /FEA=mRNA /CNT=1 /TID=Mm.4712.2 /TIER=ConsEnd /STK=0 /UG=Mm.4712 /LL=16412 /UG_GENE=Itgb1 /DEF=Mus musculus integrin beta1D mRNA, partial cds. /PROD=integrin beta1D
1452661_at	5656	P	0.000244	3.3	9.84916	I	2e-05	2e-05	656.2	P	gb:AK011596.1 /DB_XREF=gi:12847824 /FEA=mRNA /CNT=206 /TID=Mm.28683.1 /TIER=Stack /STK=122 /UG=Mm.28683 /LL=76361 /UG_GENE=2610028K12Rik /UG_TITLE=RIKEN cDNA 2610028K12 gene /DEF=Mus musculus 10 days embryo whole body cDNA, RIKEN full-length enriched library, clone:2610028K12:unclassifiable transcript, full insert sequence.
1455447_at	40.8	P	0.008057	3.3	9.84916	I	0.000865	0.000865	4.8	A	gb:BM116882 /DB_XREF=gi:17079900 /DB_XREF=L0842E07-3 /CLONE=L0842E07 /FEA=EST /CNT=35 /TID=Mm.2388.1 /TIER=Stack /STK=13 /UG=Mm.2388 /LL=104898 /UG_GENE=AI852661 /UG_TITLE=expressed sequence AI852661
1425575_at	82	P	0.000244	3.2	9.18959	I	3.5e-05	3.5e-05	6	A	gb:BB292785 /DB_XREF=gi:16401604 /DB_XREF=BB292785 /CLONE=B130014J09 /FEA=FLmRNA /CNT=41 /TID=Mm.1977.1 /TIER=Stack /STK=14 /UG=Mm.1977 /LL=13837 /UG_GENE=Epha3 /UG_TITLE=Eph receptor A3 /FL=gb:M68513.1
1426306_a_at	2014.5	P	0.000244	3.2	9.18959	I	2e-05	2e-05	199.6	P	gb:AF319976.1 /DB_XREF=gi:12659135 /FEA=FLmRNA /CNT=13 /TID=Mm.22575.2 /TIER=FL+Stack /STK=10 /UG=Mm.22575 /LL=80884 /UG_GENE=Maged2 /DEF=Mus musculus mage-d2 mRNA, complete cds. /PROD=mage-d2 /FL=gb:AF319976.1
1451289_at	813.7	P	0.001221	3.2	9.18959	I	2.7e-05	2.7e-05	104.5	A	gb:AW105916 /DB_XREF=gi:6076652 /DB_XREF=um28h01.x1 /CLONE=IMAGE:2225905 /FEA=FLmRNA /CNT=197 /TID=Mm.44752.2 /TIER=Stack /STK=86 /UG=Mm.44752 /LL=13175 /UG_GENE=Dcamkl1 /UG_TITLE=double cortin and calciumcalmodulin-dependent protein kinase-like 1 /FL=gb:BC021354.1
1419391_at	1448.6	P	0.000244	3.1	8.57419	I	2e-05	2e-05	215.8	M	gb:NM_031189.1 /DB_XREF=gi:13654246 /GEN=Myog /FEA=FLmRNA /CNT=37 /TID=Mm.16528.1 /TIER=FL+Stack /STK=10 /UG=Mm.16528 /LL=17928 /DEF=Mus musculus myogenin (Myog), mRNA. /PROD=myogenin /FL=gb:NM_031189.1
1450437_a_at	566.5	P	0.000244	3.1	8.57419	I	2e-05	2e-05	56.2	P	gb:NM_010875.1 /DB_XREF=gi:18450275 /GEN=Ncam1 /FEA=FLmRNA /CNT=26 /TID=Mm.4974.1 /TIER=FL /STK=1 /UG=Mm.4974 /LL=17967 /DEF=Mus musculus neural cell adhesion molecule 1 (Ncam1), mRNA. /PROD=neural cell adhesion molecule 1 /FL=gb:NM_010875.1
1418945_at	516.6	P	0.000732	3	8	I	0.000189	0.000189	132.7	M	gb:NM_010809.1 /DB_XREF=gi:6754713 /GEN=Mmp3 /FEA=FLmRNA /CNT=27 /TID=Mm.4993.1 /TIER=FL+Stack /STK=16 /UG=Mm.4993 /LL=17392 /DEF=Mus musculus matrix metalloproteinase 3 (Mmp3), mRNA. /PROD=matrix metalloproteinase 3 /FL=gb:BC006725.1 gb:NM_010809.1
1425400_a_at	68	P	0.005859	3	8	I	0.000618	0.000618	3.1	A	gb:BC025116.1 /DB_XREF=gi:19263878 /FEA=FLmRNA /CNT=6 /TID=Mm.31170.2 /TIER=FL /STK=2 /UG=Mm.31170 /LL=56222 /UG_GENE=Cited4 /DEF=Mus musculus, Similar to Cbpp300-interacting transactivator, with GluAsp-rich carboxy-terminal domain, 4, clone MGC:35923 IMAGE:3670674, mRNA, complete cds. /PROD=Similar to Cbpp300-interacting transactivator,with GluAsp-rich carboxy-terminal domain, 4 /FL=gb:BC025116.1
1427076_at	1769.7	P	0.000732	3	8	I	2e-05	2e-05	233.2	P	gb:L20315.1 /DB_XREF=gi:431419 /FEA=mRNA /CNT=92 /TID=Mm.3999.1 /TIER=Stack /STK=19 /UG=Mm.3999 /LL=17476 /UG_GENE=Mpeg1 /DEF=Mus musculus MPS1 gene and mRNA, 3end. /PROD=MPS1 protein
1452534_a_at	40.6	P	0.000244	3	8	I	0.000189	0.000189	4.8	A	gb:X67668.1 /DB_XREF=gi:51338 /GEN=hmg2 /FEA=mRNA /CNT=1 /TID=Mm.1693.2 /TIER=ConsEnd /STK=0 /UG=Mm.1693 /LL=15352 /DEF=M.musculus mRNA for high mobility group 2 protein. /PROD=high mobility group 2 protein
1422562_at	1667.1	P	0.000244	2.9	7.46426	I	2e-05	2e-05	203.9	P	gb:NM_019662.1 /DB_XREF=gi:9790184 /GEN=Rrad /FEA=FLmRNA /CNT=48 /TID=Mm.29467.1 /TIER=FL+Stack /STK=35 /UG=Mm.29467 /LL=56437 /DEF=Mus musculus Ras-related associated with diabetes (Rrad), mRNA. /PROD=Ras-related associated with diabetes /FL=gb:AF084466.1 gb:NM_019662.1
1433924_at	2785.4	P	0.000244	2.9	7.46426	I	2e-05	2e-05	421.6	P	gb:BM200248 /DB_XREF=gi:17753448 /DB_XREF=C0207H01-3 /CLONE=C0207H01 /FEA=EST /CNT=75 /TID=Mm.7952.2 /TIER=Stack /STK=51 /UG=Mm.7952 /LL=18616 /UG_GENE=Peg3 /UG_TITLE=paternally expressed 3
1452107_s_at	627.8	P	0.000244	2.9	7.46426	I	2e-05	2e-05	74	P	gb:AA223007 /DB_XREF=gi:1843285 /DB_XREF=mw01g12.r1 /CLONE=IMAGE:663334 /FEA=FLmRNA /CNT=87 /TID=Mm.205021.4 /TIER=ConsEnd /STK=0 /UG=Mm.205021 /LL=114249 /UG_GENE=Npnt /UG_TITLE=nephronectin /FL=gb:AB059656.1 gb:AY035898.1
1422130_at	104.1	P	0.046143	2.8	6.9644	I	0.000865	0.000865	15	A	gb:NM_008730.1 /DB_XREF=gi:6679119 /GEN=Nptx1 /FEA=FLmRNA /CNT=15 /TID=Mm.5142.1 /TIER=FL /STK=1 /UG=Mm.5142 /LL=18164 /DEF=Mus musculus neuronal pentraxin 1 (Nptx1), mRNA. /PROD=neuronal pentraxin 1 /FL=gb:NM_008730.1
1437271_at	72.8	P	0.005859	2.8	6.9644	I	0.000147	0.000147	5.6	A	gb:BB825816 /DB_XREF=gi:17004059 /DB_XREF=BB825816 /CLONE=G830039M09 /FEA=EST /CNT=22 /TID=Mm.32518.2 /TIER=Stack /STK=21 /UG=Mm.32518 /LL=56708 /UG_GENE=Bsf3-pending /UG_TITLE=B-cell stimulating factor 3
1417219_s_at	262.9	P	0.000732	2.7	6.49802	I	2e-05	2e-05	36.3	A	gb:NM_025284.1 /DB_XREF=gi:13384627 /GEN=Tmsb10 /FEA=FLmRNA /CNT=183 /TID=Mm.3532.1 /TIER=FL+Stack /STK=52 /UG=Mm.3532 /LL=19240 /DEF=Mus musculus thymosin, beta 10 (Tmsb10), mRNA. /PROD=thymosin, beta 10 /FL=gb:NM_025284.1
1418287_a_at	339.4	P	0.001953	2.7	6.49802	I	2e-05	2e-05	35.6	A	gb:NM_007769.1 /DB_XREF=gi:6681026 /GEN=Crpd /FEA=FLmRNA /CNT=80 /TID=Mm.4138.1 /TIER=FL+Stack /STK=26 /UG=Mm.4138 /LL=12945 /DEF=Mus musculus crp-ductin (Crpd), mRNA. /PROD=crp-ductin /FL=gb:NM_007769.1 gb:U37438.1
1422125_at	210.3	P	0.010742	2.7	6.49802	I	0.000114	0.000114	16.6	A	gb:NM_008311.1 /DB_XREF=gi:6680322 /GEN=Htr2b /FEA=FLmRNA /CNT=6 /TID=Mm.197698.1 /TIER=FL /STK=1 /UG=Mm.197698 /LL=15559 /DEF=Mus musculus 5-hydroxytryptamine (serotonin) receptor 2B (Htr2b), mRNA. /PROD=5-hydroxytryptamine (serotonin) receptor 2B /FL=gb:NM_008311.1
1422908_at	875.1	P	0.000244	2.7	6.49802	I	2e-05	2e-05	121	P	gb:NM_133690.1 /DB_XREF=gi:19526859 /GEN=1110020B02Rik /FEA=FLmRNA /CNT=22 /TID=Mm.60134.1 /TIER=FL+Stack /STK=8 /UG=Mm.60134 /LL=67821 /DEF=Mus musculus RIKEN cDNA 1110020B02 gene (1110020B02Rik), mRNA. /PROD=RIKEN cDNA 1110020B02 /FL=gb:NM_133690.1 gb:AF348325.1 gb:AF348324.1
1424270_at	75	P	0.000732	2.7	6.49802	I	2e-05	2e-05	24.3	A	gb:BC021354.1 /DB_XREF=gi:18203948 /FEA=FLmRNA /CNT=197 /TID=Mm.44752.2 /TIER=FL+Stack /STK=41 /UG=Mm.44752 /LL=13175 /UG_GENE=Dcamkl1 /DEF=Mus musculus, Similar to double cortin and calciumcalmodulin-dependent protein kinase-like 1, clone MGC:29180 IMAGE:5006471, mRNA, complete cds. /PROD=Similar to double cortin andcalciumcalmodulin-dependent protein kinase-like 1 /FL=gb:BC021354.1
1450652_at	563.5	P	0.000244	2.7	6.49802	I	2e-05	2e-05	84.3	P	gb:NM_007802.1 /DB_XREF=gi:6681084 /GEN=Ctsk /FEA=FLmRNA /CNT=92 /TID=Mm.3109.1 /TIER=FL+Stack /STK=40 /UG=Mm.3109 /LL=13038 /DEF=Mus musculus cathepsin K (Ctsk), mRNA. /PROD=cathepsin K /FL=gb:NM_007802.1
1452251_at	221.3	P	0.000244	2.7	6.49802	I	2e-05	2e-05	35.6	P	gb:AA986379 /DB_XREF=gi:3168033 /DB_XREF=uc82d12.x1 /CLONE=IMAGE:1432151 /FEA=mRNA /CNT=85 /TID=Mm.25747.1 /TIER=Stack /STK=34 /UG=Mm.25747 /LL=26422 /UG_GENE=Nbea /UG_TITLE=neurobeachin
1452731_x_at	366.5	P	0.000244	2.7	6.49802	I	2e-05	2e-05	39.3	P	gb:BM195235 /DB_XREF=gi:17746601 /DB_XREF=C0306B10-3 /CLONE=C0306B10 /FEA=mRNA /CNT=95 /TID=Mm.204.1 /TIER=Stack /STK=57 /UG=Mm.204 /LL=67055 /UG_GENE=2610042L04Rik /UG_TITLE=RIKEN cDNA 2610042L04 gene
1456212_x_at	1554.5	P	0.001953	2.7	6.49802	I	0.000346	0.000346	325.3	P	gb:BB831725 /DB_XREF=gi:17009968 /DB_XREF=BB831725 /CLONE=G930018K04 /FEA=EST /CNT=15 /TID=Mm.3468.4 /TIER=Stack /STK=13 /UG=Mm.3468 /LL=12702 /UG_GENE=Cish3 /UG_TITLE=cytokine inducible SH2-containing protein 3
1419627_s_at	433.7	P	0.000244	2.5	5.65685	I	2e-05	2e-05	47.9	P	gb:NM_020001.1 /DB_XREF=gi:9910157 /GEN=Clecsf10 /FEA=FLmRNA /CNT=10 /TID=Mm.117121.1 /TIER=FL+Stack /STK=8 /UG=Mm.117121 /LL=56620 /DEF=Mus musculus C-type (calcium dependent, carbohydrate recognition domain) lectin, superfamily member 10 (Clecsf10), mRNA. /PROD=C-type (calcium dependent, carbohydraterecognition domain) lectin, superfamily member 10 /FL=gb:NM_020001.1 gb:BC023008.1 gb:AF240357.1
1423506_a_at	433.5	P	0.000732	2.5	5.65685	I	2e-05	2e-05	71.7	P	gb:AV218841 /DB_XREF=gi:6159682 /DB_XREF=AV218841 /CLONE=3010073E09 /FEA=FLmRNA /CNT=107 /TID=Mm.140956.1 /TIER=Stack /STK=14 /UG=Mm.140956 /LL=18111 /UG_GENE=Nnat /UG_TITLE=neuronatin /FL=gb:NM_010923.1
1449164_at	574.7	P	0.000244	2.5	5.65685	I	2e-05	2e-05	107.9	P	gb:BC021637.1 /DB_XREF=gi:18204915 /FEA=FLmRNA /CNT=41 /TID=Mm.15819.1 /TIER=FL+Stack /STK=20 /UG=Mm.15819 /LL=12514 /UG_GENE=Cd68 /DEF=Mus musculus, CD68 antigen, clone MGC:13848 IMAGE:3981024, mRNA, complete cds. /PROD=CD68 antigen /FL=gb:BC021637.1 gb:NM_009853.1
1455899_x_at	3088.1	P	0.000244	2.5	5.65685	I	2e-05	2e-05	596.2	P	gb:BB241535 /DB_XREF=gi:8934281 /DB_XREF=BB241535 /CLONE=A630087F01 /FEA=EST /CNT=28 /TID=Mm.3468.3 /TIER=Stack /STK=28 /UG=Mm.3468 /LL=12702 /UG_GENE=Cish3 /UG_TITLE=cytokine inducible SH2-containing protein 3
1460412_at	239.3	P	0.000244	2.5	5.65685	I	3e-05	3e-05	42.2	A	gb:AA222756 /DB_XREF=gi:1843067 /DB_XREF=mv71c11.r1 /CLONE=IMAGE:660500 /FEA=mRNA /CNT=24 /TID=Mm.30716.1 /TIER=ConsEnd /STK=0 /UG=Mm.30716 /LL=70370 /UG_GENE=1600015H20Rik /UG_TITLE=RIKEN cDNA 1600015H20 gene
1417355_at	1117.3	P	0.000244	2.4	5.27803	I	2e-05	2e-05	101.3	P	gb:AB003040.1 /DB_XREF=gi:18958238 /GEN=Peg3 /FEA=FLmRNA /CNT=138 /TID=Mm.7952.1 /TIER=FL+Stack /STK=47 /UG=Mm.7952 /LL=18616 /DEF=Mus musculus Peg3 mRNA for zinc finger protein, complete cds. /PROD=zinc finger protein /FL=gb:AB003040.1 gb:AF038939.1 gb:NM_008817.1
1417600_at	114.9	P	0.010742	2.4	5.27803	I	0.000101	0.000101	17.9	A	gb:NM_021301.1 /DB_XREF=gi:10946597 /GEN=Slc15a2 /FEA=FLmRNA /CNT=62 /TID=Mm.63479.1 /TIER=FL+Stack /STK=41 /UG=Mm.63479 /LL=57738 /DEF=Mus musculus solute carrier family 15 (H+peptide transporter), member 2 (Slc15a2), mRNA. /PROD=solute carrier family 15 (H+peptidetransporter), member 2 /FL=gb:AF111811.1 gb:NM_021301.1
1418402_at	137.6	P	0.005859	2.4	5.27803	I	0.000189	0.000189	28.7	A	gb:D50410.2 /DB_XREF=gi:11079164 /FEA=FLmRNA /CNT=60 /TID=Mm.89940.1 /TIER=FL+Stack /STK=24 /UG=Mm.89940 /LL=11492 /UG_GENE=Adam19 /DEF=Mus musculus mRNA for meltrin beta, complete cds. /PROD=meltrin beta /FL=gb:AF019887.2 gb:NM_009616.1 gb:D50410.2
1420464_s_at	89.6	P	0.000977	2.4	5.27803	I	9.8e-05	9.8e-05	14.2	A	gb:NM_011093.1 /DB_XREF=gi:6755067 /GEN=Pira6 /FEA=FLmRNA /CNT=5 /TID=Mm.87804.1 /TIER=FL /STK=5 /UG=Mm.87804 /LL=18729 /DEF=Mus musculus paired-Ig-like receptor A6 (Pira6), mRNA. /PROD=paired-Ig-like receptor A6 /FL=gb:NM_011093.1 gb:U96687.1
1427884_at	1549.9	P	0.000244	2.4	5.27803	I	5.2e-05	5.2e-05	226.7	P	gb:AW550625 /DB_XREF=gi:7196053 /DB_XREF=L0067A05-3 /CLONE=L0067A05 /FEA=mRNA /CNT=417 /TID=Mm.147387.1 /TIER=Stack /STK=8 /UG=Mm.147387 /LL=12825 /UG_GENE=Col3a1 /UG_TITLE=procollagen, type III, alpha 1
1433451_at	218.1	P	0.01416	2.4	5.27803	I	2.3e-05	2.3e-05	37.1	A	gb:BB177836 /DB_XREF=gi:16269846 /DB_XREF=BB177836 /CLONE=A230069H19 /FEA=EST /CNT=382 /TID=Mm.142275.2 /TIER=Stack /STK=149 /UG=Mm.142275 /LL=12569 /UG_GENE=Cdk5r /UG_TITLE=cyclin-dependent kinase 5, regulatory subunit (p35)
1451105_at	302.4	P	0.000244	2.4	5.27803	I	6e-05	6e-05	37	A	gb:BC024141.1 /DB_XREF=gi:18848357 /FEA=FLmRNA /CNT=157 /TID=Mm.22856.1 /TIER=FL+Stack /STK=117 /UG=Mm.22856 /DEF=Mus musculus, Similar to hypothetical protein FLJ12505, clone MGC:38004 IMAGE:5149750, mRNA, complete cds. /PROD=Similar to hypothetical protein FLJ12505 /FL=gb:BC024141.1
1452679_at	2103.3	P	0.000244	2.4	5.27803	I	2e-05	2e-05	321.3	P	gb:AA986082 /DB_XREF=gi:3167957 /DB_XREF=uc81d12.x1 /CLONE=IMAGE:1432055 /FEA=mRNA /CNT=201 /TID=Mm.200858.2 /TIER=Stack /STK=92 /UG=Mm.200858 /LL=73710 /UG_GENE=2410129E14Rik /UG_TITLE=RIKEN cDNA 2410129E14 gene
1416431_at	3004.1	P	0.000244	2.3	4.92458	I	2e-05	2e-05	408.1	P	gb:NM_026473.1 /DB_XREF=gi:13385963 /GEN=2310057H16Rik /FEA=FLmRNA /CNT=173 /TID=Mm.181860.1 /TIER=FL+Stack /STK=90 /UG=Mm.181860 /LL=67951 /DEF=Mus musculus RIKEN cDNA 2310057H16 gene (2310057H16Rik), mRNA. /PROD=RIKEN cDNA 2310057H16 /FL=gb:NM_026473.1 gb:BC008225.1
1418937_at	929.2	P	0.000244	2.3	4.92458	I	2e-05	2e-05	165.4	P	gb:NM_010050.1 /DB_XREF=gi:6753637 /GEN=Dio2 /FEA=FLmRNA /CNT=27 /TID=Mm.21389.1 /TIER=FL+Stack /STK=16 /UG=Mm.21389 /LL=13371 /DEF=Mus musculus deiodinase, iodothyronine, type II (Dio2), mRNA. /PROD=deiodinase, iodothyronine, type II /FL=gb:AF177196.1 gb:NM_010050.1 gb:AF093137.1 gb:AF096875.1
1419513_a_at	77.2	P	0.001953	2.3	4.92458	I	0.000774	0.000774	8.3	A	gb:NM_007900.1 /DB_XREF=gi:6681260 /GEN=Ect2 /FEA=FLmRNA /CNT=34 /TID=Mm.2995.1 /TIER=FL+Stack /STK=9 /UG=Mm.2995 /LL=13605 /DEF=Mus musculus ect2 oncogene (Ect2), mRNA. /PROD=ect2 oncogene /FL=gb:L11316.1 gb:NM_007900.1
1423110_at	3725.2	P	0.000244	2.3	4.92458	I	2e-05	2e-05	692.1	P	gb:AW545978 /DB_XREF=gi:7191445 /DB_XREF=L0002F07-3 /CLONE=L0002F07 /FEA=FLmRNA /CNT=461 /TID=Mm.4482.1 /TIER=Stack /STK=50 /UG=Mm.4482 /LL=12843 /UG_GENE=Col1a2 /UG_TITLE=procollagen, type I, alpha 2 /FL=gb:NM_007743.1 gb:BC007158.1
1423826_at	161	P	0.037598	2.3	4.92458	I	0.000438	0.000438	24.9	A	gb:BC024616.1 /DB_XREF=gi:19354320 /FEA=FLmRNA /CNT=152 /TID=Mm.29960.1 /TIER=FL+Stack /STK=98 /UG=Mm.29960 /DEF=Mus musculus, Similar to hypothetical protein MGC3162, clone MGC:28606 IMAGE:4218310, mRNA, complete cds. /PROD=Similar to hypothetical protein MGC3162 /FL=gb:BC024616.1
1426215_at	339.3	P	0.000244	2.3	4.92458	I	2e-05	2e-05	48.7	P	gb:AF071068.1 /DB_XREF=gi:3288844 /FEA=FLmRNA /CNT=74 /TID=Mm.12906.1 /TIER=FL+Stack /STK=59 /UG=Mm.12906 /LL=13195 /UG_GENE=Ddc /DEF=Mus musculus aromatic-L-amino-acid decarboxylase mRNA, complete cds. /PROD=aromatic-L-amino-acid decarboxylase /FL=gb:AF071068.1
1448721_at	103.2	P	0.00293	2.3	4.92458	I	0.000692	0.000692	21.4	A	gb:NM_133825.1 /DB_XREF=gi:19527041 /GEN=AI987691 /FEA=FLmRNA /CNT=87 /TID=Mm.12309.1 /TIER=FL+Stack /STK=44 /UG=Mm.12309 /LL=98482 /DEF=Mus musculus expressed sequence AI987691 (AI987691), mRNA. /PROD=expressed sequence AI987691 /FL=gb:BC019375.1 gb:NM_133825.1
1449360_at	136.5	P	0.023926	2.3	4.92458	I	0.000273	0.000273	27.9	A	gb:NM_007781.1 /DB_XREF=gi:6681048 /GEN=Csf2rb2 /FEA=FLmRNA /CNT=27 /TID=Mm.1940.1 /TIER=FL+Stack /STK=13 /UG=Mm.1940 /LL=12984 /DEF=Mus musculus colony stimulating factor 2 receptor, beta 2, low-affinity (granulocyte-macrophage) (Csf2rb2), mRNA. /PROD=colony stimulating factor 2 receptor, beta 2,low-affinity (granulocyte-macrophage) /FL=gb:M29855.1 gb:NM_007781.1
1451064_a_at	227.8	P	0.005859	2.3	4.92458	I	6e-05	6e-05	58.8	A	gb:BC004827.1 /DB_XREF=gi:13435989 /FEA=FLmRNA /CNT=395 /TID=Mm.29902.1 /TIER=FL+Stack /STK=290 /UG=Mm.29902 /DEF=Mus musculus, Similar to phosphoserine aminotransferase, clone MGC:6462 IMAGE:2616298, mRNA, complete cds. /PROD=Similar to phosphoserine aminotransferase /FL=gb:BC004827.1 gb:AF259674.1
1451160_s_at	407.6	P	0.000732	2.3	4.92458	I	2e-05	2e-05	53.6	A	gb:BC013673.1 /DB_XREF=gi:15489124 /FEA=FLmRNA /CNT=152 /TID=Mm.134436.1 /TIER=FL+Stack /STK=82 /UG=Mm.134436 /LL=70704 /UG_GENE=3830421F03Rik /DEF=Mus musculus, Similar to tumor-associated antigen 1, clone MGC:18785 IMAGE:4188634, mRNA, complete cds. /PROD=Similar to tumor-associated antigen 1 /FL=gb:BC013673.1
1460227_at	669.1	P	0.000244	2.3	4.92458	I	2e-05	2e-05	92.8	P	gb:BC008107.1 /DB_XREF=gi:14198085 /FEA=FLmRNA /CNT=60 /TID=Mm.8245.1 /TIER=FL+Stack /STK=28 /UG=Mm.8245 /LL=21857 /UG_GENE=Timp /DEF=Mus musculus, Similar to tissue inhibitor of metalloproteinase, clone MGC:7143 IMAGE:3158222, mRNA, complete cds. /PROD=Similar to tissue inhibitor ofmetalloproteinase /FL=gb:BC008107.1 gb:M17243.1 gb:NM_011593.1
1419235_s_at	212.7	P	0.030273	2.2	4.59479	I	0.00013	0.00013	49.9	A	gb:NM_080446.1 /DB_XREF=gi:17978261 /GEN=Helb /FEA=FLmRNA /CNT=37 /TID=Mm.214703.1 /TIER=FL+Stack /STK=12 /UG=Mm.214703 /LL=117599 /DEF=Mus musculus helicase (DNA) B (Helb), mRNA. /PROD=helicase (DNA) B /FL=gb:NM_080446.1 gb:AB048542.1
1425548_a_at	168.6	P	0.018555	2.2	4.59479	I	0.000114	0.000114	41.9	A	gb:U72644.1 /DB_XREF=gi:1754657 /GEN=LST /FEA=FLmRNA /CNT=22 /TID=Mm.19379.1 /TIER=FL /STK=1 /UG=Mm.19379 /LL=16988 /DEF=Mus musculus lymphocyte specific transcript (LST) mRNA, complete cds. /PROD=unknown /FL=gb:U72644.1 gb:AF000427.1
1454090_at	42.2	P	0.030273	2.2	4.59479	I	0.000774	0.000774	10.4	A	gb:AK012307.1 /DB_XREF=gi:12848964 /FEA=mRNA /CNT=1 /TID=Mm.161501.4 /TIER=ConsEnd /STK=0 /UG=Mm.161501 /LL=56075 /UG_GENE=Tptf-pending /UG_TITLE=trans-prenyltransferase /DEF=Mus musculus 11 days embryo whole body cDNA, RIKEN full-length enriched library, clone:2700031G06:trans-prenyltransferase, full insert sequence.
AFFX-TransRecMur/X57349_5_at	54.8	P	0.012547	2.1	4.28709	I	2e-06	2e-06	10.2	A	M. musculus GEN=transferrin receptor DB_XREF=gb:X57349.1 NOTE=SIF corresponding to nucleotides 67-611 of gb:X57349.1 DEF=M.musculus mRNA for transferrin receptor.
1420772_a_at	1711.3	P	0.000732	2.1	4.28709	I	2.3e-05	2.3e-05	394.2	P	gb:NM_010286.1 /DB_XREF=gi:6753985 /GEN=Gilz /FEA=FLmRNA /CNT=5 /TID=Mm.22216.1 /TIER=FL /STK=3 /UG=Mm.22216 /LL=14605 /DEF=Mus musculus glucocorticoid-induced leucine zipper (Gilz), mRNA. /PROD=glucocorticoid-induced leucine zipper /FL=gb:AF024519.1 gb:NM_010286.1
1423294_at	596.5	P	0.008057	2.1	4.28709	I	0.000865	0.000865	103.9	M	gb:AW555393 /DB_XREF=gi:7200912 /DB_XREF=L0255C06-3 /CLONE=L0255C06 /FEA=FLmRNA /CNT=396 /TID=Mm.1089.1 /TIER=Stack /STK=17 /UG=Mm.1089 /LL=17294 /UG_GENE=Mest /UG_TITLE=mesoderm specific transcript /FL=gb:NM_008590.1 gb:D16262.1 gb:BC006639.1
1436902_x_at	4188.4	P	0.000244	2.1	4.28709	I	2e-05	2e-05	1027.3	P	gb:BB096368 /DB_XREF=gi:8741402 /DB_XREF=BB096368 /CLONE=9430054P04 /FEA=EST /CNT=38 /TID=Mm.3532.5 /TIER=Stack /STK=37 /UG=Mm.3532 /LL=19240 /UG_GENE=Tmsb10 /UG_TITLE=thymosin, beta 10
1452260_at	624.9	P	0.000244	2.1	4.28709	I	2e-05	2e-05	116.2	P	gb:BB221402 /DB_XREF=gi:16353605 /DB_XREF=BB221402 /CLONE=A530066M24 /FEA=mRNA /CNT=71 /TID=Mm.10026.1 /TIER=Stack /STK=32 /UG=Mm.10026 /LL=14311 /UG_GENE=Fsp27 /UG_TITLE=fat specific gene 27
1415983_at	559	P	0.000244	2	4	I	2e-05	2e-05	124.2	P	gb:BC022943.1 /DB_XREF=gi:18605748 /FEA=FLmRNA /CNT=302 /TID=Mm.153911.1 /TIER=FL+Stack /STK=154 /UG=Mm.153911 /LL=18826 /UG_GENE=Pls2 /DEF=Mus musculus, Similar to plastin 2, L, clone MGC:30234 IMAGE:3486993, mRNA, complete cds. /PROD=Similar to plastin 2, L /FL=gb:D37837.1 gb:NM_008879.1 gb:BC022943.1
1416028_a_at	857.3	P	0.000244	2	4	I	2e-05	2e-05	226.9	P	gb:BI453712 /DB_XREF=gi:15244368 /DB_XREF=603171668F1 /CLONE=IMAGE:5251240 /FEA=FLmRNA /CNT=253 /TID=Mm.1775.1 /TIER=Stack /STK=24 /UG=Mm.1775 /LL=15374 /UG_GENE=Hn1 /UG_TITLE=hematological and neurological expressed sequence 1 /FL=gb:BC003758.1 gb:U90123.1 gb:NM_008258.1
1416318_at	2442.5	P	0.000244	2	4	I	2e-05	2e-05	705.3	P	gb:AF426024.1 /DB_XREF=gi:18034363 /GEN=Serpinb1 /FEA=FLmRNA /CNT=180 /TID=Mm.46316.1 /TIER=FL+Stack /STK=98 /UG=Mm.46316 /LL=66222 /DEF=Mus musculus EIA (Serpinb1) mRNA, complete cds. /PROD=EIA /FL=gb:NM_025429.1 gb:BC011140.1 gb:AF426024.1
1417649_at	1153.9	P	0.000244	2	4	I	2e-05	2e-05	315	P	gb:NM_009876.1 /DB_XREF=gi:6753387 /GEN=Cdkn1c /FEA=FLmRNA /CNT=214 /TID=Mm.168789.1 /TIER=FL+Stack /STK=39 /UG=Mm.168789 /LL=12577 /DEF=Mus musculus cyclin-dependent kinase inhibitor 1C (P57) (Cdkn1c), mRNA. /PROD=cyclin-dependent kinase inhibitor 1C (P57) /FL=gb:U20553.1 gb:NM_009876.1 gb:U22399.1 gb:BC005412.1
1418420_at	998.9	P	0.001221	2	4	I	0.000167	0.000167	217.2	P	gb:NM_010866.1 /DB_XREF=gi:6996931 /GEN=Myod1 /FEA=FLmRNA /CNT=42 /TID=Mm.1526.1 /TIER=FL+Stack /STK=24 /UG=Mm.1526 /LL=17927 /DEF=Mus musculus myogenic differentiation 1 (Myod1), mRNA. /PROD=myogenic differentiation 1 /FL=gb:NM_010866.1 gb:M18779.1 gb:M84918.1
1423452_at	991.3	P	0.000244	2	4	I	2e-05	2e-05	163.2	P	gb:BG064688 /DB_XREF=gi:12547262 /DB_XREF=H3022H03-3 /CLONE=H3022H03 /FEA=FLmRNA /CNT=149 /TID=Mm.25559.1 /TIER=Stack /STK=10 /UG=Mm.25559 /LL=98267 /UG_GENE=AI120141 /UG_TITLE=expressed sequence AI120141 /FL=gb:BC006579.1 gb:NM_133810.1
1424443_at	1098.4	P	0.000244	2	4	I	2.3e-05	2.3e-05	239.4	P	gb:BC023123.1 /DB_XREF=gi:18606231 /FEA=FLmRNA /CNT=73 /TID=Mm.200913.1 /TIER=FL+Stack /STK=32 /UG=Mm.200913 /DEF=Mus musculus, Similar to transmembrane 6 superfamily member 1, clone MGC:25583 IMAGE:3995280, mRNA, complete cds. /PROD=Similar to transmembrane 6 superfamily member 1 /FL=gb:BC023123.1
1436232_a_at	103.9	P	0.005859	2	4	I	0.000389	0.000389	10.1	A	gb:BQ177003 /DB_XREF=gi:20352495 /DB_XREF=UI-M-DJ2-bwa-g-08-0-UI.s1 /CLONE=UI-M-DJ2-bwa-g-08-0-UI /FEA=EST /CNT=13 /TID=Mm.1764.3 /TIER=Stack /STK=10 /UG=Mm.1764 /LL=14391 /UG_GENE=Gabpb1 /UG_TITLE=GA repeat binding protein, beta 1
1438069_a_at	91	P	0.005859	2	4	I	2.3e-05	2.3e-05	21.8	A	gb:BE446879 /DB_XREF=gi:9446487 /DB_XREF=us88g05.x1 /CLONE=IMAGE:3325496 /FEA=EST /CNT=19 /TID=Mm.46706.2 /TIER=Stack /STK=12 /UG=Mm.46706 /UG_TITLE=Mus musculus, clone IMAGE:3491703, mRNA, partial cds
1449519_at	205.3	P	0.001221	2	4	I	7.8e-05	7.8e-05	57.6	P	gb:NM_007836.1 /DB_XREF=gi:6681148 /GEN=Gadd45a /FEA=FLmRNA /CNT=27 /TID=Mm.1236.1 /TIER=FL+Stack /STK=8 /UG=Mm.1236 /LL=13197 /DEF=Mus musculus growth arrest and DNA-damage-inducible 45 alpha (Gadd45a), mRNA. /PROD=growth arrest and DNA-damage-inducible 45 alpha /FL=gb:NM_007836.1 gb:BC011141.1 gb:L28177.1
1450828_at	211.3	P	0.000732	2	4	I	0.00013	0.00013	55.1	P	gb:NM_080451.1 /DB_XREF=gi:18093093 /GEN=Synpo2-pending /FEA=FLmRNA /CNT=10 /TID=Mm.212349.1 /TIER=FL /STK=0 /UG=Mm.212349 /LL=118449 /DEF=Mus musculus synaptopodin 2 (Synpo2-pending), mRNA. /PROD=synaptopodin 2 /FL=gb:NM_080451.1
1451287_s_at	130.2	P	0.001953	2	4	I	0.000101	0.000101	20	A	gb:BC024599.1 /DB_XREF=gi:19354045 /FEA=FLmRNA /CNT=127 /TID=Mm.24838.1 /TIER=FL+Stack /STK=42 /UG=Mm.24838 /DEF=Mus musculus, clone MGC:30545 IMAGE:5044495, mRNA, complete cds. /PROD=Unknown (protein for MGC:30545) /FL=gb:BC024599.1 gb:AB035322.1
1416652_at	676.8	P	0.000244	1.9	3.73213	I	2e-05	2e-05	185.8	P	gb:AF316825.1 /DB_XREF=gi:13625798 /GEN=Aspn /FEA=FLmRNA /CNT=119 /TID=Mm.25755.1 /TIER=FL /STK=1 /UG=Mm.25755 /LL=66695 /DEF=Mus musculus asporin precursor (Aspn) mRNA, complete cds. /PROD=asporin precursor /FL=gb:NM_025711.1 gb:AF316825.1
1416732_at	96.9	P	0.001221	1.9	3.73213	I	4.6e-05	4.6e-05	36	A	gb:BB732892 /DB_XREF=gi:16116167 /DB_XREF=BB732892 /CLONE=E970032F13 /FEA=FLmRNA /CNT=174 /TID=Mm.4093.1 /TIER=Stack /STK=8 /UG=Mm.4093 /LL=21974 /UG_GENE=Top2b /UG_TITLE=topoisomerase (DNA) II beta /FL=gb:D38046.1 gb:NM_009409.1
1417225_at	3609.7	P	0.000244	1.9	3.73213	I	2e-05	2e-05	900.6	P	gb:NM_022992.1 /DB_XREF=gi:14149749 /GEN=Arl6ip5 /FEA=FLmRNA /CNT=128 /TID=Mm.30009.1 /TIER=FL+Stack /STK=52 /UG=Mm.30009 /LL=65106 /DEF=Mus musculus ADP-ribosylation-like factor 6 interacting protein 5 (Arl6ip5), mRNA. /PROD=ADP-ribosylation-like factor 6 interactingprotein 5 /FL=gb:BC003897.1 gb:NM_022992.1 gb:AF265214.1 gb:AF421860.1
1420682_at	1001.1	P	0.000732	1.9	3.73213	I	2e-05	2e-05	241.6	P	gb:M14537.1 /DB_XREF=gi:191603 /FEA=FLmRNA /CNT=20 /TID=Mm.86425.1 /TIER=FL /STK=3 /UG=Mm.86425 /LL=11443 /UG_GENE=Chrnb1 /UG_TITLE=cholinergic receptor, nicotinic, beta polypeptide 1 (muscle) /DEF=Mouse nicotinic acetylcholine receptor beta subunit mRNA, complete cds. /FL=gb:NM_009601.1 gb:M14537.1
1420994_at	178	P	0.008057	1.9	3.73213	I	2e-05	2e-05	41.9	A	gb:BM214359 /DB_XREF=gi:17772482 /DB_XREF=C0849E04-3 /CLONE=C0849E04 /FEA=FLmRNA /CNT=55 /TID=Mm.33935.1 /TIER=Stack /STK=19 /UG=Mm.33935 /LL=108105 /UG_GENE=B3gnt5 /UG_TITLE=UDP-GlcNAc:betaGal beta-1,3-N-acetylglucosaminyltransferase 5 /FL=gb:NM_054052.1 gb:AY029203.1
1421854_at	216.2	P	0.001953	1.9	3.73213	I	0.000492	0.000492	56.4	P	gb:NM_008013.1 /DB_XREF=gi:6996914 /GEN=Fgl2 /FEA=FLmRNA /CNT=90 /TID=Mm.3040.1 /TIER=FL /STK=1 /UG=Mm.3040 /LL=14190 /DEF=Mus musculus fibrinogen-like protein 2 (Fgl2), mRNA. /PROD=fibrinogen-like protein 2 /FL=gb:NM_008013.1
1423274_at	584.6	P	0.010742	1.9	3.73213	I	2.7e-05	2.7e-05	220.2	A	gb:BB458655 /DB_XREF=gi:16426294 /DB_XREF=BB458655 /CLONE=D130058C17 /FEA=FLmRNA /CNT=170 /TID=Mm.4173.1 /TIER=Stack /STK=19 /UG=Mm.4173 /LL=18130 /UG_GENE=Ddx26 /UG_TITLE=DEADH (Asp-Glu-Ala-AspHis) box polypeptide 26 /FL=gb:U57368.1 gb:NM_008715.1
1424131_at	2449.1	P	0.000244	1.9	3.73213	I	2e-05	2e-05	778.1	P	gb:AF064749.1 /DB_XREF=gi:3236369 /FEA=FLmRNA /CNT=135 /TID=Mm.7562.1 /TIER=FL+Stack /STK=51 /UG=Mm.7562 /LL=12835 /UG_GENE=Col6a3 /DEF=Mus musculus type VI collagen alpha 3 subunit mRNA, complete cds. /PROD=type VI collagen alpha 3 subunit /FL=gb:AF064749.1
1424263_at	390.9	P	0.000732	1.9	3.73213	I	0.00013	0.00013	115.2	A	gb:AV133913 /DB_XREF=gi:16382702 /DB_XREF=AV133913 /CLONE=2810003C17 /FEA=FLmRNA /CNT=127 /TID=Mm.24838.1 /TIER=Stack /STK=25 /UG=Mm.24838 /UG_TITLE=Mus musculus, clone MGC:30545 IMAGE:5044495, mRNA, complete cds /FL=gb:BC024599.1 gb:AB035322.1
1425215_at	148.4	P	0.000244	1.9	3.73213	I	5.2e-05	5.2e-05	59.1	P	gb:BC019570.1 /DB_XREF=gi:18044553 /FEA=FLmRNA /CNT=21 /TID=Mm.97338.1 /TIER=FL /STK=4 /UG=Mm.97338 /DEF=Mus musculus, Similar to G protein-coupled receptor 43, clone MGC:28611 IMAGE:4218874, mRNA, complete cds. /PROD=Similar to G protein-coupled receptor 43 /FL=gb:BC019570.1
1427454_at	127.2	P	0.010742	1.9	3.73213	I	0.000189	0.000189	41.7	A	gb:AA048445 /DB_XREF=gi:1528124 /DB_XREF=mj29f05.r1 /CLONE=IMAGE:477537 /FEA=mRNA /CNT=21 /TID=Mm.4444.2 /TIER=ConsEnd /STK=0 /UG=Mm.4444 /LL=15425 /UG_GENE=Hoxc6 /UG_TITLE=homeo box C6
1427919_at	165.2	P	0.01416	1.9	3.73213	I	8.8e-05	8.8e-05	39.2	A	gb:BC028307.1 /DB_XREF=gi:20271427 /FEA=mRNA /CNT=39 /TID=Mm.45735.1 /TIER=Stack /STK=22 /UG=Mm.45735 /LL=68792 /UG_GENE=1110039C07Rik /DEF=Mus musculus, Similar to sushi-repeat protein, clone MGC:27843 IMAGE:3488526, mRNA, complete cds. /PROD=Similar to sushi-repeat protein
1428301_at	244.5	P	0.000244	1.9	3.73213	I	3.5e-05	3.5e-05	55	P	gb:BM195235 /DB_XREF=gi:17746601 /DB_XREF=C0306B10-3 /CLONE=C0306B10 /FEA=mRNA /CNT=95 /TID=Mm.204.1 /TIER=Stack /STK=57 /UG=Mm.204 /LL=67055 /UG_GENE=2610042L04Rik /UG_TITLE=RIKEN cDNA 2610042L04 gene
1434442_at	1232.8	P	0.000244	1.9	3.73213	I	2e-05	2e-05	251.3	P	gb:BB667844 /DB_XREF=gi:16399293 /DB_XREF=BB667844 /CLONE=C730046N20 /FEA=EST /CNT=68 /TID=Mm.21965.1 /TIER=Stack /STK=32 /UG=Mm.21965 /LL=52331 /UG_GENE=D5Ertd593e /UG_TITLE=DNA segment, Chr 5, ERATO Doi 593, expressed
1448673_at	259.7	P	0.000244	1.9	3.73213	I	2e-05	2e-05	71.3	P	gb:NM_021495.1 /DB_XREF=gi:12957491 /GEN=Pvrl3 /FEA=FLmRNA /CNT=127 /TID=Mm.46724.1 /TIER=FL+Stack /STK=48 /UG=Mm.46724 /LL=58998 /DEF=Mus musculus poliovirus receptor-related 3 (Pvrl3), mRNA. /PROD=nectin-3 alpha /FL=gb:AF195833.1 gb:NM_021495.1
1450138_a_at	8357.4	P	0.000244	1.9	3.73213	I	2e-05	2e-05	2283.7	P	gb:NM_009254.1 /DB_XREF=gi:6678096 /GEN=Serpinb6 /FEA=FLmRNA /CNT=14 /TID=Mm.2623.1 /TIER=FL /STK=2 /UG=Mm.2623 /LL=20719 /DEF=Mus musculus serine (or cysteine) proteinase inhibitor, clade B (ovalbumin), member 6 (Serpinb6), mRNA. /PROD=serine protease inhibitor 3 /FL=gb:U25844.1 gb:NM_009254.1
1450241_a_at	347.1	P	0.000732	1.9	3.73213	I	6e-05	6e-05	99	P	gb:NM_010161.1 /DB_XREF=gi:6753785 /GEN=Evi2 /FEA=FLmRNA /CNT=7 /TID=Mm.3266.1 /TIER=FL /STK=2 /UG=Mm.3266 /LL=14017 /DEF=Mus musculus ecotropic viral integration site 2 (Evi2), mRNA. /PROD=ecotropic viral integration site 2 /FL=gb:NM_010161.1 gb:M34897.1
1450397_at	350.5	P	0.001221	1.9	3.73213	I	2e-05	2e-05	106.2	A	gb:BB731480 /DB_XREF=gi:16114755 /DB_XREF=BB731480 /CLONE=E970008M12 /FEA=FLmRNA /CNT=150 /TID=Mm.4323.1 /TIER=Stack /STK=28 /UG=Mm.4323 /LL=17755 /UG_GENE=Mtap1b /UG_TITLE=microtubule-associated protein 1 B /FL=gb:NM_008634.1
1450625_at	692.1	P	0.000244	1.9	3.73213	I	2e-05	2e-05	167.2	P	gb:AV229424 /DB_XREF=gi:16385646 /DB_XREF=AV229424 /CLONE=4631412C15 /FEA=FLmRNA /CNT=330 /TID=Mm.10299.1 /TIER=Stack /STK=18 /UG=Mm.10299 /LL=12832 /UG_GENE=Col5a2 /UG_TITLE=procollagen, type V, alpha 2 /FL=gb:NM_007737.1 gb:L02918.1
1451353_at	789.3	P	0.001221	1.9	3.73213	I	0.000346	0.000346	160	M	gb:AV378394 /DB_XREF=gi:16398181 /DB_XREF=AV378394 /CLONE=9130414K12 /FEA=FLmRNA /CNT=73 /TID=Mm.200913.1 /TIER=Stack /STK=14 /UG=Mm.200913 /UG_TITLE=Mus musculus, Similar to transmembrane 6 superfamily member 1, clone MGC:25583 IMAGE:3995280, mRNA, complete cds /FL=gb:BC023123.1
1415899_at	195.3	P	0.030273	1.8	3.4822	I	0.00013	0.00013	54.3	A	gb:NM_008416.1 /DB_XREF=gi:6680511 /GEN=Junb /FEA=FLmRNA /CNT=302 /TID=Mm.1167.1 /TIER=FL+Stack /STK=177 /UG=Mm.1167 /LL=16477 /DEF=Mus musculus Jun-B oncogene (Junb), mRNA. /PROD=Jun-B oncogene /FL=gb:BC003790.1 gb:NM_008416.1 gb:J03236.1
1416053_at	922.7	P	0.000244	1.8	3.4822	I	2e-05	2e-05	314.8	P	gb:NM_008516.1 /DB_XREF=gi:6678723 /GEN=Lrrn1 /FEA=FLmRNA /CNT=157 /TID=Mm.4640.1 /TIER=FL+Stack /STK=138 /UG=Mm.4640 /LL=16979 /DEF=Mus musculus leucine rich repeat protein 1, neuronal (Lrrn1), mRNA. /PROD=leucine rich repeat protein 1, neuronal /FL=gb:NM_008516.1 gb:D45913.1
1418713_at	614.4	P	0.01416	1.8	3.4822	I	0.000492	0.000492	164.3	A	gb:NM_025273.1 /DB_XREF=gi:13384607 /GEN=Pcbd /FEA=FLmRNA /CNT=49 /TID=Mm.39473.1 /TIER=FL+Stack /STK=19 /UG=Mm.39473 /LL=13180 /DEF=Mus musculus 6-pyruvoyl-tetrahydropterin synthasedimerization cofactor of hepatocyte nuclear factor 1 alpha (TCF1) (Pcbd), mRNA. /PROD=6-pyruvoyl-tetrahydropterinsynthasedimerization cofactor of hepatocyte nuclearfactor 1 alpha (TCF1) /FL=gb:NM_025273.1 gb:BC024354.1
1418852_at	1293.1	P	0.000244	1.8	3.4822	I	2e-05	2e-05	288.5	P	gb:NM_007389.1 /DB_XREF=gi:6671504 /GEN=Chrna1 /FEA=FLmRNA /CNT=40 /TID=Mm.4583.1 /TIER=FL+Stack /STK=17 /UG=Mm.4583 /LL=11435 /DEF=Mus musculus cholinergic receptor, nicotinic, alpha polypeptide 1 (muscle) (Chrna1), mRNA. /PROD=acetylcholine receptor alpha /FL=gb:M17640.1 gb:NM_007389.1
1422558_at	422.7	P	0.00293	1.8	3.4822	I	2e-05	2e-05	74.8	A	gb:AF015887.1 /DB_XREF=gi:2555078 /FEA=FLmRNA /CNT=90 /TID=Mm.7329.1 /TIER=FL+Stack /STK=36 /UG=Mm.7329 /LL=14431 /UG_GENE=Gamt /DEF=Mus musculus guanidinoacetate methyltransferase mRNA, complete cds. /PROD=guanidinoacetate methyltransferase /FL=gb:AF015887.1 gb:NM_010255.1
1422651_at	6061.9	P	0.000244	1.8	3.4822	I	2e-05	2e-05	1711.8	P	gb:NM_009605.1 /DB_XREF=gi:18373300 /GEN=Acrp30 /FEA=FLmRNA /CNT=91 /TID=Mm.3969.1 /TIER=FL+Stack /STK=21 /UG=Mm.3969 /LL=11450 /DEF=Mus musculus adipocyte complement related protein of 30 kDa (Acrp30), mRNA. /PROD=adipocyte complement related protein of 30 kDa /FL=gb:NM_009605.1 gb:U49915.1 gb:U37222.1
1423331_a_at	137	P	0.000244	1.8	3.4822	I	2e-05	2e-05	39.9	P	gb:BG070704 /DB_XREF=gi:12553273 /DB_XREF=H3090C02-3 /CLONE=H3090C02 /FEA=FLmRNA /CNT=26 /TID=Mm.46724.3 /TIER=Stack /STK=15 /UG=Mm.46724 /LL=58998 /UG_GENE=Pvrl3 /UG_TITLE=poliovirus receptor-related 3 /FL=gb:NM_021497.1 gb:AF195835.1
1423963_at	149.6	P	0.018555	1.8	3.4822	I	0.000865	0.000865	52.8	A	gb:BF137127 /DB_XREF=gi:10976167 /DB_XREF=601783649F1 /CLONE=IMAGE:4011540 /FEA=FLmRNA /CNT=273 /TID=Mm.21126.1 /TIER=ConsEnd /STK=0 /UG=Mm.21126 /UG_TITLE=Mus musculus, hypothetical protein FLJ21016, clone MGC:28357 IMAGE:4018743, mRNA, complete cds /FL=gb:BC020044.1
1424542_at	1735.8	P	0.000244	1.8	3.4822	I	2e-05	2e-05	412.7	P	gb:D00208.1 /DB_XREF=gi:220569 /FEA=FLmRNA /CNT=46 /TID=Mm.3925.1 /TIER=FL+Stack /STK=25 /UG=Mm.3925 /LL=20198 /UG_GENE=S100a4 /DEF=Mus musculus mRNA for pEL98 protein, complete cds. /PROD=pEL98 protein /FL=gb:D00208.1
1424704_at	51.2	P	0.001953	1.8	3.4822	I	0.000692	0.000692	12.6	A	gb:D14636.1 /DB_XREF=gi:391766 /GEN=PEBP2a /FEA=FLmRNA /CNT=29 /TID=Mm.4509.1 /TIER=FL+Stack /STK=19 /UG=Mm.4509 /LL=12393 /DEF=Mouse mRNA for PEBP2a1 protein, complete cds. /PROD=PEBP2a1 protein /FL=gb:D14636.1
1424927_at	535.9	P	0.000244	1.8	3.4822	I	2e-05	2e-05	114.8	P	gb:BC025083.1 /DB_XREF=gi:19264069 /FEA=FLmRNA /CNT=34 /TID=Mm.173790.1 /TIER=FL+Stack /STK=11 /UG=Mm.173790 /LL=73690 /UG_GENE=2410114O14Rik /DEF=Mus musculus, RIKEN cDNA 2410114O14 gene, clone MGC:36708 IMAGE:3711757, mRNA, complete cds. /PROD=RIKEN cDNA 2410114O14 gene /FL=gb:BC025083.1
1428942_at	7400.6	P	0.000244	1.8	3.4822	I	4.6e-05	4.6e-05	2287.2	P	gb:AA796766 /DB_XREF=gi:2859721 /DB_XREF=vp27c11.r1 /CLONE=IMAGE:1077908 /FEA=mRNA /CNT=34 /TID=Mm.142740.1 /TIER=Stack /STK=16 /UG=Mm.142740 /LL=17750 /UG_GENE=Mt2 /UG_TITLE=metallothionein 2
1433966_x_at	241.7	P	0.000244	1.8	3.4822	I	2e-05	2e-05	65.2	P	gb:AV212753 /DB_XREF=gi:6154366 /DB_XREF=AV212753 /CLONE=2410118F17 /FEA=EST /CNT=51 /TID=Mm.2942.2 /TIER=Stack /STK=49 /UG=Mm.2942 /LL=27053 /UG_GENE=Asns /UG_TITLE=asparagine synthetase
1437513_a_at	177.3	P	0.005859	1.8	3.4822	I	6e-05	6e-05	47.1	A	gb:BM239422 /DB_XREF=gi:17874692 /DB_XREF=K0534B09-3 /CLONE=K0534B09 /FEA=EST /CNT=20 /TID=Mm.29344.4 /TIER=Stack /STK=17 /UG=Mm.29344 /LL=56442 /UG_GENE=Tde1l /UG_TITLE=tumor differentially expressed 1, like
1437644_at	45.6	P	0.000244	1.8	3.4822	I	0.000966	0.000966	12.6	A	gb:BB083643 /DB_XREF=gi:15407640 /DB_XREF=BB083643 /CLONE=9330184D19 /FEA=EST /CNT=23 /TID=Mm.123510.2 /TIER=Stack /STK=15 /UG=Mm.123510 /LL=26878 /UG_GENE=B3galt2 /UG_TITLE=UDP-Gal:betaGlcNAc beta 1,3-galactosyltransferase, polypeptide 2
1448421_s_at	1282.4	P	0.000244	1.8	3.4822	I	2e-05	2e-05	290.7	P	gb:NM_025711.1 /DB_XREF=gi:13385169 /GEN=Aspn /FEA=FLmRNA /CNT=119 /TID=Mm.25755.1 /TIER=FL+Stack /STK=76 /UG=Mm.25755 /LL=66695 /DEF=Mus musculus asporin (Aspn), mRNA. /PROD=asporin /FL=gb:NM_025711.1 gb:AF316825.1
1451828_a_at	123.7	P	0.005859	1.8	3.4822	I	4.6e-05	4.6e-05	31.8	A	gb:AB033886.1 /DB_XREF=gi:6172342 /GEN=mACS4 variant1 /FEA=FLmRNA /CNT=5 /TID=Mm.143689.2 /TIER=FL /STK=1 /UG=Mm.143689 /LL=50790 /DEF=Mus musculus mACS4 variant1 mRNA for Acyl-CoA synthetase 4 variant1, complete cds. /PROD=Acyl-CoA synthetase 4 variant1 /FL=gb:AB033886.1
1452126_at	182.6	P	0.008057	1.8	3.4822	I	8.8e-05	8.8e-05	48.8	A	gb:BB329288 /DB_XREF=gi:16403919 /DB_XREF=BB329288 /CLONE=B630006C04 /FEA=FLmRNA /CNT=70 /TID=Mm.30519.1 /TIER=Stack /STK=10 /UG=Mm.30519 /UG_TITLE=Mus musculus, Similar to zinc finger protein 347, clone MGC:18913 IMAGE:4242025, mRNA, complete cds /FL=gb:BC015291.1
AFFX-b-ActinMur/M12481_M_at	4693.5	P	5.2e-05	1.7	3.24901	I	0	0	1326.3	P	M. musculus GEN=beta-actin DB_XREF=gb:M12481.1 NOTE=SIF corresponding to nucleotides 436-715 of gb:M12481.1 DEF=Mouse cytoplasmic beta-actin mRNA.
1415973_at	857.3	P	0.000244	1.7	3.24901	I	2e-05	2e-05	298.6	P	gb:BF141776 /DB_XREF=gi:10980816 /DB_XREF=601787644F1 /CLONE=IMAGE:4015522 /FEA=FLmRNA /CNT=608 /TID=Mm.30059.1 /TIER=Stack /STK=18 /UG=Mm.30059 /LL=17118 /UG_GENE=Macs /UG_TITLE=myristoylated alanine rich protein kinase C substrate /FL=gb:NM_008538.1 gb:M60474.1
1416136_at	1806.4	P	0.000244	1.7	3.24901	I	2e-05	2e-05	474.9	P	gb:NM_008610.1 /DB_XREF=gi:6678901 /GEN=Mmp2 /FEA=FLmRNA /CNT=233 /TID=Mm.29564.1 /TIER=FL+Stack /STK=122 /UG=Mm.29564 /LL=17390 /DEF=Mus musculus matrix metalloproteinase 2 (Mmp2), mRNA. /PROD=matrix metalloproteinase 2 /FL=gb:M84324.1 gb:NM_008610.1
1416706_at	176.5	P	0.01416	1.7	3.24901	I	0.000273	0.000273	39.4	A	gb:BC019126.1 /DB_XREF=gi:17512310 /FEA=FLmRNA /CNT=147 /TID=Mm.43671.1 /TIER=FL+Stack /STK=8 /UG=Mm.43671 /LL=66646 /UG_GENE=5730518J08Rik /DEF=Mus musculus, clone MGC:29410 IMAGE:5008075, mRNA, complete cds. /PROD=Unknown (protein for MGC:29410) /FL=gb:NM_025683.1 gb:BC006953.1 gb:BC019126.1
1417065_at	1124.7	P	0.000244	1.7	3.24901	I	2e-05	2e-05	361.8	P	gb:NM_007913.1 /DB_XREF=gi:6681284 /GEN=Egr1 /FEA=FLmRNA /CNT=130 /TID=Mm.181959.1 /TIER=FL+Stack /STK=58 /UG=Mm.181959 /LL=13653 /DEF=Mus musculus early growth response 1 (Egr1), mRNA. /PROD=early growth response 1 /FL=gb:M20157.1 gb:M22326.1 gb:NM_007913.1
1419169_at	506.1	P	0.000244	1.7	3.24901	I	2e-05	2e-05	152.6	P	gb:BC024684.1 /DB_XREF=gi:19353313 /FEA=FLmRNA /CNT=87 /TID=Mm.18856.1 /TIER=Stack /STK=16 /UG=Mm.18856 /LL=50772 /UG_GENE=Mapk6 /DEF=Mus musculus, clone IMAGE:3967684, mRNA, partial cds. /PROD=Unknown (protein for IMAGE:3967684) /FL=gb:NM_015806.1 gb:AF132850.1
1419248_at	1211.2	P	0.000244	1.7	3.24901	I	2e-05	2e-05	329	P	gb:BG067321 /DB_XREF=gi:12549890 /DB_XREF=H3053A12-3 /CLONE=H3053A12 /FEA=FLmRNA /CNT=199 /TID=Mm.28262.1 /TIER=Stack /STK=44 /UG=Mm.28262 /LL=19735 /UG_GENE=Rgs2 /UG_TITLE=regulator of G-protein signaling 2 /FL=gb:AF215668.1 gb:U67187.1 gb:AF432916.1 gb:NM_009061.1 gb:BC023001.1
1419816_s_at	118.5	P	0.001221	1.7	3.24901	I	0.000241	0.000241	31.9	A	gb:AI788755 /DB_XREF=gi:5336471 /DB_XREF=uk53e11.x1 /CLONE=IMAGE:1972748 /FEA=EST /CNT=1 /TID=Mm.200246.2 /TIER=ConsEnd /STK=1 /UG=Mm.200246 /LL=100200 /UG_GENE=AI788755 /UG_TITLE=expressed sequence AI788755
1421186_at	157.9	P	0.005859	1.7	3.24901	I	0.000389	0.000389	55.2	M	gb:NM_009915.1 /DB_XREF=gi:6753465 /GEN=Cmkbr2 /FEA=FLmRNA /CNT=31 /TID=Mm.6272.1 /TIER=FL /STK=2 /UG=Mm.6272 /LL=12772 /DEF=Mus musculus chemokine (C-C) receptor 2 (Cmkbr2), mRNA. /PROD=chemokine (C-C) receptor 2 /FL=gb:U51717.1 gb:NM_009915.1 gb:U56819.1 gb:U47035.1
1421308_at	85.9	P	0.00293	1.7	3.24901	I	0.000114	0.000114	29.4	A	gb:AK010166.1 /DB_XREF=gi:12845415 /GEN=Car13 /FEA=FLmRNA /CNT=11 /TID=Mm.158776.1 /TIER=ConsEnd /STK=0 /UG=Mm.158776 /LL=71934 /UG_TITLE=carbonic anhydrase 13 /DEF=Mus musculus adult male tongue cDNA, RIKEN full-length enriched library, clone:2310075C21:carbonic anhydrase 13, full insert sequence. /FL=gb:AF231123.1 gb:NM_024495.1
1422864_at	218.1	P	0.000732	1.7	3.24901	I	2e-05	2e-05	66.9	P	gb:NM_009821.1 /DB_XREF=gi:6753297 /GEN=Runx1 /FEA=FLmRNA /CNT=40 /TID=Mm.4081.1 /TIER=FL+Stack /STK=9 /UG=Mm.4081 /LL=12394 /DEF=Mus musculus runt related transcription factor 1 (Runx1), mRNA. /PROD=runt related transcription factor 1 /FL=gb:D26532.1 gb:NM_009821.1
1422993_s_at	95.9	P	0.010742	1.7	3.24901	I	0.00013	0.00013	22.8	A	gb:NM_019484.1 /DB_XREF=gi:9507038 /GEN=Refbp2 /FEA=FLmRNA /CNT=12 /TID=Mm.10364.1 /TIER=FL /STK=0 /UG=Mm.10364 /LL=56009 /DEF=Mus musculus RNA and export factor binding protein 2 (Refbp2), mRNA. /PROD=RNA and export factor binding protein 2 /FL=gb:NM_019484.1
1423084_at	122.9	P	0.000244	1.7	3.24901	I	2.3e-05	2.3e-05	40.8	P	gb:BB223909 /DB_XREF=gi:16353837 /DB_XREF=BB223909 /CLONE=A530084E06 /FEA=FLmRNA /CNT=84 /TID=Mm.123510.1 /TIER=Stack /STK=59 /UG=Mm.123510 /LL=26878 /UG_GENE=B3galt2 /UG_TITLE=UDP-Gal:betaGlcNAc beta 1,3-galactosyltransferase, polypeptide 2 /FL=gb:NM_020025.1
1423152_at	835.8	P	0.000732	1.7	3.24901	I	2e-05	2e-05	204.8	P	gb:BF303544 /DB_XREF=gi:11250156 /DB_XREF=602030086F1 /CLONE=IMAGE:4165388 /FEA=FLmRNA /CNT=96 /TID=Mm.38800.1 /TIER=Stack /STK=38 /UG=Mm.38800 /LL=56491 /UG_GENE=Vapb /UG_TITLE=vesicle-associated membrane protein, associated protein B and C /FL=gb:AF115504.1 gb:NM_019806.1
1424233_at	156.6	P	0.000732	1.7	3.24901	I	2.7e-05	2.7e-05	35.1	P	gb:BC002076.1 /DB_XREF=gi:12805230 /FEA=FLmRNA /CNT=66 /TID=Mm.153716.1 /TIER=FL+Stack /STK=44 /UG=Mm.153716 /LL=17286 /UG_GENE=Meox2 /DEF=Mus musculus, Similar to mesenchyme homeobox 2, clone MGC:6225 IMAGE:3591924, mRNA, complete cds. /PROD=Similar to mesenchyme homeobox 2 /FL=gb:BC002076.1
1424529_s_at	243.3	P	0.008057	1.7	3.24901	I	2e-05	2e-05	63	A	gb:BC023116.1 /DB_XREF=gi:18605666 /FEA=FLmRNA /CNT=54 /TID=Mm.45127.1 /TIER=FL+Stack /STK=26 /UG=Mm.45127 /LL=68567 /UG_GENE=1110004G24Rik /DEF=Mus musculus, RIKEN cDNA 1110004G24 gene, clone MGC:28551 IMAGE:4206019, mRNA, complete cds. /PROD=RIKEN cDNA 1110004G24 gene /FL=gb:BC023116.1
1425860_x_at	168.1	P	0.00415	1.7	3.24901	I	2.7e-05	2.7e-05	53.2	A	gb:AY046597.1 /DB_XREF=gi:15777739 /GEN=Cklf /FEA=FLmRNA /CNT=3 /TID=Mm.46021.3 /TIER=FL /STK=1 /UG=Mm.46021 /LL=75458 /DEF=Mus musculus chemokine-like factor 4 (Cklf) mRNA, complete cds. /PROD=chemokine-like factor 4 /FL=gb:AY046597.1
1431033_x_at	2786.1	P	0.000244	1.7	3.24901	I	2e-05	2e-05	813.5	P	gb:AA681807 /DB_XREF=gi:2663947 /DB_XREF=vu65f09.r1 /CLONE=IMAGE:1196297 /FEA=mRNA /CNT=23 /TID=Mm.17221.1 /TIER=ConsEnd /STK=0 /UG=Mm.17221 /LL=77559 /UG_GENE=Agl /UG_TITLE=amylo-1,6-glucosidase, 4-alpha-glucanotransferase
1433842_at	635.3	P	0.000244	1.7	3.24901	I	2e-05	2e-05	162.3	P	gb:BG069059 /DB_XREF=gi:12551628 /DB_XREF=H3072C08-3 /CLONE=H3072C08 /FEA=EST /CNT=69 /TID=Mm.200543.1 /TIER=Stack /STK=57 /UG=Mm.200543 /LL=98585 /UG_GENE=AU024550 /UG_TITLE=expressed sequence AU024550
1435903_at	226.2	P	0.001953	1.7	3.24901	I	0.000241	0.000241	74.9	A	gb:AI536469 /DB_XREF=gi:4450604 /DB_XREF=vu58d12.x1 /CLONE=IMAGE:1195607 /FEA=EST /CNT=25 /TID=Mm.2699.3 /TIER=Stack /STK=12 /UG=Mm.2699 /LL=140497 /UG_GENE=Igsf7 /UG_TITLE=immunoglobulin superfamily, member 7
1436343_at	282.7	P	0.000244	1.7	3.24901	I	2.7e-05	2.7e-05	84.2	P	gb:BM502696 /DB_XREF=gi:18663912 /DB_XREF=ii41d11.x1 /CLONE=IMAGE:5944364 /FEA=EST /CNT=36 /TID=Mm.183257.3 /TIER=Stack /STK=9 /UG=Mm.183257 /UG_TITLE=Mus musculus, clone IMAGE:3492938, mRNA, partial cds
1448188_at	1150	P	0.000732	1.7	3.24901	I	8.8e-05	8.8e-05	487.5	P	gb:BC012697.1 /DB_XREF=gi:15215192 /FEA=FLmRNA /CNT=299 /TID=Mm.144413.1 /TIER=FL+Stack /STK=139 /UG=Mm.144413 /LL=22228 /UG_GENE=Ucp2 /DEF=Mus musculus, Similar to uncoupling protein 2, mitochondrial, clone MGC:13955 IMAGE:4205625, mRNA, complete cds. /PROD=Similar to uncoupling protein 2, mitochondrial /FL=gb:BC012967.1 gb:BC012697.1 gb:AF111999.1 gb:AF111998.1 gb:U69135.1 gb:NM_011671.1 gb:U94…
1448507_at	92.7	P	0.001953	1.7	3.24901	I	0.000346	0.000346	37.2	A	gb:BC019531.1 /DB_XREF=gi:18043526 /FEA=FLmRNA /CNT=91 /TID=Mm.12454.1 /TIER=FL+Stack /STK=65 /UG=Mm.12454 /LL=98363 /UG_GENE=AI452351 /DEF=Mus musculus, RIKEN cDNA 4931430I01 gene, clone MGC:28727 IMAGE:4459208, mRNA, complete cds. /PROD=RIKEN cDNA 4931430I01 gene /FL=gb:BC019531.1 gb:NM_028889.1
1448881_at	5026.6	P	0.000244	1.7	3.24901	I	2e-05	2e-05	1519.3	P	gb:NM_017370.1 /DB_XREF=gi:8850218 /GEN=Hp /FEA=FLmRNA /CNT=154 /TID=Mm.26730.1 /TIER=FL+Stack /STK=33 /UG=Mm.26730 /LL=15439 /DEF=Mus musculus haptoglobin (Hp), mRNA. /PROD=haptoglobin /FL=gb:NM_017370.1 gb:M96827.1
1450429_at	882.9	P	0.000732	1.7	3.24901	I	0.000552	0.000552	265.5	P	gb:AI747133 /DB_XREF=gi:5125397 /DB_XREF=ul12a02.x1 /CLONE=IMAGE:2076554 /FEA=FLmRNA /CNT=48 /TID=Mm.30290.1 /TIER=Stack /STK=15 /UG=Mm.30290 /LL=12338 /UG_GENE=Capn6 /UG_TITLE=calpain 6 /FL=gb:NM_007603.1
1452431_s_at	659.5	P	0.000732	1.7	3.24901	I	2e-05	2e-05	158.9	P	gb:AF119253.1 /DB_XREF=gi:4884622 /GEN=H2-Ea /FEA=mRNA /CNT=20 /TID=Mm.15680.2 /TIER=ConsEnd /STK=0 /UG=Mm.15680 /LL=14968 /DEF=Mus musculus MHC class II antigen IE alpha (H2-Ea) mRNA, H2-Ea-nb1 allele, partial cds. /PROD=MHC class II antigen IE alpha
1455494_at	912.5	P	0.000732	1.7	3.24901	I	0.000147	0.000147	220	P	gb:BI794771 /DB_XREF=gi:15822496 /DB_XREF=ic64f12.x2 /CLONE=IMAGE:5658407 /FEA=EST /CNT=18 /TID=Mm.22621.2 /TIER=Stack /STK=12 /UG=Mm.22621 /LL=12842 /UG_GENE=Col1a1 /UG_TITLE=procollagen, type I, alpha 1
1460168_at	270.2	P	0.000732	1.7	3.24901	I	2e-05	2e-05	79.3	P	gb:NM_009193.1 /DB_XREF=gi:6677986 /GEN=Slbp /FEA=FLmRNA /CNT=220 /TID=Mm.4172.1 /TIER=FL+Stack /STK=167 /UG=Mm.4172 /LL=20492 /DEF=Mus musculus stem-loop binding protein (Slbp), mRNA. /PROD=stem-loop binding protein /FL=gb:U75680.1 gb:NM_009193.1
1417586_at	226.9	P	0.023926	1.6	3.03143	I	3e-05	3e-05	65.5	A	gb:NM_011589.1 /DB_XREF=gi:6755788 /GEN=Timeless /FEA=FLmRNA /CNT=92 /TID=Mm.6458.1 /TIER=FL+Stack /STK=41 /UG=Mm.6458 /LL=21853 /DEF=Mus musculus timeless homolog (Drosophila) (Timeless), mRNA. /PROD=timeless homolog (Drosophila) /FL=gb:NM_011589.1 gb:AF098161.1 gb:AB015598.1 gb:AF126480.1 gb:AF071506.1 gb:BC026526.1
1417788_at	180.3	P	0.00415	1.6	3.03143	I	5.2e-05	5.2e-05	47.3	P	gb:NM_011430.1 /DB_XREF=gi:6755591 /GEN=Sncg /FEA=FLmRNA /CNT=69 /TID=Mm.22231.1 /TIER=FL+Stack /STK=36 /UG=Mm.22231 /LL=20618 /DEF=Mus musculus synuclein, gamma (Sncg), mRNA. /PROD=synuclein, gamma /FL=gb:AF017255.1 gb:NM_011430.1
1419574_at	88.3	P	0.001953	1.6	3.03143	I	0.000492	0.000492	48.4	P	gb:BI686420 /DB_XREF=gi:15649035 /DB_XREF=603315565F1 /CLONE=IMAGE:5355184 /FEA=FLmRNA /CNT=74 /TID=Mm.38193.1 /TIER=ConsEnd /STK=0 /UG=Mm.38193 /LL=30046 /UG_GENE=Zfp292 /UG_TITLE=zinc finger protein 292 /FL=gb:NM_013889.1 gb:AF017806.1
1421594_a_at	621.3	P	0.001221	1.6	3.03143	I	2e-05	2e-05	179	P	gb:NM_031394.1 /DB_XREF=gi:13878230 /GEN=Sytl2 /FEA=FLmRNA /CNT=4 /TID=Mm.26751.1 /TIER=FL /STK=2 /UG=Mm.26751 /LL=83671 /DEF=Mus musculus synaptotagmin-like 2 (Sytl2), mRNA. /PROD=synaptotagmin-like 2 /FL=gb:NM_031394.1 gb:AB057754.1
1421871_at	352.7	P	0.000244	1.6	3.03143	I	3e-05	3e-05	134.7	P	gb:NM_019989.1 /DB_XREF=gi:9910547 /GEN=Sh3bgrl /FEA=FLmRNA /CNT=74 /TID=Mm.196451.1 /TIER=FL /STK=1 /UG=Mm.196451 /LL=56726 /DEF=Mus musculus SH3-binding domain glutamic acid-rich protein like (Sh3bgrl), mRNA. /PROD=SH3-binding domain glutamic acid-rich proteinlike /FL=gb:NM_019989.1
1423091_a_at	360.3	P	0.000732	1.6	3.03143	I	3e-05	3e-05	109	P	gb:AK016567.1 /DB_XREF=gi:12855369 /GEN=Gpm6b /FEA=FLmRNA /CNT=197 /TID=Mm.41791.1 /TIER=Stack /STK=57 /UG=Mm.41791 /LL=14758 /UG_TITLE=glycoprotein m6b /DEF=Mus musculus adult male testis cDNA, RIKEN full-length enriched library, clone:4932442J20:glycoprotein m6b, full insert sequence. /FL=gb:AF254871.1 gb:NM_023122.1
1423341_at	154.6	P	0.018555	1.6	3.03143	I	0.000189	0.000189	42.2	A	gb:BB794656 /DB_XREF=gi:16964275 /DB_XREF=BB794656 /CLONE=G431001F06 /FEA=FLmRNA /CNT=59 /TID=Mm.41329.1 /TIER=Stack /STK=14 /UG=Mm.41329 /LL=121021 /UG_GENE=Cspg4 /UG_TITLE=chondroitin sulfate proteoglycan 4 /FL=gb:NM_139001.1 gb:AF352400.1
1424012_at	81.6	P	0.000244	1.6	3.03143	I	0.000167	0.000167	33.5	P	gb:BC004773.1 /DB_XREF=gi:13435845 /FEA=FLmRNA /CNT=86 /TID=Mm.32565.1 /TIER=FL+Stack /STK=64 /UG=Mm.32565 /LL=78802 /UG_GENE=4930506L13Rik /DEF=Mus musculus, Similar to RIKEN cDNA 2510042P03 gene, clone MGC:7152 IMAGE:3256753, mRNA, complete cds. /PROD=Similar to RIKEN cDNA 2510042P03 gene /FL=gb:BC004773.1
1426369_at	190.9	P	0.000244	1.6	3.03143	I	2e-05	2e-05	75.6	P	gb:AK012966.1 /DB_XREF=gi:12850042 /FEA=FLmRNA /CNT=216 /TID=Mm.147529.1 /TIER=Stack /STK=49 /UG=Mm.147529 /LL=67420 /UG_GENE=3732409C05Rik /UG_TITLE=RIKEN cDNA 3732409C05 gene /DEF=Mus musculus 10, 11 days embryo whole body cDNA, RIKEN full-length enriched library, clone:2810402G08:related to MALE STERILITY PROTEIN 2-LIKE PROTEIN, full insert sequence. /FL=gb:BC007178.1
1427201_at	699.7	P	0.000244	1.6	3.03143	I	7.8e-05	7.8e-05	346.3	P	gb:AJ277212.1 /DB_XREF=gi:13397908 /FEA=mRNA /CNT=46 /TID=Mm.220895.1 /TIER=Stack /STK=9 /UG=Mm.220895 /DEF=Mus musculus mRNA for hypothetical protein (ORF1) clone Telethon(Italy_B41)_Strait03708_FL626. /PROD=hypothetical protein
1431032_at	2532.6	P	0.000244	1.6	3.03143	I	2e-05	2e-05	866.5	P	gb:AA681807 /DB_XREF=gi:2663947 /DB_XREF=vu65f09.r1 /CLONE=IMAGE:1196297 /FEA=mRNA /CNT=23 /TID=Mm.17221.1 /TIER=ConsEnd /STK=0 /UG=Mm.17221 /LL=77559 /UG_GENE=Agl /UG_TITLE=amylo-1,6-glucosidase, 4-alpha-glucanotransferase
1436566_at	1308.3	P	0.000244	1.6	3.03143	I	2e-05	2e-05	334.9	P	gb:AV364488 /DB_XREF=gi:16397612 /DB_XREF=AV364488 /CLONE=8230402D24 /FEA=EST /CNT=12 /TID=Mm.24511.2 /TIER=Stack /STK=8 /UG=Mm.24511 /LL=217371 /UG_GENE=RAB40B /UG_TITLE=RAR SOCS box containing protein
1448301_s_at	569.8	P	0.000732	1.6	3.03143	I	0.000346	0.000346	155.4	P	gb:AB030426 /DB_XREF=gi:6854605 /DB_XREF=AB030426 /CLONE=M18G800 /FEA=FLmRNA /CNT=180 /TID=Mm.46316.1 /TIER=ConsEnd /STK=3 /UG=Mm.46316 /LL=66222 /UG_GENE=Serpinb1a /UG_TITLE=serine (or cysteine) proteinase inhibitor, clade B (ovalbumin), member 1a /FL=gb:NM_025429.1 gb:BC011140.1 gb:AF426024.1
1448696_at	96.3	P	0.001953	1.6	3.03143	I	0.000241	0.000241	31.7	A	gb:NM_010417.1 /DB_XREF=gi:6754179 /GEN=Heph /FEA=FLmRNA /CNT=58 /TID=Mm.27494.1 /TIER=FL+Stack /STK=46 /UG=Mm.27494 /LL=15203 /DEF=Mus musculus hephaestin (Heph), mRNA. /PROD=hephaestin /FL=gb:AF082567.1 gb:NM_010417.1
1448889_at	717	P	0.000732	1.6	3.03143	I	2e-05	2e-05	164.8	P	gb:NM_027052.1 /DB_XREF=gi:18482374 /GEN=Slc38a4 /FEA=FLmRNA /CNT=72 /TID=Mm.180455.1 /TIER=FL+Stack /STK=33 /UG=Mm.180455 /LL=69354 /DEF=Mus musculus solute carrier family 38, member 4 (Slc38a4), mRNA. /PROD=system A amino acid transporter 3 /FL=gb:BC024123.1 gb:AB055004.1 gb:NM_027052.1
1449533_at	217.5	P	0.000244	1.6	3.03143	I	2e-05	2e-05	95.8	P	gb:NM_026433.1 /DB_XREF=gi:13385927 /GEN=1810057C19Rik /FEA=FLmRNA /CNT=18 /TID=Mm.103393.1 /TIER=FL+Stack /STK=8 /UG=Mm.103393 /LL=67888 /DEF=Mus musculus RIKEN cDNA 1810057C19 gene (1810057C19Rik), mRNA. /PROD=RIKEN cDNA 1810057C19 /FL=gb:NM_026433.1
1450770_at	534.5	P	0.000244	1.6	3.03143	I	3.5e-05	3.5e-05	208.4	P	gb:BC023359.1 /DB_XREF=gi:19484220 /FEA=FLmRNA /CNT=62 /TID=Mm.86928.1 /TIER=FL+Stack /STK=10 /UG=Mm.86928 /LL=67419 /UG_GENE=3632451O06Rik /DEF=Mus musculus, Similar to RIKEN cDNA 3632451O06 gene, clone MGC:32460 IMAGE:5043946, mRNA, complete cds. /PROD=Similar to RIKEN cDNA 3632451O06 gene /FL=gb:NM_026142.1 gb:BC023359.1
1454783_at	234.2	P	0.000244	1.6	3.03143	I	8.8e-05	8.8e-05	80.9	P	gb:BI081033 /DB_XREF=gi:14499363 /DB_XREF=602878981F1 /CLONE=IMAGE:5010357 /FEA=EST /CNT=54 /TID=Mm.24208.2 /TIER=Stack /STK=50 /UG=Mm.24208 /LL=16164 /UG_GENE=Il13ra1 /UG_TITLE=interleukin 13 receptor, alpha 1
1454817_at	260.1	P	0.000732	1.6	3.03143	I	3e-05	3e-05	103	P	gb:BG066921 /DB_XREF=gi:12549490 /DB_XREF=H3048E09-3 /CLONE=H3048E09 /FEA=EST /CNT=75 /TID=Mm.1654.1 /TIER=Stack /STK=44 /UG=Mm.1654 /UG_TITLE=ESTs, Moderately similar to CG48_HUMAN Hypothetical WD-repeat protein CGI-48 (H.sapiens)
1455642_a_at	389.7	P	0.000732	1.6	3.03143	I	2.7e-05	2.7e-05	90.3	M	gb:AI844703 /DB_XREF=gi:5488609 /DB_XREF=UI-M-AL1-ahr-h-06-0-UI.s1 /CLONE=UI-M-AL1-ahr-h-06-0-UI /FEA=EST /CNT=10 /TID=Mm.32883.2 /TIER=Stack /STK=10 /UG=Mm.32883 /LL=74257 /UG_GENE=2210021G21Rik /UG_TITLE=RIKEN cDNA 2210021G21 gene
1416110_at	1205.2	P	0.000732	1.5	2.82843	I	2e-05	2e-05	465.1	P	gb:NM_026404.1 /DB_XREF=gi:13385893 /GEN=2610030J16Rik /FEA=FLmRNA /CNT=219 /TID=Mm.27170.1 /TIER=FL+Stack /STK=126 /UG=Mm.27170 /LL=67843 /DEF=Mus musculus RIKEN cDNA 2610030J16 gene (2610030J16Rik), mRNA. /PROD=RIKEN cDNA 2610030J16 /FL=gb:BC006050.1 gb:NM_026404.1
1416302_at	70.2	P	0.01416	1.5	2.82843	I	3e-05	3e-05	32.3	A	gb:NM_007897.1 /DB_XREF=gi:6681252 /GEN=Ebf /FEA=FLmRNA /CNT=236 /TID=Mm.4366.1 /TIER=FL+Stack /STK=100 /UG=Mm.4366 /LL=13591 /DEF=Mus musculus early B-cell factor (Ebf), mRNA. /PROD=early B-cell factor /FL=gb:NM_007897.1 gb:L12147.1
1416525_at	1120.6	P	0.000244	1.5	2.82843	I	2e-05	2e-05	415.3	P	gb:BB815380 /DB_XREF=gi:16988009 /DB_XREF=BB815380 /CLONE=G730028K24 /FEA=FLmRNA /CNT=255 /TID=Mm.17224.1 /TIER=Stack /STK=15 /UG=Mm.17224 /LL=20747 /UG_GENE=Spop /UG_TITLE=speckle-type POZ protein /FL=gb:NM_025287.1
1416868_at	530	P	0.000732	1.5	2.82843	I	2e-05	2e-05	267	P	gb:BC027026.1 /DB_XREF=gi:20073274 /FEA=FLmRNA /CNT=92 /TID=Mm.1912.1 /TIER=FL+Stack /STK=66 /UG=Mm.1912 /LL=12580 /UG_GENE=Cdkn2c /DEF=Mus musculus, cyclin-dependent kinase inhibitor 2C (p18, inhibits CDK4), clone MGC:36118 IMAGE:5374670, mRNA, complete cds. /PROD=cyclin-dependent kinase inhibitor 2C (p18,inhibits CDK4) /FL=gb:BC027026.1 gb:NM_007671.1 gb:U19596.1
1417461_at	651.8	P	0.000732	1.5	2.82843	I	2e-05	2e-05	206.5	P	gb:BC005446.1 /DB_XREF=gi:13529421 /FEA=FLmRNA /CNT=180 /TID=Mm.8687.1 /TIER=FL+Stack /STK=44 /UG=Mm.8687 /LL=12331 /UG_GENE=Cap1 /DEF=Mus musculus, adenylyl cyclase-associated CAP protein homolog 1 (S. cerevisiae, S. Pombe), clone MGC:6142 IMAGE:3600514, mRNA, complete cds. /PROD=adenylyl cyclase-associated CAP protein homolog1 (S. cerevisiae, S. Pombe) /FL=gb:BC005446.1 gb:BC005472.1 gb:NM_0075…
1417894_at	333.5	P	0.001953	1.5	2.82843	I	2e-05	2e-05	110.1	A	gb:NM_025309.1 /DB_XREF=gi:13384669 /GEN=Gpr97 /FEA=FLmRNA /CNT=59 /TID=Mm.27995.1 /TIER=FL+Stack /STK=34 /UG=Mm.27995 /LL=54672 /DEF=Mus musculus G protein-coupled receptor 97 (Gpr97), mRNA. /PROD=pre B-cell transcription factor 1 /FL=gb:NM_025309.1
1418171_at	881.3	P	0.000244	1.5	2.82843	I	2e-05	2e-05	369.1	P	gb:NM_025703.1 /DB_XREF=gi:13385159 /GEN=3930402F23Rik /FEA=FLmRNA /CNT=144 /TID=Mm.182094.1 /TIER=FL+Stack /STK=28 /UG=Mm.182094 /LL=66684 /DEF=Mus musculus RIKEN cDNA 3930402F23 gene (3930402F23Rik), mRNA. /PROD=RIKEN cDNA 3930402F23 /FL=gb:NM_025703.1 gb:BC027269.1
1419028_at	841.4	P	0.000244	1.5	2.82843	I	2.7e-05	2.7e-05	346.6	P	gb:NM_033264.1 /DB_XREF=gi:15149483 /GEN=Ppp1r1c /FEA=FLmRNA /CNT=76 /TID=Mm.29963.1 /TIER=FL+Stack /STK=14 /UG=Mm.29963 /LL=19050 /DEF=Mus musculus protein phosphatase 1, regulatory (inhibitor) subunit 1C (Ppp1r1c), mRNA. /PROD=protein phosphatase 1, regulatory (inhibitory)subunit 1C /FL=gb:AF324451.1 gb:NM_033264.1
1419684_at	686.5	P	0.000732	1.5	2.82843	I	2e-05	2e-05	256.7	P	gb:NM_021443.1 /DB_XREF=gi:10946817 /GEN=Scya8 /FEA=FLmRNA /CNT=15 /TID=Mm.42029.1 /TIER=FL /STK=7 /UG=Mm.42029 /LL=20307 /DEF=Mus musculus small inducible cytokine A8 (Scya8), mRNA. /PROD=small inducible cytokine A8 /FL=gb:AB023418.1 gb:NM_021443.1
1420757_at	291.5	P	0.000244	1.5	2.82843	I	2e-05	2e-05	134.3	P	gb:NM_008656.1 /DB_XREF=gi:6678981 /GEN=Myf5 /FEA=FLmRNA /CNT=6 /TID=Mm.4984.1 /TIER=FL /STK=3 /UG=Mm.4984 /LL=17877 /DEF=Mus musculus myogenic factor 5 (Myf5), mRNA. /PROD=myogenic factor 5 /FL=gb:NM_008656.1
1421002_at	194.3	P	0.000244	1.5	2.82843	I	3.5e-05	3.5e-05	54.7	A	gb:NM_011923.1 /DB_XREF=gi:6753119 /GEN=Angptl2 /FEA=FLmRNA /CNT=39 /TID=Mm.200657.1 /TIER=FL /STK=2 /UG=Mm.200657 /LL=26360 /DEF=Mus musculus angiopoietin-like 2 (Angptl2), mRNA. /PROD=angiopoietin related protein 2 /FL=gb:NM_011923.1 gb:AF125176.1
1421188_at	261.1	P	0.00415	1.5	2.82843	I	0.000214	0.000214	213.1	P	gb:BB148128 /DB_XREF=gi:16267740 /DB_XREF=BB148128 /CLONE=9930105N04 /FEA=FLmRNA /CNT=31 /TID=Mm.6272.1 /TIER=ConsEnd /STK=1 /UG=Mm.6272 /LL=12772 /UG_GENE=Cmkbr2 /UG_TITLE=chemokine (C-C) receptor 2 /FL=gb:U51717.1 gb:NM_009915.1 gb:U56819.1 gb:U47035.1
1421564_at	170.5	P	0.00293	1.5	2.82843	I	5.2e-05	5.2e-05	48.3	A	gb:NM_008458.1 /DB_XREF=gi:6680585 /GEN=Klkbp /FEA=FLmRNA /CNT=5 /TID=Mm.14191.1 /TIER=FL /STK=2 /UG=Mm.14191 /LL=16625 /DEF=Mus musculus kallikrein binding protein (Klkbp), mRNA. /PROD=kallikrein binding protein /FL=gb:NM_008458.1
1422013_at	359.7	P	0.00415	1.5	2.82843	I	2e-05	2e-05	89	P	gb:NM_011999.1 /DB_XREF=gi:6753441 /GEN=Clecsf6 /FEA=FLmRNA /CNT=16 /TID=Mm.47384.1 /TIER=FL /STK=1 /UG=Mm.47384 /LL=26888 /DEF=Mus musculus C-type (calcium dependent, carbohydrate recognition domain) lectin, superfamily member 6 (Clecsf6), mRNA. /PROD=C-type (calcium dependent, carbohydraterecognition domain) lectin, superfamily member 6 /FL=gb:NM_011999.1
1422573_at	704.8	P	0.000244	1.5	2.82843	I	2e-05	2e-05	246.9	P	gb:D85596.1 /DB_XREF=gi:2094764 /GEN=AMPD3 /FEA=FLmRNA /CNT=54 /TID=Mm.3238.1 /TIER=FL+Stack /STK=33 /UG=Mm.3238 /LL=11717 /DEF=Mouse mRNA for AMP deaminase H-type, complete cds. /PROD=AMP deaminase H-type /FL=gb:NM_009667.1 gb:D85596.1
1422813_at	1991.5	P	0.00415	1.5	2.82843	I	0.000346	0.000346	585.8	P	gb:NM_007582.1 /DB_XREF=gi:6671657 /GEN=Cacng1 /FEA=FLmRNA /CNT=28 /TID=Mm.57093.1 /TIER=FL+Stack /STK=11 /UG=Mm.57093 /LL=12299 /DEF=Mus musculus calcium channel, voltage-dependent, gamma subunit 1 (Cacng1), mRNA. /PROD=calcium channel, voltage-dependent, gammasubunit 1 /FL=gb:NM_007582.1
1423439_at	408.9	P	0.000244	1.5	2.82843	I	6.8e-05	6.8e-05	159.8	P	gb:AW106963 /DB_XREF=gi:6077763 /DB_XREF=um34h07.x1 /CLONE=IMAGE:2236477 /FEA=FLmRNA /CNT=259 /TID=Mm.42246.1 /TIER=Stack /STK=25 /UG=Mm.42246 /LL=18534 /UG_GENE=Pck1 /UG_TITLE=phosphoenolpyruvate carboxykinase 1, cytosolic /FL=gb:NM_011044.1
1424544_at	134.3	P	0.005859	1.5	2.82843	I	6.8e-05	6.8e-05	47.6	A	gb:BC012437.1 /DB_XREF=gi:15214619 /FEA=FLmRNA /CNT=61 /TID=Mm.157125.1 /TIER=FL+Stack /STK=25 /UG=Mm.157125 /DEF=Mus musculus, clone MGC:12117 IMAGE:3710089, mRNA, complete cds. /PROD=Unknown (protein for MGC:12117) /FL=gb:BC012437.1 gb:BC011468.1
1425725_s_at	150.5	P	0.00415	1.5	2.82843	I	0.000307	0.000307	48	A	gb:BF136532 /DB_XREF=gi:10975572 /DB_XREF=601783871F1 /CLONE=IMAGE:4011857 /FEA=FLmRNA /CNT=11 /TID=Mm.3785.2 /TIER=ConsEnd /STK=0 /UG=Mm.3785 /LL=26931 /UG_GENE=Ppp2r5c /UG_TITLE=protein phosphatase 2, regulatory subunit B (B56), gamma isoform /FL=gb:AB055636.1
1426208_x_at	1616.2	P	0.000244	1.5	2.82843	I	2e-05	2e-05	555.7	P	gb:AF147785.1 /DB_XREF=gi:6978025 /GEN=Zac1 /FEA=FLmRNA /CNT=92 /TID=Mm.220978.3 /TIER=FL+Stack /STK=75 /UG=Mm.220978 /LL=22634 /DEF=Mus musculus zinc finger protein ZAC1 (Zac1) mRNA, complete cds, alternatively spliced. /PROD=zinc finger protein ZAC1 /FL=gb:AF147785.1
1426707_at	89.9	P	0.000732	1.5	2.82843	I	0.000618	0.000618	27.8	M	gb:BC025647.1 /DB_XREF=gi:19343766 /FEA=mRNA /CNT=156 /TID=Mm.206498.1 /TIER=Stack /STK=101 /UG=Mm.206498 /DEF=Mus musculus, Similar to spindle pole body protein, clone IMAGE:5324982, mRNA, partial cds. /PROD=Similar to spindle pole body protein
1426808_at	4866.3	P	0.000244	1.5	2.82843	I	2e-05	2e-05	1848.1	P	gb:X16834.1 /DB_XREF=gi:52986 /FEA=mRNA /CNT=152 /TID=Mm.2970.1 /TIER=Stack /STK=61 /UG=Mm.2970 /LL=16854 /UG_GENE=Lgals3 /UG_TITLE=lectin, galactose binding, soluble 3 /DEF=Mouse mRNA for Mac-2 antigen.
1426817_at	167.3	P	0.000732	1.5	2.82843	I	2e-05	2e-05	56.4	M	gb:X82786.1 /DB_XREF=gi:1177527 /GEN=Ki-67 /FEA=mRNA /CNT=123 /TID=Mm.4078.1 /TIER=Stack /STK=59 /UG=Mm.4078 /LL=17345 /UG_TITLE=antigen identified by monoclonal antibody Ki 67 /DEF=M.musculus mRNA for Ki-67.
1426918_at	306.9	P	0.00293	1.5	2.82843	I	2.7e-05	2.7e-05	100.2	P	gb:BM120341 /DB_XREF=gi:17088367 /DB_XREF=L0938C10-3 /CLONE=L0938C10 /FEA=mRNA /CNT=385 /TID=Mm.4712.1 /TIER=Stack /STK=38 /UG=Mm.4712 /LL=16412 /UG_GENE=Itgb1 /UG_TITLE=integrin beta 1 (fibronectin receptor beta)
1428107_at	871.1	P	0.000244	1.5	2.82843	I	2e-05	2e-05	311.3	P	gb:AK004519.1 /DB_XREF=gi:12835741 /FEA=mRNA /CNT=152 /TID=Mm.21446.1 /TIER=Stack /STK=112 /UG=Mm.21446 /LL=68890 /UG_GENE=1190008F14Rik /UG_TITLE=RIKEN cDNA 1190008F14 gene /DEF=Mus musculus 18 days embryo whole body cDNA, RIKEN full-length enriched library, clone:1190008F14:unclassifiable transcript, full insert sequence.
1431320_a_at	104.7	P	0.030273	1.5	2.82843	I	0.00013	0.00013	23.4	A	gb:AK002362.1 /DB_XREF=gi:12832285 /GEN=Myo5a /FEA=mRNA /CNT=5 /TID=Mm.3645.2 /TIER=ConsEnd /STK=0 /UG=Mm.3645 /LL=17918 /UG_TITLE=myosin Va /DEF=Mus musculus adult male kidney cDNA, RIKEN full-length enriched library, clone:0610009A05:myosin Va, full insert sequence.
1431746_a_at	755.6	P	0.000244	1.5	2.82843	I	2e-05	2e-05	214.2	P	gb:AK014433.1 /DB_XREF=gi:12852279 /GEN=Ube1c /FEA=mRNA /CNT=2 /TID=Mm.12892.2 /TIER=ConsEnd /STK=0 /UG=Mm.12892 /LL=22200 /UG_TITLE=ubiquitin-activating enzyme E1C /DEF=Mus musculus 18 days pregnant adult female placenta and extra embryonic tissue cDNA, RIKEN full-length enriched library, clone:3830409P14:ubiquitin-activating enzyme E1C, full insert sequence.
1437634_at	105.6	P	0.023926	1.5	2.82843	I	0.000307	0.000307	44.9	A	gb:BM120228 /DB_XREF=gi:17088254 /DB_XREF=L0936G03-3 /CLONE=L0936G03 /FEA=EST /CNT=83 /TID=Mm.22663.2 /TIER=Stack /STK=15 /UG=Mm.22663 /LL=20775 /UG_GENE=Sqle /UG_TITLE=squalene epoxidase
1448162_at	441.9	P	0.000732	1.5	2.82843	I	2e-05	2e-05	191.9	P	gb:NM_011693.1 /DB_XREF=gi:6755960 /GEN=Vcam1 /FEA=FLmRNA /CNT=224 /TID=Mm.1021.1 /TIER=FL+Stack /STK=153 /UG=Mm.1021 /LL=22329 /DEF=Mus musculus vascular cell adhesion molecule 1 (Vcam1), mRNA. /PROD=vascular cell adhesion molecule 1 /FL=gb:NM_011693.1 gb:M84487.1
1448761_a_at	271.3	P	0.000244	1.5	2.82843	I	2e-05	2e-05	85.6	P	gb:NM_017478.1 /DB_XREF=gi:8567339 /GEN=Copg2 /FEA=FLmRNA /CNT=84 /TID=Mm.39896.1 /TIER=FL+Stack /STK=42 /UG=Mm.39896 /LL=54160 /DEF=Mus musculus coatomer protein complex, subunit gamma 2 (Copg2), mRNA. /PROD=coatomer protein complex, subunit gamma 2 /FL=gb:AF205065.1 gb:NM_017478.1
1448842_at	364.7	P	0.000732	1.5	2.82843	I	0.000147	0.000147	114.2	P	gb:NM_033037.1 /DB_XREF=gi:14719433 /GEN=Cdo1 /FEA=FLmRNA /CNT=310 /TID=Mm.29996.1 /TIER=FL+Stack /STK=36 /UG=Mm.29996 /LL=12583 /DEF=Mus musculus cysteine dioxygenase 1, cytosolic (Cdo1), mRNA. /PROD=cysteine dioxygenase 1, cytosolic /FL=gb:NM_033037.1 gb:BC013638.1
1448883_at	604.2	P	0.000732	1.5	2.82843	I	0.000147	0.000147	214.3	P	gb:NM_011175.1 /DB_XREF=gi:7242186 /GEN=Lgmn /FEA=FLmRNA /CNT=157 /TID=Mm.17185.1 /TIER=FL+Stack /STK=33 /UG=Mm.17185 /LL=19141 /DEF=Mus musculus legumain (Lgmn), mRNA. /PROD=protease, cysteine, 1 /FL=gb:NM_011175.1 gb:AF044266.1
1450026_a_at	230.6	P	0.037598	1.5	2.82843	I	0.000774	0.000774	78.9	A	gb:AV306734 /DB_XREF=gi:16393860 /DB_XREF=AV306734 /CLONE=5730544H15 /FEA=FLmRNA /CNT=124 /TID=Mm.21503.1 /TIER=Stack /STK=24 /UG=Mm.21503 /LL=53625 /UG_GENE=B3gnt1 /UG_TITLE=UDP-GlcNAc:betaGal beta-1,3-N-acetylglucosaminyltransferase 1 /FL=gb:NM_016888.2 gb:AF092050.2 gb:AY043479.1
1451021_a_at	242.5	P	0.000244	1.5	2.82843	I	0.000114	0.000114	71.4	A	gb:BI465857 /DB_XREF=gi:15278735 /DB_XREF=ie21c10.x1 /FEA=FLmRNA /CNT=35 /TID=Mm.30262.1 /TIER=Stack /STK=11 /UG=Mm.30262 /LL=12224 /UG_GENE=Klf5 /UG_TITLE=Kruppel-like factor 5 /FL=gb:AB025099.3 gb:AF079852.1 gb:BC012958.1 gb:NM_009769.1
1451095_at	422.5	P	0.001953	1.5	2.82843	I	3e-05	3e-05	146.5	P	gb:BC005552.1 /DB_XREF=gi:13542689 /FEA=FLmRNA /CNT=242 /TID=Mm.2942.1 /TIER=FL+Stack /STK=127 /UG=Mm.2942 /LL=27053 /UG_GENE=Asns /DEF=Mus musculus, Similar to asparagine synthetase, clone MGC:5995 IMAGE:3585775, mRNA, complete cds. /PROD=Similar to asparagine synthetase /FL=gb:U38940.1 gb:BC005552.1
1451507_at	2098.6	P	0.000244	1.5	2.82843	I	2e-05	2e-05	722.7	P	gb:BB280300 /DB_XREF=gi:15411082 /DB_XREF=BB280300 /CLONE=A930025C09 /FEA=FLmRNA /CNT=127 /TID=Mm.24001.2 /TIER=Stack /STK=17 /UG=Mm.24001 /LL=17260 /UG_GENE=Mef2c /UG_TITLE=myocyte enhancer factor 2C /FL=gb:BC026841.1
1451585_x_at	88.2	P	0.001221	1.5	2.82843	I	0.000438	0.000438	75.5	A	gb:BC010305.1 /DB_XREF=gi:16307516 /FEA=FLmRNA /CNT=10 /TID=Mm.2624.2 /TIER=FL /STK=7 /UG=Mm.2624 /LL=14794 /UG_GENE=Grcc9 /DEF=Mus musculus, Similar to gene rich cluster, C9 gene, clone MGC:11859 IMAGE:3597711, mRNA, complete cds. /PROD=Similar to gene rich cluster, C9 gene /FL=gb:BC010305.1
1451721_a_at	611.2	P	0.000732	1.5	2.82843	I	2e-05	2e-05	228.6	P	gb:M15848.1 /DB_XREF=gi:199245 /FEA=FLmRNA /CNT=82 /TID=Mm.6716.2 /TIER=FL /STK=1 /UG=Mm.6716 /LL=14961 /UG_GENE=H2-Ab1 /UG_TITLE=histocompatibility 2, class II antigen A, beta 1 /DEF=Mouse MHC class II H2-IA-beta chain (haplotype NOD) mRNA, complete cds. /FL=gb:BC010322.1 gb:BC008168.1 gb:M15848.1 gb:M13537.1
1454607_s_at	417.7	P	0.000244	1.5	2.82843	I	2e-05	2e-05	155.7	P	gb:AV216491 /DB_XREF=gi:6157336 /DB_XREF=AV216491 /CLONE=2410162G07 /FEA=EST /CNT=168 /TID=Mm.29902.3 /TIER=Stack /STK=164 /UG=Mm.29902 /UG_TITLE=Mus musculus, Similar to phosphoserine aminotransferase, clone MGC:6462 IMAGE:2616298, mRNA, complete cds
1454791_a_at	535.5	P	0.000732	1.5	2.82843	I	2e-05	2e-05	128.8	P	gb:AU040918 /DB_XREF=gi:3955083 /DB_XREF=AU040918 /CLONE=J0820F10 /FEA=EST /CNT=50 /TID=Mm.12145.2 /TIER=Stack /STK=49 /UG=Mm.12145 /LL=19646 /UG_GENE=Rbbp4 /UG_TITLE=retinoblastoma binding protein 4
1455009_at	526.7	P	0.000244	1.5	2.82843	I	2e-05	2e-05	182.8	P	gb:AW550842 /DB_XREF=gi:7196270 /DB_XREF=L0070B03-3 /CLONE=L0070B03 /FEA=EST /CNT=126 /TID=Mm.200828.1 /TIER=Stack /STK=29 /UG=Mm.200828 /LL=103614 /UG_GENE=AA960140 /UG_TITLE=expressed sequence AA960140
1415780_a_at	425.9	P	0.000244	1.4	2.63902	I	2e-05	2e-05	157.8	P	gb:NM_026139.1 /DB_XREF=gi:13385647 /GEN=3230401N03Rik /FEA=FLmRNA /CNT=415 /TID=Mm.27714.1 /TIER=FL+Stack /STK=348 /UG=Mm.27714 /LL=67416 /DEF=Mus musculus RIKEN cDNA 3230401N03 gene (3230401N03Rik), mRNA. /PROD=RIKEN cDNA 3230401N03 /FL=gb:NM_026139.1
1415937_s_at	103.1	P	0.000244	1.4	2.63902	I	0.000865	0.000865	33.1	P	gb:BM246857 /DB_XREF=gi:17882127 /DB_XREF=K0743H03-3 /CLONE=K0743H03 /FEA=FLmRNA /CNT=446 /TID=Mm.29816.1 /TIER=Stack /STK=34 /UG=Mm.29816 /LL=18571 /UG_GENE=Pdcd6ip /UG_TITLE=programmed cell death 6 interacting protein /FL=gb:AF119955.1 gb:AJ005073.1 gb:BC026823.1 gb:NM_011052.1
1416111_at	336.4	P	0.010742	1.4	2.63902	I	0.000438	0.000438	125.7	P	gb:NM_009856.1 /DB_XREF=gi:6753355 /GEN=Cd83 /FEA=FLmRNA /CNT=159 /TID=Mm.57175.1 /TIER=FL+Stack /STK=126 /UG=Mm.57175 /LL=12522 /DEF=Mus musculus CD83 antigen (Cd83), mRNA. /PROD=CD83 antigen /FL=gb:NM_009856.1 gb:AF001036.1
1416273_at	907.4	P	0.001221	1.4	2.63902	I	3e-05	3e-05	325.8	P	gb:NM_009396.1 /DB_XREF=gi:6678374 /GEN=Tnfaip2 /FEA=FLmRNA /CNT=180 /TID=Mm.4348.1 /TIER=FL+Stack /STK=103 /UG=Mm.4348 /LL=21928 /DEF=Mus musculus tumor necrosis factor, alpha-induced protein 2 (Tnfaip2), mRNA. /PROD=tumor necrosis factor induced protein 2 /FL=gb:NM_009396.1
1416432_at	204.9	P	0.001953	1.4	2.63902	I	2e-05	2e-05	57.4	A	gb:NM_133232.1 /DB_XREF=gi:18875393 /GEN=Pfkfb3 /FEA=FLmRNA /CNT=148 /TID=Mm.19669.1 /TIER=FL+Stack /STK=90 /UG=Mm.19669 /LL=170768 /DEF=Mus musculus inducible 6-phosphofructo-2-kinase (Pfkfb3), mRNA. /PROD=inducible 6-phosphofructo-2-kinase /FL=gb:AF294617.1 gb:NM_133232.1
1416484_at	276.3	P	0.000244	1.4	2.63902	I	5.2e-05	5.2e-05	121.4	P	gb:BB833716 /DB_XREF=gi:17011959 /DB_XREF=BB833716 /CLONE=G930027I09 /FEA=FLmRNA /CNT=416 /TID=Mm.3679.1 /TIER=Stack /STK=31 /UG=Mm.3679 /LL=22129 /UG_GENE=Ttc3 /UG_TITLE=tetratricopeptide repeat domain /FL=gb:NM_009441.1 gb:AB008516.1
1416950_at	472.5	P	0.000244	1.4	2.63902	I	2e-05	2e-05	186.4	P	gb:NM_134131.1 /DB_XREF=gi:19527361 /GEN=AA987150 /FEA=FLmRNA /CNT=123 /TID=Mm.27740.1 /TIER=FL+Stack /STK=62 /UG=Mm.27740 /LL=106869 /DEF=Mus musculus expressed sequence AA987150 (AA987150), mRNA. /PROD=expressed sequence AA987150 /FL=gb:NM_134131.1 gb:BC009090.1
1417128_at	255.8	P	0.001953	1.4	2.63902	I	2e-05	2e-05	85.2	A	gb:NM_023320.1 /DB_XREF=gi:12963636 /GEN=2810052M02Rik /FEA=FLmRNA /CNT=105 /TID=Mm.29475.1 /TIER=FL+Stack /STK=55 /UG=Mm.29475 /LL=67220 /DEF=Mus musculus RIKEN cDNA 2810052M02 gene (2810052M02Rik), mRNA. /PROD=TNF intracellular domain-interacting protein /FL=gb:NM_023320.1 gb:AF168675.1
1417392_a_at	132.7	P	0.00415	1.4	2.63902	I	0.000966	0.000966	34.9	A	gb:NM_011405.1 /DB_XREF=gi:7106414 /GEN=Slc7a7 /FEA=FLmRNA /CNT=71 /TID=Mm.142455.1 /TIER=FL+Stack /STK=46 /UG=Mm.142455 /LL=20540 /DEF=Mus musculus solute carrier family 7 (cationic amino acid transporter, y+ system), member 7 (Slc7a7), mRNA. /PROD=solute carrier family 7 (cationic amino acidtransporter, y+ system), member 7 /FL=gb:NM_011405.1
1417502_at	132.9	P	0.01416	1.4	2.63902	I	0.000114	0.000114	42.1	A	gb:AF052492.1 /DB_XREF=gi:3549250 /FEA=FLmRNA /CNT=143 /TID=Mm.18590.1 /TIER=FL /STK=1 /UG=Mm.18590 /LL=21912 /UG_GENE=Tm4sf2 /DEF=Mus musculus cell surface glycoprotein A15 mRNA, complete cds. /PROD=cell surface glycoprotein A15 /FL=gb:NM_019634.1 gb:D26483.1 gb:BC026516.1 gb:AF052492.1
1417551_at	159.2	P	0.00293	1.4	2.63902	I	0.000167	0.000167	90.3	A	gb:NM_009907.1 /DB_XREF=gi:6753449 /GEN=Cln3 /FEA=FLmRNA /CNT=65 /TID=Mm.135.1 /TIER=FL+Stack /STK=42 /UG=Mm.135 /LL=12752 /DEF=Mus musculus ceroid lipofuscinosis, neuronal 3, juvenile (Batten, Spielmeyer-Vogt disease) (Cln3), mRNA. /PROD=ceroid lipofuscinosis, neuronal 3, juvenile(Batten, Spielmeyer-Vogt disease) /FL=gb:U47106.1 gb:U68064.1 gb:U92811.1 gb:NM_009907.1
1417686_at	106.9	P	0.010742	1.4	2.63902	I	0.000214	0.000214	29.4	A	gb:NM_019516.1 /DB_XREF=gi:9506756 /GEN=Lgals12 /FEA=FLmRNA /CNT=71 /TID=Mm.87546.1 /TIER=FL+Stack /STK=38 /UG=Mm.87546 /LL=56072 /DEF=Mus musculus lectin, galactose binding, soluble 12 (Lgals12), mRNA. /PROD=lectin, galactose binding, soluble 12 /FL=gb:AF223223.1 gb:AF244979.1 gb:AF244978.1 gb:NM_019516.1
1417867_at	11444.7	P	0.000244	1.4	2.63902	I	8.8e-05	8.8e-05	4163.1	P	gb:NM_013459.1 /DB_XREF=gi:7304866 /GEN=Adn /FEA=FLmRNA /CNT=166 /TID=Mm.4407.1 /TIER=FL+Stack /STK=34 /UG=Mm.4407 /LL=11537 /DEF=Mus musculus adipsin (Adn), mRNA. /PROD=adipsin /FL=gb:M11768.1 gb:NM_013459.1
1417960_at	134.8	P	0.000244	1.4	2.63902	I	0.000241	0.000241	48.3	P	gb:NM_007755.1 /DB_XREF=gi:6681002 /GEN=Cpeb /FEA=FLmRNA /CNT=74 /TID=Mm.22062.1 /TIER=FL+Stack /STK=32 /UG=Mm.22062 /LL=12877 /DEF=Mus musculus cytoplasmic polyadenylation element binding protein (Cpeb), mRNA. /PROD=cytoplasmic polyadenylation element bindingprotein /FL=gb:NM_007755.1
1418190_at	714.2	P	0.000732	1.4	2.63902	I	6e-05	6e-05	287.7	P	gb:NM_011134.1 /DB_XREF=gi:7242182 /GEN=Pon1 /FEA=FLmRNA /CNT=79 /TID=Mm.30107.1 /TIER=FL+Stack /STK=28 /UG=Mm.30107 /LL=18979 /DEF=Mus musculus paraoxonase 1 (Pon1), mRNA. /PROD=paraoxonase 1 /FL=gb:U32684.1 gb:NM_011134.1 gb:BC012706.1 gb:U72636.1
1418638_at	130.1	P	0.010742	1.4	2.63902	I	0.000307	0.000307	58.5	A	gb:NM_010387.1 /DB_XREF=gi:6754121 /GEN=H2-DMb1 /FEA=FLmRNA /CNT=83 /TID=Mm.3322.1 /TIER=FL+Stack /STK=20 /UG=Mm.3322 /LL=14999 /DEF=Mus musculus histocompatibility 2, class II, locus Mb1 (H2-DMb1), mRNA. /PROD=histocompatibility 2, class II, locus Mb1 /FL=gb:NM_010387.1 gb:BC002237.1 gb:BC003718.1 gb:U35333.1 gb:U35332.1 gb:U35331.1 gb:U35330.1 gb:U35329.1
1419253_at	224.7	P	0.018555	1.4	2.63902	I	2e-05	2e-05	107.5	A	gb:NM_008638.1 /DB_XREF=gi:6678951 /GEN=Mthfd2 /FEA=FLmRNA /CNT=167 /TID=Mm.443.1 /TIER=FL+Stack /STK=11 /UG=Mm.443 /LL=17768 /DEF=Mus musculus methylenetetrahydrofolate dehydrogenase (NAD+ dependent), methenyltetrahydrofolate cyclohydrolase (Mthfd2), mRNA. /PROD=methylenetetrahydrofolate dehydrogenase (NAD+dependent), methenyltetrahydrofolate cyclohydrolase /FL=gb:J04627.1 gb:NM_008638.1 gb:BC01…
1419355_at	85.8	P	0.046143	1.4	2.63902	I	0.00013	0.00013	33.3	A	gb:BB522288 /DB_XREF=gi:16443639 /DB_XREF=BB522288 /CLONE=D930007C01 /FEA=FLmRNA /CNT=174 /TID=Mm.29466.1 /TIER=Stack /STK=33 /UG=Mm.29466 /LL=93691 /UG_GENE=Klf7 /UG_TITLE=Kruppel-like factor 7 (ubiquitous) /FL=gb:BC019604.1 gb:AF338369.1 gb:AF327568.1 gb:NM_033563.1 gb:BC004700.1
1419442_at	135.4	P	0.008057	1.4	2.63902	I	0.000167	0.000167	77.7	A	gb:BC005429.1 /DB_XREF=gi:13529370 /FEA=FLmRNA /CNT=174 /TID=Mm.3511.1 /TIER=FL+Stack /STK=9 /UG=Mm.3511 /LL=17181 /UG_GENE=Matn2 /DEF=Mus musculus, matrilin 2, clone MGC:5875 IMAGE:3492881, mRNA, complete cds. /PROD=matrilin 2 /FL=gb:BC005429.1 gb:U69262.1 gb:NM_016762.1
1420699_at	586.4	P	0.000244	1.4	2.63902	I	2e-05	2e-05	293.4	P	gb:NM_020008.1 /DB_XREF=gi:9910159 /GEN=Clecsf12 /FEA=FLmRNA /CNT=13 /TID=Mm.132943.1 /TIER=FL /STK=3 /UG=Mm.132943 /LL=56644 /DEF=Mus musculus C-type (calcium dependent, carbohydrate recognition domain) lectin, superfamily member 12 (Clecsf12), mRNA. /PROD=C-type (calcium dependent, carbohydraterecognition domain) lectin, superfamily member 12 /FL=gb:NM_020008.1 gb:AF262985.1
1420901_a_at	46.1	P	0.000732	1.4	2.63902	I	0.000389	0.000389	13.9	A	gb:NM_010438.1 /DB_XREF=gi:6754205 /GEN=Hk1 /FEA=FLmRNA /CNT=117 /TID=Mm.196605.1 /TIER=FL /STK=2 /UG=Mm.196605 /LL=15275 /DEF=Mus musculus hexokinase 1 (Hk1), mRNA. /PROD=hexokinase 1 /FL=gb:L16949.1 gb:NM_010438.1
1421116_a_at	2745.7	P	0.000244	1.4	2.63902	I	2e-05	2e-05	1139.2	P	gb:NM_024226.1 /DB_XREF=gi:13195647 /GEN=Rtn4 /FEA=FLmRNA /CNT=15 /TID=Mm.220966.1 /TIER=FL /STK=2 /UG=Mm.220966 /LL=68585 /DEF=Mus musculus reticulon 4 (Rtn4), mRNA. /PROD=reticulon 4 /FL=gb:NM_024226.1 gb:AF326337.1
1421315_s_at	236.2	P	0.030273	1.4	2.63902	I	2.7e-05	2.7e-05	63.5	A	gb:BI688355 /DB_XREF=gi:15650984 /DB_XREF=603316680F1 /CLONE=IMAGE:5356675 /FEA=FLmRNA /CNT=10 /TID=Mm.206790.1 /TIER=ConsEnd /STK=0 /UG=Mm.206790 /LL=13043 /UG_GENE=Cttn /UG_TITLE=cortactin /FL=gb:NM_007803.1 gb:U03184.1
1421329_a_at	93	P	0.046143	1.4	2.63902	I	0.000101	0.000101	19.2	A	gb:NM_009762.1 /DB_XREF=gi:10257424 /GEN=Bop /FEA=FLmRNA /CNT=18 /TID=Mm.89727.1 /TIER=FL /STK=2 /UG=Mm.89727 /LL=12180 /DEF=Mus musculus CD8beta opposite strand (Bop), mRNA. /PROD=CD8beta opposite strand /FL=gb:U76374.2 gb:NM_009762.1
1421813_a_at	577	P	0.000244	1.4	2.63902	I	3e-05	3e-05	192.7	P	gb:NM_011179.1 /DB_XREF=gi:7242190 /GEN=Psap /FEA=FLmRNA /CNT=332 /TID=Mm.3363.1 /TIER=FL /STK=1 /UG=Mm.3363 /LL=19156 /DEF=Mus musculus prosaposin (Psap), mRNA. /PROD=prosaposin /FL=gb:NM_011179.1
1422473_at	425.8	P	0.018555	1.4	2.63902	I	0.000346	0.000346	171	A	gb:AF326555.1 DB_XREF=gi:17225436 GEN=Pde4b FEA=FLmRNA CNT=173 TID=Mm.20181.1 TIER=FL+Stack STK=79 UG=Mm.20181 LL=18578 DEF=Mus musculus C57BL6J phosphodiesterase 4B (Pde4b) mRNA, complete cds. PROD=phosphodiesterase 4B FL=gb:NM_019840.1 gb:AF326556.1 gb:AF326555.1 gb:AF208023.2
1422636_at	248.2	P	0.000244	1.4	2.63902	I	2.3e-05	2.3e-05	63.5	P	gb:NM_011806.1 /DB_XREF=gi:7106290 /GEN=Dmtf1 /FEA=FLmRNA /CNT=260 /TID=Mm.22480.1 /TIER=FL+Stack /STK=23 /UG=Mm.22480 /LL=23857 /DEF=Mus musculus cyclin D binding myb-like transcription factor 1 (Dmtf1), mRNA. /PROD=cyclin D binding myb-like transcription factor1D-interacting myb-like protein /FL=gb:U70017.1 gb:NM_011806.1
1422966_a_at	133.9	P	0.030273	1.4	2.63902	I	0.000438	0.000438	42.3	A	gb:NM_011638.1 /DB_XREF=gi:11596854 /GEN=Trfr /FEA=FLmRNA /CNT=50 /TID=Mm.26069.1 /TIER=FL /STK=0 /UG=Mm.26069 /LL=22042 /DEF=Mus musculus transferrin receptor (Trfr), mRNA. /PROD=transferrin receptor /FL=gb:NM_011638.1
1423265_at	329.3	P	0.001221	1.4	2.63902	I	6.8e-05	6.8e-05	129	P	gb:BB836564 /DB_XREF=gi:17014807 /DB_XREF=BB836564 /CLONE=G930042E11 /FEA=FLmRNA /CNT=172 /TID=Mm.43580.1 /TIER=Stack /STK=20 /UG=Mm.43580 /LL=17330 /UG_GENE=Minpp1 /UG_TITLE=multiple inositol polyphosphate histidine phosphatase 1 /FL=gb:BC021437.1 gb:NM_010799.1 gb:AF046908.1
1423551_at	488.8	P	0.000244	1.4	2.63902	I	2e-05	2e-05	161	P	gb:BB776961 /DB_XREF=gi:16937661 /DB_XREF=BB776961 /CLONE=G430034I20 /FEA=FLmRNA /CNT=124 /TID=Mm.24700.1 /TIER=Stack /STK=11 /UG=Mm.24700 /LL=12554 /UG_GENE=Cdh13 /UG_TITLE=cadherin 13 /FL=gb:NM_019707.1 gb:AB022100.1 gb:BC021628.1
1423607_at	2605.4	P	0.000244	1.4	2.63902	I	2e-05	2e-05	870.9	P	gb:AK014312.1 /DB_XREF=gi:12852076 /GEN=Lum /FEA=FLmRNA /CNT=266 /TID=Mm.18888.1 /TIER=Stack /STK=8 /UG=Mm.18888 /LL=17022 /UG_TITLE=lumican /DEF=Mus musculus 14, 17 days embryo head cDNA, RIKEN full-length enriched library, clone:3200002P20:lumican, full insert sequence. /FL=gb:BC005550.1 gb:NM_008524.1
1423915_at	428.4	P	0.001221	1.4	2.63902	I	2.7e-05	2.7e-05	141.7	A	gb:BC025654.1 /DB_XREF=gi:19343912 /FEA=FLmRNA /CNT=105 /TID=Mm.25602.1 /TIER=FL+Stack /STK=80 /UG=Mm.25602 /DEF=Mus musculus, Similar to DKFZP586L151 protein, clone MGC:38296 IMAGE:5342879, mRNA, complete cds. /PROD=Similar to DKFZP586L151 protein /FL=gb:BC025654.1
1424224_at	521.9	P	0.008057	1.4	2.63902	I	0.000273	0.000273	180.5	A	gb:BC025106.1 /DB_XREF=gi:19263875 /FEA=FLmRNA /CNT=93 /TID=Mm.200766.1 /TIER=FL+Stack /STK=44 /UG=Mm.200766 /LL=78541 /UG_GENE=Asb8 /DEF=Mus musculus, ankyrin repeat and SOCS box-containing protein 8, clone MGC:36839 IMAGE:4194829, mRNA, complete cds. /PROD=ankyrin repeat and SOCS box-containing protein8 /FL=gb:AF398969.1 gb:BC025106.1
1425458_a_at	3484.1	P	0.000244	1.4	2.63902	I	2e-05	2e-05	1332.7	P	gb:AK017862.1 /DB_XREF=gi:12857332 /FEA=FLmRNA /CNT=280 /TID=Mm.24640.2 /TIER=Stack /STK=170 /UG=Mm.24640 /LL=14783 /UG_GENE=Grb10 /UG_TITLE=growth factor receptor bound protein 10 /DEF=Mus musculus 8 days embryo whole body cDNA, RIKEN full-length enriched library, clone:5730571D09:unclassifiable transcript, full insert sequence. /FL=gb:AF022072.1
1425519_a_at	1732.5	P	0.000244	1.4	2.63902	I	3e-05	3e-05	626.4	P	gb:BC003476.1 /DB_XREF=gi:13097485 /FEA=FLmRNA /CNT=38 /TID=Mm.7043.1 /TIER=FL /STK=1 /UG=Mm.7043 /LL=16149 /UG_GENE=Ii /DEF=Mus musculus, clone MGC:6517 IMAGE:2650401, mRNA, complete cds. /PROD=Unknown (protein for MGC:6517) /FL=gb:BC003476.1
1425896_a_at	254.2	P	0.000244	1.4	2.63902	I	2.3e-05	2.3e-05	95.3	P	gb:AF007248.1 /DB_XREF=gi:3688647 /GEN=Fbn1 /FEA=FLmRNA /CNT=2 /TID=Mm.735.2 /TIER=FL /STK=1 /UG=Mm.735 /LL=14118 /DEF=Mus musculus mutant fibrillin-1 (Fbn1) mRNA, complete cds. /PROD=mutant fibrillin-1 /FL=gb:AF007248.1
1425933_a_at	273.9	P	0.000244	1.4	2.63902	I	5.2e-05	5.2e-05	95.1	P	gb:BC006028.1 /DB_XREF=gi:13543752 /FEA=FLmRNA /CNT=2 /TID=Mm.29601.2 /TIER=FL /STK=1 /UG=Mm.29601 /LL=76952 /UG_GENE=2010002I23Rik /DEF=Mus musculus, clone MGC:7391 IMAGE:3487966, mRNA, complete cds. /PROD=Unknown (protein for MGC:7391) /FL=gb:BC006028.1
1426416_a_at	274.1	P	0.018555	1.4	2.63902	I	0.000214	0.000214	108.7	P	gb:AV216410 /DB_XREF=gi:6157255 /DB_XREF=AV216410 /CLONE=2410160L19 /FEA=FLmRNA /CNT=127 /TID=Mm.41891.2 /TIER=Stack /STK=24 /UG=Mm.41891 /LL=67864 /UG_GENE=2310034L04Rik /UG_TITLE=RIKEN cDNA 2310034L04 gene /FL=gb:BC003936.1
1426657_s_at	77.2	P	0.023926	1.4	2.63902	I	2.3e-05	2.3e-05	24.3	A	gb:L21027.1 /DB_XREF=gi:398584 /GEN=A10 /FEA=mRNA /CNT=284 /TID=Mm.16898.1 /TIER=Stack /STK=149 /UG=Mm.16898 /LL=50895 /UG_TITLE=3-phosphoglycerate dehydrogenase /DEF=Mus musculus A10 mRNA, partial cds.
1427164_at	244.2	P	0.008057	1.4	2.63902	I	0.000241	0.000241	59.6	P	gb:BB730912 /DB_XREF=gi:16114187 /DB_XREF=BB730912 /CLONE=E970001K05 /FEA=mRNA /CNT=24 /TID=Mm.220960.1 /TIER=Stack /STK=12 /UG=Mm.220960 /LL=102960 /UG_GENE=AI882074 /UG_TITLE=expressed sequence AI882074
1427334_s_at	360.1	P	0.001221	1.4	2.63902	I	6e-05	6e-05	137	P	gb:BM119811 /DB_XREF=gi:17087837 /DB_XREF=L0930H03-3 /CLONE=L0930H03 /FEA=mRNA /CNT=48 /TID=Mm.103435.1 /TIER=Stack /STK=8 /UG=Mm.103435 /UG_TITLE=Mus musculus, clone IMAGE:4952280, mRNA
1428390_at	466.9	P	0.005859	1.4	2.63902	I	0.000618	0.000618	364.2	P	gb:AK012043.1 /DB_XREF=gi:12848537 /FEA=mRNA /CNT=142 /TID=Mm.139720.1 /TIER=Stack /STK=26 /UG=Mm.139720 /LL=72515 /UG_GENE=2610318G08Rik /UG_TITLE=RIKEN cDNA 2610318G08 gene /DEF=Mus musculus 10 days embryo whole body cDNA, RIKEN full-length enriched library, clone:2610318G08:homolog to KIAA0007 PROTEIN (FRAGMENT), G-protein beta WD-40 repeats containing protein, full insert sequence.
1429859_a_at	143.1	P	0.000244	1.4	2.63902	I	2e-05	2e-05	57.5	P	gb:AK006418.1 /DB_XREF=gi:12839509 /FEA=mRNA /CNT=9 /TID=Mm.139700.2 /TIER=ConsEnd /STK=7 /UG=Mm.139700 /LL=76171 /UG_GENE=6330544B05Rik /UG_TITLE=RIKEN cDNA 6330544B05 gene /DEF=Mus musculus adult male testis cDNA, RIKEN full-length enriched library, clone:1700027H16:homolog to ARF-LIKE 2 BINDING PROTEIN BART1 (BINDER OF ARL TWO), full insert sequence.
1431464_a_at	27.1	P	0.030273	1.4	2.63902	I	0.000618	0.000618	13.3	A	gb:AK012683.1 /DB_XREF=gi:12849595 /GEN=Pmm2 /FEA=mRNA /CNT=4 /TID=Mm.9699.2 /TIER=ConsEnd /STK=3 /UG=Mm.9699 /LL=54128 /UG_TITLE=phosphomannomutase 2 /DEF=Mus musculus 10, 11 days embryo whole body cDNA, RIKEN full-length enriched library, clone:2810006P20:phosphomannomutase 2, full insert sequence.
1436092_at	985.5	P	0.000732	1.4	2.63902	I	2.3e-05	2.3e-05	293.2	P	gb:BB336256 /DB_XREF=gi:15411598 /DB_XREF=BB336256 /CLONE=B830048F16 /FEA=EST /CNT=13 /TID=Mm.25089.1 /TIER=Stack /STK=11 /UG=Mm.25089 /UG_TITLE=ESTs, Weakly similar to MAF2 MOUSE TRANSCRIPTION FACTOR MAF2 (M.musculus)
1436222_at	123.5	P	0.010742	1.4	2.63902	I	0.000389	0.000389	50.2	A	gb:AW547050 /DB_XREF=gi:7192461 /DB_XREF=L0016F01-3 /CLONE=L0016F01 /FEA=EST /CNT=18 /TID=Mm.35844.4 /TIER=Stack /STK=10 /UG=Mm.35844 /LL=14455 /UG_GENE=Gas5 /UG_TITLE=growth arrest specific 5
1437974_a_at	669.1	P	0.01416	1.4	2.63902	I	2e-05	2e-05	283.5	P	gb:BB713410 /DB_XREF=gi:16066579 /DB_XREF=BB713410 /CLONE=B020046G12 /FEA=EST /CNT=13 /TID=Mm.196605.5 /TIER=Stack /STK=13 /UG=Mm.196605 /LL=15275 /UG_GENE=Hk1 /UG_TITLE=hexokinase 1
1439364_a_at	1565.9	P	0.000244	1.4	2.63902	I	2e-05	2e-05	599.8	P	gb:BF147716 /DB_XREF=gi:11029111 /DB_XREF=us40b09.x1 /CLONE=IMAGE:3169529 /FEA=EST /CNT=8 /TID=Mm.29564.4 /TIER=Stack /STK=8 /UG=Mm.29564 /LL=17390 /UG_GENE=Mmp2 /UG_TITLE=matrix metalloproteinase 2
1448595_a_at	13589.2	P	0.000244	1.4	2.63902	I	2e-05	2e-05	5594.6	P	gb:NM_009052.1 /DB_XREF=gi:6677720 /GEN=Rex3 /FEA=FLmRNA /CNT=77 /TID=Mm.14768.1 /TIER=FL+Stack /STK=56 /UG=Mm.14768 /LL=19716 /DEF=Mus musculus reduced expression 3 (Rex3), mRNA. /PROD=reduced expression 3 /FL=gb:AF051347.1 gb:NM_009052.1 gb:AF097438.1
1448620_at	694.7	P	0.000244	1.4	2.63902	I	4.6e-05	4.6e-05	231.4	P	gb:NM_010188.1 /DB_XREF=gi:6753833 /GEN=Fcgr3 /FEA=FLmRNA /CNT=97 /TID=Mm.22119.1 /TIER=FL+Stack /STK=53 /UG=Mm.22119 /LL=14131 /DEF=Mus musculus Fc receptor, IgG, low affinity III (Fcgr3), mRNA. /PROD=Fc receptor, IgG, low affinity III /FL=gb:AF197930.1 gb:M14215.1 gb:NM_010188.1
1448709_at	469.4	P	0.030273	1.4	2.63902	I	0.000189	0.000189	156.8	A	gb:NM_033566.1 /DB_XREF=gi:15808995 /GEN=Smarcf1 /FEA=FLmRNA /CNT=157 /TID=Mm.22478.1 /TIER=FL+Stack /STK=45 /UG=Mm.22478 /LL=93760 /DEF=Mus musculus SWISNF related, matrix associated, actin dependent regulator of chromatin, subfamily f, member 1 (Smarcf1), mRNA. /PROD=SWISNF related, matrix associated, actindependent regulator of chromatin, subfamily f, member 1 /FL=gb:NM_033566.1 gb:AF268912.1
1449037_at	331	P	0.000732	1.4	2.63902	I	2.3e-05	2.3e-05	181.2	P	gb:AI467599 /DB_XREF=gi:4320936 /DB_XREF=ve39h10.x1 /CLONE=IMAGE:820579 /FEA=FLmRNA /CNT=101 /TID=Mm.5244.1 /TIER=Stack /STK=31 /UG=Mm.5244 /LL=12916 /UG_GENE=Crem /UG_TITLE=cAMP responsive element modulator /FL=gb:NM_013498.1 gb:M60285.1
1449131_s_at	319.9	P	0.000732	1.4	2.63902	I	0.000214	0.000214	138.4	P	gb:NM_007639.1 /DB_XREF=gi:6671705 /GEN=Cd1d1 /FEA=FLmRNA /CNT=52 /TID=Mm.1894.1 /TIER=FL+Stack /STK=22 /UG=Mm.1894 /LL=12479 /DEF=Mus musculus CD1d1 antigen (Cd1d1), mRNA. /PROD=CD1d1 antigen /FL=gb:NM_007639.1 gb:M63695.1
1449388_at	2201.8	P	0.000244	1.4	2.63902	I	2e-05	2e-05	844.3	P	gb:NM_011582.1 /DB_XREF=gi:6755780 /GEN=Thbs4 /FEA=FLmRNA /CNT=38 /TID=Mm.20865.1 /TIER=FL+Stack /STK=12 /UG=Mm.20865 /LL=21828 /DEF=Mus musculus thrombospondin 4 (Thbs4), mRNA. /PROD=thrombospondin 4 /FL=gb:AF102887.1 gb:NM_011582.1
1449849_a_at	112.2	P	0.008057	1.4	2.63902	I	2e-05	2e-05	43.3	A	gb:NM_013909.1 /DB_XREF=gi:7305044 /GEN=Fbxl6 /FEA=FLmRNA /CNT=34 /TID=Mm.27655.1 /TIER=FL /STK=5 /UG=Mm.27655 /LL=30840 /DEF=Mus musculus f-box and leucine-rich repeat protein 6 (Fbxl6), mRNA. /PROD=f-box and leucine-rich repeat protein 6 /FL=gb:NM_013909.1 gb:AF176522.1
1450420_at	127.2	P	0.001953	1.4	2.63902	I	0.000147	0.000147	68.7	A	gb:BQ174473 /DB_XREF=gi:20349964 /DB_XREF=UI-M-DJ2-bvy-o-13-0-UI.s1 /CLONE=UI-M-DJ2-bvy-o-13-0-UI /FEA=FLmRNA /CNT=54 /TID=Mm.42135.1 /TIER=ConsEnd /STK=6 /UG=Mm.42135 /LL=20842 /UG_GENE=Stag1 /UG_TITLE=stromal antigen 1 /FL=gb:NM_009282.1
1450863_a_at	164.9	P	0.000732	1.4	2.63902	I	0.000167	0.000167	36.1	A	gb:BQ174703 /DB_XREF=gi:20350195 /DB_XREF=UI-M-DJ2-bwb-a-18-0-UI.s1 /CLONE=UI-M-DJ2-bwb-a-18-0-UI /FEA=FLmRNA /CNT=110 /TID=Mm.44752.1 /TIER=Stack /STK=47 /UG=Mm.44752 /LL=13175 /UG_GENE=Dcamkl1 /UG_TITLE=double cortin and calciumcalmodulin-dependent protein kinase-like 1 /FL=gb:AF155819.1 gb:NM_019978.1
1451047_at	2743.9	P	0.000732	1.4	2.63902	I	2e-05	2e-05	998.3	P	gb:BI966443 /DB_XREF=gi:16340848 /DB_XREF=id53d07.x1 /CLONE=IMAGE:5666749 /FEA=FLmRNA /CNT=262 /TID=Mm.193.1 /TIER=Stack /STK=8 /UG=Mm.193 /LL=16431 /UG_GENE=Itm2a /UG_TITLE=integral membrane protein 2A /FL=gb:NM_008409.1 gb:L38971.1
1451442_at	245.2	P	0.001221	1.4	2.63902	I	3.5e-05	3.5e-05	84.4	P	gb:BC005731.1 /DB_XREF=gi:13543106 /FEA=FLmRNA /CNT=75 /TID=Mm.27885.1 /TIER=FL+Stack /STK=19 /UG=Mm.27885 /LL=66744 /UG_GENE=4931428D14Rik /DEF=Mus musculus, RIKEN cDNA 4931428D14 gene, clone MGC:11815 IMAGE:3595965, mRNA, complete cds. /PROD=RIKEN cDNA 4931428D14 gene /FL=gb:BC005731.1
1456319_at	126.3	P	0.000244	1.4	2.63902	I	2e-05	2e-05	53.5	A	gb:BG065719 /DB_XREF=gi:12548282 /DB_XREF=H3034D11-3 /CLONE=H3034D11 /FEA=EST /CNT=30 /TID=Mm.196322.1 /TIER=Stack /STK=11 /UG=Mm.196322 /LL=13957 /UG_GENE=X83313 /UG_TITLE=EST X83313
1415778_at	2410	P	0.000244	1.3	2.46229	I	2e-05	2e-05	962.6	P	gb:NM_019768.1 /DB_XREF=gi:9790222 /GEN=Mrgx-pending /FEA=FLmRNA /CNT=502 /TID=Mm.27218.1 /TIER=FL+Stack /STK=382 /UG=Mm.27218 /LL=56397 /DEF=Mus musculus MORF-related gene X (Mrgx-pending), mRNA. /PROD=cDNA sequence AB025049 /FL=gb:NM_019768.1 gb:AB025049.1
1415871_at	418.4	P	0.000732	1.3	2.46229	I	0.000346	0.000346	215.9	P	gb:NM_009369.1 /DB_XREF=gi:6678320 /GEN=Tgfbi /FEA=FLmRNA /CNT=272 /TID=Mm.14455.1 /TIER=FL+Stack /STK=191 /UG=Mm.14455 /LL=21810 /DEF=Mus musculus transforming growth factor, beta induced, 68 kDa (Tgfbi), mRNA. /PROD=transforming growth factor, beta induced, 68kDa /FL=gb:L19932.1 gb:NM_009369.1
1415972_at	179.6	P	0.000732	1.3	2.46229	I	2e-05	2e-05	87.9	P	gb:AW546141 /DB_XREF=gi:7191548 /DB_XREF=L0004B12-3 /CLONE=L0004B12 /FEA=FLmRNA /CNT=608 /TID=Mm.30059.1 /TIER=Stack /STK=82 /UG=Mm.30059 /LL=17118 /UG_GENE=Macs /UG_TITLE=myristoylated alanine rich protein kinase C substrate /FL=gb:NM_008538.1 gb:M60474.1
1417976_at	102.4	P	0.000244	1.3	2.46229	I	4e-05	4e-05	38.1	P	gb:NM_007398.1 /DB_XREF=gi:6680635 /GEN=Ada /FEA=FLmRNA /CNT=80 /TID=Mm.388.1 /TIER=FL+Stack /STK=32 /UG=Mm.388 /LL=11486 /DEF=Mus musculus adenosine deaminase (Ada), mRNA. /PROD=adenosine deaminase /FL=gb:NM_007398.1 gb:AF483481.1 gb:AF483480.1 gb:BC002075.1 gb:M10319.1
1418469_at	258.1	P	0.010742	1.3	2.46229	I	0.000147	0.000147	77.1	M	gb:AV272221 /DB_XREF=gi:16390145 /DB_XREF=AV272221 /CLONE=4931421O04 /FEA=FLmRNA /CNT=78 /TID=Mm.20895.1 /TIER=Stack /STK=8 /UG=Mm.20895 /LL=18184 /UG_GENE=Nrip1 /UG_TITLE=nuclear receptor interacting protein 1 /FL=gb:NM_008735.1 gb:AF053062.1
1418540_a_at	113.3	P	0.00293	1.3	2.46229	I	2.3e-05	2.3e-05	39.3	A	gb:U35368.1 /DB_XREF=gi:1050967 /GEN=Ptpre /FEA=FLmRNA /CNT=68 /TID=Mm.945.1 /TIER=FL+Stack /STK=12 /UG=Mm.945 /LL=19267 /DEF=Mus musculus epsilon tyrosine phosphatase (Ptpre) mRNA, transmembranal isoform, complete cds. /PROD=epsilon tyrosine phosphatase /FL=gb:D83484.1 gb:U40280.1 gb:NM_011212.1 gb:U35368.1 gb:U62387.1
1418656_at	134.6	P	0.000244	1.3	2.46229	I	0.000114	0.000114	76.1	P	gb:NM_025520.1 /DB_XREF=gi:13384941 /GEN=2310034K10Rik /FEA=FLmRNA /CNT=34 /TID=Mm.25642.1 /TIER=FL+Stack /STK=20 /UG=Mm.25642 /LL=66373 /DEF=Mus musculus RIKEN cDNA 2310034K10 gene (2310034K10Rik), mRNA. /PROD=RIKEN cDNA 2310034K10 /FL=gb:NM_025520.1
1418718_at	318.7	P	0.000732	1.3	2.46229	I	2e-05	2e-05	107.7	P	gb:BC019961.1 /DB_XREF=gi:18043283 /FEA=FLmRNA /CNT=54 /TID=Mm.46424.1 /TIER=FL+Stack /STK=19 /UG=Mm.46424 /LL=66102 /UG_GENE=Cxcl16 /DEF=Mus musculus, Cxc chemokine ligand 16, clone MGC:28190 IMAGE:3988542, mRNA, complete cds. /PROD=Cxc chemokine ligand 16 /FL=gb:NM_023158.2 gb:AF301017.1 gb:BC019961.1 gb:AF277001.1
1419362_at	118	P	0.000244	1.3	2.46229	I	0.000189	0.000189	50.9	P	gb:NM_025430.1 /DB_XREF=gi:13384829 /GEN=1110066C01Rik /FEA=FLmRNA /CNT=91 /TID=Mm.28579.1 /TIER=FL+Stack /STK=10 /UG=Mm.28579 /LL=66223 /DEF=Mus musculus RIKEN cDNA 1110066C01 gene (1110066C01Rik), mRNA. /PROD=RIKEN cDNA 1110066C01 /FL=gb:NM_025430.1
1420583_a_at	385.1	P	0.000732	1.3	2.46229	I	2e-05	2e-05	170.9	P	gb:NM_013646.1 /DB_XREF=gi:7305438 /GEN=Rora /FEA=FLmRNA /CNT=7 /TID=Mm.8858.1 /TIER=FL /STK=4 /UG=Mm.8858 /LL=19883 /DEF=Mus musculus RAR-related orphan receptor alpha (Rora), mRNA. /PROD=RAR-related orphan receptor alpha /FL=gb:NM_013646.1 gb:U53228.1
1420810_at	340.5	P	0.000244	1.3	2.46229	I	3.5e-05	3.5e-05	235.4	P	gb:AK005067.1 /DB_XREF=gi:12836737 /FEA=FLmRNA /CNT=378 /TID=Mm.27065.1 /TIER=Stack /STK=213 /UG=Mm.27065 /LL=56398 /UG_GENE=Chp-pending /UG_TITLE=calcium binding protein P22 /DEF=Mus musculus adult male liver cDNA, RIKEN full-length enriched library, clone:1300019J13:calcium binding protein P22, full insert sequence. /FL=gb:NM_019769.1 gb:AB025217.1
1422437_at	2652.3	P	0.000244	1.3	2.46229	I	2e-05	2e-05	1050.8	P	gb:NM_007737.1 /DB_XREF=gi:6680969 /GEN=Col5a2 /FEA=FLmRNA /CNT=330 /TID=Mm.10299.1 /TIER=FL+Stack /STK=128 /UG=Mm.10299 /LL=12832 /DEF=Mus musculus procollagen, type V, alpha 2 (Col5a2), mRNA. /PROD=procollagen, type V, alpha 2 /FL=gb:NM_007737.1 gb:L02918.1
1423402_at	128.8	P	0.000732	1.3	2.46229	I	0.000492	0.000492	49.7	A	gb:AV016085 /DB_XREF=gi:16356298 /DB_XREF=AV016085 /CLONE=1110063D23 /FEA=FLmRNA /CNT=38 /TID=Mm.1376.2 /TIER=Stack /STK=8 /UG=Mm.1376 /LL=12912 /UG_GENE=Creb1 /UG_TITLE=cAMP responsive element binding protein 1 /FL=gb:NM_133828.1 gb:BC021649.1
1423481_at	268.3	P	0.001221	1.3	2.46229	I	0.000147	0.000147	169.4	P	gb:BM213666 /DB_XREF=gi:17771623 /DB_XREF=C0839F08-3 /CLONE=C0839F08 /FEA=FLmRNA /CNT=95 /TID=Mm.34105.1 /TIER=Stack /STK=16 /UG=Mm.34105 /LL=67045 /UG_GENE=2010110K24Rik /UG_TITLE=RIKEN cDNA 2010110K24 gene /FL=gb:NM_025934.1 gb:BC010781.1
1423613_at	274.3	P	0.000244	1.3	2.46229	I	6.8e-05	6.8e-05	103.7	P	gb:BB033597 /DB_XREF=gi:15403622 /DB_XREF=BB033597 /CLONE=5830482L02 /FEA=FLmRNA /CNT=165 /TID=Mm.41065.1 /TIER=Stack /STK=8 /UG=Mm.41065 /LL=70599 /UG_GENE=Ssfa2 /UG_TITLE=sperm specific antigen 2 /FL=gb:NM_080558.1 gb:BC018526.1 gb:BC008560.1
1423899_at	129.6	P	0.000244	1.3	2.46229	I	6.8e-05	6.8e-05	49	P	gb:BG143641 /DB_XREF=gi:12647040 /DB_XREF=ut58d08.x1 /CLONE=IMAGE:3332030 /FEA=FLmRNA /CNT=284 /TID=Mm.173718.1 /TIER=Stack /STK=34 /UG=Mm.173718 /LL=102400 /UG_GENE=AA410158 /UG_TITLE=expressed sequence AA410158 /FL=gb:BC004085.1
1423904_a_at	438.8	P	0.000244	1.3	2.46229	I	2e-05	2e-05	163.3	P	gb:BB049138 /DB_XREF=gi:16259514 /DB_XREF=BB049138 /CLONE=6530403D23 /FEA=FLmRNA /CNT=152 /TID=Mm.134436.1 /TIER=Stack /STK=23 /UG=Mm.134436 /LL=70704 /UG_GENE=3830421F03Rik /UG_TITLE=RIKEN cDNA 3830421F03 gene /FL=gb:BC013673.1
1424168_a_at	5280.5	P	0.000244	1.3	2.46229	I	0.000114	0.000114	2310	P	gb:U10406.1 /DB_XREF=gi:500746 /FEA=FLmRNA /CNT=116 /TID=Mm.2945.2 /TIER=FL+Stack /STK=47 /UG=Mm.2945 /LL=12345 /UG_GENE=Cappb1 /DEF=Mus musculus capping protein beta-subunit isoform 1 mRNA, complete cds. /PROD=capping protein beta-subunit, isoform 1 /FL=gb:U10406.1
1424357_at	1117.6	P	0.000244	1.3	2.46229	I	2e-05	2e-05	376.5	P	gb:BC026654.1 /DB_XREF=gi:20071860 /FEA=FLmRNA /CNT=59 /TID=Mm.31552.1 /TIER=FL+Stack /STK=36 /UG=Mm.31552 /DEF=Mus musculus, clone MGC:37581 IMAGE:4988382, mRNA, complete cds. /PROD=Unknown (protein for MGC:37581) /FL=gb:BC018222.1 gb:BC026654.1
1424711_at	130.1	P	0.001953	1.3	2.46229	I	0.000189	0.000189	55.2	P	gb:BB667229 /DB_XREF=gi:16398678 /DB_XREF=BB667229 /CLONE=6820435I09 /FEA=FLmRNA /CNT=137 /TID=Mm.26702.1 /TIER=Stack /STK=29 /UG=Mm.26702 /LL=83921 /UG_GENE=Tmem2 /UG_TITLE=transmembrane protein 2 /FL=gb:BC019745.1
1424895_at	212.2	P	0.005859	1.3	2.46229	I	0.000241	0.000241	83.9	A	gb:BC021308.1 /DB_XREF=gi:18204661 /FEA=FLmRNA /CNT=32 /TID=Mm.220948.1 /TIER=FL+Stack /STK=12 /UG=Mm.220948 /LL=76123 /UG_GENE=6230410J09Rik /DEF=Mus musculus, Similar to LGN protein, clone MGC:29185 IMAGE:5007832, mRNA, complete cds. /PROD=Similar to LGN protein /FL=gb:BC021308.1
1424981_at	78.6	P	0.00415	1.3	2.46229	I	0.000273	0.000273	19.4	A	gb:BC025520.1 /DB_XREF=gi:19343747 /FEA=FLmRNA /CNT=110 /TID=Mm.23172.1 /TIER=Stack /STK=24 /UG=Mm.23172 /LL=75805 /UG_GENE=4930472G13Rik /DEF=Mus musculus, Similar to RIKEN cDNA 4930472G13 gene, clone IMAGE:5322307, mRNA, partial cds. /PROD=Similar to RIKEN cDNA 4930472G13 gene /FL=gb:BC016224.1
1424986_s_at	333.3	P	0.000244	1.3	2.46229	I	2e-05	2e-05	116.8	P	gb:AF391192.1 /DB_XREF=gi:17646195 /GEN=Fbxw6 /FEA=FLmRNA /CNT=88 /TID=Mm.196475.1 /TIER=FL+Stack /STK=9 /UG=Mm.196475 /DEF=Mus musculus F-box-WD40 repeat protein 6 (Fbxw6) mRNA, complete cds. /PROD=F-box-WD40 repeat protein 6 /FL=gb:AF391192.1 gb:AF427101.1
1425713_a_at	275.8	P	0.008057	1.3	2.46229	I	4.6e-05	4.6e-05	121	A	gb:BC019182.1 /DB_XREF=gi:17512447 /FEA=FLmRNA /CNT=8 /TID=Mm.28930.2 /TIER=FL /STK=1 /UG=Mm.28930 /LL=68031 /UG_GENE=2610509H23Rik /DEF=Mus musculus, Similar to RIKEN cDNA 2610509H23 gene, clone MGC:29147 IMAGE:5009613, mRNA, complete cds. /PROD=Similar to RIKEN cDNA 2610509H23 gene /FL=gb:BC019182.1
1426434_at	429.8	P	0.00293	1.3	2.46229	I	2e-05	2e-05	173.9	A	gb:AI747289 /DB_XREF=gi:5125553 /DB_XREF=ul14e12.x1 /CLONE=IMAGE:2076814 /FEA=FLmRNA /CNT=269 /TID=Mm.38801.1 /TIER=Stack /STK=20 /UG=Mm.38801 /LL=74122 /UG_GENE=1200015A22Rik /UG_TITLE=RIKEN cDNA 1200015A22 gene /FL=gb:BC024933.1
1426587_a_at	475.6	P	0.001953	1.3	2.46229	I	2.3e-05	2.3e-05	221.8	P	gb:AI325183 /DB_XREF=gi:4059612 /DB_XREF=ms23h04.x1 /CLONE=IMAGE:607831 /FEA=FLmRNA /CNT=38 /TID=Mm.196029.2 /TIER=Stack /STK=12 /UG=Mm.196029 /LL=20848 /UG_GENE=Stat3 /UG_TITLE=signal transducer and activator of transcription 3 /FL=gb:BC019168.1 gb:U30709.1
1426948_at	697	P	0.000244	1.3	2.46229	I	2e-05	2e-05	251.2	P	gb:BM214109 /DB_XREF=gi:17772157 /DB_XREF=C0845H12-3 /CLONE=C0845H12 /FEA=mRNA /CNT=93 /TID=Mm.210529.1 /TIER=Stack /STK=34 /UG=Mm.210529 /UG_TITLE=Mus musculus translocated promoter region protein mRNA, partial cds
1429246_a_at	393.3	P	0.000244	1.3	2.46229	I	2e-05	2e-05	188.7	P	gb:AK013026.1 /DB_XREF=gi:12850134 /GEN=Anxa6 /FEA=mRNA /CNT=36 /TID=Mm.22619.2 /TIER=Stack /STK=8 /UG=Mm.22619 /LL=11749 /UG_TITLE=annexin A6 /DEF=Mus musculus 10, 11 days embryo whole body cDNA, RIKEN full-length enriched library, clone:2810407D22:annexin A6, full insert sequence.
1431099_at	178	P	0.001221	1.3	2.46229	I	0.000389	0.000389	63	A	gb:AA265122 /DB_XREF=gi:1901210 /DB_XREF=mz46g12.r1 /CLONE=IMAGE:716518 /FEA=mRNA /CNT=13 /TID=Mm.200521.1 /TIER=ConsEnd /STK=0 /UG=Mm.200521 /LL=66735 /UG_GENE=4921540P06Rik /UG_TITLE=RIKEN cDNA 4921540P06 gene
1431777_a_at	137.5	P	0.001221	1.3	2.46229	I	0.000214	0.000214	46.7	P	gb:AK002970.1 /DB_XREF=gi:12833336 /GEN=Hmgn3 /FEA=mRNA /CNT=2 /TID=Mm.33848.2 /TIER=ConsEnd /STK=0 /UG=Mm.33848 /LL=94353 /UG_TITLE=high mobility group nucleosomal binding domain 3 /DEF=Mus musculus adult male brain cDNA, RIKEN full-length enriched library, clone:0710001M07:high mobility group nucleosomal binding domain 3, full insert sequence.
1433579_at	202.3	P	0.001221	1.3	2.46229	I	0.000101	0.000101	71.8	P	gb:BG068678 /DB_XREF=gi:12551247 /DB_XREF=H3068B08-3 /CLONE=H3068B08 /FEA=EST /CNT=142 /TID=Mm.28958.1 /TIER=Stack /STK=87 /UG=Mm.28958 /UG_TITLE=ESTs, Weakly similar to T47140 hypothetical protein DKFZp761K1115.1 (H.sapiens)
1433598_at	96.4	P	0.001953	1.3	2.46229	I	2.7e-05	2.7e-05	40.2	A	gb:BG093966 /DB_XREF=gi:12576529 /DB_XREF=ut79h01.x1 /CLONE=IMAGE:3334129 /FEA=EST /CNT=196 /TID=Mm.27476.1 /TIER=Stack /STK=14 /UG=Mm.27476 /UG_TITLE=ESTs, Highly similar to hypothetical protein FLJ10154 (Homo sapiens) (H.sapiens)
1434025_at	244.7	P	0.000244	1.3	2.46229	I	2.3e-05	2.3e-05	81.7	P	gb:BG069607 /DB_XREF=gi:12552176 /DB_XREF=H3078B09-3 /CLONE=H3078B09 /FEA=EST /CNT=73 /TID=Mm.30262.3 /TIER=Stack /STK=46 /UG=Mm.30262 /LL=12224 /UG_GENE=Klf5 /UG_TITLE=Kruppel-like factor 5
1434875_a_at	452.5	P	0.000244	1.3	2.46229	I	2e-05	2e-05	220.1	P	gb:AV018952 /DB_XREF=gi:4795944 /DB_XREF=AV018952 /CLONE=1190007J06 /FEA=EST /CNT=25 /TID=Mm.33848.3 /TIER=Stack /STK=24 /UG=Mm.33848 /LL=94353 /UG_GENE=Hmgn3 /UG_TITLE=high mobility group nucleosomal binding domain 3
1437110_at	463.2	P	0.000244	1.3	2.46229	I	2e-05	2e-05	197.6	P	gb:BM232998 /DB_XREF=gi:17868268 /DB_XREF=K0331A04-3 /CLONE=K0331A04 /FEA=EST /CNT=48 /TID=Mm.103435.2 /TIER=Stack /STK=25 /UG=Mm.103435 /UG_TITLE=Mus musculus, clone IMAGE:4952280, mRNA
1437349_at	208.2	P	0.005859	1.3	2.46229	I	0.000189	0.000189	104.2	P	gb:BE951922 /DB_XREF=gi:10591770 /DB_XREF=UI-M-CC0-ayg-f-02-0-UI.s1 /CLONE=UI-M-CC0-ayg-f-02-0-UI /FEA=EST /CNT=120 /TID=Mm.22357.1 /TIER=Stack /STK=19 /UG=Mm.22357 /LL=97044 /UG_GENE=T25636 /UG_TITLE=expressed sequence T25636
1439122_at	597.6	P	0.000732	1.3	2.46229	I	2e-05	2e-05	367.6	P	gb:BF226295 /DB_XREF=gi:11134010 /DB_XREF=uz49f10.x1 /CLONE=IMAGE:3672427 /FEA=EST /CNT=12 /TID=Mm.157743.2 /TIER=Stack /STK=8 /UG=Mm.157743 /LL=13209 /UG_GENE=Ddx6 /UG_TITLE=DEAD (aspartate-glutamate-alanine-aspartate) box polypeptide 6
1448199_at	493.4	P	0.001221	1.3	2.46229	I	5.2e-05	5.2e-05	216	P	gb:NM_133971.1 /DB_XREF=gi:19527191 /GEN=AW549277 /FEA=FLmRNA /CNT=186 /TID=Mm.12459.1 /TIER=FL+Stack /STK=136 /UG=Mm.12459 /LL=102334 /DEF=Mus musculus expressed sequence AW549277 (AW549277), mRNA. /PROD=expressed sequence AW549277 /FL=gb:NM_133971.1 gb:BC002198.1
1448601_s_at	301.6	P	0.010742	1.3	2.46229	I	6e-05	6e-05	100.4	M	gb:BC016426.1 /DB_XREF=gi:16741154 /FEA=FLmRNA /CNT=112 /TID=Mm.870.1 /TIER=FL+Stack /STK=55 /UG=Mm.870 /LL=17701 /UG_GENE=Msx1 /DEF=Mus musculus, Similar to homeo box, msh-like 1, clone MGC:25404 IMAGE:4923403, mRNA, complete cds. /PROD=Similar to homeo box, msh-like 1 /FL=gb:NM_010835.1 gb:AF308572.1 gb:BC016426.1
1448732_at	1960.8	P	0.000244	1.3	2.46229	I	2e-05	2e-05	733.7	P	gb:M14222.1 /DB_XREF=gi:192841 /FEA=FLmRNA /CNT=723 /TID=Mm.22753.1 /TIER=FL /STK=1 /UG=Mm.22753 /LL=13030 /UG_GENE=Ctsb /UG_TITLE=cathepsin B /DEF=Mouse cathepsin B proteinase mRNA, complete cds. /FL=gb:BC006656.1 gb:M14222.1 gb:NM_007798.1
1448891_at	364.3	P	0.000244	1.3	2.46229	I	2e-05	2e-05	131.1	P	gb:BC016551.1 /DB_XREF=gi:16741468 /FEA=FLmRNA /CNT=73 /TID=Mm.45173.1 /TIER=FL+Stack /STK=33 /UG=Mm.45173 /LL=80891 /UG_GENE=Msr2 /DEF=Mus musculus, macrophage scavenger receptor 2, clone MGC:28009 IMAGE:3602803, mRNA, complete cds. /PROD=macrophage scavenger receptor 2 /FL=gb:NM_030707.1 gb:AF329486.1 gb:BC016551.1 gb:AF302046.1 gb:AB028174.1
1449082_at	539.3	P	0.000244	1.3	2.46229	I	2e-05	2e-05	233.3	P	gb:NM_015776.1 /DB_XREF=gi:7657328 /GEN=Mfap5-pending /FEA=FLmRNA /CNT=81 /TID=Mm.41931.1 /TIER=FL+Stack /STK=16 /UG=Mm.41931 /LL=50530 /DEF=Mus musculus microfibrillar associated protein 5 (Mfap5-pending), mRNA. /PROD=microfibrillar associated protein 5 /FL=gb:AF180805.1 gb:NM_015776.1 gb:BC025131.1
1449206_at	4307.9	P	0.000244	1.3	2.46229	I	2e-05	2e-05	1576.5	P	gb:NM_008596.1 /DB_XREF=gi:6678873 /GEN=Mg29 /FEA=FLmRNA /CNT=45 /TID=Mm.20942.1 /TIER=FL+Stack /STK=19 /UG=Mm.20942 /LL=17306 /DEF=Mus musculus mitsugumin 29 (Mg29), mRNA. /PROD=mitsugumin 29 /FL=gb:AB010140.1 gb:NM_008596.1
1449396_at	318.4	P	0.000244	1.3	2.46229	I	2e-05	2e-05	141.5	P	gb:NM_009675.1 /DB_XREF=gi:6753065 /GEN=Aoc3 /FEA=FLmRNA /CNT=30 /TID=Mm.10734.1 /TIER=FL+Stack /STK=12 /UG=Mm.10734 /LL=11754 /DEF=Mus musculus amine oxidase, copper containing 3 (Aoc3), mRNA. /PROD=amine oxidase, copper containing 3 /FL=gb:AF115411.1 gb:AF054831.1 gb:NM_009675.1
1450008_a_at	341.8	P	0.001953	1.3	2.46229	I	2.7e-05	2.7e-05	163.5	A	gb:NM_007614.1 /DB_XREF=gi:6671683 /GEN=Catnb /FEA=FLmRNA /CNT=421 /TID=Mm.3476.1 /TIER=FL /STK=2 /UG=Mm.3476 /LL=12387 /DEF=Mus musculus catenin beta (Catnb), mRNA. /PROD=catenin beta /FL=gb:NM_007614.1 gb:M90364.1
1450062_a_at	699.4	P	0.001221	1.3	2.46229	I	6.8e-05	6.8e-05	285.3	P	gb:NM_019791.1 /DB_XREF=gi:9789934 /GEN=Maged1 /FEA=FLmRNA /CNT=83 /TID=Mm.27578.1 /TIER=FL /STK=2 /UG=Mm.27578 /LL=94275 /DEF=Mus musculus melanoma antigen, family D, 1 (Maged1), mRNA. /PROD=melanoma antigen, family D, 1 /FL=gb:AB029448.1 gb:NM_019791.1 gb:AF319975.1
1450430_at	709.2	P	0.000244	1.3	2.46229	I	2e-05	2e-05	268	P	gb:NM_008625.1 /DB_XREF=gi:6678931 /GEN=Mrc1 /FEA=FLmRNA /CNT=33 /TID=Mm.2019.1 /TIER=FL /STK=1 /UG=Mm.2019 /LL=17533 /DEF=Mus musculus mannose receptor, C type 1 (Mrc1), mRNA. /PROD=mannose receptor, C type 1 /FL=gb:NM_008625.1
1450650_at	143	P	0.000244	1.3	2.46229	I	4.6e-05	4.6e-05	90.2	A	gb:NM_019472.1 /DB_XREF=gi:9506908 /GEN=Myo10 /FEA=FLmRNA /CNT=126 /TID=Mm.60590.1 /TIER=FL+Stack /STK=40 /UG=Mm.60590 /LL=17909 /DEF=Mus musculus myosin X (Myo10), mRNA. /PROD=myosin X /FL=gb:NM_019472.1
1450786_x_at	107.7	P	0.00293	1.3	2.46229	I	0.000552	0.000552	24.5	P	gb:NM_019808.1 /DB_XREF=gi:12083690 /GEN=Enh-pending /FEA=FLmRNA /CNT=46 /TID=Mm.24839.3 /TIER=FL+Stack /STK=9 /UG=Mm.24839 /LL=56376 /DEF=Mus musculus enigma homolog (R. norvegicus) (Enh-pending), mRNA. /PROD=enigma homolog 1 (R. norvegicus) /FL=gb:AB016586.1 gb:NM_019808.1
1450986_at	211.1	P	0.000244	1.3	2.46229	I	2e-05	2e-05	87.8	P	gb:BB729616 /DB_XREF=gi:16112891 /DB_XREF=BB729616 /CLONE=E860111F10 /FEA=FLmRNA /CNT=167 /TID=Mm.10303.1 /TIER=Stack /STK=31 /UG=Mm.10303 /LL=55989 /UG_GENE=Nol5 /UG_TITLE=nucleolar protein 5 /FL=gb:NM_018868.1 gb:AF053232.1
1450997_at	829.1	P	0.00293	1.3	2.46229	I	0.000346	0.000346	359.2	P	gb:AV173139 /DB_XREF=gi:16383725 /DB_XREF=AV173139 /CLONE=4432404O09 /FEA=FLmRNA /CNT=149 /TID=Mm.25559.1 /TIER=Stack /STK=20 /UG=Mm.25559 /LL=98267 /UG_GENE=AI120141 /UG_TITLE=expressed sequence AI120141 /FL=gb:BC006579.1 gb:NM_133810.1
1451941_a_at	193.8	P	0.000732	1.3	2.46229	I	7.8e-05	7.8e-05	110.2	P	gb:M14216.1 /DB_XREF=gi:193258 /FEA=FLmRNA /CNT=1 /TID=Mm.10809.4 /TIER=FL /STK=1 /UG=Mm.10809 /LL=14130 /UG_GENE=Fcgr2b /UG_TITLE=Fc receptor, IgG, low affinity IIb /DEF=Mouse Fc gamma receptor (IgG receptor (beta-2)) mRNA, complete cds. /FL=gb:M14216.1
1452137_at	68.5	P	0.018555	1.3	2.46229	I	0.000966	0.000966	22.1	A	gb:BB704602 /DB_XREF=gi:16053437 /DB_XREF=BB704602 /CLONE=7420465P14 /FEA=FLmRNA /CNT=17 /TID=Mm.28214.1 /TIER=Stack /STK=8 /UG=Mm.28214 /LL=170760 /UG_GENE=Pap7 /UG_TITLE=peripherial benzodiazepine receptor associated protein /FL=gb:AF022770.2
1453572_a_at	4360	P	0.000244	1.3	2.46229	I	2e-05	2e-05	1261.3	P	gb:AK012816.1 /DB_XREF=gi:12849809 /FEA=mRNA /CNT=20 /TID=Mm.18565.2 /TIER=ConsEnd /STK=1 /UG=Mm.18565 /LL=18824 /UG_GENE=Plp2 /UG_TITLE=proteolipid protein 2 /DEF=Mus musculus 10, 11 days embryo whole body cDNA, RIKEN full-length enriched library, clone:2810026C21:proteolipid protein 2, full insert sequence.
1454694_a_at	114.7	P	0.000244	1.3	2.46229	I	4e-05	4e-05	48	P	gb:BM211413 /DB_XREF=gi:17768606 /DB_XREF=C0806B06-3 /CLONE=C0806B06 /FEA=EST /CNT=83 /TID=Mm.4237.3 /TIER=Stack /STK=70 /UG=Mm.4237 /LL=21973 /UG_GENE=Top2a /UG_TITLE=topoisomerase (DNA) II alpha
1454811_a_at	628.5	P	0.000244	1.3	2.46229	I	2e-05	2e-05	263.1	P	gb:AV026664 /DB_XREF=gi:4806274 /DB_XREF=AV026664 /CLONE=1300001D01 /FEA=EST /CNT=48 /TID=Mm.29344.2 /TIER=Stack /STK=45 /UG=Mm.29344 /LL=56442 /UG_GENE=Tde1l /UG_TITLE=tumor differentially expressed 1, like
1455090_at	1672.9	P	0.023926	1.3	2.46229	I	0.000241	0.000241	666.9	A	gb:BF681826 /DB_XREF=gi:11955721 /DB_XREF=602117651F1 /CLONE=IMAGE:3468684 /FEA=EST /CNT=43 /TID=Mm.19081.1 /TIER=Stack /STK=25 /UG=Mm.19081 /LL=99355 /UG_GENE=AW260363 /UG_TITLE=expressed sequence AW260363
1455206_at	1789	P	0.000244	1.3	2.46229	I	2e-05	2e-05	684.1	P	gb:BQ175276 /DB_XREF=gi:20350768 /DB_XREF=UI-M-DJ2-bwc-i-22-0-UI.s1 /CLONE=UI-M-DJ2-bwc-i-22-0-UI /FEA=EST /CNT=60 /TID=Mm.24436.1 /TIER=Stack /STK=20 /UG=Mm.24436 /UG_TITLE=ESTs
1456069_at	301.6	P	0.000244	1.3	2.46229	I	2e-05	2e-05	129.6	P	gb:BM117918 /DB_XREF=gi:17080936 /DB_XREF=L0858A06-3 /CLONE=L0858A06 /FEA=EST /CNT=20 /TID=Mm.3386.7 /TIER=Stack /STK=17 /UG=Mm.3386 /LL=13527 /UG_GENE=Dtna /UG_TITLE=dystrobrevin alpha
1460186_at	337.4	P	0.000244	1.3	2.46229	I	2e-05	2e-05	140.1	P	gb:AV061337 /DB_XREF=gi:16380789 /DB_XREF=AV061337 /CLONE=1810073M23 /FEA=FLmRNA /CNT=224 /TID=Mm.2986.1 /TIER=Stack /STK=10 /UG=Mm.2986 /LL=107358 /UG_GENE=AW146116 /UG_TITLE=expressed sequence AW146116 /FL=gb:NM_133352.1 gb:BC004799.1 gb:AF269151.1
1460633_at	700.2	P	0.000244	1.3	2.46229	I	2e-05	2e-05	342.7	P	gb:BC004070.1 /DB_XREF=gi:13278554 /FEA=FLmRNA /CNT=384 /TID=Mm.29835.1 /TIER=FL+Stack /STK=276 /UG=Mm.29835 /LL=106859 /UG_GENE=AA617263 /DEF=Mus musculus, clone MGC:8213 IMAGE:3591050, mRNA, complete cds. /PROD=Unknown (protein for MGC:8213) /FL=gb:BC004070.1 gb:NM_134129.1 gb:AF251503.1
1460700_at	630	P	0.000244	1.3	2.46229	I	2e-05	2e-05	220.9	P	gb:AK004083.1 /DB_XREF=gi:12835126 /FEA=mRNA /CNT=154 /TID=Mm.3948.1 /TIER=Stack /STK=89 /UG=Mm.3948 /LL=68733 /UG_GENE=1110034C02Rik /UG_TITLE=RIKEN cDNA 1110034C02 gene /DEF=Mus musculus 18 days embryo whole body cDNA, RIKEN full-length enriched library, clone:1110034C02:unclassifiable transcript, full insert sequence.
1416250_at	371.3	P	0.001953	1.2	2.2974	I	2e-05	2e-05	166.2	P	gb:BG965405 /DB_XREF=gi:14353042 /DB_XREF=602830441F1 /CLONE=IMAGE:4984979 /FEA=FLmRNA /CNT=229 /TID=Mm.903.1 /TIER=Stack /STK=23 /UG=Mm.903 /LL=12227 /UG_GENE=Btg2 /UG_TITLE=B-cell translocation gene 2, anti-proliferative /FL=gb:NM_007570.1
1416304_at	186	P	0.030273	1.2	2.2974	I	8.8e-05	8.8e-05	80.9	A	gb:BG072227 /DB_XREF=gi:12554796 /DB_XREF=H3108B10-3 /CLONE=H3108B10 /FEA=FLmRNA /CNT=260 /TID=Mm.21119.1 /TIER=Stack /STK=24 /UG=Mm.21119 /LL=56722 /UG_GENE=Litaf-pending /UG_TITLE=LPS-induced TNF-alpha factor /FL=gb:AF171100.1 gb:BC018559.1 gb:NM_019980.1
1416343_a_at	590.1	P	0.000244	1.2	2.2974	I	2e-05	2e-05	301.7	P	gb:NM_010685.1 /DB_XREF=gi:6754501 /GEN=Lamp2 /FEA=FLmRNA /CNT=151 /TID=Mm.486.1 /TIER=FL+Stack /STK=96 /UG=Mm.486 /LL=16784 /DEF=Mus musculus lysosomal membrane glycoprotein 2 (Lamp2), mRNA. /PROD=lysosomal membrane glycoprotein 2 /FL=gb:NM_010685.1 gb:J05287.1
1416382_at	2531.1	P	0.000732	1.2	2.2974	I	2e-05	2e-05	1074.6	P	gb:NM_009982.1 /DB_XREF=gi:6753553 /GEN=Ctsc /FEA=FLmRNA /CNT=280 /TID=Mm.684.1 /TIER=FL+Stack /STK=93 /UG=Mm.684 /LL=13032 /DEF=Mus musculus cathepsin C (Ctsc), mRNA. /PROD=cathepsin C /FL=gb:U74683.3 gb:NM_009982.1 gb:U89269.1
1416447_at	597	P	0.000244	1.2	2.2974	I	2e-05	2e-05	263.1	P	gb:BB769202 /DB_XREF=gi:16211744 /DB_XREF=BB769202 /CLONE=G370093H11 /FEA=FLmRNA /CNT=309 /TID=Mm.171292.1 /TIER=Stack /STK=26 /UG=Mm.171292 /LL=69981 /UG_GENE=2010200I23Rik /UG_TITLE=RIKEN cDNA 2010200I23 gene /FL=gb:BC018491.1 gb:BC018367.1 gb:NM_133718.1
1416559_at	409.2	P	0.000244	1.2	2.2974	I	2.7e-05	2.7e-05	124.5	P	gb:NM_025897.1 /DB_XREF=gi:20270197 /GEN=1500003O22Rik /FEA=FLmRNA /CNT=132 /TID=Mm.36766.1 /TIER=FL+Stack /STK=82 /UG=Mm.36766 /LL=101867 /DEF=Mus musculus RIKEN cDNA 1500003O22 gene (1500003O22Rik), mRNA. /PROD=RIKEN cDNA 1500003O22 /FL=gb:NM_025897.1 gb:BC022923.1
1416618_at	228.6	P	0.023926	1.2	2.2974	I	0.000692	0.000692	77.9	A	gb:NM_008911.1 /DB_XREF=gi:6679444 /GEN=Ppox /FEA=FLmRNA /CNT=109 /TID=Mm.4730.1 /TIER=FL+Stack /STK=78 /UG=Mm.4730 /LL=19044 /DEF=Mus musculus protoporphyrinogen oxidase (Ppox), mRNA. /PROD=protoporphyrinogen oxidase /FL=gb:NM_008911.1 gb:D45185.1 gb:U25114.1 gb:BC002047.1
1416634_at	774	P	0.000244	1.2	2.2974	I	0.000241	0.000241	380.9	P	gb:NM_026635.1 /DB_XREF=gi:13386127 /GEN=5730536A07Rik /FEA=FLmRNA /CNT=142 /TID=Mm.27107.1 /TIER=FL+Stack /STK=77 /UG=Mm.27107 /LL=68250 /DEF=Mus musculus RIKEN cDNA 5730536A07 gene (5730536A07Rik), mRNA. /PROD=RIKEN cDNA 5730536A07 /FL=gb:BC005745.1 gb:NM_026635.1
1416920_at	317.5	P	0.000732	1.2	2.2974	I	0.000114	0.000114	110	P	gb:NM_009032.1 /DB_XREF=gi:7657501 /GEN=Rbm4 /FEA=FLmRNA /CNT=82 /TID=Mm.542.1 /TIER=FL+Stack /STK=64 /UG=Mm.542 /LL=19653 /DEF=Mus musculus RNA binding motif protein 4 (Rbm4), mRNA. /PROD=RNA binding motif protein 4 /FL=gb:U89506.1 gb:NM_009032.1
1416968_a_at	1261.5	P	0.000244	1.2	2.2974	I	2e-05	2e-05	512	P	gb:NM_133943.1 /DB_XREF=gi:19527163 /GEN=AI195443 /FEA=FLmRNA /CNT=76 /TID=Mm.157103.1 /TIER=FL+Stack /STK=62 /UG=Mm.157103 /LL=101502 /DEF=Mus musculus expressed sequence AI195443 (AI195443), mRNA. /PROD=expressed sequence AI195443 /FL=gb:NM_133943.1 gb:BC006822.1 gb:BC018525.1
1417025_at	3348.9	P	0.000244	1.2	2.2974	I	0.00013	0.00013	1182.9	P	gb:NM_010382.1 /DB_XREF=gi:6912403 /GEN=H2-Eb1 /FEA=FLmRNA /CNT=183 /TID=Mm.22564.1 /TIER=FL+Stack /STK=59 /UG=Mm.22564 /LL=14969 /DEF=Mus musculus histocompatibility 2, class II antigen E beta (H2-Eb1), mRNA. /PROD=histocompatibility 2, class II antigen E beta /FL=gb:U28490.1 gb:U28489.1 gb:M36939.1 gb:M36940.1 gb:NM_010382.1
1417552_at	889.8	P	0.000244	1.2	2.2974	I	2e-05	2e-05	374.7	P	gb:NM_007986.1 /DB_XREF=gi:6679748 /GEN=Fap /FEA=FLmRNA /CNT=52 /TID=Mm.41816.1 /TIER=FL+Stack /STK=42 /UG=Mm.41816 /LL=14089 /DEF=Mus musculus fibroblast activation protein (Fap), mRNA. /PROD=fibroblast activation protein /FL=gb:BC019190.1 gb:NM_007986.1
1417716_at	895.4	P	0.001953	1.2	2.2974	I	2e-05	2e-05	396.9	P	gb:U82470.1 /DB_XREF=gi:2690301 /GEN=Got-2 /FEA=FLmRNA /CNT=238 /TID=Mm.18916.1 /TIER=FL /STK=1 /UG=Mm.18916 /LL=14719 /DEF=Mus musculus aspartate aminotransferase precursor (Got-2) mRNA, Got-2-a allele, complete cds; nuclear gene for mitochondrial product. /PROD=aspartate aminotransferase precursor /FL=gb:U82470.1 gb:J02622.1 gb:NM_010325.1
1418364_a_at	3274.5	P	0.000244	1.2	2.2974	I	2e-05	2e-05	1534.3	P	gb:NM_010240.1 /DB_XREF=gi:6753913 /GEN=Ftl1 /FEA=FLmRNA /CNT=109 /TID=Mm.7500.1 /TIER=FL+Stack /STK=24 /UG=Mm.7500 /LL=14325 /DEF=Mus musculus ferritin light chain 1 (Ftl1), mRNA. /PROD=ferritin light chain 1 /FL=gb:J04716.1 gb:NM_010240.1 gb:BC019840.1
1418539_a_at	162.9	P	0.046143	1.2	2.2974	I	0.000214	0.000214	70	A	gb:NM_011212.1 /DB_XREF=gi:7110706 /GEN=Ptpre /FEA=FLmRNA /CNT=68 /TID=Mm.945.1 /TIER=FL+Stack /STK=22 /UG=Mm.945 /LL=19267 /DEF=Mus musculus protein tyrosine phosphatase, receptor type, E (Ptpre), mRNA. /PROD=protein tyrosine phosphatase, receptor type, E /FL=gb:D83484.1 gb:U40280.1 gb:NM_011212.1 gb:U35368.1 gb:U62387.1
1418634_at	335.6	P	0.000244	1.2	2.2974	I	0.00013	0.00013	80.1	P	gb:BE952133 /DB_XREF=gi:10592191 /DB_XREF=UI-M-CD0-ayj-b-05-0-UI.s1 /CLONE=UI-M-CD0-ayj-b-05-0-UI /FEA=FLmRNA /CNT=178 /TID=Mm.31255.1 /TIER=Stack /STK=14 /UG=Mm.31255 /LL=18128 /UG_GENE=Notch1 /UG_TITLE=Notch gene homolog 1, (Drosophila) /FL=gb:NM_008714.1
1418981_at	241.9	P	0.001953	1.2	2.2974	I	5.2e-05	5.2e-05	107.8	M	gb:BG074173 /DB_XREF=gi:12556742 /DB_XREF=H3131G02-3 /CLONE=H3131G02 /FEA=FLmRNA /CNT=64 /TID=Mm.42163.1 /TIER=Stack /STK=16 /UG=Mm.42163 /LL=12364 /UG_GENE=Casp12 /UG_TITLE=caspase 12 /FL=gb:NM_009808.1
1419150_at	2470.1	P	0.000244	1.2	2.2974	I	2e-05	2e-05	1120.2	P	gb:NM_008657.1 /DB_XREF=gi:6678983 /GEN=Myf6 /FEA=FLmRNA /CNT=14 /TID=Mm.11.1 /TIER=FL+Stack /STK=13 /UG=Mm.11 /LL=17878 /DEF=Mus musculus myogenic factor 6 (Myf6), mRNA. /PROD=myogenic factor 6 /FL=gb:NM_008657.1
1419243_at	452.7	P	0.000244	1.2	2.2974	I	2e-05	2e-05	209.1	P	gb:BC009085.1 /DB_XREF=gi:14290608 /FEA=FLmRNA /CNT=418 /TID=Mm.58771.1 /TIER=FL+Stack /STK=11 /UG=Mm.58771 /LL=68365 /UG_GENE=Rab14 /DEF=Mus musculus, clone MGC:6512 IMAGE:2649852, mRNA, complete cds. /PROD=Unknown (protein for MGC:6512) /FL=gb:NM_026697.1 gb:BC025139.1 gb:BC009085.1
1419764_at	126.8	P	0.00415	1.2	2.2974	I	4e-05	4e-05	75.6	P	gb:NM_009892.1 /DB_XREF=gi:6753415 /GEN=Chi3l3 /FEA=FLmRNA /CNT=19 /TID=Mm.4571.1 /TIER=FL /STK=6 /UG=Mm.4571 /LL=12655 /DEF=Mus musculus chitinase 3-like 3 (Chi3l3), mRNA. /PROD=chitinase 3-like 3 /FL=gb:M94584.2 gb:D87757.2 gb:NM_009892.1
1420336_at	229.2	P	0.010742	1.2	2.2974	I	0.000346	0.000346	84	A	gb:NM_025629.1 /DB_XREF=gi:13385091 /GEN=2010109H09Rik /FEA=FLmRNA /CNT=13 /TID=Mm.175389.1 /TIER=FL /STK=6 /UG=Mm.175389 /LL=66548 /DEF=Mus musculus RIKEN cDNA 2010109H09 gene (2010109H09Rik), mRNA. /PROD=RIKEN cDNA 2010109H09 /FL=gb:NM_025629.1
1420381_a_at	827.6	P	0.000244	1.2	2.2974	I	2e-05	2e-05	380	P	gb:NM_053257.1 /DB_XREF=gi:16716588 /GEN=Rpl31 /FEA=FLmRNA /CNT=22 /TID=Mm.29982.1 /TIER=FL /STK=5 /UG=Mm.29982 /LL=114641 /DEF=Mus musculus ribosomal protein L31 (Rpl31), mRNA. /PROD=ribosomal protein L31 /FL=gb:BC008223.1 gb:NM_053257.1
1420502_at	663.9	P	0.000244	1.2	2.2974	I	2e-05	2e-05	285.5	P	gb:NM_009121.1 /DB_XREF=gi:6677848 /GEN=Sat /FEA=FLmRNA /CNT=20 /TID=Mm.2734.1 /TIER=FL /STK=4 /UG=Mm.2734 /LL=20229 /DEF=Mus musculus spermidinespermine N1-acetyl transferase (Sat), mRNA. /PROD=spermidinespermine N1-acetyl transferase /FL=gb:L10244.1 gb:NM_009121.1
1420703_at	122.3	P	0.001953	1.2	2.2974	I	0.000214	0.000214	59.3	P	gb:NM_009970.1 /DB_XREF=gi:6753533 /GEN=Csf2ra /FEA=FLmRNA /CNT=20 /TID=Mm.156264.1 /TIER=FL /STK=3 /UG=Mm.156264 /LL=12982 /DEF=Mus musculus colony stimulating factor 2 receptor, alpha, low-affinity (granulocyte-macrophage) (Csf2ra), mRNA. /PROD=colony stimulating factor 2 receptor, alpha,low-affinity (granulocyte-macrophage) /FL=gb:M85078.1 gb:NM_009970.1
1420727_a_at	76.7	P	0.000244	1.2	2.2974	I	0.000438	0.000438	38.9	A	gb:AY033513.1 /DB_XREF=gi:15529962 /GEN=Tmlh /FEA=FLmRNA /CNT=8 /TID=Mm.139078.1 /TIER=FL /STK=1 /UG=Mm.139078 /LL=192289 /DEF=Mus musculus epsilon-trimethyllysine 2-oxoglutarate dioxygenase TMLH (Tmlh) mRNA, complete cds. /PROD=epsilon-trimethyllysine 2-oxoglutaratedioxygenase TMLH /FL=gb:NM_138758.1 gb:AY033513.1 gb:BC010495.1
1421819_a_at	227.9	P	0.000732	1.2	2.2974	I	2e-05	2e-05	90.2	P	gb:BF134272 /DB_XREF=gi:10973312 /DB_XREF=601784248F1 /CLONE=IMAGE:4012283 /FEA=FLmRNA /CNT=186 /TID=Mm.28805.1 /TIER=Stack /STK=20 /UG=Mm.28805 /LL=56086 /UG_GENE=Set /UG_TITLE=SET translocation /FL=gb:BC018255.1 gb:NM_023871.1 gb:AB044937.1
1422302_s_at	3221.3	P	0.000244	1.2	2.2974	I	2e-05	2e-05	1360.7	P	gb:NM_008049.1 /DB_XREF=gi:6679872 /GEN=Ftl2 /FEA=FLmRNA /CNT=2 /TID=Mm.30357.1 /TIER=FL /STK=1 /UG=Mm.30357 /LL=14337 /DEF=Mus musculus ferritin light chain 2 (Ftl2), mRNA. /PROD=ferritin light chain 2 /FL=gb:NM_008049.1
1422576_at	678.8	P	0.000244	1.2	2.2974	I	2e-05	2e-05	283.6	P	gb:NM_016843.1 /DB_XREF=gi:8393279 /GEN=Sca10 /FEA=FLmRNA /CNT=440 /TID=Mm.4098.1 /TIER=FL+Stack /STK=32 /UG=Mm.4098 /LL=54138 /DEF=Mus musculus spinocerebellar ataxia 10 homolog (human) (Sca10), mRNA. /PROD=spinocerebellar ataxia 10 homolog (human) /FL=gb:NM_016843.1 gb:BC016410.1
1422595_s_at	617.8	P	0.000244	1.2	2.2974	I	2e-05	2e-05	287.9	P	gb:NM_025679.1 /DB_XREF=gi:13385139 /GEN=5730470L24Rik /FEA=FLmRNA /CNT=106 /TID=Mm.40037.1 /TIER=FL+Stack /STK=29 /UG=Mm.40037 /LL=66641 /DEF=Mus musculus RIKEN cDNA 5730470L24 gene (5730470L24Rik), mRNA. /PROD=RIKEN cDNA 5730470L24 /FL=gb:NM_025679.1 gb:BC004090.1
1422635_at	186.7	P	0.00293	1.2	2.2974	I	0.000618	0.000618	56.7	A	gb:NM_009599.1 /DB_XREF=gi:13928663 /GEN=Ache /FEA=FLmRNA /CNT=35 /TID=Mm.3142.1 /TIER=FL+Stack /STK=24 /UG=Mm.3142 /LL=11423 /DEF=Mus musculus acetylcholinesterase (Ache), mRNA. /PROD=acetylcholinesterase /FL=gb:NM_009599.1
1423126_at	1676	P	0.000244	1.2	2.2974	I	2e-05	2e-05	679.4	P	gb:BI080505 /DB_XREF=gi:14498835 /DB_XREF=602876981F1 /CLONE=IMAGE:5008437 /FEA=FLmRNA /CNT=337 /TID=Mm.424.1 /TIER=Stack /STK=46 /UG=Mm.424 /LL=11933 /UG_GENE=Atp1b3 /UG_TITLE=ATPase, Na+K+ transporting, beta 3 polypeptide /FL=gb:NM_007502.1 gb:U59761.1
1423790_at	668.7	P	0.00415	1.2	2.2974	I	0.000307	0.000307	376.6	P	gb:BC024876.1 /DB_XREF=gi:19352974 /FEA=FLmRNA /CNT=259 /TID=Mm.21622.1 /TIER=FL+Stack /STK=110 /UG=Mm.21622 /LL=70940 /UG_GENE=4921531N22Rik /DEF=Mus musculus, clone MGC:6998 IMAGE:3155209, mRNA, complete cds. /PROD=Unknown (protein for MGC:6998) /FL=gb:BC024876.1 gb:BC010828.1
1423886_at	287.8	P	0.018555	1.2	2.2974	I	0.000389	0.000389	141.8	M	gb:BG066605 /DB_XREF=gi:12549097 /DB_XREF=H3044A05-3 /CLONE=H3044A05 /FEA=FLmRNA /CNT=190 /TID=Mm.1249.1 /TIER=Stack /STK=12 /UG=Mm.1249 /LL=16781 /UG_GENE=Lamc1 /UG_TITLE=laminin, gamma 1 /FL=gb:J02930.1 gb:J03484.1
1424062_at	358	P	0.000244	1.2	2.2974	I	2e-05	2e-05	278.4	P	gb:BC019464.1 /DB_XREF=gi:18043457 /FEA=FLmRNA /CNT=90 /TID=Mm.32638.1 /TIER=FL+Stack /STK=58 /UG=Mm.32638 /DEF=Mus musculus, ubiquitin-conjugating enzyme E2D 1 (UBC45 homolog, yeast), clone MGC:28550 IMAGE:4205941, mRNA, complete cds. /PROD=ubiquitin-conjugating enzyme E2D 1 (UBC45homolog, yeast) /FL=gb:BC019464.1
1424176_a_at	106.4	P	0.000732	1.2	2.2974	I	6e-05	6e-05	50.5	A	gb:BE628614 /DB_XREF=gi:9911302 /DB_XREF=uu03b04.x1 /CLONE=IMAGE:3370831 /FEA=FLmRNA /CNT=77 /TID=Mm.619.2 /TIER=Stack /STK=9 /UG=Mm.619 /LL=11746 /UG_GENE=Anxa4 /UG_TITLE=annexin A4 /FL=gb:U95371.1
1424248_at	547.7	P	0.018555	1.2	2.2974	I	0.000389	0.000389	137.8	A	gb:BC027107.1 /DB_XREF=gi:20073243 /FEA=FLmRNA /CNT=91 /TID=Mm.32794.1 /TIER=FL+Stack /STK=43 /UG=Mm.32794 /LL=74100 /UG_GENE=0710001E13Rik /DEF=Mus musculus, Similar to protein phosphatase 1, regulatory (inhibitor) subunit 1C, clone MGC:35587 IMAGE:5358309, mRNA, complete cds. /PROD=Similar to protein phosphatase 1, regulatory(inhibitor) subunit 1C /FL=gb:BC027107.1
1424397_at	145.4	P	0.001221	1.2	2.2974	I	2.3e-05	2.3e-05	55.8	P	gb:AF448804.1 /DB_XREF=gi:17863987 /GEN=Ddx36 /FEA=FLmRNA /CNT=94 /TID=Mm.34158.1 /TIER=FL+Stack /STK=34 /UG=Mm.34158 /LL=72162 /DEF=Mus musculus DEADH box polypeptide 36 protein (Ddx36) mRNA, complete cds. /PROD=DEADH box polypeptide 36 protein /FL=gb:AF448804.1
1424427_at	209.2	P	0.001953	1.2	2.2974	I	7.8e-05	7.8e-05	84.1	P	gb:BC027337.1 /DB_XREF=gi:20071079 /FEA=FLmRNA /CNT=76 /TID=Mm.24671.1 /TIER=FL+Stack /STK=33 /UG=Mm.24671 /LL=72846 /UG_GENE=2900026B15Rik /DEF=Mus musculus, RIKEN cDNA 2900026B15 gene, clone MGC:28254 IMAGE:3995355, mRNA, complete cds. /PROD=RIKEN cDNA 2900026B15 gene /FL=gb:BC002307.1 gb:BC027337.1
1424524_at	574	P	0.005859	1.2	2.2974	I	2e-05	2e-05	265.2	P	gb:BC021433.1 /DB_XREF=gi:18203971 /FEA=FLmRNA /CNT=48 /TID=Mm.35450.1 /TIER=FL+Stack /STK=27 /UG=Mm.35450 /LL=71712 /UG_GENE=1200002N14Rik /DEF=Mus musculus, RIKEN cDNA 1200002N14 gene, clone MGC:29208 IMAGE:5030012, mRNA, complete cds. /PROD=RIKEN cDNA 1200002N14 gene /FL=gb:BC021433.1
1425491_at	204.9	P	0.000732	1.2	2.2974	I	2e-05	2e-05	89.4	P	gb:D16250.1 /DB_XREF=gi:577633 /FEA=FLmRNA /CNT=157 /TID=Mm.140965.1 /TIER=FL /STK=1 /UG=Mm.140965 /LL=12166 /UG_GENE=Bmpr1a /DEF=Mouse mRNA for BMP receptor, complete cds. /PROD=BMP receptor /FL=gb:Z23154.1 gb:D16250.1 gb:U04672.1
1425942_a_at	151.6	P	0.00415	1.2	2.2974	I	0.000307	0.000307	89.2	P	gb:AF254879.1 /DB_XREF=gi:9502138 /GEN=M6B /FEA=FLmRNA /CNT=2 /TID=Mm.41791.6 /TIER=FL /STK=1 /UG=Mm.41791 /LL=14758 /DEF=Mus musculus proteolipid M6B isoform alpha-beta-gamma (M6B) mRNA, complete cds. /PROD=proteolipid M6B isoform alpha-beta-gamma /FL=gb:AF254879.1
1426345_at	1103.6	P	0.000244	1.2	2.2974	I	2e-05	2e-05	502	P	gb:BQ173885 /DB_XREF=gi:20349371 /DB_XREF=UI-M-DJ2-bvv-a-02-0-UI.s1 /CLONE=UI-M-DJ2-bvv-a-02-0-UI /FEA=FLmRNA /CNT=249 /TID=Mm.18300.2 /TIER=Stack /STK=91 /UG=Mm.18300 /LL=20532 /UG_GENE=Slc3a1 /UG_TITLE=solute carrier family 3, member 1 /FL=gb:BC004612.1
1426402_at	338.8	P	0.000244	1.2	2.2974	I	2.3e-05	2.3e-05	166.5	P	gb:BB469322 /DB_XREF=gi:16427623 /DB_XREF=BB469322 /CLONE=D230024D13 /FEA=FLmRNA /CNT=115 /TID=Mm.27972.1 /TIER=Stack /STK=29 /UG=Mm.27972 /LL=56403 /UG_GENE=Nsap1-pending /UG_TITLE=NS1-associated protein 1 /FL=gb:AB035725.1
1426555_at	578.7	P	0.001953	1.2	2.2974	I	2e-05	2e-05	236.3	A	gb:AK014680.1 /DB_XREF=gi:12852681 /FEA=FLmRNA /CNT=146 /TID=Mm.34126.1 /TIER=Stack /STK=19 /UG=Mm.34126 /LL=74617 /UG_GENE=Risc-pending /UG_TITLE=retinoid-inducible serine caroboxypetidase /DEF=Mus musculus 0 day neonate head cDNA, RIKEN full-length enriched library, clone:4833411K15:retinoid-inducible serine caroboxypetidase, full insert sequence. /FL=gb:AF330052.1 gb:BC004847.1 gb:BC021399.1
1426556_at	174.4	P	0.000244	1.2	2.2974	I	2.3e-05	2.3e-05	75.3	P	gb:BG066777 /DB_XREF=gi:12549346 /DB_XREF=H3046G11-3 /CLONE=H3046G11 /FEA=FLmRNA /CNT=59 /TID=Mm.87229.1 /TIER=Stack /STK=19 /UG=Mm.87229 /LL=77936 /UG_GENE=A930005F02Rik /UG_TITLE=RIKEN cDNA A930005F02 gene /FL=gb:BC027163.1
1427053_at	137.9	P	0.000732	1.2	2.2974	I	2e-05	2e-05	61.5	P	gb:BC026627.1 /DB_XREF=gi:20071839 /FEA=mRNA /CNT=37 /TID=Mm.33546.1 /TIER=Stack /STK=21 /UG=Mm.33546 /DEF=Mus musculus, Similar to DKFZP586L2024 protein, clone IMAGE:4982180, mRNA, partial cds. /PROD=Similar to DKFZP586L2024 protein
1427167_at	217.9	P	0.000244	1.2	2.2974	I	3.5e-05	3.5e-05	93	P	gb:BE865094 /DB_XREF=gi:10386794 /DB_XREF=UI-M-BH2.1-apn-e-10-0-UI.r1 /CLONE=UI-M-BH2.1-apn-e-10-0-UI /FEA=mRNA /CNT=23 /TID=Mm.31961.1 /TIER=Stack /STK=12 /UG=Mm.31961 /UG_TITLE=Mus musculus, Similar to RIKEN cDNA 1200004E24 gene, clone IMAGE:5028212, mRNA, partial cds
1427228_at	487.6	P	0.001221	1.2	2.2974	I	0.00013	0.00013	199.3	P	gb:AF205078.1 /DB_XREF=gi:9828172 /FEA=mRNA /CNT=116 /TID=Mm.29933.1 /TIER=Stack /STK=76 /UG=Mm.29933 /LL=72333 /UG_GENE=2410003B16Rik /DEF=Mus musculus strain Swiss WebsterNIH actin-associated protein palladin mRNA, partial cds. /PROD=actin-associated protein palladin
1427275_at	321.4	P	0.000244	1.2	2.2974	I	7.8e-05	7.8e-05	141.9	P	gb:BI665051 /DB_XREF=gi:15579271 /DB_XREF=603287509F1 /CLONE=IMAGE:5321378 /FEA=mRNA /CNT=93 /TID=Mm.192224.2 /TIER=Stack /STK=15 /UG=Mm.192224 /LL=22695 /UG_GENE=Zfp36 /UG_TITLE=zinc finger protein 36
1427883_a_at	13982.4	P	0.000244	1.2	2.2974	I	2.3e-05	2.3e-05	6381.3	P	gb:BG968894 /DB_XREF=gi:14356531 /DB_XREF=602836040F1 /CLONE=IMAGE:4990689 /FEA=mRNA /CNT=417 /TID=Mm.147387.1 /TIER=Stack /STK=75 /UG=Mm.147387 /LL=12825 /UG_GENE=Col3a1 /UG_TITLE=procollagen, type III, alpha 1
1428083_at	2175.5	P	0.000244	1.2	2.2974	I	2e-05	2e-05	800.1	P	gb:AK018202.1 /DB_XREF=gi:12857810 /FEA=mRNA /CNT=302 /TID=Mm.183116.1 /TIER=Stack /STK=135 /UG=Mm.183116 /LL=66961 /UG_GENE=2310043N10Rik /UG_TITLE=RIKEN cDNA 2310043N10 gene /DEF=Mus musculus adult male medulla oblongata cDNA, RIKEN full-length enriched library, clone:6330419P03:unclassifiable transcript, full insert sequence.
1428104_at	75.5	P	0.037598	1.2	2.2974	I	0.000438	0.000438	16.2	A	gb:AK011311.1 /DB_XREF=gi:12847352 /FEA=mRNA /CNT=206 /TID=Mm.11075.1 /TIER=Stack /STK=114 /UG=Mm.11075 /LL=72119 /UG_GENE=2610005B21Rik /UG_TITLE=RIKEN cDNA 2610005B21 gene /DEF=Mus musculus 10 days embryo whole body cDNA, RIKEN full-length enriched library, clone:2610005B21:homolog to RESTRICTED EXPRESSION PROLIFERATION ASSOCIATED PROTEIN 100 (P100) (DIFFERENTIALLY EXPRESSED IN LUNG CELLS 2) (D…
1428587_at	268.9	P	0.000244	1.2	2.2974	I	2e-05	2e-05	84.6	M	gb:BB823331 /DB_XREF=gi:17001574 /DB_XREF=BB823331 /CLONE=G830027E15 /FEA=mRNA /CNT=218 /TID=Mm.43212.1 /TIER=Stack /STK=11 /UG=Mm.43212 /LL=69018 /UG_GENE=1500031M19Rik /UG_TITLE=RIKEN cDNA 1500031M19 gene
1428648_at	243.2	P	0.000244	1.2	2.2974	I	0.000865	0.000865	115.8	P	gb:AK009683.1 /DB_XREF=gi:12844629 /FEA=mRNA /CNT=110 /TID=Mm.5300.1 /TIER=Stack /STK=27 /UG=Mm.5300 /LL=71902 /UG_GENE=Tp120a-pending /UG_TITLE=TBP-interacting protein /DEF=Mus musculus adult male tongue cDNA, RIKEN full-length enriched library, clone:2310038O07:homolog to TIP120, full insert sequence.
1433591_at	1261	P	0.000244	1.2	2.2974	I	2e-05	2e-05	672.7	P	gb:BF148071 /DB_XREF=gi:11029466 /DB_XREF=uw93h05.x1 /CLONE=IMAGE:3469593 /FEA=EST /CNT=149 /TID=Mm.41840.2 /TIER=Stack /STK=86 /UG=Mm.41840 /LL=19058 /UG_GENE=Ppp3r1 /UG_TITLE=protein phospatase 3, regulatory subunit B, alpha isoform (calcineurin B, type I)
1434291_a_at	136.7	P	0.00293	1.2	2.2974	I	0.000492	0.000492	78.5	P	gb:AA709993 /DB_XREF=gi:2719911 /DB_XREF=vt36b04.r1 /CLONE=IMAGE:1165135 /FEA=EST /CNT=41 /TID=Mm.1749.3 /TIER=Stack /STK=36 /UG=Mm.1749 /LL=20365 /UG_GENE=Serf1 /UG_TITLE=small EDRK-rich factor 1
1434437_x_at	329.9	P	0.000244	1.2	2.2974	I	0.00013	0.00013	127.6	P	gb:AV301324 /DB_XREF=gi:6333838 /DB_XREF=AV301324 /CLONE=5730492P22 /FEA=EST /CNT=43 /TID=Mm.99.2 /TIER=Stack /STK=32 /UG=Mm.99 /LL=20135 /UG_GENE=Rrm2 /UG_TITLE=ribonucleotide reductase M2
1434479_at	683.7	P	0.000732	1.2	2.2974	I	0.000101	0.000101	348.8	P	gb:AV246911 /DB_XREF=gi:16387161 /DB_XREF=AV246911 /CLONE=4832419L24 /FEA=EST /CNT=61 /TID=Mm.7049.1 /TIER=Stack /STK=31 /UG=Mm.7049 /LL=98940 /UG_GENE=AI413331 /UG_TITLE=expressed sequence AI413331
1436722_a_at	7902.5	P	0.000732	1.2	2.2974	I	0.000167	0.000167	2923.5	P	gb:AW537707 /DB_XREF=gi:7180220 /DB_XREF=G0120F07-3 /CLONE=G0120F07 /FEA=EST /CNT=97 /TID=Mm.297.2 /TIER=Stack /STK=95 /UG=Mm.297 /LL=11461 /UG_GENE=Actb /UG_TITLE=actin, beta, cytoplasmic
1436954_at	221.6	P	0.000244	1.2	2.2974	I	2e-05	2e-05	104.2	P	gb:C76969 /DB_XREF=gi:2517299 /DB_XREF=C76969 /CLONE=J0023F02 /FEA=EST /CNT=142 /TID=Mm.24110.1 /TIER=Stack /STK=10 /UG=Mm.24110 /LL=51890 /UG_GENE=D2Ertd120e /UG_TITLE=DNA segment, Chr 2, ERATO Doi 120, expressed
1437185_s_at	9895.3	P	0.000244	1.2	2.2974	I	2e-05	2e-05	4291.2	P	gb:AV148480 /DB_XREF=gi:5352613 /DB_XREF=AV148480 /CLONE=2810478L23 /FEA=EST /CNT=26 /TID=Mm.3532.6 /TIER=Stack /STK=23 /UG=Mm.3532 /LL=19240 /UG_GENE=Tmsb10 /UG_TITLE=thymosin, beta 10
1437889_x_at	4648.9	P	0.000244	1.2	2.2974	I	0.000273	0.000273	654	P	gb:AI931862 /DB_XREF=gi:5668347 /DB_XREF=ul67a07.x1 /CLONE=IMAGE:2135604 /FEA=EST /CNT=18 /TID=Mm.2608.2 /TIER=Stack /STK=13 /UG=Mm.2608 /LL=12111 /UG_GENE=Bgn /UG_TITLE=biglycan
1438418_at	120.2	P	0.00293	1.2	2.2974	I	0.000147	0.000147	40.2	A	gb:BB536931 /DB_XREF=gi:16446721 /DB_XREF=BB536931 /CLONE=E130003E23 /FEA=EST /CNT=22 /TID=Mm.87037.2 /TIER=Stack /STK=10 /UG=Mm.87037 /LL=74385 /UG_GENE=4932432K03Rik /UG_TITLE=RIKEN cDNA 4932432K03 gene
1448268_at	1696.4	P	0.000244	1.2	2.2974	I	2e-05	2e-05	623.7	P	gb:NM_026211.1 /DB_XREF=gi:13385717 /GEN=2400003B06Rik /FEA=FLmRNA /CNT=213 /TID=Mm.45233.1 /TIER=FL+Stack /STK=108 /UG=Mm.45233 /LL=67511 /DEF=Mus musculus RIKEN cDNA 2400003B06 gene (2400003B06Rik), mRNA. /PROD=RIKEN cDNA 2400003B06 /FL=gb:BC004691.1 gb:NM_026211.1
1448591_at	6015.9	P	0.000244	1.2	2.2974	I	2e-05	2e-05	3781.8	P	gb:NM_021281.1 /DB_XREF=gi:10946581 /GEN=Ctss /FEA=FLmRNA /CNT=157 /TID=Mm.3619.1 /TIER=FL+Stack /STK=56 /UG=Mm.3619 /LL=13040 /DEF=Mus musculus cathepsin S (Ctss), mRNA. /PROD=cathepsin S /FL=gb:NM_021281.1 gb:BC002125.1 gb:AF038546.1
1448710_at	101.4	P	0.001953	1.2	2.2974	I	2.3e-05	2.3e-05	43.4	A	gb:D87747.1 /DB_XREF=gi:1772445 /GEN=murine CXCR-4 /FEA=FLmRNA /CNT=79 /TID=Mm.1401.1 /TIER=FL+Stack /STK=45 /UG=Mm.1401 /LL=12767 /DEF=Mus musculus mRNA for murine CXCR-4, complete cds. /PROD=murine CXCR-4 /FL=gb:NM_009911.1 gb:D87747.1 gb:U59760.1 gb:AB000803.1
1449175_at	94.2	P	0.001953	1.2	2.2974	I	0.000618	0.000618	39.8	M	gb:NM_008152.1 /DB_XREF=gi:6680062 /GEN=Gpcr25 /FEA=FLmRNA /CNT=26 /TID=Mm.2840.1 /TIER=FL+Stack /STK=20 /UG=Mm.2840 /LL=14744 /DEF=Mus musculus G-protein coupled receptor 25 (Gpcr25), mRNA. /PROD=G-protein coupled receptor 25 /FL=gb:NM_008152.1 gb:U39827.1 gb:BC011332.1
1449195_s_at	249.1	P	0.000244	1.2	2.2974	I	2e-05	2e-05	78.2	P	gb:BC019961.1 /DB_XREF=gi:18043283 /FEA=FLmRNA /CNT=54 /TID=Mm.46424.1 /TIER=FL+Stack /STK=19 /UG=Mm.46424 /LL=66102 /UG_GENE=Cxcl16 /DEF=Mus musculus, Cxc chemokine ligand 16, clone MGC:28190 IMAGE:3988542, mRNA, complete cds. /PROD=Cxc chemokine ligand 16 /FL=gb:NM_023158.2 gb:AF301017.1 gb:BC019961.1 gb:AF277001.1
1449839_at	353.5	P	0.008057	1.2	2.2974	I	0.000307	0.000307	166.8	A	gb:BG070529 /DB_XREF=gi:12553098 /DB_XREF=H3088C12-3 /CLONE=H3088C12 /FEA=FLmRNA /CNT=56 /TID=Mm.34405.1 /TIER=Stack /STK=20 /UG=Mm.34405 /LL=12367 /UG_GENE=Casp3 /UG_TITLE=caspase 3, apoptosis related cysteine protease /FL=gb:U19522.1 gb:NM_009810.1 gb:U49929.1
1449852_a_at	607.3	P	0.000244	1.2	2.2974	I	2e-05	2e-05	261	P	gb:NM_133838.1 /DB_XREF=gi:19923053 /GEN=AI197390 /FEA=FLmRNA /CNT=28 /TID=Mm.132226.1 /TIER=FL /STK=5 /UG=Mm.132226 /LL=98878 /DEF=Mus musculus expressed sequence AI197390 (AI197390), mRNA. /PROD=EH domain containing protein MPAST2 /FL=gb:NM_133838.1 gb:AF173639.1 gb:BC012272.1
1450234_at	461	P	0.000732	1.2	2.2974	I	0.000101	0.000101	259.1	P	gb:AF237910.1 /DB_XREF=gi:13649412 /FEA=FLmRNA /CNT=9 /TID=Mm.87745.1 /TIER=FL /STK=2 /UG=Mm.87745 /LL=73656 /UG_GENE=2200009H22Rik /DEF=Mus musculus MS4A6C protein mRNA, complete cds. /PROD=MS4A6C protein /FL=gb:NM_028595.1 gb:AF237910.1
1450355_a_at	618	P	0.000244	1.2	2.2974	I	0.000147	0.000147	292.2	P	gb:NM_007599.1 /DB_XREF=gi:6680841 /GEN=Capg /FEA=FLmRNA /CNT=2 /TID=Mm.18626.1 /TIER=FL /STK=2 /UG=Mm.18626 /LL=12332 /DEF=Mus musculus capping protein (actin filament), gelsolin-like (Capg), mRNA. /PROD=capping protein (actin filament), gelsolin-like /FL=gb:NM_007599.1
1450714_at	1500.8	P	0.000244	1.2	2.2974	I	2e-05	2e-05	680.2	P	gb:BE626090 /DB_XREF=gi:9906506 /DB_XREF=ut82a04.x1 /CLONE=IMAGE:3368910 /FEA=FLmRNA /CNT=351 /TID=Mm.6775.1 /TIER=Stack /STK=9 /UG=Mm.6775 /LL=54375 /UG_GENE=Oazi /UG_TITLE=ornithine decarboxylase antizyme inhibitor /FL=gb:AF032128.1 gb:NM_018745.1
1450849_at	365.6	P	0.001953	1.2	2.2974	I	0.00013	0.00013	171.5	P	gb:BF228203 /DB_XREF=gi:11136298 /DB_XREF=uz41b07.x1 /CLONE=IMAGE:3671605 /FEA=FLmRNA /CNT=610 /TID=Mm.2115.1 /TIER=Stack /STK=11 /UG=Mm.2115 /LL=51810 /UG_GENE=Hnrpu /UG_TITLE=heterogeneous nuclear ribonucleoprotein U /FL=gb:NM_016805.1 gb:AF073992.1 gb:BC018353.1
1450857_a_at	8783.8	P	0.000244	1.2	2.2974	I	2e-05	2e-05	3982.1	P	gb:BF227507 /DB_XREF=gi:11135486 /DB_XREF=uz25g02.x1 /CLONE=IMAGE:3670130 /FEA=FLmRNA /CNT=461 /TID=Mm.4482.1 /TIER=Stack /STK=15 /UG=Mm.4482 /LL=12843 /UG_GENE=Col1a2 /UG_TITLE=procollagen, type I, alpha 2 /FL=gb:NM_007743.1 gb:BC007158.1
1450916_at	119.2	P	0.046143	1.2	2.2974	I	2e-05	2e-05	47.5	A	gb:AI843206 /DB_XREF=gi:5477419 /DB_XREF=UI-M-AK1-aet-f-01-0-UI.s1 /CLONE=UI-M-AK1-aet-f-01-0-UI /FEA=FLmRNA /CNT=61 /TID=Mm.41481.1 /TIER=Stack /STK=24 /UG=Mm.41481 /LL=29819 /UG_GENE=Stau2 /UG_TITLE=staufen (RNA binding protein) homolog 2 (Drosophila) /FL=gb:NM_025303.1
1450917_at	3194.3	P	0.000244	1.2	2.2974	I	2e-05	2e-05	1221.7	P	gb:BB474208 /DB_XREF=gi:16439826 /DB_XREF=BB474208 /CLONE=D330005G22 /FEA=FLmRNA /CNT=36 /TID=Mm.10194.1 /TIER=Stack /STK=24 /UG=Mm.10194 /LL=17930 /UG_GENE=Myom2 /UG_TITLE=myomesin 2 /FL=gb:NM_008664.1
1450938_at	272.5	P	0.000244	1.2	2.2974	I	2e-05	2e-05	109.4	P	gb:AV135835 /DB_XREF=gi:16382787 /DB_XREF=AV135835 /CLONE=2810021K19 /FEA=FLmRNA /CNT=140 /TID=Mm.22347.1 /TIER=Stack /STK=18 /UG=Mm.22347 /LL=18949 /UG_GENE=Pnn /UG_TITLE=pinin /FL=gb:NM_008891.1
1451086_s_at	3372.9	P	0.000244	1.2	2.2974	I	2e-05	2e-05	1329.1	P	gb:BC003828.1 /DB_XREF=gi:13277917 /FEA=FLmRNA /CNT=397 /TID=Mm.889.1 /TIER=FL+Stack /STK=133 /UG=Mm.889 /LL=19353 /UG_GENE=Rac1 /DEF=Mus musculus, ras-related C3 botulinum toxin substrate 1 (rho family, small GTP binding protein Rac1), clone MGC:6235 IMAGE:3593957, mRNA, complete cds. /PROD=ras-related C3 botulinum toxin substrate 1 (rhofamily, small GTP binding protein Rac1) /FL=gb:BC003828.1
1451090_a_at	933.2	P	0.000244	1.2	2.2974	I	2e-05	2e-05	456.4	P	gb:BC006682.1 /DB_XREF=gi:13879401 /FEA=FLmRNA /CNT=210 /TID=Mm.22387.1 /TIER=FL+Stack /STK=129 /UG=Mm.22387 /LL=102885 /UG_GENE=AI314668 /DEF=Mus musculus, clone MGC:7893 IMAGE:3582458, mRNA, complete cds. /PROD=Unknown (protein for MGC:7893) /FL=gb:BC006682.1
1451446_at	856.6	P	0.000244	1.2	2.2974	I	8.8e-05	8.8e-05	379.1	P	gb:AF378762.1 /DB_XREF=gi:15987504 /GEN=Tem8 /FEA=FLmRNA /CNT=73 /TID=Mm.29636.1 /TIER=FL+Stack /STK=19 /UG=Mm.29636 /LL=69538 /DEF=Mus musculus tumor endothelial marker 8 precursor (Tem8) mRNA, complete cds. /PROD=tumor endothelial marker 8 precursor /FL=gb:AF378762.1
1451726_at	111.4	P	0.00293	1.2	2.2974	I	0.000692	0.000692	49.9	A	gb:BC020019.1 /DB_XREF=gi:18043663 /FEA=FLmRNA /CNT=113 /TID=Mm.24302.1 /TIER=FL /STK=1 /UG=Mm.24302 /DEF=Mus musculus, clone MGC:27983 IMAGE:3596732, mRNA, complete cds. /PROD=Unknown (protein for MGC:27983) /FL=gb:BC020019.1
1452292_at	440	P	0.001953	1.2	2.2974	I	0.000114	0.000114	164.1	P	gb:AV271093 /DB_XREF=gi:15405449 /DB_XREF=AV271093 /CLONE=4931405M20 /FEA=mRNA /CNT=124 /TID=Mm.39053.1 /TIER=Stack /STK=19 /UG=Mm.39053 /LL=71770 /UG_GENE=Ap2b1 /UG_TITLE=adaptor-related protein complex 2, beta 1 subunit
1452330_a_at	1496.2	P	0.001221	1.2	2.2974	I	0.000114	0.000114	636.3	P	gb:BB765827 /DB_XREF=gi:16196779 /DB_XREF=BB765827 /CLONE=G370056N06 /FEA=mRNA /CNT=20 /TID=Mm.28978.2 /TIER=Stack /STK=13 /UG=Mm.28978 /LL=74761 /UG_GENE=1200013A08Rik /UG_TITLE=RIKEN cDNA 1200013A08 gene
1452414_s_at	318.5	P	0.000244	1.2	2.2974	I	2e-05	2e-05	224.2	P	gb:BB051286 /DB_XREF=gi:16259577 /DB_XREF=BB051286 /CLONE=6720428C11 /FEA=mRNA /CNT=56 /TID=Mm.24770.1 /TIER=ConsEnd /STK=2 /UG=Mm.24770 /LL=74079 /UG_GENE=4933411H20Rik /UG_TITLE=RIKEN cDNA 4933411H20 gene
1453796_a_at	364.5	P	0.000244	1.2	2.2974	I	2e-05	2e-05	129.5	P	gb:AK016275.1 /DB_XREF=gi:12854943 /FEA=mRNA /CNT=7 /TID=Mm.22179.2 /TIER=ConsEnd /STK=0 /UG=Mm.22179 /LL=67456 /UG_GENE=1200009B18Rik /UG_TITLE=RIKEN cDNA 1200009B18 gene /DEF=Mus musculus adult male testis cDNA, RIKEN full-length enriched library, clone:4930572C01:homolog to CD002 PROTEIN, full insert sequence.
1454929_s_at	372.8	P	0.008057	1.2	2.2974	I	0.000189	0.000189	154.6	P	gb:BI415208 /DB_XREF=gi:15176131 /DB_XREF=602989638F1 /CLONE=IMAGE:5145729 /FEA=EST /CNT=56 /TID=Mm.26089.1 /TIER=Stack /STK=34 /UG=Mm.26089 /LL=98090 /UG_GENE=D18386 /UG_TITLE=expressed sequence D18386
1456471_x_at	332.4	P	0.023926	1.2	2.2974	I	0.000346	0.000346	198	A	gb:BB204486 /DB_XREF=gi:8869439 /DB_XREF=BB204486 /CLONE=A430058C06 /FEA=EST /CNT=10 /TID=Mm.16898.5 /TIER=Stack /STK=10 /UG=Mm.16898 /LL=50895 /UG_GENE=Phgdh /UG_TITLE=3-phosphoglycerate dehydrogenase
1460259_s_at	93.3	P	0.000732	1.2	2.2974	I	0.000273	0.000273	43.6	P	gb:AF108501.1 /DB_XREF=gi:6465944 /GEN=Cacc /FEA=FLmRNA /CNT=90 /TID=Mm.20897.1 /TIER=FL+Stack /STK=9 /UG=Mm.20897 /LL=80797 /DEF=Mus musculus Ca(2+)-sensitive chloride channel 2 (Cacc) mRNA, complete cds. /PROD=Ca(2+)-sensitive chloride channel 2 /FL=gb:AF115852.1 gb:BC008147.1 gb:NM_030601.1 gb:AF108501.1
1415806_at	1057.5	P	0.000732	1.1	2.14355	I	2e-05	2e-05	564.7	P	gb:NM_008872.1 /DB_XREF=gi:6679374 /GEN=Plat /FEA=FLmRNA /CNT=301 /TID=Mm.154660.1 /TIER=FL+Stack /STK=249 /UG=Mm.154660 /LL=18791 /DEF=Mus musculus plasminogen activator, tissue (Plat), mRNA. /PROD=plasminogen activator, tissue /FL=gb:BC011256.1 gb:NM_008872.1 gb:J03520.1
1416079_a_at	571.8	P	0.000244	1.1	2.14355	I	2e-05	2e-05	283.7	P	gb:NM_019767.1 /DB_XREF=gi:9790220 /GEN=Arpc1a /FEA=FLmRNA /CNT=173 /TID=Mm.34695.1 /TIER=FL+Stack /STK=131 /UG=Mm.34695 /LL=56443 /DEF=Mus musculus actin related protein 23 complex, subunit 1A (41 kDa) (Arpc1a), mRNA. /PROD=actin related protein 23 complex, subunit 1A(41 kDa) /FL=gb:NM_019767.1 gb:AB024984.1 gb:BC001988.1
1416102_at	584.1	P	0.000244	1.1	2.14355	I	2e-05	2e-05	244	P	gb:AV027921 /DB_XREF=gi:16356502 /DB_XREF=AV027921 /CLONE=1300015C06 /FEA=FLmRNA /CNT=486 /TID=Mm.3360.1 /TIER=Stack /STK=68 /UG=Mm.3360 /LL=22631 /UG_GENE=Ywhaz /UG_TITLE=tyrosine 3-monooxygenasetryptophan 5-monooxygenase activation protein, zeta polypeptide /FL=gb:NM_011740.1 gb:U79231.1 gb:D78647.1 gb:D83037.1 gb:D87660.1
1416138_at	1427.5	P	0.000244	1.1	2.14355	I	2e-05	2e-05	621.7	P	gb:BC008997.1 /DB_XREF=gi:14290463 /FEA=FLmRNA /CNT=346 /TID=Mm.20794.1 /TIER=FL+Stack /STK=81 /UG=Mm.20794 /LL=11750 /UG_GENE=Anxa7 /DEF=Mus musculus, annexin A7, clone MGC:6143 IMAGE:3157926, mRNA, complete cds. /PROD=annexin A7 /FL=gb:NM_009674.1 gb:L13129.1 gb:BC008997.1
1416505_at	2068.1	P	0.000732	1.1	2.14355	I	0.000346	0.000346	969.5	P	gb:NM_010444.1 /DB_XREF=gi:6754215 /GEN=Nr4a1 /FEA=FLmRNA /CNT=128 /TID=Mm.119.1 /TIER=FL+Stack /STK=85 /UG=Mm.119 /LL=15370 /DEF=Mus musculus nuclear receptor subfamily 4, group A, member 1 (Nr4a1), mRNA. /PROD=nuclear receptor subfamily 4, group A, member 1 /FL=gb:NM_010444.1 gb:BC004770.1 gb:J04113.1
1417130_s_at	888.7	P	0.00293	1.1	2.14355	I	2e-05	2e-05	414.2	P	gb:NM_020581.1 /DB_XREF=gi:10181163 /GEN=Angptl4 /FEA=FLmRNA /CNT=99 /TID=Mm.196189.1 /TIER=FL+Stack /STK=55 /UG=Mm.196189 /LL=57875 /DEF=Mus musculus angiopoietin-like 4 (Angptl4), mRNA. /PROD=fibrinogenangiopoietin-related protein /FL=gb:NM_020581.1 gb:BC021343.1 gb:AF169313.1 gb:AF123261.1 gb:BC025797.1 gb:AB054540.1 gb:AF278699.1 gb:BC006611.1
1417319_at	78.8	P	0.00415	1.1	2.14355	I	0.000552	0.000552	49.6	M	gb:AK012834.1 /DB_XREF=gi:12849839 /FEA=FLmRNA /CNT=127 /TID=Mm.46724.1 /TIER=Stack /STK=36 /UG=Mm.46724 /LL=58998 /UG_GENE=Pvrl3 /UG_TITLE=poliovirus receptor-related 3 /DEF=Mus musculus 10, 11 days embryo whole body cDNA, RIKEN full-length enriched library, clone:2810028C22:CELL ADHESION MOLECULE NECTIN-3 ALPHA, full insert sequence. /FL=gb:AF195833.1 gb:NM_021495.1
1417429_at	654.9	P	0.000244	1.1	2.14355	I	2e-05	2e-05	301.7	P	gb:BC011229.1 /DB_XREF=gi:15029983 /FEA=FLmRNA /CNT=109 /TID=Mm.976.1 /TIER=FL+Stack /STK=45 /UG=Mm.976 /LL=14261 /UG_GENE=Fmo1 /DEF=Mus musculus, Similar to flavin containing monooxygenase 1, clone MGC:18391 IMAGE:4196446, mRNA, complete cds. /PROD=Similar to flavin containing monooxygenase 1 /FL=gb:NM_010231.1 gb:D16215.1 gb:BC011229.1 gb:U87456.1
1417432_a_at	302.1	P	0.000244	1.1	2.14355	I	2e-05	2e-05	138.6	P	gb:NM_008142.1 /DB_XREF=gi:6680044 /GEN=Gnb1 /FEA=FLmRNA /CNT=64 /TID=Mm.2344.1 /TIER=FL+Stack /STK=45 /UG=Mm.2344 /LL=14688 /DEF=Mus musculus guanine nucleotide binding protein, beta 1 (Gnb1), mRNA. /PROD=guanine nucleotide-binding protein, beta-1subunit /FL=gb:U29055.1 gb:NM_008142.1
1417458_s_at	84	P	0.000732	1.1	2.14355	I	0.000147	0.000147	51.6	P	gb:NM_025415.1 /DB_XREF=gi:13384803 /GEN=1110038L14Rik /FEA=FLmRNA /CNT=108 /TID=Mm.326.1 /TIER=FL+Stack /STK=44 /UG=Mm.326 /LL=66197 /DEF=Mus musculus RIKEN cDNA 1110038L14 gene (1110038L14Rik), mRNA. /PROD=RIKEN cDNA 1110038L14 /FL=gb:NM_025415.1 gb:BC022647.1
1417462_at	132.5	P	0.001221	1.1	2.14355	I	6e-05	6e-05	47.6	P	gb:NM_007598.1 /DB_XREF=gi:6671665 /GEN=Cap1 /FEA=FLmRNA /CNT=180 /TID=Mm.8687.1 /TIER=FL /STK=2 /UG=Mm.8687 /LL=12331 /DEF=Mus musculus adenylyl cyclase-associated CAP protein homolog 1 (S. cerevisiae, S. pombe) (Cap1), mRNA. /PROD=adenylyl cyclase-associated CAP protein, yeasthomolog 1 /FL=gb:BC005446.1 gb:BC005472.1 gb:NM_007598.1 gb:L12367.1
1417756_a_at	897	P	0.000244	1.1	2.14355	I	2e-05	2e-05	394.2	P	gb:NM_019391.1 /DB_XREF=gi:11225263 /GEN=Lsp1 /FEA=FLmRNA /CNT=62 /TID=Mm.2183.1 /TIER=FL+Stack /STK=37 /UG=Mm.2183 /LL=16985 /DEF=Mus musculus lymphocyte specific 1 (Lsp1), mRNA. /PROD=lymphocyte specific 1 /FL=gb:NM_019391.1 gb:M90316.1 gb:BC003796.1
1418073_at	2253.3	P	0.000244	1.1	2.14355	I	2e-05	2e-05	1035.8	P	gb:NM_019736.1 /DB_XREF=gi:9790024 /GEN=Acate2-pending /FEA=FLmRNA /CNT=96 /TID=Mm.23368.1 /TIER=FL+Stack /STK=30 /UG=Mm.23368 /LL=56360 /DEF=Mus musculus acyl-Coenzyme A thioesterase 2, mitochondrial (Acate2-pending), mRNA. /PROD=acyl-Coenzyme A thioesterase 2, mitochondrial /FL=gb:AB028898.1 gb:BC021763.1 gb:NM_019736.1
1418289_at	334.2	P	0.000244	1.1	2.14355	I	2e-05	2e-05	183.4	P	gb:AI413223 /DB_XREF=gi:4256727 /DB_XREF=mc31d03.x1 /CLONE=IMAGE:350117 /FEA=FLmRNA /CNT=96 /TID=Mm.23742.1 /TIER=Stack /STK=35 /UG=Mm.23742 /LL=18008 /UG_GENE=Nes /UG_TITLE=nestin /FL=gb:AF076623.2 gb:NM_016701.2
1418450_at	731.1	P	0.000244	1.1	2.14355	I	0.000147	0.000147	343	P	gb:NM_012043.1 /DB_XREF=gi:6754373 /GEN=Islr /FEA=FLmRNA /CNT=72 /TID=Mm.38426.1 /TIER=FL+Stack /STK=23 /UG=Mm.38426 /LL=26968 /DEF=Mus musculus immunoglobulin superfamily containing leucine-rich repeat (Islr), mRNA. /PROD=immunoglobulin superfamily containingleucine-rich repeat /FL=gb:BC006602.1 gb:NM_012043.1 gb:AB024538.1
1418643_at	3195.6	P	0.000244	1.1	2.14355	I	6.8e-05	6.8e-05	1621.2	P	gb:NM_025359.1 /DB_XREF=gi:13384721 /GEN=1100001I23Rik /FEA=FLmRNA /CNT=123 /TID=Mm.29386.1 /TIER=FL+Stack /STK=20 /UG=Mm.29386 /LL=66109 /DEF=Mus musculus RIKEN cDNA 1100001I23 gene (1100001I23Rik), mRNA. /PROD=RIKEN cDNA 1100001I23 /FL=gb:NM_025359.1 gb:BC018317.1
1418755_at	2091.9	P	0.000732	1.1	2.14355	I	2e-05	2e-05	907.8	P	gb:NM_009323.1 /DB_XREF=gi:6678228 /GEN=Tbx15 /FEA=FLmRNA /CNT=24 /TID=Mm.10797.1 /TIER=FL+Stack /STK=19 /UG=Mm.10797 /LL=21384 /DEF=Mus musculus T-box 15 (Tbx15), mRNA. /PROD=T-box 15 /FL=gb:NM_009323.1 gb:AF041822.1
1418809_at	60.7	P	0.046143	1.1	2.14355	I	0.000273	0.000273	25.9	A	gb:NM_011087.1 /DB_XREF=gi:6755063 /GEN=Pira1 /FEA=FLmRNA /CNT=25 /TID=Mm.193462.1 /TIER=FL+Stack /STK=18 /UG=Mm.193462 /LL=18722 /DEF=Mus musculus paired-Ig-like receptor A1 (Pira1), mRNA. /PROD=paired-Ig-like receptor A1 /FL=gb:U96682.1 gb:NM_011087.1
1418895_at	1880.8	P	0.000244	1.1	2.14355	I	2e-05	2e-05	730.1	P	gb:NM_018773.1 /DB_XREF=gi:9055323 /GEN=Scap2 /FEA=FLmRNA /CNT=68 /TID=Mm.10019.1 /TIER=FL+Stack /STK=16 /UG=Mm.10019 /LL=54353 /DEF=Mus musculus src family associated phosphoprotein 2 (Scap2), mRNA. /PROD=SKAP55 homologue /FL=gb:BC003711.1 gb:NM_018773.1 gb:AF051324.1 gb:AB014485.1
1419153_at	145.7	P	0.001953	1.1	2.14355	I	8.8e-05	8.8e-05	59.7	A	gb:AK017673.1 /DB_XREF=gi:12857030 /FEA=FLmRNA /CNT=202 /TID=Mm.45765.1 /TIER=Stack /STK=65 /UG=Mm.45765 /LL=68026 /UG_GENE=2810417H13Rik /UG_TITLE=RIKEN cDNA 2810417H13 gene /DEF=Mus musculus 8 days embryo whole body cDNA, RIKEN full-length enriched library, clone:5730458E20:homolog to HYPOTHETICAL PROTEIN KIAA0101, full insert sequence. /FL=gb:NM_026515.1 gb:BC021413.1
1419638_at	89.4	P	0.008057	1.1	2.14355	I	0.000167	0.000167	41.1	A	gb:BB453355 /DB_XREF=gi:9348795 /DB_XREF=BB453355 /CLONE=D130022O20 /FEA=FLmRNA /CNT=152 /TID=Mm.4005.1 /TIER=Stack /STK=10 /UG=Mm.4005 /LL=13642 /UG_GENE=Efnb2 /UG_TITLE=ephrin B2 /FL=gb:U30244.1 gb:U16819.1 gb:L38847.1 gb:NM_010111.1
1419838_s_at	106.9	P	0.000244	1.1	2.14355	I	0.000114	0.000114	53.7	P	gb:AI385771 /DB_XREF=gi:4199234 /DB_XREF=mg90f01.x1 /CLONE=IMAGE:440281 /FEA=EST /CNT=1 /TID=Mm.198533.1 /TIER=ConsEnd /STK=1 /UG=Mm.198533 /LL=99606 /UG_GENE=AI385771 /UG_TITLE=expressed sequence AI385771
1420394_s_at	707.6	P	0.000244	1.1	2.14355	I	2e-05	2e-05	357.5	P	gb:U05264.1 /DB_XREF=gi:475444 /GEN=gp49B /FEA=FLmRNA /CNT=19 /TID=Mm.34408.1 /TIER=FL /STK=5 /UG=Mm.34408 /LL=14728 /DEF=Mus musculus C3H gp49B1 (gp49B) mRNA, complete cds. /PROD=gp49B1 /FL=gb:U05264.1 gb:BC006591.1 gb:NM_013532.1
1420828_s_at	514.6	P	0.000244	1.1	2.14355	I	2e-05	2e-05	194.1	P	gb:NM_011739.1 /DB_XREF=gi:6756038 /GEN=Ywhaq /FEA=FLmRNA /CNT=245 /TID=Mm.14722.1 /TIER=FL /STK=2 /UG=Mm.14722 /LL=22630 /DEF=Mus musculus tyrosine 3-monooxygenasetryptophan 5-monooxygenase activation protein, theta polypeptide (Ywhaq), mRNA. /PROD=tyrosine 3-monooxygenasetryptophan5-monooxygenase activation protein, theta polypeptide /FL=gb:D87662.1 gb:NM_011739.1 gb:U56243.1 gb:U57312.1
1420851_at	638.7	P	0.000732	1.1	2.14355	I	2e-05	2e-05	233.6	P	gb:AW539044 /DB_XREF=gi:7181557 /DB_XREF=C0116C05-3 /CLONE=C0116C05 /FEA=FLmRNA /CNT=136 /TID=Mm.24678.1 /TIER=Stack /STK=84 /UG=Mm.24678 /LL=93737 /UG_GENE=Pard6g /UG_TITLE=par-6 partitioning defective 6 homolog gamma (C. elegans) /FL=gb:NM_053117.1 gb:AF252290.1
1420868_s_at	347.9	P	0.000244	1.1	2.14355	I	2e-05	2e-05	177.5	P	gb:BB609648 /DB_XREF=gi:16451364 /DB_XREF=BB609648 /CLONE=1110032D12 /FEA=FLmRNA /CNT=99 /TID=Mm.196449.1 /TIER=ConsEnd /STK=0 /UG=Mm.196449 /LL=56334 /UG_GENE=Rnp24-pending /UG_TITLE=coated vesicle membrane protein /FL=gb:NM_019770.1 gb:AB025218.1
1421028_a_at	705.5	P	0.000244	1.1	2.14355	I	2e-05	2e-05	317.2	P	gb:AI595932 /DB_XREF=gi:4604980 /DB_XREF=uk20d09.x1 /CLONE=IMAGE:1969553 /FEA=FLmRNA /CNT=41 /TID=Mm.24001.1 /TIER=Stack /STK=16 /UG=Mm.24001 /LL=17260 /UG_GENE=Mef2c /UG_TITLE=myocyte enhancer factor 2C /FL=gb:NM_025282.1
1421365_at	277	P	0.001953	1.1	2.14355	I	0.000214	0.000214	129.1	P	gb:NM_008046.1 /DB_XREF=gi:6679866 /GEN=Fst /FEA=FLmRNA /CNT=8 /TID=Mm.4913.1 /TIER=FL /STK=2 /UG=Mm.4913 /LL=14313 /DEF=Mus musculus follistatin (Fst), mRNA. /PROD=follistatin /FL=gb:NM_008046.1
1421679_a_at	988	P	0.000244	1.1	2.14355	I	2e-05	2e-05	450.4	P	gb:NM_007669.1 DB_XREF=gi:6671725 GEN=Cdkn1a FEA=FLmRNA CNT=3 TID=Mm.34446.1 TIER=FL STK=2 UG=Mm.34446 LL=12575 DEF=Mus musculus cyclin-dependent kinase inhibitor 1A (P21) (Cdkn1a), mRNA. PROD=cyclin-dependent kinase inhibitor 1A (P21) FL=gb:NM_007669.1 gb:U09507.1
1421855_at	1870.5	P	0.000244	1.1	2.14355	I	2e-05	2e-05	871.5	P	gb:BF136544 /DB_XREF=gi:10975584 /DB_XREF=601783883F1 /CLONE=IMAGE:4011669 /FEA=FLmRNA /CNT=90 /TID=Mm.3040.1 /TIER=Stack /STK=44 /UG=Mm.3040 /LL=14190 /UG_GENE=Fgl2 /UG_TITLE=fibrinogen-like protein 2 /FL=gb:NM_008013.1
1421999_at	53.1	P	0.046143	1.1	2.14355	I	0.00013	0.00013	24.3	A	gb:U02601.1 /DB_XREF=gi:575921 /GEN=TSHr /FEA=FLmRNA /CNT=24 /TID=Mm.4254.1 /TIER=FL /STK=1 /UG=Mm.4254 /LL=22095 /DEF=Mus musculus hythyt BALBcBY mutant thyroid stimulating hormone receptor (TSHr) mRNA, complete cds. /PROD=thyroid stimulating hormone (TSH) receptor /FL=gb:U02602.1 gb:U02601.1 gb:NM_011648.1
1422594_at	401.5	P	0.000244	1.1	2.14355	I	2e-05	2e-05	187.9	P	gb:NM_025679.1 /DB_XREF=gi:13385139 /GEN=5730470L24Rik /FEA=FLmRNA /CNT=106 /TID=Mm.40037.1 /TIER=FL+Stack /STK=29 /UG=Mm.40037 /LL=66641 /DEF=Mus musculus RIKEN cDNA 5730470L24 gene (5730470L24Rik), mRNA. /PROD=RIKEN cDNA 5730470L24 /FL=gb:NM_025679.1 gb:BC004090.1
1422687_at	549.3	P	0.000732	1.1	2.14355	I	2e-05	2e-05	228	P	gb:NM_010937.1 /DB_XREF=gi:7242161 /GEN=Nras /FEA=FLmRNA /CNT=102 /TID=Mm.734.1 /TIER=FL+Stack /STK=19 /UG=Mm.734 /LL=18176 /DEF=Mus musculus neuroblastoma ras oncogene (Nras), mRNA. /PROD=neuroblastoma ras oncogene /FL=gb:NM_010937.1
1422875_at	123.2	P	0.000732	1.1	2.14355	I	0.000273	0.000273	49.6	A	gb:NM_013489.1 /DB_XREF=gi:7304954 /GEN=Cd84 /FEA=FLmRNA /CNT=15 /TID=Mm.21882.1 /TIER=FL+Stack /STK=9 /UG=Mm.21882 /LL=12523 /DEF=Mus musculus CD84 antigen (Cd84), mRNA. /PROD=CD84 antigen /FL=gb:AF043445.1 gb:NM_013489.1
1422902_s_at	167	P	0.001221	1.1	2.14355	I	0.000101	0.000101	52.8	P	gb:NM_023799.1 /DB_XREF=gi:15011883 /GEN=Mgea5 /FEA=FLmRNA /CNT=82 /TID=Mm.202734.1 /TIER=ConsEnd /STK=0 /UG=Mm.202734 /LL=76055 /DEF=Mus musculus meningioma expressed antigen 5 (hyaluronidase) (Mgea5), mRNA. /PROD=meningioma expressed antigen 5 (hyaluronidase) /FL=gb:AF132214.1 gb:NM_023799.1
1423039_a_at	255.5	P	0.001221	1.1	2.14355	I	0.000346	0.000346	201.2	P	gb:BI456205 /DB_XREF=gi:15246861 /DB_XREF=603172983F1 /CLONE=IMAGE:5252349 /FEA=FLmRNA /CNT=465 /TID=Mm.21848.1 /TIER=Stack /STK=115 /UG=Mm.21848 /LL=66882 /UG_GENE=1200015E15Rik /UG_TITLE=RIKEN cDNA 1200015E15 gene /FL=gb:BC005466.1 gb:NM_025824.1
1423041_a_at	688.5	P	0.000244	1.1	2.14355	I	2e-05	2e-05	323.4	P	gb:BB818485 /DB_XREF=gi:16991114 /DB_XREF=BB818485 /CLONE=G730045C06 /FEA=FLmRNA /CNT=465 /TID=Mm.21848.1 /TIER=Stack /STK=12 /UG=Mm.21848 /LL=66882 /UG_GENE=1200015E15Rik /UG_TITLE=RIKEN cDNA 1200015E15 gene /FL=gb:BC005466.1 gb:NM_025824.1
1423416_at	632.4	P	0.00293	1.1	2.14355	I	0.000273	0.000273	275.7	P	gb:BM199842 /DB_XREF=gi:17752866 /DB_XREF=C0201E09-3 /CLONE=C0201E09 /FEA=FLmRNA /CNT=177 /TID=Mm.1050.1 /TIER=Stack /STK=53 /UG=Mm.1050 /LL=20588 /UG_GENE=Smarcc1 /UG_TITLE=SWISNF related, matrix associated, actin dependent regulator of chromatin, subfamily c, member 1 /FL=gb:NM_009211.1 gb:U85614.1
1423628_s_at	370.8	P	0.046143	1.1	2.14355	I	0.000552	0.000552	212.3	A	gb:BB731207 /DB_XREF=gi:16114482 /DB_XREF=BB731207 /CLONE=E970005G20 /FEA=FLmRNA /CNT=66 /TID=Mm.197587.1 /TIER=Stack /STK=8 /UG=Mm.197587 /LL=93708 /UG_GENE=Pcdhgc5 /UG_TITLE=protocadherin gamma subfamily C, 5 /FL=gb:NM_033583.1 gb:AY013813.1
1423860_at	97.2	P	0.018555	1.1	2.14355	I	0.000774	0.000774	37.9	A	gb:AB006361.1 /DB_XREF=gi:2317285 /FEA=FLmRNA /CNT=130 /TID=Mm.1008.1 /TIER=FL+Stack /STK=89 /UG=Mm.1008 /LL=19215 /UG_GENE=Ptgds /DEF=Mus musculus mRNA for prostaglandin D synthetase, complete cds. /PROD=prostaglandin D synthetase /FL=gb:AB006361.1
1424483_at	275.8	P	0.000244	1.1	2.14355	I	0.000307	0.000307	113.7	P	gb:BC009149.1 /DB_XREF=gi:14318706 /FEA=FLmRNA /CNT=134 /TID=Mm.29500.1 /TIER=FL+Stack /STK=29 /UG=Mm.29500 /DEF=Mus musculus, hypothetical protein FLJ10788, clone MGC:6884 IMAGE:2651599, mRNA, complete cds. /PROD=hypothetical protein FLJ10788 /FL=gb:BC009149.1
1424634_at	462.1	P	0.000244	1.1	2.14355	I	2e-05	2e-05	213.1	P	gb:BC011290.1 /DB_XREF=gi:15030084 /FEA=FLmRNA /CNT=31 /TID=Mm.40713.1 /TIER=FL+Stack /STK=22 /UG=Mm.40713 /DEF=Mus musculus, clone MGC:18752 IMAGE:4010035, mRNA, complete cds. /PROD=Unknown (protein for MGC:18752) /FL=gb:BC011290.1
1424638_at	2969.9	P	0.000244	1.1	2.14355	I	2e-05	2e-05	1020	P	gb:AK007630.1 /DB_XREF=gi:12841291 /GEN=Cdkn1a /FEA=FLmRNA /CNT=165 /TID=Mm.34446.2 /TIER=Stack /STK=40 /UG=Mm.34446 /LL=12575 /UG_TITLE=cyclin-dependent kinase inhibitor 1A (P21) /DEF=Mus musculus 10 day old male pancreas cDNA, RIKEN full-length enriched library, clone:1810028E17:cyclin-dependent kinase inhibitor 1A (P21), full insert sequence. /FL=gb:AB017818.1 gb:U24173.1 gb:AB017817.1 gb:BC00…
1424965_at	80.7	P	0.000732	1.1	2.14355	I	0.000966	0.000966	31.5	A	gb:BC026563.1 /DB_XREF=gi:20071681 /FEA=FLmRNA /CNT=26 /TID=Mm.72243.1 /TIER=FL+Stack /STK=10 /UG=Mm.72243 /LL=107321 /UG_GENE=AV278559 /DEF=Mus musculus, Similar to leupaxin, clone MGC:36312 IMAGE:5065405, mRNA, complete cds. /PROD=Similar to leupaxin /FL=gb:BC026563.1
1425292_at	812.9	P	0.000244	1.1	2.14355	I	2e-05	2e-05	362.9	P	gb:AF143543.1 /DB_XREF=gi:4929246 /FEA=FLmRNA /CNT=9 /TID=Mm.3386.2 /TIER=FL /STK=3 /UG=Mm.3386 /LL=13527 /UG_GENE=Dtna /DEF=Mus musculus alpha-dystrobrevin 2a mRNA, complete cds. /PROD=alpha-dystrobrevin 2a /FL=gb:AF143543.1
1425336_x_at	4098.3	P	0.000244	1.1	2.14355	I	0.000189	0.000189	2005.6	P	gb:BC011306.1 /DB_XREF=gi:15030108 /FEA=FLmRNA /CNT=38 /TID=Mm.16771.2 /TIER=FL /STK=2 /UG=Mm.16771 /LL=14972 /UG_GENE=H2-K /DEF=Mus musculus, clone MGC:7052 IMAGE:3156482, mRNA, complete cds. /PROD=Unknown (protein for MGC:7052) /FL=gb:BC011306.1
1425480_at	584.6	P	0.000244	1.1	2.14355	I	2e-05	2e-05	300.3	P	gb:AI035718 /DB_XREF=gi:3259409 /DB_XREF=ue20c06.x1 /CLONE=IMAGE:1480906 /FEA=FLmRNA /CNT=159 /TID=Mm.28374.1 /TIER=Stack /STK=50 /UG=Mm.28374 /UG_TITLE=Mus musculus, clone MGC:29037 IMAGE:3598248, mRNA, complete cds /FL=gb:BC018506.1
1426534_a_at	221.9	P	0.000732	1.1	2.14355	I	2e-05	2e-05	111.6	P	gb:BG067878 /DB_XREF=gi:12550447 /DB_XREF=H3059B11-3 /CLONE=H3059B11 /FEA=FLmRNA /CNT=161 /TID=Mm.28163.1 /TIER=Stack /STK=31 /UG=Mm.28163 /LL=66251 /UG_GENE=1810004P07Rik /UG_TITLE=RIKEN cDNA 1810004P07 gene /FL=gb:BC004081.1
1427256_at	256.5	P	0.000732	1.1	2.14355	I	7.8e-05	7.8e-05	120.6	P	gb:BI692925 /DB_XREF=gi:15655554 /DB_XREF=603344648F1 /CLONE=IMAGE:5372410 /FEA=mRNA /CNT=109 /TID=Mm.4575.3 /TIER=Stack /STK=22 /UG=Mm.4575 /LL=13003 /UG_GENE=Cspg2 /UG_TITLE=chondroitin sulfate proteoglycan 2
1427604_a_at	345.1	P	0.000732	1.1	2.14355	I	0.000241	0.000241	149.5	P	gb:AF011336.1 /DB_XREF=gi:2944186 /FEA=mRNA /CNT=3 /TID=Mm.10288.3 /TIER=ConsEnd /STK=0 /UG=Mm.10288 /LL=11981 /UG_GENE=Atp9a /DEF=Mus musculus putative E1-E2 ATPase mRNA, partial cds. /PROD=putative E1-E2 ATPase
1428065_at	635.9	P	0.00293	1.1	2.14355	I	4e-05	4e-05	374.4	P	gb:AK003942.1 /DB_XREF=gi:12834910 /FEA=mRNA /CNT=295 /TID=Mm.148425.1 /TIER=Stack /STK=234 /UG=Mm.148425 /LL=68682 /UG_GENE=1110028E10Rik /UG_TITLE=RIKEN cDNA 1110028E10 gene /DEF=Mus musculus 18 days embryo whole body cDNA, RIKEN full-length enriched library, clone:1110028E10:unclassifiable transcript, full insert sequence.
1428306_at	961.9	P	0.000244	1.1	2.14355	I	2e-05	2e-05	643.1	P	gb:AK017926.1 /DB_XREF=gi:12857423 /FEA=mRNA /CNT=124 /TID=Mm.21697.1 /TIER=Stack /STK=56 /UG=Mm.21697 /LL=74747 /UG_GENE=5830413E08Rik /UG_TITLE=RIKEN cDNA 5830413E08 gene /DEF=Mus musculus adult male thymus cDNA, RIKEN full-length enriched library, clone:5830413E08:homolog to HYPOTHETICAL 25.4 KDA PROTEIN, full insert sequence.
1428333_at	452.8	P	0.000244	1.1	2.14355	I	3e-05	3e-05	216.3	P	gb:AK013740.1 /DB_XREF=gi:12851221 /FEA=mRNA /CNT=71 /TID=Mm.27579.1 /TIER=Stack /STK=52 /UG=Mm.27579 /LL=76976 /UG_GENE=2900062L11Rik /UG_TITLE=RIKEN cDNA 2900062L11 gene /DEF=Mus musculus adult male hippocampus cDNA, RIKEN full-length enriched library, clone:2900062L11:homolog to MICROSOMAL SIGNAL PEPTIDASE 23 KDA SUBUNIT (EC 3.4.-.-) (SPC2223), full insert sequence.
1428585_at	797.1	P	0.000244	1.1	2.14355	I	2e-05	2e-05	600.3	P	gb:BE853286 /DB_XREF=gi:10311625 /DB_XREF=uw87d05.x1 /CLONE=IMAGE:3468969 /FEA=mRNA /CNT=104 /TID=Mm.23961.1 /TIER=Stack /STK=30 /UG=Mm.23961 /LL=73156 /UG_GENE=3110023F10Rik /UG_TITLE=RIKEN cDNA 3110023F10 gene
1428639_at	65.4	P	0.001953	1.1	2.14355	I	0.000492	0.000492	15.7	A	gb:AK012271.1 /DB_XREF=gi:12848908 /FEA=mRNA /CNT=49 /TID=Mm.16813.1 /TIER=Stack /STK=28 /UG=Mm.16813 /LL=72568 /UG_GENE=2700022J23Rik /UG_TITLE=RIKEN cDNA 2700022J23 gene /DEF=Mus musculus 11 days embryo whole body cDNA, RIKEN full-length enriched library, clone:2700022J23:unclassifiable transcript, full insert sequence.
1428875_at	416.5	P	0.005859	1.1	2.14355	I	0.000346	0.000346	230.3	P	gb:BE981485 /DB_XREF=gi:10650639 /DB_XREF=UI-M-CG0p-bdc-g-01-0-UI.s1 /CLONE=UI-M-CG0p-bdc-g-01-0-UI /FEA=mRNA /CNT=71 /TID=Mm.26610.1 /TIER=Stack /STK=18 /UG=Mm.26610 /LL=73124 /UG_GENE=3110027H23Rik /UG_TITLE=RIKEN cDNA 3110027H23 gene
1428905_at	250.5	P	0.000244	1.1	2.14355	I	3.5e-05	3.5e-05	134.3	P	gb:AI118026 /DB_XREF=gi:3518350 /DB_XREF=ui44f02.x1 /CLONE=IMAGE:1885275 /FEA=mRNA /CNT=123 /TID=Mm.31178.1 /TIER=Stack /STK=17 /UG=Mm.31178 /LL=68441 /UG_GENE=1300010C19Rik /UG_TITLE=RIKEN cDNA 1300010C19 gene
1429183_at	249.2	P	0.01416	1.1	2.14355	I	2.3e-05	2.3e-05	109.2	A	gb:AK005020.1 /DB_XREF=gi:12836648 /FEA=mRNA /CNT=79 /TID=Mm.2252.1 /TIER=Stack /STK=9 /UG=Mm.2252 /LL=67451 /UG_GENE=1200008D14Rik /UG_TITLE=RIKEN cDNA 1200008D14 gene /DEF=Mus musculus adult male liver cDNA, RIKEN full-length enriched library, clone:1300016C01:homolog to PLAKOPHILIN 2A, full insert sequence.
1430692_a_at	59.8	P	0.005859	1.1	2.14355	I	0.000552	0.000552	24.5	A	gb:AK005023.1 /DB_XREF=gi:12836652 /GEN=Sel1h /FEA=mRNA /CNT=6 /TID=Mm.14352.3 /TIER=ConsEnd /STK=1 /UG=Mm.14352 /LL=20338 /UG_TITLE=Sel1 (suppressor of lin-12) 1 homolog (C. elegans) /DEF=Mus musculus adult male liver cDNA, RIKEN full-length enriched library, clone:1300016D21:Sel1 (suppressor of lin-12) 1 homolog (C. elegans), full insert sequence.
1432282_a_at	349.2	P	0.000244	1.1	2.14355	I	2.7e-05	2.7e-05	133.9	P	gb:AK008522.1 /DB_XREF=gi:12842753 /FEA=mRNA /CNT=1 /TID=Mm.218638.2 /TIER=ConsEnd /STK=0 /UG=Mm.218638 /LL=69891 /UG_GENE=2010305C02Rik /UG_TITLE=RIKEN cDNA 2010305C02 gene /DEF=Mus musculus adult male small intestine cDNA, RIKEN full-length enriched library, clone:2010305C02:hypothetical protein, full insert sequence.
1433685_a_at	299.1	P	0.000244	1.1	2.14355	I	3.5e-05	3.5e-05	156.4	P	gb:BQ173888 /DB_XREF=gi:20349374 /DB_XREF=UI-M-DJ2-bvv-a-10-0-UI.s1 /CLONE=UI-M-DJ2-bvv-a-10-0-UI /FEA=EST /CNT=150 /TID=Mm.22226.2 /TIER=Stack /STK=72 /UG=Mm.22226 /UG_TITLE=Mus musculus, clone MGC:7054 IMAGE:3156506, mRNA, complete cds
1434440_at	280.5	P	0.000244	1.1	2.14355	I	2.3e-05	2.3e-05	106.9	P	gb:BQ174580 /DB_XREF=gi:20350071 /DB_XREF=UI-M-DJ2-bvy-h-01-0-UI.s1 /CLONE=UI-M-DJ2-bvy-h-01-0-UI /FEA=EST /CNT=60 /TID=Mm.28859.2 /TIER=Stack /STK=32 /UG=Mm.28859 /LL=14677 /UG_GENE=Gnai1 /UG_TITLE=guanine nucleotide binding protein, alpha inhibiting 1
1436242_a_at	409.8	P	0.023926	1.1	2.14355	I	5.2e-05	5.2e-05	166.8	A	gb:BE852312 /DB_XREF=gi:10310651 /DB_XREF=uw24f12.x1 /CLONE=IMAGE:3417647 /FEA=EST /CNT=13 /TID=Mm.46021.4 /TIER=Stack /STK=10 /UG=Mm.46021 /LL=75458 /UG_GENE=1700001C14Rik /UG_TITLE=RIKEN cDNA 1700001C14 gene
1437626_at	827.3	P	0.000732	1.1	2.14355	I	2e-05	2e-05	394	P	gb:BB031791 /DB_XREF=gi:15403585 /DB_XREF=BB031791 /CLONE=5830467I20 /FEA=EST /CNT=235 /TID=Mm.28161.2 /TIER=Stack /STK=15 /UG=Mm.28161 /LL=12193 /UG_GENE=Zfp36l2 /UG_TITLE=zinc finger protein 36, C3H type-like 2
1437901_a_at	139	P	0.000244	1.1	2.14355	I	3e-05	3e-05	54.7	P	gb:BM240052 /DB_XREF=gi:17875322 /DB_XREF=K0545D10-3 /CLONE=K0545D10 /FEA=EST /CNT=16 /TID=Mm.27389.2 /TIER=Stack /STK=13 /UG=Mm.27389 /LL=64932 /UG_GENE=Vps41 /UG_TITLE=vacuolar protein sorting 41 (yeast)
1439251_at	129.3	P	0.000732	1.1	2.14355	I	0.000114	0.000114	106.7	P	gb:BI133445 /DB_XREF=gi:14583693 /DB_XREF=UI-M-BH3-brx-b-05-0-UI.s1 /CLONE=UI-M-BH3-brx-b-05-0-UI /FEA=EST /CNT=9 /TID=Mm.3054.2 /TIER=Stack /STK=8 /UG=Mm.3054 /LL=15932 /UG_GENE=Idua /UG_TITLE=alpha-L-iduronidase
1442145_at	329.8	P	0.001953	1.1	2.14355	I	2.3e-05	2.3e-05	122.8	P	gb:BG066456 /DB_XREF=gi:12549025 /DB_XREF=H3043C01-3 /CLONE=H3043C01 /FEA=EST /CNT=9 /TID=Mm.25017.1 /TIER=ConsEnd /STK=3 /UG=Mm.25017 /UG_TITLE=ESTs, Weakly similar to YBF7_CAEEL PROBABLE CATION-TRANSPORTING ATPASE K07E3.7 IN CHROMOSOME X (C.elegans)
1448103_s_at	3059.7	P	0.000244	1.1	2.14355	I	2.3e-05	2.3e-05	1204.7	P	gb:NM_023144.1 /DB_XREF=gi:12963530 /GEN=Nono /FEA=FLmRNA /CNT=379 /TID=Mm.21559.1 /TIER=FL+Stack /STK=229 /UG=Mm.21559 /LL=53610 /DEF=Mus musculus non-POU-domain-containing, octamer binding protein (Nono), mRNA. /PROD=non-POU-domain-containing, octamer bindingprotein /FL=gb:BC005465.1 gb:NM_023144.1
1448126_at	117.3	P	0.00293	1.1	2.14355	I	0.000389	0.000389	41.2	A	gb:NM_019643.1 /DB_XREF=gi:9790254 /GEN=Tera-pending /FEA=FLmRNA /CNT=259 /TID=Mm.18637.1 /TIER=FL+Stack /STK=189 /UG=Mm.18637 /LL=56306 /DEF=Mus musculus teratocarcinoma expressed, serine rich (Tera-pending), mRNA. /PROD=teratocarcinoma expressed, serine rich /FL=gb:NM_019643.1 gb:U64033.1
1448192_s_at	305.8	P	0.000732	1.1	2.14355	I	2e-05	2e-05	135.3	P	gb:AK011304.1 /DB_XREF=gi:12847338 /GEN=Prps1 /FEA=FLmRNA /CNT=199 /TID=Mm.27454.1 /TIER=Stack /STK=9 /UG=Mm.27454 /LL=19139 /UG_TITLE=phosphoribosyl pyrophosphate synthetase 1 /DEF=Mus musculus 10 days embryo whole body cDNA, RIKEN full-length enriched library, clone:2610003D20:phosphoribosyl pyrophosphate synthetase 1, full insert sequence. /FL=gb:AB025048.1 gb:NM_021463.1
1448208_at	611.6	P	0.000732	1.1	2.14355	I	4.6e-05	4.6e-05	260.7	P	gb:U74359.1 /DB_XREF=gi:1658158 /FEA=FLmRNA /CNT=244 /TID=Mm.15185.1 /TIER=FL+Stack /STK=131 /UG=Mm.15185 /LL=17125 /UG_GENE=Madh1 /DEF=Mus musculus mothers-against-dpp-related-1 mRNA, complete cds. /PROD=mothers-against-dpp-related-1 /FL=gb:U74359.1 gb:U58992.1 gb:NM_008539.1
1448323_a_at	4132.6	P	0.000244	1.1	2.14355	I	6e-05	6e-05	2118.9	P	gb:BC019502.1 /DB_XREF=gi:18044514 /FEA=FLmRNA /CNT=224 /TID=Mm.2608.1 /TIER=FL+Stack /STK=91 /UG=Mm.2608 /LL=12111 /UG_GENE=Bgn /DEF=Mus musculus, biglycan, clone MGC:28669 IMAGE:4237268, mRNA, complete cds. /PROD=biglycan /FL=gb:BC005452.1 gb:NM_007542.2 gb:L20276.1 gb:BC019502.1
1448456_at	95.7	P	0.037598	1.1	2.14355	I	0.000307	0.000307	39.6	A	gb:AF125307.1 /DB_XREF=gi:6164603 /GEN=Cln8 /FEA=FLmRNA /CNT=148 /TID=Mm.21578.1 /TIER=FL /STK=3 /UG=Mm.21578 /LL=26889 /DEF=Mus musculus neuronal ceroid lipofuscinosis type 8 (Cln8) mRNA, complete cds. /PROD=neuronal ceroid lipofuscinosis type 8 /FL=gb:BC021625.1 gb:NM_012000.1 gb:AF125308.1 gb:AF125307.1
1448594_at	58.1	P	0.00415	1.1	2.14355	I	0.000273	0.000273	13.3	A	gb:NM_018865.1 /DB_XREF=gi:9256532 /GEN=Wisp1 /FEA=FLmRNA /CNT=99 /TID=Mm.10222.1 /TIER=FL+Stack /STK=10 /UG=Mm.10222 /LL=22402 /DEF=Mus musculus WNT1 inducible signaling pathway protein 1 (Wisp1), mRNA. /PROD=WNT1 inducible signaling pathway protein 1 /FL=gb:AF100777.1 gb:NM_018865.1 gb:AB004873.1
1448777_at	147.6	P	0.001221	1.1	2.14355	I	2e-05	2e-05	76.5	P	gb:NM_008564.1 /DB_XREF=gi:6678825 /GEN=Mcmd2 /FEA=FLmRNA /CNT=145 /TID=Mm.16711.1 /TIER=FL+Stack /STK=40 /UG=Mm.16711 /LL=17216 /DEF=Mus musculus mini chromosome maintenance deficient 2 (S. cerevisiae) (Mcmd2), mRNA. /PROD=mini chromosome maintenance deficient 2 (S.cerevisiae) /FL=gb:NM_008564.1 gb:D86725.1 gb:AF004105.1
1448916_at	247.5	P	0.000244	1.1	2.14355	I	0.000101	0.000101	112.1	P	gb:BC002092.1 /DB_XREF=gi:12805258 /FEA=FLmRNA /CNT=72 /TID=Mm.220949.1 /TIER=FL+Stack /STK=31 /UG=Mm.220949 /LL=17134 /UG_GENE=Mafg /DEF=Mus musculus, v-maf musculoaponeurotic fibrosarcoma oncogene family, protein G (avian), clone MGC:6343 IMAGE:3488374, mRNA, complete cds. /PROD=v-maf musculoaponeurotic fibrosarcoma oncogenefamily, protein G (avian) /FL=gb:BC002092.1 gb:NM_010756.1
1449130_at	537.1	P	0.000244	1.1	2.14355	I	2.3e-05	2.3e-05	356.9	P	gb:NM_007639.1 /DB_XREF=gi:6671705 /GEN=Cd1d1 /FEA=FLmRNA /CNT=52 /TID=Mm.1894.1 /TIER=FL+Stack /STK=22 /UG=Mm.1894 /LL=12479 /DEF=Mus musculus CD1d1 antigen (Cd1d1), mRNA. /PROD=CD1d1 antigen /FL=gb:NM_007639.1 gb:M63695.1
1449152_at	130.3	P	0.00415	1.1	2.14355	I	0.000692	0.000692	78.1	M	gb:AF059567.1 /DB_XREF=gi:3075496 /GEN=Cdkn2b /FEA=FLmRNA /CNT=38 /TID=Mm.8924.1 /TIER=FL+Stack /STK=21 /UG=Mm.8924 /LL=12579 /DEF=Mus musculus cyclin dependent kinase inhibitor 2B (Cdkn2b) mRNA, complete cds. /PROD=cyclin dependent kinase inhibitor 2B /FL=gb:NM_007670.1 gb:BC002010.1 gb:AF059567.1
1449347_a_at	180.4	P	0.001221	1.1	2.14355	I	4e-05	4e-05	75.2	P	gb:NM_021365.1 /DB_XREF=gi:10946693 /GEN=Xlr4 /FEA=FLmRNA /CNT=23 /TID=Mm.104764.1 /TIER=FL+Stack /STK=13 /UG=Mm.104764 /LL=27083 /DEF=Mus musculus X-linked lymphocyte-regulated 4 (Xlr4), mRNA. /PROD=X-linked lymphocyte-regulated 4 /FL=gb:NM_021365.1
1449465_at	595.2	P	0.000244	1.1	2.14355	I	2e-05	2e-05	474.7	P	gb:NM_011261.1 /DB_XREF=gi:6755311 /GEN=Reln /FEA=FLmRNA /CNT=31 /TID=Mm.3057.1 /TIER=FL+Stack /STK=10 /UG=Mm.3057 /LL=19699 /DEF=Mus musculus reelin (Reln), mRNA. /PROD=reelin /FL=gb:D63520.1 gb:U24703.1 gb:NM_011261.1
1449815_a_at	1388.1	P	0.000732	1.1	2.14355	I	0.000214	0.000214	641.8	P	gb:NM_024186.1 /DB_XREF=gi:18859588 /GEN=Ssbp2 /FEA=FLmRNA /CNT=18 /TID=Mm.22438.1 /TIER=FL /STK=6 /UG=Mm.22438 /LL=66970 /DEF=Mus musculus single-stranded DNA binding protein 2 (Ssbp2), mRNA. /PROD=single-stranded DNA binding protein 2 /FL=gb:NM_024186.1 gb:BC002176.1
1450534_x_at	214.2	P	0.010742	1.1	2.14355	I	0.00013	0.00013	64.8	A	gb:M58156.1 /DB_XREF=gi:199429 /GEN=K-f /FEA=FLmRNA /CNT=6 /TID=Mm.34332.1 /TIER=FL /STK=1 /UG=Mm.34332 /LL=56628 /DEF=Mouse MHC (A.CAJ(H-2K-f) class I antigen mRNA, complete cds. /PROD=MHC class I antigen /FL=gb:M58156.1 gb:NM_019909.1 gb:M69070.1
1450648_s_at	1682.3	P	0.000244	1.1	2.14355	I	2e-05	2e-05	673.2	P	gb:NM_010379.1 /DB_XREF=gi:6754115 /GEN=H2-Ab1 /FEA=FLmRNA /CNT=82 /TID=Mm.6716.1 /TIER=FL+Stack /STK=42 /UG=Mm.6716 /LL=14961 /DEF=Mus musculus histocompatibility 2, class II antigen A, beta 1 (H2-Ab1), mRNA. /PROD=histocompatibility 2, class II antigen A, beta1 /FL=gb:NM_010379.1 gb:AF119252.1 gb:AF119251.1 gb:M13539.1 gb:M66213.1 gb:M13540.1 gb:M13538.1
1450937_at	650.3	P	0.000244	1.1	2.14355	I	2e-05	2e-05	309.3	P	gb:BQ176612 /DB_XREF=gi:20352104 /DB_XREF=UI-M-DJ2-bvy-n-22-0-UI.s1 /CLONE=UI-M-DJ2-bvy-n-22-0-UI /FEA=FLmRNA /CNT=164 /TID=Mm.18555.1 /TIER=Stack /STK=13 /UG=Mm.18555 /LL=99191 /UG_GENE=AU019331 /UG_TITLE=expressed sequence AU019331 /FL=gb:NM_133846.1 gb:BC004685.1
1450983_at	299.4	P	0.000244	1.1	2.14355	I	0.000147	0.000147	119	P	gb:BG069776 /DB_XREF=gi:12552345 /DB_XREF=H3080A04-3 /CLONE=H3080A04 /FEA=FLmRNA /CNT=141 /TID=Mm.27351.1 /TIER=Stack /STK=36 /UG=Mm.27351 /LL=56399 /UG_GENE=Akap8 /UG_TITLE=A kinase (PRKA) anchor protein 8 /FL=gb:AB028920.1 gb:NM_019774.1
1451150_at	136.3	P	0.001953	1.1	2.14355	I	0.000865	0.000865	65.7	P	gb:BC021528.1 /DB_XREF=gi:18204846 /FEA=FLmRNA /CNT=117 /TID=Mm.22359.1 /TIER=FL+Stack /STK=84 /UG=Mm.22359 /DEF=Mus musculus, Similar to clones 23667 and 23775 zinc finger protein, clone MGC:38535 IMAGE:5353673, mRNA, complete cds. /PROD=Similar to clones 23667 and 23775 zinc fingerprotein /FL=gb:AF295806.1 gb:BC021528.1
1452038_at	1578.4	P	0.000244	1.1	2.14355	I	2e-05	2e-05	760.6	P	gb:AI463215 /DB_XREF=gi:4317245 /DB_XREF=vw60h11.x1 /CLONE=IMAGE:1248261 /FEA=FLmRNA /CNT=379 /TID=Mm.19142.1 /TIER=Stack /STK=76 /UG=Mm.19142 /LL=12340 /UG_GENE=Cappa1 /UG_TITLE=capping protein alpha 1 /FL=gb:BC016232.1
1452378_at	411.1	P	0.000244	1.1	2.14355	I	2.3e-05	2.3e-05	181.8	P	gb:AW012617 /DB_XREF=gi:5861395 /DB_XREF=ul87h03.x1 /CLONE=IMAGE:2159093 /FEA=mRNA /CNT=50 /TID=Mm.220932.1 /TIER=Stack /STK=14 /UG=Mm.220932 /UG_TITLE=Mus musculus, clone IMAGE:3582796, mRNA
1452781_a_at	366.6	P	0.000244	1.1	2.14355	I	2e-05	2e-05	163.8	P	gb:AV297256 /DB_XREF=gi:16392939 /DB_XREF=AV297256 /CLONE=5730447L11 /FEA=mRNA /CNT=284 /TID=Mm.35779.1 /TIER=Stack /STK=21 /UG=Mm.35779 /LL=71752 /UG_GENE=1300004C11Rik /UG_TITLE=RIKEN cDNA 1300004C11 gene
1453307_a_at	387.1	P	0.000244	1.1	2.14355	I	4.6e-05	4.6e-05	216.8	P	gb:AK003821.1 /DB_XREF=gi:12834720 /GEN=Anapc5 /FEA=mRNA /CNT=12 /TID=Mm.45312.2 /TIER=ConsEnd /STK=7 /UG=Mm.45312 /LL=59008 /UG_TITLE=anaphase-promoting complex subunit 5 /DEF=Mus musculus 18 days embryo whole body cDNA, RIKEN full-length enriched library, clone:1110019I16:anaphase-promoting complex subunit 5, full insert sequence.
1454613_at	524.6	P	0.000244	1.1	2.14355	I	2e-05	2e-05	292	P	gb:AV162270 /DB_XREF=gi:16383390 /DB_XREF=AV162270 /CLONE=3110001I16 /FEA=EST /CNT=280 /TID=Mm.8180.2 /TIER=Stack /STK=151 /UG=Mm.8180 /LL=110454 /UG_GENE=Ly6a /UG_TITLE=lymphocyte antigen 6 complex, locus A
1454626_at	1629.4	P	0.000244	1.1	2.14355	I	2e-05	2e-05	791.4	P	gb:BM211219 /DB_XREF=gi:17768359 /DB_XREF=C0802E04-3 /CLONE=C0802E04 /FEA=EST /CNT=361 /TID=Mm.200876.1 /TIER=Stack /STK=121 /UG=Mm.200876 /LL=97762 /UG_GENE=R74732 /UG_TITLE=expressed sequence R74732
1455106_a_at	585.2	P	0.00293	1.1	2.14355	I	0.000346	0.000346	301.6	P	gb:BG967663 /DB_XREF=gi:14355300 /DB_XREF=602833466F1 /CLONE=IMAGE:4987744 /FEA=EST /CNT=35 /TID=Mm.16831.2 /TIER=Stack /STK=24 /UG=Mm.16831 /LL=12709 /UG_GENE=Ckb /UG_TITLE=creatine kinase, brain
1460239_at	726.2	P	0.000244	1.1	2.14355	I	2e-05	2e-05	237	P	gb:BB807707 /DB_XREF=gi:16980336 /DB_XREF=BB807707 /CLONE=G630083H23 /FEA=FLmRNA /CNT=123 /TID=Mm.29386.1 /TIER=Stack /STK=8 /UG=Mm.29386 /LL=66109 /UG_GENE=1100001I23Rik /UG_TITLE=RIKEN cDNA 1100001I23 gene /FL=gb:NM_025359.1 gb:BC018317.1
1415963_at	1600	P	0.000244	1	2	I	0.000101	0.000101	736	P	gb:NM_019868.1 /DB_XREF=gi:9845252 /GEN=Hnrph2 /FEA=FLmRNA /CNT=239 /TID=Mm.133936.1 /TIER=FL+Stack /STK=157 /UG=Mm.133936 /LL=56258 /DEF=Mus musculus heterogeneous nuclear ribonucleoprotein H2 (Hnrph2), mRNA. /PROD=heterogeneous nuclear ribonucleoprotein H2 /FL=gb:NM_019868.1 gb:BC005461.1
1416034_at	1094.3	P	0.000244	1	2	I	2e-05	2e-05	526.4	P	gb:BF123439 /DB_XREF=gi:10962479 /DB_XREF=601760641F1 /CLONE=IMAGE:4023467 /FEA=FLmRNA /CNT=468 /TID=Mm.6417.1 /TIER=Stack /STK=33 /UG=Mm.6417 /LL=12484 /UG_GENE=Cd24a /UG_TITLE=CD24a antigen /FL=gb:NM_009846.1 gb:M58661.1
1416121_at	481.2	P	0.000732	1	2	I	6e-05	6e-05	266	P	gb:NM_010728.1 /DB_XREF=gi:6754567 /GEN=Lox /FEA=FLmRNA /CNT=304 /TID=Mm.172.1 /TIER=FL+Stack /STK=124 /UG=Mm.172 /LL=16948 /DEF=Mus musculus lysyl oxidase (Lox), mRNA. /PROD=lysyl oxidase /FL=gb:BC018439.1 gb:NM_010728.1 gb:M65142.1
1416208_at	438.8	P	0.000244	1	2	I	2e-05	2e-05	231.5	P	gb:BC005571.1 /DB_XREF=gi:14919407 /FEA=FLmRNA /CNT=274 /TID=Mm.25149.1 /TIER=FL+Stack /STK=112 /UG=Mm.25149 /LL=59025 /UG_GENE=Usp14 /DEF=Mus musculus, ubiquitin specific protease 14, clone MGC:7106 IMAGE:3157723, mRNA, complete cds. /PROD=ubiquitin specific protease 14 /FL=gb:AB034633.1 gb:BC005571.1 gb:NM_021522.1
1416275_at	300	P	0.01416	1	2	I	3e-05	3e-05	134.9	A	gb:NM_134420.1 /DB_XREF=gi:19705560 /GEN=Slc26a6 /FEA=FLmRNA /CNT=124 /TID=Mm.45201.1 /TIER=FL+Stack /STK=103 /UG=Mm.45201 /LL=171429 /DEF=Mus musculus solute carrier family 26, member 6 (Slc26a6), mRNA. /PROD=solute carrier family 26, member 6 /FL=gb:AY032863.1 gb:NM_134420.1
1416344_at	1074.5	P	0.000244	1	2	I	2.3e-05	2.3e-05	497.4	P	gb:NM_010685.1 /DB_XREF=gi:6754501 /GEN=Lamp2 /FEA=FLmRNA /CNT=151 /TID=Mm.486.1 /TIER=FL+Stack /STK=96 /UG=Mm.486 /LL=16784 /DEF=Mus musculus lysosomal membrane glycoprotein 2 (Lamp2), mRNA. /PROD=lysosomal membrane glycoprotein 2 /FL=gb:NM_010685.1 gb:J05287.1
1416514_a_at	1775.4	P	0.000244	1	2	I	2e-05	2e-05	773.6	P	gb:NM_007984.1 /DB_XREF=gi:6679744 /GEN=Fscn1 /FEA=FLmRNA /CNT=205 /TID=Mm.13194.1 /TIER=FL+Stack /STK=84 /UG=Mm.13194 /LL=14086 /DEF=Mus musculus fascin homolog 1 (actin bundling protein, Strongylocentrotus purpuratus) (Fscn1), mRNA. /PROD=fascin homolog 1 (actin bundling protein,Strongylocentrotus purpuratus) /FL=gb:NM_007984.1 gb:L33726.1
1416527_at	246.8	P	0.010742	1	2	I	0.000966	0.000966	93.9	P	gb:NM_026405.1 /DB_XREF=gi:13385895 /GEN=2810011A17Rik /FEA=FLmRNA /CNT=134 /TID=Mm.31486.1 /TIER=FL+Stack /STK=83 /UG=Mm.31486 /LL=67844 /DEF=Mus musculus RIKEN cDNA 2810011A17 gene (2810011A17Rik), mRNA. /PROD=RIKEN cDNA 2810011A17 /FL=gb:NM_026405.1 gb:BC016409.1
1416589_at	4273.9	P	0.000244	1	2	I	2e-05	2e-05	1976.7	P	gb:BC004638.1 /DB_XREF=gi:13435523 /FEA=FLmRNA /CNT=413 /TID=Mm.35439.1 /TIER=FL+Stack /STK=79 /UG=Mm.35439 /LL=20692 /UG_GENE=Sparc /DEF=Mus musculus, secreted acidic cysteine rich glycoprotein, clone MGC:6232 IMAGE:3586402, mRNA, complete cds. /PROD=secreted acidic cysteine rich glycoprotein /FL=gb:NM_009242.1 gb:BC004638.1
1416695_at	1499.7	P	0.000244	1	2	I	2e-05	2e-05	890.3	P	gb:BC002055.1 /DB_XREF=gi:12805192 /FEA=FLmRNA /CNT=194 /TID=Mm.1508.1 /TIER=FL+Stack /STK=73 /UG=Mm.1508 /LL=12257 /UG_GENE=Bzrp /DEF=Mus musculus, Similar to benzodiazepine receptor, peripheral, clone MGC:6086 IMAGE:3493196, mRNA, complete cds. /PROD=Similar to benzodiazepine receptor, peripheral /FL=gb:NM_009775.1 gb:L17306.1 gb:BC002055.1 gb:D21207.1
1416845_at	317.3	P	0.00415	1	2	I	2e-05	2e-05	133.1	A	gb:NM_133804.1 /DB_XREF=gi:19527019 /GEN=R74613 /FEA=FLmRNA /CNT=128 /TID=Mm.27387.1 /TIER=FL+Stack /STK=67 /UG=Mm.27387 /LL=98170 /DEF=Mus musculus expressed sequence R74613 (R74613), mRNA. /PROD=expressed sequence R74613 /FL=gb:BC006896.1 gb:NM_133804.1
1417202_s_at	2473.8	P	0.000244	1	2	I	2e-05	2e-05	1231.7	P	gb:NM_011666.1 /DB_XREF=gi:6755920 /GEN=Ube1c /FEA=FLmRNA /CNT=131 /TID=Mm.12892.1 /TIER=FL+Stack /STK=53 /UG=Mm.12892 /LL=22200 /DEF=Mus musculus ubiquitin-activating enzyme E1C (Ube1c), mRNA. /PROD=ubiquitin-activating enzyme E1C /FL=gb:BC002002.1 gb:AF077330.1 gb:NM_011666.1 gb:AY029181.1
1417471_s_at	166.4	P	0.000244	1	2	I	0.000101	0.000101	77.5	P	gb:NM_133825.1 /DB_XREF=gi:19527041 /GEN=AI987691 /FEA=FLmRNA /CNT=87 /TID=Mm.12309.1 /TIER=FL+Stack /STK=44 /UG=Mm.12309 /LL=98482 /DEF=Mus musculus expressed sequence AI987691 (AI987691), mRNA. /PROD=expressed sequence AI987691 /FL=gb:BC019375.1 gb:NM_133825.1
1417601_at	102.8	P	0.000732	1	2	I	0.000438	0.000438	37.4	P	gb:NM_015811.1 /DB_XREF=gi:7657511 /GEN=Rgs1 /FEA=FLmRNA /CNT=62 /TID=Mm.103701.1 /TIER=FL+Stack /STK=41 /UG=Mm.103701 /LL=50778 /DEF=Mus musculus regulator of G-protein signaling 1 (Rgs1), mRNA. /PROD=regulator of G-protein signaling 1 /FL=gb:AF215667.1 gb:NM_015811.1
1417719_at	548.8	P	0.000244	1	2	I	2.3e-05	2.3e-05	255.2	P	gb:NM_021788.1 /DB_XREF=gi:12408289 /GEN=Sap30 /FEA=FLmRNA /CNT=102 /TID=Mm.118.1 /TIER=FL+Stack /STK=37 /UG=Mm.118 /LL=60406 /DEF=Mus musculus sin3 associated polypeptide, 30kD (Sap30), mRNA. /PROD=sin3 associated polypeptide, 30kD /FL=gb:NM_021788.1 gb:AF075136.1
1417811_at	141.4	P	0.000732	1	2	I	0.000241	0.000241	85.6	P	gb:NM_133221.1 /DB_XREF=gi:18875375 /GEN=LOC170756 /FEA=FLmRNA /CNT=50 /TID=Mm.76991.1 /TIER=FL+Stack /STK=36 /UG=Mm.76991 /LL=170756 /DEF=Mus musculus sodiumcalcium exchanger protein (LOC170756), mRNA. /PROD=sodiumcalcium exchanger protein /FL=gb:AF261233.1 gb:NM_133221.1
1418322_at	590.8	P	0.000244	1	2	I	2e-05	2e-05	319.2	P	gb:NM_013498.1 /DB_XREF=gi:7304976 /GEN=Crem /FEA=FLmRNA /CNT=101 /TID=Mm.5244.1 /TIER=FL+Stack /STK=25 /UG=Mm.5244 /LL=12916 /DEF=Mus musculus cAMP responsive element modulator (Crem), mRNA. /PROD=cAMP responsive element modulator /FL=gb:NM_013498.1 gb:M60285.1
1418328_at	583.7	P	0.018555	1	2	I	0.000346	0.000346	253	P	gb:AF017174.2 /DB_XREF=gi:16950577 /FEA=FLmRNA /CNT=55 /TID=Mm.34881.1 /TIER=FL+Stack /STK=25 /UG=Mm.34881 /LL=12895 /UG_GENE=Cpt1b /DEF=Mus musculus carnitine palmitoyltransferase I mRNA, complete cds. /PROD=carnitine palmitoyltransferase I /FL=gb:AF017174.2 gb:NM_009948.1 gb:BC018270.1 gb:AB010826.1
1418427_at	931	P	0.000244	1	2	I	2e-05	2e-05	427.1	P	gb:NM_008448.1 /DB_XREF=gi:6680571 /GEN=Kif5b /FEA=FLmRNA /CNT=397 /TID=Mm.3380.1 /TIER=FL+Stack /STK=23 /UG=Mm.3380 /LL=16573 /DEF=Mus musculus kinesin family member 5B (Kif5b), mRNA. /PROD=kinesin family member 5B /FL=gb:NM_008448.1 gb:U86090.1
1418722_at	293.3	P	0.001953	1	2	I	0.000114	0.000114	156.5	P	gb:NM_008694.1 /DB_XREF=gi:6679053 /GEN=Ngp /FEA=FLmRNA /CNT=43 /TID=Mm.2827.1 /TIER=FL+Stack /STK=19 /UG=Mm.2827 /LL=18054 /DEF=Mus musculus neutrophilic granule protein (Ngp), mRNA. /PROD=neutrophilic granule protein /FL=gb:U95002.1 gb:NM_008694.1
1418762_at	626.4	P	0.000244	1	2	I	4e-05	4e-05	301.8	P	gb:BM208097 /DB_XREF=gi:17764183 /DB_XREF=C0622D07-3 /CLONE=C0622D07 /FEA=FLmRNA /CNT=111 /TID=Mm.20236.1 /TIER=Stack /STK=44 /UG=Mm.20236 /LL=13136 /UG_GENE=Daf1 /UG_TITLE=decay accelerating factor 1 /FL=gb:NM_010016.1 gb:L41366.1 gb:BC011314.1 gb:D63679.1
1418884_x_at	8676.3	P	0.000244	1	2	I	3e-05	3e-05	4369.9	P	gb:NM_011653.1 /DB_XREF=gi:6755900 /GEN=Tuba1 /FEA=FLmRNA /CNT=165 /TID=Mm.196396.1 /TIER=FL+Stack /STK=16 /UG=Mm.196396 /LL=22142 /DEF=Mus musculus tubulin, alpha 1 (Tuba1), mRNA. /PROD=tubulin, alpha 1 /FL=gb:M13445.1 gb:NM_011653.1
1419277_at	176.5	P	0.000244	1	2	I	0.000273	0.000273	56.8	P	gb:NM_130879.1 /DB_XREF=gi:18700015 /GEN=BC021769 /FEA=FLmRNA /CNT=73 /TID=Mm.218478.1 /TIER=FL+Stack /STK=11 /UG=Mm.218478 /LL=170707 /DEF=Mus musculus cDNA sequence BC021769 (BC021769), mRNA. /PROD=cDNA sequence BC021769 /FL=gb:BC021769.1 gb:NM_130879.1
1419279_at	246.2	P	0.001953	1	2	I	0.000101	0.000101	115.2	P	gb:BC011097.1 /DB_XREF=gi:15029755 /FEA=FLmRNA /CNT=88 /TID=Mm.8771.1 /TIER=FL+Stack /STK=11 /UG=Mm.8771 /LL=18718 /UG_GENE=Pip5k2a /DEF=Mus musculus, Similar to phosphatidylinositol-4-phosphate 5-kinase, type II, alpha, clone MGC:18357 IMAGE:3672732, mRNA, complete cds. /PROD=Similar to phosphatidylinositol-4-phosphate5-kinase, type II, alpha /FL=gb:NM_008845.1 gb:AB009615.1 gb:BC011097.1
1419543_a_at	796	P	0.000244	1	2	I	2.3e-05	2.3e-05	371.5	P	gb:BG229318 /DB_XREF=gi:12716822 /DB_XREF=ux70b06.x1 /CLONE=IMAGE:3515482 /FEA=FLmRNA /CNT=327 /TID=Mm.2984.1 /TIER=Stack /STK=21 /UG=Mm.2984 /LL=20462 /UG_GENE=Silg41 /UG_TITLE=silica-induced gene 41 /FL=gb:NM_009186.1
1419553_a_at	2994.9	P	0.000732	1	2	I	0.000167	0.000167	1296.5	P	gb:NM_011231.1 /DB_XREF=gi:6755263 /GEN=Rabggtb /FEA=FLmRNA /CNT=76 /TID=Mm.29211.1 /TIER=FL+Stack /STK=8 /UG=Mm.29211 /LL=19352 /DEF=Mus musculus RAB geranylgeranyl transferase, b subunit (Rabggtb), mRNA. /PROD=RAB geranylgeranyl transferase, b subunit /FL=gb:NM_011231.1
1419598_at	339.1	P	0.001953	1	2	I	6.8e-05	6.8e-05	91.1	P	gb:NM_026835.1 /DB_XREF=gi:13386171 /GEN=1110058E16Rik /FEA=FLmRNA /CNT=21 /TID=Mm.170657.1 /TIER=FL+Stack /STK=8 /UG=Mm.170657 /LL=68774 /DEF=Mus musculus RIKEN cDNA 1110058E16 gene (1110058E16Rik), mRNA. /PROD=MS4A6D protein /FL=gb:AF237911.1 gb:NM_026835.1 gb:BC018331.1
1420478_at	1078.1	P	0.000244	1	2	I	2e-05	2e-05	527.2	P	gb:AW543893 /DB_XREF=gi:7186310 /DB_XREF=C0175D06-3 /CLONE=C0175D06 /FEA=FLmRNA /CNT=450 /TID=Mm.3797.1 /TIER=Stack /STK=8 /UG=Mm.3797 /LL=53605 /UG_GENE=Nap1l1 /UG_TITLE=nucleosome assembly protein 1-like 1 /FL=gb:D12618.1 gb:NM_015781.1
1420612_s_at	428.4	P	0.000732	1	2	I	0.000101	0.000101	236.5	P	gb:NM_008974.1 /DB_XREF=gi:6679544 /GEN=Ptp4a2 /FEA=FLmRNA /CNT=300 /TID=Mm.6355.1 /TIER=FL /STK=3 /UG=Mm.6355 /LL=19244 /DEF=Mus musculus protein tyrosine phosphatase 4a2 (Ptp4a2), mRNA. /PROD=protein tyrosine phosphatase 4a2 /FL=gb:AF035644.1 gb:NM_008974.1
1420635_a_at	409.3	P	0.00415	1	2	I	0.000167	0.000167	152.2	M	gb:NM_016921.1 /DB_XREF=gi:8392940 /GEN=Atp6i /FEA=FLmRNA /CNT=21 /TID=Mm.19185.1 /TIER=FL /STK=3 /UG=Mm.19185 /LL=27060 /DEF=Mus musculus ATPase, H+ transporting, lysosomal I (Atp6i), mRNA. /PROD=ATPase, H+ transporting, lysosomal I /FL=gb:AF218253.1 gb:AB022322.1 gb:NM_016921.1
1420814_at	767.3	P	0.000244	1	2	I	4.6e-05	4.6e-05	424.3	P	gb:NM_008112.1 /DB_XREF=gi:6679986 /GEN=Gdi3 /FEA=FLmRNA /CNT=436 /TID=Mm.24443.1 /TIER=FL /STK=2 /UG=Mm.24443 /LL=14569 /DEF=Mus musculus guanosine diphosphate (GDP) dissociation inhibitor 3 (Gdi3), mRNA. /PROD=guanosine diphosphate (GDP) dissociationinhibitor 3 /FL=gb:L36314.1 gb:NM_008112.1
1422527_at	295.6	P	0.000244	1	2	I	5.2e-05	5.2e-05	176.8	P	gb:NM_010386.1 /DB_XREF=gi:6754119 /GEN=H2-DMa /FEA=FLmRNA /CNT=102 /TID=Mm.16373.1 /TIER=FL+Stack /STK=45 /UG=Mm.16373 /LL=14998 /DEF=Mus musculus histocompatibility 2, class II, locus DMa (H2-DMa), mRNA. /PROD=histocompatibility 2, class II, locus DMa /FL=gb:U35324.1 gb:NM_010386.1 gb:BC001996.1 gb:U35328.1 gb:U35327.1 gb:U35326.1 gb:U35325.1
1422660_at	3082.2	P	0.000244	1	2	I	2e-05	2e-05	1544.6	P	gb:AY052560.1 /DB_XREF=gi:15983756 /FEA=FLmRNA /CNT=289 /TID=Mm.2591.1 /TIER=FL+Stack /STK=20 /UG=Mm.2591 /LL=19652 /UG_GENE=Rbm3 /DEF=Mus musculus RNA-binding motif protein 3 mRNA, complete cds. /PROD=RNA-binding motif protein 3 /FL=gb:AB016424.1 gb:BC006580.1 gb:NM_016809.1 gb:AY052560.1
1422736_at	183.4	P	0.00415	1	2	I	0.000692	0.000692	81.2	A	gb:NM_019930.1 /DB_XREF=gi:9910285 /GEN=Ranbp9 /FEA=FLmRNA /CNT=71 /TID=Mm.148781.1 /TIER=FL+Stack /STK=15 /UG=Mm.148781 /LL=56705 /DEF=Mus musculus RAN binding protein 9 (Ranbp9), mRNA. /PROD=RAN binding protein 9 /FL=gb:AF006465.1 gb:NM_019930.1
1422865_at	33.5	P	0.037598	1	2	I	0.000692	0.000692	12	A	gb:BI696226 /DB_XREF=gi:15658855 /DB_XREF=603345882F1 /CLONE=IMAGE:5373284 /FEA=FLmRNA /CNT=40 /TID=Mm.4081.1 /TIER=ConsEnd /STK=0 /UG=Mm.4081 /LL=12394 /UG_GENE=Runx1 /UG_TITLE=runt related transcription factor 1 /FL=gb:D26532.1 gb:NM_009821.1
1422883_at	237.9	P	0.00415	1	2	I	0.000189	0.000189	102.4	P	gb:AB045709.1 /DB_XREF=gi:11414861 /GEN=mUBPY /FEA=FLmRNA /CNT=195 /TID=Mm.36569.1 /TIER=FL+Stack /STK=8 /UG=Mm.36569 /LL=84092 /DEF=Mus musculus mUBPY mRNA for deubiquitinating enzyme UBPY, complete cds. /PROD=deubiquitinating enzyme UBPY /FL=gb:AF057146.1 gb:NM_019729.1 gb:AB045709.1
1423052_at	1334.1	P	0.000244	1	2	I	2e-05	2e-05	695.1	P	gb:AK013892.1 /DB_XREF=gi:12851435 /GEN=Arf4 /FEA=FLmRNA /CNT=314 /TID=Mm.1486.1 /TIER=Stack /STK=90 /UG=Mm.1486 /LL=11843 /UG_TITLE=ADP-ribosylation factor 4 /DEF=Mus musculus 12 days embryo head cDNA, RIKEN full-length enriched library, clone:3010005B17:ADP-ribosylation factor 4, full insert sequence. /FL=gb:D87901.1 gb:NM_007479.1
1423413_at	182	P	0.001953	1	2	I	0.000774	0.000774	119.4	M	gb:AI987929 /DB_XREF=gi:5819723 /DB_XREF=um09a03.x1 /CLONE=IMAGE:2182540 /FEA=FLmRNA /CNT=505 /TID=Mm.4063.1 /TIER=Stack /STK=39 /UG=Mm.4063 /LL=17988 /UG_GENE=Ndr1 /UG_TITLE=N-myc downstream regulated 1 /FL=gb:NM_010884.1 gb:U60593.1 gb:BC015282.1
1423501_at	95.8	P	0.037598	1	2	I	0.000774	0.000774	35.9	A	gb:AA617392 /DB_XREF=gi:2504597 /DB_XREF=vk93e01.s1 /CLONE=IMAGE:962232 /FEA=FLmRNA /CNT=214 /TID=Mm.3931.1 /TIER=Stack /STK=14 /UG=Mm.3931 /LL=17187 /UG_GENE=Max /UG_TITLE=Max protein /FL=gb:M63903.1 gb:NM_008558.1
1423577_at	202.2	P	0.000244	1	2	I	0.000774	0.000774	82.8	P	gb:BE653749 /DB_XREF=gi:9979662 /DB_XREF=UI-M-AH1-agr-g-06-0-UI.r1 /CLONE=UI-M-AH1-agr-g-06-0-UI /FEA=FLmRNA /CNT=45 /TID=Mm.34198.1 /TIER=Stack /STK=10 /UG=Mm.34198 /LL=105377 /UG_GENE=AW545819 /UG_TITLE=expressed sequence AW545819 /FL=gb:BC024900.1 gb:NM_134071.1 gb:BC009101.1
1423662_at	1259.2	P	0.000244	1	2	I	2e-05	2e-05	664.7	P	gb:BC014706.1 /DB_XREF=gi:15928453 /FEA=FLmRNA /CNT=350 /TID=Mm.25148.1 /TIER=FL+Stack /STK=185 /UG=Mm.25148 /LL=70495 /UG_GENE=5730403E06Rik /DEF=Mus musculus, Similar to ATPase, H+ transporting, lysosomal (vacuolar proton pump) membrane sector associated protein M8-9, clone MGC:25985 IMAGE:4457079, mRNA, complete cds. /PROD=Similar to ATPase, H+ transporting, lysosomal(vacuolar proton pump) mem…
1423667_at	3597.1	P	0.000244	1	2	I	2e-05	2e-05	1908.3	P	gb:BC003451.1 /DB_XREF=gi:13097428 /FEA=FLmRNA /CNT=347 /TID=Mm.29815.1 /TIER=FL+Stack /STK=176 /UG=Mm.29815 /DEF=Mus musculus, clone MGC:6545 IMAGE:2655444, mRNA, complete cds. /PROD=Unknown (protein for MGC:6545) /FL=gb:BC003451.1
1423760_at	731.2	P	0.000244	1	2	I	2e-05	2e-05	336.1	P	gb:BC005676.1 /DB_XREF=gi:13542980 /FEA=FLmRNA /CNT=195 /TID=Mm.24138.1 /TIER=FL+Stack /STK=125 /UG=Mm.24138 /LL=12505 /UG_GENE=Cd44 /DEF=Mus musculus, Similar to Cell surface glycoprotein CD44 (hyaluronate binding protein), clone MGC:11407 IMAGE:3153835, mRNA, complete cds. /PROD=Similar to Cell surface glycoprotein CD44(hyaluronate binding protein) /FL=gb:J05163.1 gb:M30655.1 gb:BC005676.1 gb:M…
1423961_at	826.1	P	0.000244	1	2	I	2e-05	2e-05	328.4	P	gb:BI737302 /DB_XREF=gi:15714315 /DB_XREF=603357952F1 /CLONE=IMAGE:5365284 /FEA=FLmRNA /CNT=273 /TID=Mm.21126.1 /TIER=Stack /STK=15 /UG=Mm.21126 /UG_TITLE=Mus musculus, hypothetical protein FLJ21016, clone MGC:28357 IMAGE:4018743, mRNA, complete cds /FL=gb:BC020044.1
1424289_at	159.9	P	0.001953	1	2	I	0.000307	0.000307	75.7	A	gb:BC010311.1 /DB_XREF=gi:16307526 /FEA=FLmRNA /CNT=60 /TID=Mm.46455.1 /TIER=FL+Stack /STK=40 /UG=Mm.46455 /DEF=Mus musculus, Similar to chromosome 8 open reading frame 1, clone MGC:11786 IMAGE:3595088, mRNA, complete cds. /PROD=Similar to chromosome 8 open reading frame 1 /FL=gb:BC010311.1
1424389_at	257	P	0.000732	1	2	I	2e-05	2e-05	123.1	P	gb:BC026743.1 /DB_XREF=gi:20072394 /FEA=FLmRNA /CNT=314 /TID=Mm.18583.1 /TIER=FL+Stack /STK=34 /UG=Mm.18583 /LL=71844 /UG_GENE=1700017F11Rik /DEF=Mus musculus, clone MGC:25714 IMAGE:3964978, mRNA, complete cds. /PROD=Unknown (protein for MGC:25714) /FL=gb:BC026743.1
1425027_s_at	151.4	P	0.000244	1	2	I	2.7e-05	2.7e-05	62.2	P	gb:BC017549.1 /DB_XREF=gi:17028457 /FEA=FLmRNA /CNT=32 /TID=Mm.41377.1 /TIER=FL+Stack /STK=8 /UG=Mm.41377 /DEF=Mus musculus, clone MGC:28921 IMAGE:4924681, mRNA, complete cds. /PROD=Unknown (protein for MGC:28921) /FL=gb:BC017549.1
1425364_a_at	668.1	P	0.000732	1	2	I	2e-05	2e-05	321.4	P	gb:U25708.1 /DB_XREF=gi:973181 /FEA=FLmRNA /CNT=19 /TID=Mm.4114.2 /TIER=FL /STK=2 /UG=Mm.4114 /LL=17254 /UG_GENE=Slc3a2 /DEF=Mus musculus CD98 heavy chain mRNA, complete cds. /PROD=CD98 heavy chain /FL=gb:U25708.1
1425525_a_at	293.4	P	0.000244	1	2	I	0.00013	0.00013	168.3	P	gb:AF089751.1 /DB_XREF=gi:4019303 /FEA=FLmRNA /CNT=37 /TID=Mm.27861.2 /TIER=FL /STK=1 /UG=Mm.27861 /LL=18438 /UG_GENE=P2rx4 /DEF=Mus musculus ATP receptor P2X4 subunit mRNA, complete cds. /PROD=ATP receptor P2X4 subunit /FL=gb:AF089751.1
1426083_a_at	1120.1	P	0.000244	1	2	I	2.7e-05	2.7e-05	704.4	P	gb:L16846.1 /DB_XREF=gi:293305 /GEN=BTG1 /FEA=FLmRNA /CNT=1 /TID=Mm.16596.2 /TIER=FL /STK=1 /UG=Mm.16596 /LL=12226 /DEF=Mus musculus B-cell translocation gene-1 protein (BTG1) mRNA, complete cds. /PROD=B-cell translocation gene-1 protein /FL=gb:L16846.1
1426235_a_at	1962	P	0.000244	1	2	I	3e-05	3e-05	925.5	P	gb:U09114.1 /DB_XREF=gi:483917 /FEA=FLmRNA /CNT=271 /TID=Mm.2338.2 /TIER=FL+Stack /STK=32 /UG=Mm.2338 /LL=14645 /UG_GENE=Glns /DEF=Mus musculus glutamate-ammonia ligase mRNA, complete cds. /PROD=glutamate-ammonia ligase /FL=gb:BC015086.1 gb:AY044241.1 gb:U09114.1
1426585_s_at	823.4	P	0.000732	1	2	I	2e-05	2e-05	390.5	P	gb:BM209765 /DB_XREF=gi:17766360 /DB_XREF=C0653A03-3 /CLONE=C0653A03 /FEA=FLmRNA /CNT=248 /TID=Mm.196581.2 /TIER=Stack /STK=12 /UG=Mm.196581 /LL=26413 /UG_GENE=Mapk1 /UG_TITLE=mitogen activated protein kinase 1 /FL=gb:BC006708.1
1426724_at	895.4	P	0.000244	1	2	I	2e-05	2e-05	413.5	P	gb:AI314104 /DB_XREF=gi:4029339 /DB_XREF=uj12c04.x1 /CLONE=IMAGE:1907814 /FEA=mRNA /CNT=415 /TID=Mm.22171.1 /TIER=Stack /STK=91 /UG=Mm.22171 /LL=71994 /UG_GENE=Cnn3 /UG_TITLE=calponin 3, acidic
1427197_at	154.6	P	0.000244	1	2	I	0.000692	0.000692	57.1	P	gb:AF236887.1 /DB_XREF=gi:7385180 /GEN=Atr /FEA=mRNA /CNT=14 /TID=Mm.72199.1 /TIER=Stack /STK=10 /UG=Mm.72199 /LL=11986 /DEF=Mus musculus protein kinase ATR (Atr) mRNA, partial cds. /PROD=protein kinase ATR
1427983_at	143.4	P	0.000732	1	2	I	6e-05	6e-05	70.5	P	gb:AI504060 /DB_XREF=gi:4401911 /DB_XREF=vm49h09.x1 /CLONE=IMAGE:1001633 /FEA=mRNA /CNT=70 /TID=Mm.31186.1 /TIER=Stack /STK=25 /UG=Mm.31186 /UG_TITLE=Mus musculus, Similar to hypothetical protein FLJ20095, clone MGC:38010 IMAGE:5150255, mRNA, complete cds
1428018_a_at	317.5	P	0.000244	1	2	I	0.000114	0.000114	137	P	gb:AF251705.1 /DB_XREF=gi:20330547 /GEN=Pigr5 /FEA=mRNA /CNT=6 /TID=Mm.2699.2 /TIER=ConsEnd /STK=0 /UG=Mm.2699 /LL=140497 /DEF=Mus musculus polymeric immunoglobulin receptor 5 precursor (Pigr5) mRNA, complete cds. /PROD=polymeric immunoglobulin receptor 5 precursor
1428078_at	770.4	P	0.000244	1	2	I	2e-05	2e-05	415.1	P	gb:AK002624.1 /DB_XREF=gi:12832744 /FEA=mRNA /CNT=202 /TID=Mm.182061.1 /TIER=Stack /STK=144 /UG=Mm.182061 /LL=76892 /UG_GENE=0610013E23Rik /UG_TITLE=RIKEN cDNA 0610013E23 gene /DEF=Mus musculus adult male kidney cDNA, RIKEN full-length enriched library, clone:0610013E23:homolog to PTD016 PROTEIN, full insert sequence.
1428100_at	312.6	P	0.000732	1	2	I	4e-05	4e-05	95	P	gb:BM125059 /DB_XREF=gi:17108827 /DB_XREF=L0549E01-3 /CLONE=L0549E01 /FEA=mRNA /CNT=226 /TID=Mm.6840.1 /TIER=Stack /STK=29 /UG=Mm.6840 /LL=70633 /UG_GENE=5730507C05Rik /UG_TITLE=RIKEN cDNA 5730507C05 gene
1428760_at	383.2	P	0.000244	1	2	I	2e-05	2e-05	164.3	P	gb:AW537061 /DB_XREF=gi:7179478 /DB_XREF=G0111H10-3 /CLONE=G0111H10 /FEA=mRNA /CNT=63 /TID=Mm.89110.1 /TIER=Stack /STK=22 /UG=Mm.89110 /LL=77634 /UG_GENE=5031401C21Rik /UG_TITLE=RIKEN cDNA 5031401C21 gene
1429039_s_at	429.5	P	0.001953	1	2	I	2.3e-05	2.3e-05	229	P	gb:BI904336 /DB_XREF=gi:16166600 /DB_XREF=603167126F1 /CLONE=IMAGE:5254998 /FEA=mRNA /CNT=93 /TID=Mm.29901.1 /TIER=ConsEnd /STK=0 /UG=Mm.29901 /LL=66498 /UG_GENE=1500034J01Rik /UG_TITLE=RIKEN cDNA 1500034J01 gene
1429296_at	1507.5	P	0.000244	1	2	I	2e-05	2e-05	726	P	gb:AW107754 /DB_XREF=gi:6078554 /DB_XREF=um33h07.x1 /CLONE=IMAGE:2236381 /FEA=mRNA /CNT=253 /TID=Mm.21985.1 /TIER=Stack /STK=17 /UG=Mm.21985 /LL=104997 /UG_GENE=AW107754 /UG_TITLE=expressed sequence AW107754
1430019_a_at	694.1	P	0.000244	1	2	I	2e-05	2e-05	318	P	gb:AK007802.1 /DB_XREF=gi:12841582 /GEN=Hnrpa1 /FEA=mRNA /CNT=69 /TID=Mm.27927.3 /TIER=ConsEnd /STK=4 /UG=Mm.27927 /LL=15382 /UG_TITLE=heterogeneous nuclear ribonucleoprotein A1 /DEF=Mus musculus 10 day old male pancreas cDNA, RIKEN full-length enriched library, clone:1810047E01:heterogeneous nuclear ribonucleoprotein A1, full insert sequence.
1431188_a_at	354.3	P	0.000732	1	2	I	0.000774	0.000774	204.4	P	gb:BI247687 /DB_XREF=gi:14792855 /DB_XREF=602959195F1 /CLONE=IMAGE:5125054 /FEA=mRNA /CNT=8 /TID=Mm.1967.2 /TIER=ConsEnd /STK=0 /UG=Mm.1967 /LL=21968 /UG_GENE=Tom1 /UG_TITLE=target of myb1 homolog (chicken)
1431792_a_at	115.9	P	0.023926	1	2	I	0.000774	0.000774	32.1	A	gb:AK004757.1 /DB_XREF=gi:12836174 /FEA=mRNA /CNT=1 /TID=Mm.3463.1 /TIER=ConsEnd /STK=0 /UG=Mm.3463 /LL=71728 /UG_GENE=1200014D22Rik /UG_TITLE=RIKEN cDNA 1200014D22 gene /DEF=Mus musculus adult male lung cDNA, RIKEN full-length enriched library, clone:1200014D22:related to CG9044 PROTEIN, full insert sequence.
1432057_a_at	196.8	P	0.01416	1	2	I	4e-05	4e-05	91.6	A	gb:AK018310.1 /DB_XREF=gi:12857954 /FEA=mRNA /CNT=1 /TID=Mm.196230.2 /TIER=ConsEnd /STK=0 /UG=Mm.196230 /LL=70779 /UG_GENE=4432417F03Rik /UG_TITLE=RIKEN cDNA 4432417F03 gene /DEF=Mus musculus 10 days neonate cerebellum cDNA, RIKEN full-length enriched library, clone:6530401I24:homolog to PR-DOMAIN ZINC FINGER PROTEIN 5, full insert sequence.
1432466_a_at	8145.1	P	0.000244	1	2	I	2e-05	2e-05	4115.9	P	gb:AK019319.1 /DB_XREF=gi:12859466 /GEN=Apoe /FEA=mRNA /CNT=1 /TID=Mm.138866.2 /TIER=ConsEnd /STK=0 /UG=Mm.138866 /LL=11816 /UG_TITLE=apolipoprotein E /DEF=Mus musculus adult male hippocampus cDNA, RIKEN full-length enriched library, clone:2900019G12:apolipoprotein E, full insert sequence.
1433439_at	620.4	P	0.000244	1	2	I	2e-05	2e-05	361.4	P	gb:BG071103 /DB_XREF=gi:12553672 /DB_XREF=H3094G02-3 /CLONE=H3094G02 /FEA=EST /CNT=271 /TID=Mm.27660.2 /TIER=Stack /STK=211 /UG=Mm.27660 /LL=75710 /UG_GENE=5730420G12Rik /UG_TITLE=RIKEN cDNA 5730420G12 gene
1433509_s_at	1992.1	P	0.000244	1	2	I	2e-05	2e-05	937	P	gb:BQ174328 /DB_XREF=gi:20349819 /DB_XREF=UI-M-DJ2-bvx-d-06-0-UI.s1 /CLONE=UI-M-DJ2-bvx-d-06-0-UI /FEA=EST /CNT=173 /TID=Mm.146332.1 /TIER=Stack /STK=113 /UG=Mm.146332 /LL=97333 /UG_GENE=C87808 /UG_TITLE=expressed sequence C87808
1434336_s_at	359.2	P	0.008057	1	2	I	0.000214	0.000214	179.3	P	gb:AW543416 /DB_XREF=gi:7185833 /DB_XREF=C0169F06-3 /CLONE=C0169F06 /FEA=EST /CNT=77 /TID=Mm.23808.1 /TIER=Stack /STK=34 /UG=Mm.23808 /LL=28079 /UG_GENE=D12Wsu95e /UG_TITLE=DNA segment, Chr 12, Wayne State University 95, expressed
1434513_at	943.9	P	0.000244	1	2	I	2e-05	2e-05	511.6	P	gb:BQ030867 /DB_XREF=gi:19766146 /DB_XREF=UI-1-CF0-bic-d-03-0-UI.s1 /CLONE=UI-1-CF0-bic-d-03-0-UI /FEA=EST /CNT=96 /TID=Mm.20722.1 /TIER=Stack /STK=30 /UG=Mm.20722 /LL=106342 /UG_GENE=AU022875 /UG_TITLE=expressed sequence AU022875
1435091_at	512.2	P	0.001221	1	2	I	2.3e-05	2.3e-05	248.6	P	gb:BM207314 /DB_XREF=gi:17763096 /DB_XREF=C0611B04-3 /CLONE=C0611B04 /FEA=EST /CNT=41 /TID=Mm.25086.1 /TIER=Stack /STK=20 /UG=Mm.25086 /LL=97388 /UG_GENE=C80731 /UG_TITLE=expressed sequence C80731
1436320_at	496.6	P	0.001953	1	2	I	6e-05	6e-05	221.3	P	gb:W45978 /DB_XREF=gi:1330676 /DB_XREF=mc81e04.r1 /CLONE=IMAGE:354942 /FEA=EST /CNT=29 /TID=Mm.178550.4 /TIER=Stack /STK=9 /UG=Mm.178550 /LL=66478 /UG_GENE=2410026K10Rik /UG_TITLE=RIKEN cDNA 2410026K10 gene
1436384_at	85.4	P	0.037598	1	2	I	0.000438	0.000438	45.6	A	gb:AV283093 /DB_XREF=gi:16391719 /DB_XREF=AV283093 /CLONE=4933433F05 /FEA=EST /CNT=13 /TID=Mm.39130.4 /TIER=Stack /STK=9 /UG=Mm.39130 /LL=67097 /UG_GENE=2210402A09Rik /UG_TITLE=RIKEN cDNA 2210402A09 gene
1436944_x_at	1108.8	P	0.000732	1	2	I	2.3e-05	2.3e-05	379.1	P	gb:BB504983 /DB_XREF=gi:9493777 /DB_XREF=BB504983 /CLONE=D630050N19 /FEA=EST /CNT=35 /TID=Mm.30245.4 /TIER=Stack /STK=34 /UG=Mm.30245 /UG_TITLE=Mus musculus, Similar to phosphatidylserine decarboxylase, clone MGC:7133 IMAGE:3158145, mRNA, complete cds
1437621_x_at	424	P	0.000732	1	2	I	3e-05	3e-05	181.7	P	gb:AV216768 /DB_XREF=gi:6157613 /DB_XREF=AV216768 /CLONE=2410167D16 /FEA=EST /CNT=16 /TID=Mm.16898.4 /TIER=Stack /STK=16 /UG=Mm.16898 /LL=50895 /UG_GENE=Phgdh /UG_TITLE=3-phosphoglycerate dehydrogenase
1438264_a_at	321.2	P	0.018555	1	2	I	0.000389	0.000389	121.9	P	gb:AW536258 /DB_XREF=gi:7178675 /DB_XREF=G0102D02-3 /CLONE=G0102D02 /FEA=EST /CNT=14 /TID=Mm.28867.4 /TIER=Stack /STK=11 /UG=Mm.28867 /LL=22019 /UG_GENE=Tpp2 /UG_TITLE=tripeptidyl peptidase II
1438480_a_at	205.3	P	0.01416	1	2	I	0.000492	0.000492	105.6	P	gb:AV301675 /DB_XREF=gi:16393417 /DB_XREF=AV301675 /CLONE=5730495D10 /FEA=EST /CNT=21 /TID=Mm.16925.2 /TIER=Stack /STK=10 /UG=Mm.16925 /UG_TITLE=Mus musculus, Similar to HSPC144 protein, clone MGC:27728 IMAGE:2631627, mRNA, complete cds
1438855_x_at	5049	P	0.000244	1	2	I	2e-05	2e-05	2276.1	P	gb:BB233088 /DB_XREF=gi:8912943 /DB_XREF=BB233088 /CLONE=A630041P16 /FEA=EST /CNT=10 /TID=Mm.4348.3 /TIER=Stack /STK=9 /UG=Mm.4348 /LL=21928 /UG_GENE=Tnfaip2 /UG_TITLE=tumor necrosis factor, alpha-induced protein 2
1442006_at	562.2	P	0.000732	1	2	I	2e-05	2e-05	290.1	P	gb:AW987547 /DB_XREF=gi:8182470 /DB_XREF=uf25h10.x1 /CLONE=IMAGE:1512451 /FEA=EST /CNT=12 /TID=Mm.27091.1 /TIER=ConsEnd /STK=3 /UG=Mm.27091 /UG_TITLE=ESTs
1448183_a_at	146.5	P	0.000244	1	2	I	5.2e-05	5.2e-05	66.7	P	gb:BB269715 /DB_XREF=gi:8966185 /DB_XREF=BB269715 /CLONE=A830043C23 /FEA=FLmRNA /CNT=281 /TID=Mm.3879.1 /TIER=Stack /STK=8 /UG=Mm.3879 /LL=15251 /UG_GENE=Hif1a /UG_TITLE=hypoxia inducible factor 1, alpha subunit /FL=gb:BC026139.1 gb:NM_010431.1 gb:AF003695.1
1448232_x_at	969.6	P	0.000244	1	2	I	4e-05	4e-05	529.4	P	gb:NM_009448.1 /DB_XREF=gi:6678468 /GEN=Tuba6 /FEA=FLmRNA /CNT=287 /TID=Mm.88212.1 /TIER=FL+Stack /STK=123 /UG=Mm.88212 /LL=22146 /DEF=Mus musculus tubulin, alpha 6 (Tuba6), mRNA. /PROD=tubulin alpha 6 /FL=gb:NM_009448.1 gb:BC004745.1 gb:M13441.1 gb:BC026753.1 gb:BC022182.1
1448255_a_at	382.8	P	0.000244	1	2	I	2e-05	2e-05	177.1	P	gb:NM_011512.1 /DB_XREF=gi:6755697 /GEN=Surf4 /FEA=FLmRNA /CNT=351 /TID=Mm.2795.1 /TIER=FL+Stack /STK=112 /UG=Mm.2795 /LL=20932 /DEF=Mus musculus surfeit gene 4 (Surf4), mRNA. /PROD=surfeit gene 4 /FL=gb:BC027352.1 gb:BC003280.1 gb:M63114.1 gb:NM_011512.1
1448575_at	183.7	P	0.000244	1	2	I	2e-05	2e-05	76.1	P	gb:NM_008372.2 /DB_XREF=gi:11362611 /GEN=Il7r /FEA=FLmRNA /CNT=109 /TID=Mm.389.1 /TIER=FL+Stack /STK=58 /UG=Mm.389 /LL=16197 /DEF=Mus musculus interleukin 7 receptor (Il7r), mRNA. /PROD=interleukin 7 receptor /FL=gb:NM_008372.2 gb:M29697.1 gb:AF078906.1
1448600_s_at	117.7	P	0.005859	1	2	I	0.000865	0.000865	87.7	P	gb:BC027242.1 /DB_XREF=gi:20071017 /FEA=FLmRNA /CNT=71 /TID=Mm.103805.1 /TIER=FL+Stack /STK=56 /UG=Mm.103805 /LL=57257 /UG_GENE=Vav3 /DEF=Mus musculus, clone MGC:27838 IMAGE:3487995, mRNA, complete cds. /PROD=Unknown (protein for MGC:27838) /FL=gb:BC027242.1 gb:AF067816.1 gb:NM_020505.1
1448682_at	4417.2	P	0.000244	1	2	I	3.5e-05	3.5e-05	1945.1	P	gb:NM_019682.1 /DB_XREF=gi:9790156 /GEN=Dnclc1 /FEA=FLmRNA /CNT=271 /TID=Mm.29908.1 /TIER=FL+Stack /STK=47 /UG=Mm.29908 /LL=56455 /DEF=Mus musculus dynein, cytoplasmic, light chain 1 (Dnclc1), mRNA. /PROD=dynein, cytoplasmic, light peptide /FL=gb:BC008106.1 gb:NM_019682.1 gb:AF020185.1
1448755_at	347	P	0.00293	1	2	I	0.000167	0.000167	207	P	gb:AF011450.1 /DB_XREF=gi:2558824 /FEA=FLmRNA /CNT=111 /TID=Mm.4352.1 /TIER=FL+Stack /STK=42 /UG=Mm.4352 /LL=12819 /UG_GENE=Col15a1 /DEF=Mus musculus type XV collagen mRNA, complete cds. /PROD=type XV collagen /FL=gb:NM_009928.1 gb:AF011450.1
1448838_at	253.3	P	0.005859	1	2	I	3e-05	3e-05	50.2	P	gb:NM_134097.1 /DB_XREF=gi:19527327 /GEN=AW105885 /FEA=FLmRNA /CNT=125 /TID=Mm.39006.1 /TIER=FL+Stack /STK=37 /UG=Mm.39006 /LL=106021 /DEF=Mus musculus expressed sequence AW105885 (AW105885), mRNA. /PROD=expressed sequence AW105885 /FL=gb:AB072395.1 gb:NM_134097.1
1448875_at	354.6	P	0.001221	1	2	I	8.8e-05	8.8e-05	124.1	P	gb:NM_009572.1 /DB_XREF=gi:6677638 /GEN=Zhx1 /FEA=FLmRNA /CNT=62 /TID=Mm.37216.1 /TIER=FL+Stack /STK=34 /UG=Mm.37216 /LL=22770 /DEF=Mus musculus zinc fingers and homeoboxes protein 1 (Zhx1), mRNA. /PROD=zinc fingers and homeoboxes protein 1 /FL=gb:NM_009572.1
1448967_at	355.6	P	0.000732	1	2	I	0.000618	0.000618	148.8	P	gb:NM_025623.1 /DB_XREF=gi:13385083 /GEN=2700063N13Rik /FEA=FLmRNA /CNT=77 /TID=Mm.38244.1 /TIER=FL+Stack /STK=29 /UG=Mm.38244 /LL=66536 /DEF=Mus musculus RIKEN cDNA 2700063N13 gene (2700063N13Rik), mRNA. /PROD=RIKEN cDNA 2700063N13 /FL=gb:BC019505.1 gb:AF353623.1 gb:NM_025623.1
1449018_at	216.7	P	0.010742	1	2	I	0.000966	0.000966	90.1	P	gb:NM_011072.1 /DB_XREF=gi:6755039 /GEN=Pfn1 /FEA=FLmRNA /CNT=168 /TID=Mm.2647.1 /TIER=FL+Stack /STK=26 /UG=Mm.2647 /LL=18643 /DEF=Mus musculus profilin 1 (Pfn1), mRNA. /PROD=profilin 1 /FL=gb:BC002080.1 gb:NM_011072.1
1449049_at	101.5	P	0.023926	1	2	I	0.000307	0.000307	50.8	A	gb:AF316985.1 /DB_XREF=gi:11385996 /GEN=Tlr1 /FEA=FLmRNA /CNT=43 /TID=Mm.33922.1 /TIER=FL+Stack /STK=25 /UG=Mm.33922 /LL=21897 /DEF=Mus musculus toll-like receptor 1 (Tlr1) mRNA, complete cds. /PROD=toll-like receptor 1 /FL=gb:AF316985.1 gb:AY009154.1 gb:NM_030682.1
1449178_at	6233.2	P	0.000732	1	2	I	0.000346	0.000346	3103.8	P	gb:NM_016798.1 /DB_XREF=gi:7948996 /GEN=Pdlim3 /FEA=FLmRNA /CNT=139 /TID=Mm.7342.1 /TIER=FL+Stack /STK=19 /UG=Mm.7342 /LL=53318 /DEF=Mus musculus PDZ and LIM domain 3 (Pdlim3), mRNA. /PROD=PDZ and LIM domain 3 /FL=gb:NM_016798.1 gb:AF002283.1
1449574_a_at	3198.6	P	0.000244	1	2	I	2e-05	2e-05	1417.3	P	gb:BF143638 /DB_XREF=gi:10982678 /DB_XREF=601790996F1 /CLONE=IMAGE:4021871 /FEA=FLmRNA /CNT=223 /TID=Mm.1022.1 /TIER=Stack /STK=12 /UG=Mm.1022 /LL=12540 /UG_GENE=Cdc42 /UG_TITLE=cell division cycle 42 homolog (S. cerevisiae) /FL=gb:NM_009861.1 gb:U37720.1
1449928_at	230	P	0.001953	1	2	I	3e-05	3e-05	140.3	M	gb:NM_025975.2 /DB_XREF=gi:19923872 /GEN=2310075M16Rik /FEA=FLmRNA /CNT=208 /TID=Mm.29150.1 /TIER=FL /STK=3 /UG=Mm.29150 /LL=67117 /DEF=Mus musculus RIKEN cDNA 2310075M16 gene (2310075M16Rik), mRNA. /PROD=T-complex associated-testis-expressed 1-like /FL=gb:NM_025975.2
1450129_a_at	313.1	P	0.000732	1	2	I	5.2e-05	5.2e-05	139.4	P	gb:NM_018821.1 /DB_XREF=gi:9055187 /GEN=5830401B18Rik /FEA=FLmRNA /CNT=13 /TID=Mm.85582.1 /TIER=FL /STK=2 /UG=Mm.85582 /LL=54607 /DEF=Mus musculus RIKEN cDNA 5830401B18 gene (5830401B18Rik), mRNA. /PROD=cytokine inducible SH2-containing protein CIS4 /FL=gb:NM_018821.1 gb:AF121907.1 gb:BC017597.1
1450401_at	132	P	0.010742	1	2	I	8.8e-05	8.8e-05	65.1	A	gb:BM233196 /DB_XREF=gi:17868466 /DB_XREF=K0333E12-3 /CLONE=K0333E12 /FEA=FLmRNA /CNT=120 /TID=Mm.34104.1 /TIER=Stack /STK=14 /UG=Mm.34104 /LL=116940 /UG_GENE=Ncoa6ip /UG_TITLE=nuclear receptor coactivator 6 interacting protein /FL=gb:NM_054089.1 gb:AF389908.1
1450459_at	142.8	P	0.030273	1	2	I	0.000865	0.000865	60	A	gb:NM_023220.1 /DB_XREF=gi:12963584 /GEN=2010106G01Rik /FEA=FLmRNA /CNT=22 /TID=Mm.218254.1 /TIER=FL /STK=1 /UG=Mm.218254 /LL=66552 /DEF=Mus musculus RIKEN cDNA 2010106G01 gene (2010106G01Rik), mRNA. /PROD=RIKEN cDNA 2010106G01 /FL=gb:NM_023220.1
1450656_at	243.3	P	0.001953	1	2	I	2.7e-05	2.7e-05	144.1	P	gb:NM_010303.1 /DB_XREF=gi:6754007 /GEN=Gna13 /FEA=FLmRNA /CNT=125 /TID=Mm.202311.1 /TIER=FL+Stack /STK=37 /UG=Mm.202311 /LL=14674 /DEF=Mus musculus guanine nucleotide binding protein, alpha 13 (Gna13), mRNA. /PROD=guanine nucleotide binding protein, alpha 13 /FL=gb:M63660.1 gb:NM_010303.1
1451018_at	555.6	P	0.000732	1	2	I	2e-05	2e-05	219	P	gb:BF658789 /DB_XREF=gi:11923923 /DB_XREF=maa96c03.x1 /CLONE=IMAGE:3824621 /FEA=FLmRNA /CNT=161 /TID=Mm.34212.1 /TIER=Stack /STK=9 /UG=Mm.34212 /LL=68192 /UG_GENE=1520402O14Rik /UG_TITLE=RIKEN cDNA 1520402O14 gene /FL=gb:NM_026609.1 gb:BC004677.1
1451099_at	282.6	P	0.000732	1	2	I	6e-05	6e-05	123.4	P	gb:BC011482.1 /DB_XREF=gi:15079290 /FEA=FLmRNA /CNT=210 /TID=Mm.29010.1 /TIER=FL+Stack /STK=123 /UG=Mm.29010 /LL=23943 /UG_GENE=Mbc2 /DEF=Mus musculus, Similar to membrane bound C2 domain containing protein, clone MGC:18775 IMAGE:4165946, mRNA, complete cds. /PROD=Similar to membrane bound C2 domain containingprotein /FL=gb:BC011482.1
1451113_a_at	1405.7	P	0.000244	1	2	I	2e-05	2e-05	703.1	P	gb:BC014739.1 /DB_XREF=gi:15928531 /FEA=FLmRNA /CNT=200 /TID=Mm.30234.1 /TIER=FL+Stack /STK=110 /UG=Mm.30234 /LL=24010 /UG_GENE=Ik /DEF=Mus musculus, Similar to IK cytokine, down-regulator of HLA II, clone MGC:25508 IMAGE:4920184, mRNA, complete cds. /PROD=Similar to IK cytokine, down-regulator of HLAII /FL=gb:BC026569.1 gb:BC014739.1
1451201_s_at	1573.9	P	0.000732	1	2	I	2.7e-05	2.7e-05	601.7	P	gb:BC010331.1 /DB_XREF=gi:16307568 /FEA=FLmRNA /CNT=140 /TID=Mm.6586.1 /TIER=FL+Stack /STK=66 /UG=Mm.6586 /DEF=Mus musculus, clone MGC:6299 IMAGE:2654341, mRNA, complete cds. /PROD=Unknown (protein for MGC:6299) /FL=gb:BC010331.1 gb:AF071546.1
1451221_at	402.8	P	0.000732	1	2	I	0.000167	0.000167	144.2	P	gb:BC018507.1 /DB_XREF=gi:17391194 /FEA=FLmRNA /CNT=100 /TID=Mm.139738.1 /TIER=FL+Stack /STK=57 /UG=Mm.139738 /DEF=Mus musculus, clone MGC:27742 IMAGE:2649340, mRNA, complete cds. /PROD=Unknown (protein for MGC:27742) /FL=gb:BC018507.1
1451295_a_at	281	P	0.001221	1	2	I	2e-05	2e-05	98.2	A	gb:BC005710.1 /DB_XREF=gi:13543065 /FEA=FLmRNA /CNT=113 /TID=Mm.183257.1 /TIER=FL+Stack /STK=40 /UG=Mm.183257 /DEF=Mus musculus, clone MGC:11769 IMAGE:3486626, mRNA, complete cds. /PROD=Unknown (protein for MGC:11769) /FL=gb:BC005710.1
1451296_x_at	2905.4	P	0.000244	1	2	I	2e-05	2e-05	1504	P	gb:BC010345.1 /DB_XREF=gi:16307590 /FEA=FLmRNA /CNT=121 /TID=Mm.12267.2 /TIER=FL+Stack /STK=40 /UG=Mm.12267 /LL=170715 /UG_GENE=MGC6685 /DEF=Mus musculus, clone MGC:11665 IMAGE:3707766, mRNA, complete cds. /PROD=Unknown (protein for MGC:11665) /FL=gb:BC010345.1
1451317_at	561.7	P	0.001221	1	2	I	7.8e-05	7.8e-05	263.5	P	gb:BC014797.1 /DB_XREF=gi:15928653 /FEA=FLmRNA /CNT=236 /TID=Mm.23998.1 /TIER=FL+Stack /STK=37 /UG=Mm.23998 /DEF=Mus musculus, clone MGC:11691 IMAGE:3962417, mRNA, complete cds. /PROD=Unknown (protein for MGC:11691) /FL=gb:BC014797.1
1451326_at	247.9	P	0.000244	1	2	I	0.000307	0.000307	141.6	P	gb:BC019410.1 /DB_XREF=gi:18043200 /FEA=FLmRNA /CNT=119 /TID=Mm.24806.1 /TIER=FL+Stack /STK=36 /UG=Mm.24806 /LL=76491 /UG_GENE=1810013B01Rik /DEF=Mus musculus, RIKEN cDNA 1810013B01 gene, clone MGC:25840 IMAGE:4191819, mRNA, complete cds. /PROD=RIKEN cDNA 1810013B01 gene /FL=gb:BC019410.1
1451346_at	297.9	P	0.000244	1	2	I	0.000214	0.000214	173.5	P	gb:BG075139 /DB_XREF=gi:12557708 /DB_XREF=H3143G03-3 /CLONE=H3143G03 /FEA=FLmRNA /CNT=98 /TID=Mm.28500.1 /TIER=Stack /STK=11 /UG=Mm.28500 /LL=66902 /UG_GENE=1300019I21Rik /UG_TITLE=RIKEN cDNA 1300019I21 gene /FL=gb:AB056100.1 gb:BC003858.1
1451371_at	279.6	P	0.046143	1	2	I	0.000101	0.000101	180.9	A	gb:AY079153.1 /DB_XREF=gi:19071803 /GEN=Falpalpha /FEA=FLmRNA /CNT=54 /TID=Mm.22455.1 /TIER=FL+Stack /STK=29 /UG=Mm.22455 /LL=77037 /DEF=Mus musculus fat cell-specific low molecular weight protein alpha (Falpalpha) mRNA, complete cds. /PROD=fat cell-specific low molecular weight proteinalpha /FL=gb:AY079153.1
1451466_at	172.5	P	0.001221	1	2	I	6.8e-05	6.8e-05	94.4	A	gb:BC019957.1 /DB_XREF=gi:18043250 /FEA=FLmRNA /CNT=53 /TID=Mm.35581.1 /TIER=FL+Stack /STK=18 /UG=Mm.35581 /LL=67102 /UG_GENE=2310009O17Rik /DEF=Mus musculus, RIKEN cDNA 2310009O17 gene, clone MGC:28102 IMAGE:3966397, mRNA, complete cds. /PROD=RIKEN cDNA 2310009O17 gene /FL=gb:BC019957.1
1451678_at	384.4	P	0.00293	1	2	I	0.000114	0.000114	159.3	P	gb:BI452475 /DB_XREF=gi:15243131 /DB_XREF=603169649F1 /CLONE=IMAGE:5249172 /FEA=FLmRNA /CNT=89 /TID=Mm.37392.1 /TIER=Stack /STK=17 /UG=Mm.37392 /LL=67608 /UG_GENE=4430402O11Rik /UG_TITLE=RIKEN cDNA 4430402O11 gene /FL=gb:BC016090.1
1452140_at	327.5	P	0.01416	1	2	I	0.000214	0.000214	149.7	M	gb:BC002196.1 /DB_XREF=gi:12805446 /FEA=mRNA /CNT=314 /TID=Mm.206021.1 /TIER=Stack /STK=15 /UG=Mm.206021 /LL=67231 /UG_GENE=2810442O16Rik /DEF=Mus musculus, clone IMAGE:3489034, mRNA, partial cds. /PROD=Unknown (protein for IMAGE:3489034)
1452207_at	763.5	P	0.000244	1	2	I	5.2e-05	5.2e-05	436.6	P	gb:Y15163.1 /DB_XREF=gi:3059126 /GEN=mrg1 /FEA=mRNA /CNT=148 /TID=Mm.9524.2 /TIER=Stack /STK=57 /UG=Mm.9524 /LL=17684 /DEF=Mus musculus mRNA for mrg1 protein. /PROD=mrg1 protein
1452222_at	746.4	P	0.000244	1	2	I	2e-05	2e-05	399.2	P	gb:AI788797 /DB_XREF=gi:5336513 /DB_XREF=uk54a11.x1 /CLONE=IMAGE:1972796 /FEA=mRNA /CNT=128 /TID=Mm.42222.1 /TIER=Stack /STK=42 /UG=Mm.42222 /LL=22288 /UG_GENE=Utrn /UG_TITLE=utrophin
1452347_at	1601	P	0.000244	1	2	I	2e-05	2e-05	745	P	gb:AV255689 /DB_XREF=gi:16388225 /DB_XREF=AV255689 /CLONE=4921522B08 /FEA=mRNA /CNT=155 /TID=Mm.87279.3 /TIER=Stack /STK=38 /UG=Mm.87279 /LL=17258 /UG_GENE=Mef2a /UG_TITLE=myocyte enhancer factor 2A
1452366_at	159	P	0.001221	1	2	I	8.8e-05	8.8e-05	63.2	P	gb:AV371987 /DB_XREF=gi:16397869 /DB_XREF=AV371987 /CLONE=9030422M24 /FEA=mRNA /CNT=62 /TID=Mm.116889.1 /TIER=Stack /STK=9 /UG=Mm.116889 /UG_TITLE=Mus musculus, Similar to chondroitin beta1,4 N-acetylgalactosaminyltransferase, clone IMAGE:4975657, mRNA, partial cds
1452412_at	124.7	P	0.008057	1	2	I	4e-05	4e-05	49	A	gb:BB283726 /DB_XREF=gi:8984175 /DB_XREF=BB283726 /CLONE=A930103C21 /FEA=mRNA /CNT=26 /TID=Mm.6167.1 /TIER=ConsEnd /STK=3 /UG=Mm.6167 /LL=15426 /UG_GENE=Hoxc8 /UG_TITLE=homeo box C8
1452787_a_at	1304.6	P	0.000244	1	2	I	2e-05	2e-05	661.1	P	gb:AK020120.1 /DB_XREF=gi:12860606 /GEN=Hrmt1l2 /FEA=mRNA /CNT=44 /TID=Mm.27545.3 /TIER=Stack /STK=41 /UG=Mm.27545 /LL=15469 /UG_TITLE=heterogeneous nuclear ribonucleoproteins methyltransferase-like 2 (S. cerevisiae) /DEF=Mus musculus 12 days embryo male wolffian duct includes surrounding region cDNA, RIKEN full-length enriched library, clone:6720434D09:heterogeneous nuclear ribonucleoproteins me…
1454689_at	645.7	P	0.001953	1	2	I	8.8e-05	8.8e-05	305.6	P	gb:BG071865 /DB_XREF=gi:12554434 /DB_XREF=H3104A07-3 /CLONE=H3104A07 /FEA=EST /CNT=126 /TID=Mm.1963.3 /TIER=Stack /STK=71 /UG=Mm.1963 /LL=51796 /UG_GENE=Srrm1 /UG_TITLE=serinearginine repetitive matrix 1
1454758_a_at	2737.3	P	0.000244	1	2	I	2e-05	2e-05	1409.8	P	gb:AU016382 /DB_XREF=gi:3371386 /DB_XREF=AU016382 /CLONE=J0724D01 /FEA=EST /CNT=61 /TID=Mm.20927.3 /TIER=Stack /STK=53 /UG=Mm.20927 /LL=21807 /UG_GENE=Tgfb1i4 /UG_TITLE=transforming growth factor beta 1 induced transcript 4
1455019_x_at	744.7	P	0.000732	1	2	I	6.8e-05	6.8e-05	365.8	P	gb:BB818012 /DB_XREF=gi:16990641 /DB_XREF=BB818012 /CLONE=G730042D15 /FEA=EST /CNT=34 /TID=Mm.9210.2 /TIER=Stack /STK=29 /UG=Mm.9210 /UG_TITLE=Mus musculus, Similar to cytoskeleton-associated protein 4, clone IMAGE:5322388, mRNA, partial cds
1455332_x_at	302	P	0.00415	1	2	I	0.000552	0.000552	140.7	P	gb:BM224327 /DB_XREF=gi:17785551 /DB_XREF=K0149H01-3 /CLONE=K0149H01 /FEA=EST /CNT=25 /TID=Mm.10809.6 /TIER=Stack /STK=16 /UG=Mm.10809 /LL=14130 /UG_GENE=Fcgr2b /UG_TITLE=Fc receptor, IgG, low affinity IIb
1455350_at	270.5	P	0.005859	1	2	I	0.000552	0.000552	121.6	P	gb:BB667368 /DB_XREF=gi:16398817 /DB_XREF=BB667368 /CLONE=C730006C01 /FEA=EST /CNT=97 /TID=Mm.5390.1 /TIER=Stack /STK=15 /UG=Mm.5390 /LL=96957 /UG_GENE=C77355 /UG_TITLE=expressed sequence C77355
1455787_x_at	521.2	P	0.000244	1	2	I	8.8e-05	8.8e-05	269	P	gb:AV339366 /DB_XREF=gi:6379418 /DB_XREF=AV339366 /CLONE=6430505L05 /FEA=EST /CNT=199 /TID=Mm.43580.2 /TIER=Stack /STK=189 /UG=Mm.43580 /LL=17330 /UG_GENE=Minpp1 /UG_TITLE=multiple inositol polyphosphate histidine phosphatase 1
1456028_x_at	307.8	P	0.005859	1	2	I	0.000438	0.000438	166.9	P	gb:BB454540 /DB_XREF=gi:9350033 /DB_XREF=BB454540 /CLONE=D130032N18 /FEA=EST /CNT=21 /TID=Mm.30059.3 /TIER=Stack /STK=19 /UG=Mm.30059 /LL=17118 /UG_GENE=Macs /UG_TITLE=myristoylated alanine rich protein kinase C substrate
1456315_a_at	4649	P	0.000244	1	2	I	2e-05	2e-05	2190.7	P	gb:BB014781 /DB_XREF=gi:16257388 /DB_XREF=BB014781 /CLONE=4930484M11 /FEA=EST /CNT=30 /TID=Mm.28564.2 /TIER=Stack /STK=11 /UG=Mm.28564 /LL=30963 /UG_GENE=Ptpla /UG_TITLE=protein tyrosine phosphatase-like (proline instead of catalytic arginine), member a
1456700_x_at	2608.1	P	0.000244	1	2	I	2e-05	2e-05	1130.7	P	gb:BB100920 /DB_XREF=gi:8753488 /DB_XREF=BB100920 /CLONE=9430074M04 /FEA=EST /CNT=9 /TID=Mm.30059.7 /TIER=Stack /STK=8 /UG=Mm.30059 /LL=17118 /UG_GENE=Macs /UG_TITLE=myristoylated alanine rich protein kinase C substrate
1460288_a_at	840.7	P	0.000732	1	2	I	3.5e-05	3.5e-05	409.1	P	gb:NM_019674.1 /DB_XREF=gi:9790174 /GEN=Ppp4c /FEA=FLmRNA /CNT=28 /TID=Mm.196038.1 /TIER=FL /STK=2 /UG=Mm.196038 /LL=56420 /DEF=Mus musculus protein phosphatase 4, catalytic subunit (Ppp4c), mRNA. /PROD=protein phosphatase 4, catalytic subunit /FL=gb:AF088911.1 gb:NM_019674.1
1415682_at	256.9	P	0.000732	0.9	1.86607	I	2e-05	2e-05	132.4	P	gb:NM_023045.1 DB_XREF=gi:12746421 GEN=Ranbp16 FEA=FLmRNA CNT=199 TID=Mm.27607.1 TIER=FL+Stack STK=33 UG=Mm.27607 LL=65246 DEF=Mus musculus RAN binding protein 16 (Ranbp16), mRNA. PROD=RAN binding protein 16 FL=gb:NM_023045.1
1415689_s_at	401.9	P	0.001221	0.9	1.86607	I	4.6e-05	4.6e-05	254	P	gb:BC007473.1 DB_XREF=gi:13938632 FEA=FLmRNA CNT=131 TID=Mm.29962.1 TIER=FL+Stack STK=38 UG=Mm.29962 LL=72739 UG_GENE=Skz1-pending DEF=Mus musculus, RIKEN cDNA 2810435N07 gene, clone MGC:6364 IMAGE:3496252, mRNA, complete cds. PROD=RIKEN cDNA 2810435N07 gene FL=gb:BC007473.1 gb:AF291722.1 gb:NM_023685.1
1415724_a_at	5184	P	0.000244	0.9	1.86607	I	2e-05	2e-05	2453.8	P	gb:AV000235 DB_XREF=gi:16355983 DB_XREF=AV000235 CLONE=0610007B10 FEA=EST CNT=95 TID=Mm.1022.2 TIER=Stack STK=75 UG=Mm.1022 LL=12540 UG_GENE=Cdc42 UG_TITLE=cell division cycle 42 homolog (S. cerevisiae)
1415785_a_at	1969.6	P	0.000244	0.9	1.86607	I	2e-05	2e-05	1101.2	P	gb:NM_009840.1 /DB_XREF=gi:6753327 /GEN=Cct8 /FEA=FLmRNA /CNT=482 /TID=Mm.17989.1 /TIER=FL+Stack /STK=281 /UG=Mm.17989 /LL=12469 /DEF=Mus musculus chaperonin subunit 8 (theta) (Cct8), mRNA. /PROD=chaperonin subunit 8 (theta) /FL=gb:NM_009840.1 gb:BC009007.1
1415860_at	1252.3	P	0.000244	0.9	1.86607	I	2e-05	2e-05	733.5	P	gb:NM_010655.1 /DB_XREF=gi:6754473 /GEN=Kpna2 /FEA=FLmRNA /CNT=399 /TID=Mm.12508.1 /TIER=FL+Stack /STK=197 /UG=Mm.12508 /LL=16647 /DEF=Mus musculus karyopherin (importin) alpha 2 (Kpna2), mRNA. /PROD=karyopherin (importin) alpha 2 /FL=gb:U34229.1 gb:NM_010655.1 gb:BC006720.1 gb:D55720.1 gb:U12270.1 gb:BC003274.1
1415927_at	15559.4	P	0.000732	0.9	1.86607	I	0.000167	0.000167	8384.4	P	gb:NM_009608.1 /DB_XREF=gi:14192921 /GEN=Actc1 /FEA=FLmRNA /CNT=375 /TID=Mm.686.1 /TIER=FL+Stack /STK=166 /UG=Mm.686 /LL=11464 /DEF=Mus musculus actin, alpha, cardiac (Actc1), mRNA. /PROD=actin, alpha, cardiac /FL=gb:NM_009608.1
1415932_x_at	429.5	P	0.000244	0.9	1.86607	I	5.2e-05	5.2e-05	249.3	P	gb:NM_015731.1 /DB_XREF=gi:7656915 /GEN=Atp9a /FEA=FLmRNA /CNT=237 /TID=Mm.10288.1 /TIER=FL+Stack /STK=166 /UG=Mm.10288 /LL=11981 /DEF=Mus musculus ATPase, class II, type 9A (Atp9a), mRNA. /PROD=ATPase, class 2 /FL=gb:AF152243.1 gb:NM_015731.1
1415940_at	689.8	P	0.000732	0.9	1.86607	I	4.6e-05	4.6e-05	246.8	P	gb:NM_133349.1 /DB_XREF=gi:19111157 /GEN=AA407930 /FEA=FLmRNA /CNT=202 /TID=Mm.24521.1 /TIER=FL+Stack /STK=164 /UG=Mm.24521 /LL=100494 /DEF=Mus musculus expressed sequence AA407930 (AA407930), mRNA. /PROD=arsenite inducible RNA associated protein /FL=gb:NM_133349.1 gb:AF224494.1
1415994_at	2518.4	P	0.000244	0.9	1.86607	I	2e-05	2e-05	1339	P	gb:NM_021282.1 /DB_XREF=gi:11276064 /GEN=Cyp2e1 /FEA=FLmRNA /CNT=381 /TID=Mm.21758.1 /TIER=FL+Stack /STK=151 /UG=Mm.21758 /LL=13106 /DEF=Mus musculus cytochrome P450, 2e1, ethanol inducible (Cyp2e1), mRNA. /PROD=cytochrome P450, 2e1, ethanol inducible /FL=gb:NM_021282.1 gb:L11650.1 gb:BC013451.1
1415998_at	7027.1	P	0.000244	0.9	1.86607	I	2e-05	2e-05	3529.4	P	gb:NM_011694.1 /DB_XREF=gi:6755962 /GEN=Vdac1 /FEA=FLmRNA /CNT=381 /TID=Mm.3555.1 /TIER=FL+Stack /STK=149 /UG=Mm.3555 /LL=22333 /DEF=Mus musculus voltage-dependent anion channel 1 (Vdac1), mRNA. /PROD=voltage-dependent anion channel 1 /FL=gb:NM_011694.1 gb:U30840.1
1416014_at	466.7	P	0.000244	0.9	1.86607	I	3.5e-05	3.5e-05	227.8	P	gb:NM_015751.1 /DB_XREF=gi:7657517 /GEN=Abce1 /FEA=FLmRNA /CNT=245 /TID=Mm.5831.1 /TIER=FL+Stack /STK=145 /UG=Mm.5831 /LL=24015 /DEF=Mus musculus ATP-binding cassette, sub-family E (OABP), member 1 (Abce1), mRNA. /PROD=ATP-binding cassette, subfamily E, member 1 /FL=gb:NM_015751.1 gb:U90446.1 gb:BC005422.1
1416103_at	120.2	P	0.018555	0.9	1.86607	I	0.000438	0.000438	71.8	A	gb:BF608615 /DB_XREF=gi:13505107 /DB_XREF=MY1_001557 /CLONE=ICRFp522G2441 /FEA=FLmRNA /CNT=486 /TID=Mm.3360.1 /TIER=ConsEnd /STK=0 /UG=Mm.3360 /LL=22631 /UG_GENE=Ywhaz /UG_TITLE=tyrosine 3-monooxygenasetryptophan 5-monooxygenase activation protein, zeta polypeptide /FL=gb:NM_011740.1 gb:U79231.1 gb:D78647.1 gb:D83037.1 gb:D87660.1
1416252_at	873.6	P	0.000244	0.9	1.86607	I	2.3e-05	2.3e-05	536	P	gb:NM_134115.1 /DB_XREF=gi:19527343 /GEN=AA617404 /FEA=FLmRNA /CNT=179 /TID=Mm.183034.1 /TIER=FL+Stack /STK=107 /UG=Mm.183034 /LL=106504 /DEF=Mus musculus expressed sequence AA617404 (AA617404), mRNA. /PROD=expressed sequence AA617404 /FL=gb:NM_134115.1 gb:BC009658.1
1416390_at	137.8	P	0.000244	0.9	1.86607	I	0.000774	0.000774	69.1	P	gb:AW551470 /DB_XREF=gi:7196898 /DB_XREF=L0079D03-3 /CLONE=L0079D03 /FEA=FLmRNA /CNT=131 /TID=Mm.33954.1 /TIER=Stack /STK=19 /UG=Mm.33954 /LL=105670 /UG_GENE=AW240694 /UG_TITLE=expressed sequence AW240694 /FL=gb:BC003224.1 gb:NM_134083.1
1416461_at	849.6	P	0.000244	0.9	1.86607	I	2e-05	2e-05	459.7	P	gb:NM_016739.1 /DB_XREF=gi:7949102 /GEN=Gpiap1 /FEA=FLmRNA /CNT=427 /TID=Mm.1098.1 /TIER=FL+Stack /STK=87 /UG=Mm.1098 /LL=53872 /DEF=Mus musculus GPI-anchored membrane protein 1 (Gpiap1), mRNA. /PROD=GPI-anchored membrane protein 1 /FL=gb:NM_016739.1 gb:U27838.1
1416529_at	1853.5	P	0.000244	0.9	1.86607	I	5.2e-05	5.2e-05	870.1	P	gb:U25633.1 /DB_XREF=gi:1628496 /GEN=TMP /FEA=FLmRNA /CNT=216 /TID=Mm.30024.1 /TIER=FL+Stack /STK=83 /UG=Mm.30024 /LL=13730 /DEF=Mus musculus tumor-associated membrane protein (TMP) mRNA, complete cds. /PROD=tumor-associated membrane protein /FL=gb:U25633.1 gb:NM_010128.1
1416653_at	844.3	P	0.000244	0.9	1.86607	I	0.000101	0.000101	340.3	P	gb:NM_011504.1 /DB_XREF=gi:6755689 /GEN=Stxbp3 /FEA=FLmRNA /CNT=117 /TID=Mm.12155.1 /TIER=FL+Stack /STK=76 /UG=Mm.12155 /LL=20912 /DEF=Mus musculus syntaxin binding protein 3 (Stxbp3), mRNA. /PROD=syntaxin binding protein 3 /FL=gb:D30798.1 gb:NM_011504.1 gb:U19521.1
1416655_at	1029.4	P	0.000244	0.9	1.86607	I	2e-05	2e-05	450.4	P	gb:NM_021550.1 /DB_XREF=gi:10946989 /GEN=1500002I11Rik /FEA=FLmRNA /CNT=105 /TID=Mm.25677.1 /TIER=FL+Stack /STK=76 /UG=Mm.25677 /LL=59048 /DEF=Mus musculus RIKEN cDNA 1500002I11 gene (1500002I11Rik), mRNA. /PROD=hypothetical protein from clone 1-44 /FL=gb:NM_021550.1 gb:AB030184.1
1416743_at	783	P	0.000244	0.9	1.86607	I	2e-05	2e-05	441.2	P	gb:NM_133806.1 /DB_XREF=gi:19527023 /GEN=AA420407 /FEA=FLmRNA /CNT=116 /TID=Mm.27969.1 /TIER=FL+Stack /STK=71 /UG=Mm.27969 /LL=98203 /DEF=Mus musculus expressed sequence AA420407 (AA420407), mRNA. /PROD=expressed sequence AA420407 /FL=gb:NM_133806.1 gb:BC017547.1 gb:BC016406.1
1416762_at	856.6	P	0.000244	0.9	1.86607	I	0.00013	0.00013	611.4	P	gb:NM_009112.1 /DB_XREF=gi:6677832 /GEN=S100a10 /FEA=FLmRNA /CNT=159 /TID=Mm.1.1 /TIER=FL+Stack /STK=70 /UG=Mm.1 /LL=20194 /DEF=Mus musculus S100 calcium binding protein A10 (calpactin) (S100a10), mRNA. /PROD=S100 calcium binding protein A10 (calpactin) /FL=gb:NM_009112.1 gb:BC025044.1 gb:M16465.1
1416861_at	509.1	P	0.000244	0.9	1.86607	I	3.5e-05	3.5e-05	275.1	P	gb:NM_011484.1 /DB_XREF=gi:6755667 /GEN=Stam /FEA=FLmRNA /CNT=163 /TID=Mm.3965.1 /TIER=FL+Stack /STK=66 /UG=Mm.3965 /LL=20844 /DEF=Mus musculus signal transducing adaptor molecule (SH3 domain and ITAM motif) 1 (Stam), mRNA. /PROD=signal transducing adaptor molecule (SH3 domainand ITAM motif) 1 /FL=gb:NM_011484.1 gb:U43900.1
1417063_at	1465.7	P	0.000244	0.9	1.86607	I	2e-05	2e-05	835.4	P	gb:NM_009777.1 /DB_XREF=gi:6753219 /GEN=C1qb /FEA=FLmRNA /CNT=149 /TID=Mm.2570.1 /TIER=FL+Stack /STK=58 /UG=Mm.2570 /LL=12260 /DEF=Mus musculus complement component 1, q subcomponent, beta polypeptide (C1qb), mRNA. /PROD=complement component 1, q subcomponent, betapolypeptide /FL=gb:M22531.1 gb:M36293.1 gb:NM_009777.1
1417112_at	2142.2	P	0.000244	0.9	1.86607	I	2e-05	2e-05	973.9	P	gb:NM_024191.1 /DB_XREF=gi:18859590 /GEN=6330544B05Rik /FEA=FLmRNA /CNT=139 /TID=Mm.139700.1 /TIER=FL+Stack /STK=56 /UG=Mm.139700 /LL=76171 /DEF=Mus musculus RIKEN cDNA 6330544B05 gene (6330544B05Rik), mRNA. /PROD=RIKEN cDNA 1700027H16 /FL=gb:NM_024191.1 gb:BC002131.1 gb:BC024708.1
1417455_at	920	P	0.000244	0.9	1.86607	I	4e-05	4e-05	657	P	gb:BC014690.1 /DB_XREF=gi:15928416 /FEA=FLmRNA /CNT=145 /TID=Mm.1291.1 /TIER=FL+Stack /STK=44 /UG=Mm.1291 /LL=21809 /UG_GENE=Tgfb3 /DEF=Mus musculus, Transforming growth factor, beta 3, clone MGC:18512 IMAGE:3663150, mRNA, complete cds. /PROD=Transforming growth factor, beta 3 /FL=gb:NM_009368.1 gb:M32745.1 gb:BC014690.1
1417564_at	774	P	0.000732	0.9	1.86607	I	2e-05	2e-05	435.6	P	gb:NM_025426.1 /DB_XREF=gi:13384821 /GEN=1110063B05Rik /FEA=FLmRNA /CNT=78 /TID=Mm.24159.1 /TIER=FL+Stack /STK=41 /UG=Mm.24159 /LL=66213 /DEF=Mus musculus RIKEN cDNA 1110063B05 gene (1110063B05Rik), mRNA. /PROD=RIKEN cDNA 1110063B05 /FL=gb:NM_025426.1 gb:BC011333.1
1417632_at	242.5	P	0.005859	0.9	1.86607	I	0.000346	0.000346	122.1	A	gb:NM_016920.1 /DB_XREF=gi:12025531 /GEN=Atpv0a1 /FEA=FLmRNA /CNT=111 /TID=Mm.20869.1 /TIER=FL+Stack /STK=40 /UG=Mm.20869 /LL=11975 /DEF=Mus musculus ATPase, H+ transporting, lysosomal V0 subunit a isoform 1 (Atpv0a1), mRNA. /PROD=ATPase, H+ transporting, lysosomal V0 subunit aisoform 1 /FL=gb:AF218251.1 gb:AF218250.1 gb:NM_016920.1 gb:AF218249.1 gb:AB022321.1 gb:U13836.1
1417676_a_at	150.8	P	0.008057	0.9	1.86607	I	0.000273	0.000273	78.2	A	gb:NM_011216.1 /DB_XREF=gi:6997246 /GEN=Ptpro /FEA=FLmRNA /CNT=46 /TID=Mm.4715.1 /TIER=FL+Stack /STK=39 /UG=Mm.4715 /LL=19277 /DEF=Mus musculus protein tyrosine phosphatase, receptor type, O (Ptpro), mRNA. /PROD=protein tyrosine phosphatase, receptor type, O /FL=gb:NM_011216.1 gb:U37465.1
1417830_at	491	P	0.000732	0.9	1.86607	I	2e-05	2e-05	262.1	P	gb:NM_019710.1 /DB_XREF=gi:9790236 /GEN=Smc1l1 /FEA=FLmRNA /CNT=128 /TID=Mm.26412.1 /TIER=FL+Stack /STK=35 /UG=Mm.26412 /LL=24061 /DEF=Mus musculus SMC (structural maintenance of chromosomes 1)-like 1 (S. cerevisiae) (Smc1l1), mRNA. /PROD=SMC (segregation of mitotic chromosomes 1)-like1 (yeast) /FL=gb:AF047600.1 gb:NM_019710.1
1417850_at	1305.1	P	0.000244	0.9	1.86607	I	2e-05	2e-05	655.2	P	gb:NM_009029.1 /DB_XREF=gi:6677678 /GEN=Rb1 /FEA=FLmRNA /CNT=90 /TID=Mm.304.1 /TIER=FL+Stack /STK=35 /UG=Mm.304 /LL=19645 /DEF=Mus musculus retinoblastoma 1 (Rb1), mRNA. /PROD=retinoblastoma 1 /FL=gb:M26391.1 gb:NM_009029.1
1417868_a_at	1276.4	P	0.000244	0.9	1.86607	I	2e-05	2e-05	765.1	P	gb:NM_022325.1 /DB_XREF=gi:11968165 /GEN=Ctsz /FEA=FLmRNA /CNT=144 /TID=Mm.156919.1 /TIER=FL+Stack /STK=34 /UG=Mm.156919 /LL=64138 /DEF=Mus musculus cathepsin Z (Ctsz), mRNA. /PROD=cathepsin Z /FL=gb:AF197479.1 gb:AF136277.1 gb:NM_022325.1
1417870_x_at	742	P	0.001221	0.9	1.86607	I	2e-05	2e-05	396.4	P	gb:NM_022325.1 /DB_XREF=gi:11968165 /GEN=Ctsz /FEA=FLmRNA /CNT=144 /TID=Mm.156919.1 /TIER=FL+Stack /STK=34 /UG=Mm.156919 /LL=64138 /DEF=Mus musculus cathepsin Z (Ctsz), mRNA. /PROD=cathepsin Z /FL=gb:AF197479.1 gb:AF136277.1 gb:NM_022325.1
1417963_at	476	P	0.001953	0.9	1.86607	I	0.000692	0.000692	317.6	P	gb:NM_011125.1 /DB_XREF=gi:6755111 /GEN=Pltp /FEA=FLmRNA /CNT=67 /TID=Mm.6105.1 /TIER=FL+Stack /STK=32 /UG=Mm.6105 /LL=18830 /DEF=Mus musculus phospholipid transfer protein (Pltp), mRNA. /PROD=phospholipid transfer protein /FL=gb:BC003782.1 gb:NM_011125.1 gb:U37226.1 gb:U28960.1
1418188_a_at	1231	P	0.000244	0.9	1.86607	I	2e-05	2e-05	665.8	P	gb:AA560093 /DB_XREF=gi:2331558 /DB_XREF=vl29d03.r1 /CLONE=IMAGE:973637 /FEA=FLmRNA /CNT=85 /TID=Mm.218611.1 /TIER=ConsEnd /STK=0 /UG=Mm.218611 /LL=54409 /UG_GENE=Ramp2 /UG_TITLE=receptor (calcitonin) activity modifying protein 2 /FL=gb:AF146523.1 gb:AF209906.1 gb:NM_019444.1
1418189_s_at	12629.5	P	0.000244	0.9	1.86607	I	2e-05	2e-05	6741.1	P	gb:AA560093 /DB_XREF=gi:2331558 /DB_XREF=vl29d03.r1 /CLONE=IMAGE:973637 /FEA=FLmRNA /CNT=85 /TID=Mm.218611.1 /TIER=ConsEnd /STK=0 /UG=Mm.218611 /LL=54409 /UG_GENE=Ramp2 /UG_TITLE=receptor (calcitonin) activity modifying protein 2 /FL=gb:AF146523.1 gb:AF209906.1 gb:NM_019444.1
1418393_a_at	965.8	P	0.001953	0.9	1.86607	I	3e-05	3e-05	444.6	P	gb:NM_008398.1 /DB_XREF=gi:6680479 /GEN=Itga7 /FEA=FLmRNA /CNT=47 /TID=Mm.179747.1 /TIER=FL+Stack /STK=24 /UG=Mm.179747 /LL=16404 /DEF=Mus musculus integrin alpha 7 (Itga7), mRNA. /PROD=integrin alpha 7 /FL=gb:NM_008398.1 gb:L23423.1
1418576_at	563.9	P	0.000244	0.9	1.86607	I	3.5e-05	3.5e-05	351.2	P	gb:BC003317.1 /DB_XREF=gi:13097071 /FEA=FLmRNA /CNT=91 /TID=Mm.22485.1 /TIER=FL+Stack /STK=21 /UG=Mm.22485 /LL=67180 /UG_GENE=2610311I19Rik /DEF=Mus musculus, Similar to RIKEN cDNA 2310016N21 gene, clone MGC:7012 IMAGE:3155690, mRNA, complete cds. /PROD=Similar to RIKEN cDNA 2310016N21 gene /FL=gb:NM_023311.1 gb:BC003317.1
1418594_a_at	341.2	P	0.000244	0.9	1.86607	I	6e-05	6e-05	171	P	gb:NM_010881.1 /DB_XREF=gi:6754799 /GEN=Ncoa1 /FEA=FLmRNA /CNT=55 /TID=Mm.2028.1 /TIER=FL+Stack /STK=21 /UG=Mm.2028 /LL=17977 /DEF=Mus musculus nuclear receptor coactivator 1 (Ncoa1), mRNA. /PROD=nuclear receptor coactivator 1 /FL=gb:U64828.1 gb:U56920.1 gb:NM_010881.1
1418773_at	230.4	P	0.00415	0.9	1.86607	I	2.3e-05	2.3e-05	121.5	A	gb:NM_021890.1 /DB_XREF=gi:11230791 /GEN=Fads3 /FEA=FLmRNA /CNT=58 /TID=Mm.34345.1 /TIER=FL+Stack /STK=18 /UG=Mm.34345 /LL=60527 /DEF=Mus musculus fatty acid desaturase 3 (Fads3), mRNA. /PROD=fatty acid desaturase 3 /FL=gb:NM_021890.1
1418835_at	400.7	P	0.000244	0.9	1.86607	I	0.000241	0.000241	174.7	P	gb:NM_009344.1 /DB_XREF=gi:6678268 /GEN=Tdag /FEA=FLmRNA /CNT=65 /TID=Mm.3117.1 /TIER=FL+Stack /STK=17 /UG=Mm.3117 /LL=21664 /DEF=Mus musculus T-cell death associated gene (Tdag), mRNA. /PROD=T-cell death associated gene /FL=gb:U44088.1 gb:BC010295.1 gb:NM_009344.1
1418885_a_at	641	P	0.000244	0.9	1.86607	I	2.3e-05	2.3e-05	376.1	P	gb:NM_130884.1 /DB_XREF=gi:18700023 /GEN=Idh3b /FEA=FLmRNA /CNT=130 /TID=Mm.29590.1 /TIER=FL+Stack /STK=16 /UG=Mm.29590 /LL=170718 /DEF=Mus musculus isocitrate dehydrogenase 3 (NAD+) beta (Idh3b), mRNA. /PROD=isocitrate dehydrogenase 3 (NAD+) beta /FL=gb:BC009022.1 gb:NM_130884.1 gb:AY035212.1
1418896_a_at	606.1	P	0.000244	0.9	1.86607	I	2.3e-05	2.3e-05	420	P	gb:NM_019642.1 /DB_XREF=gi:9790202 /GEN=Rpn2 /FEA=FLmRNA /CNT=79 /TID=Mm.22130.1 /TIER=FL+Stack /STK=16 /UG=Mm.22130 /LL=20014 /DEF=Mus musculus ribophorin II (Rpn2), mRNA. /PROD=ribophorin II /FL=gb:D31717.1 gb:NM_019642.1
1418983_at	144.1	P	0.000732	0.9	1.86607	I	3e-05	3e-05	60.9	P	gb:NM_007704.1 /DB_XREF=gi:6671753 /GEN=Cipp /FEA=FLmRNA /CNT=62 /TID=Mm.29127.1 /TIER=FL+Stack /STK=15 /UG=Mm.29127 /LL=12695 /DEF=Mus musculus channel-interacting PDZ domain protein (Cipp), mRNA. /PROD=channel-interacting PDZ domain protein /FL=gb:AF060539.1 gb:NM_007704.1
1419041_at	502.8	P	0.000732	0.9	1.86607	I	2e-05	2e-05	273.7	P	gb:BC003977.1 /DB_XREF=gi:13278306 /FEA=FLmRNA /CNT=89 /TID=Mm.19803.1 /TIER=FL+Stack /STK=14 /UG=Mm.19803 /LL=71927 /UG_GENE=2310047C21Rik /DEF=Mus musculus, RIKEN cDNA 2310047C21 gene, clone MGC:7443 IMAGE:3489518, mRNA, complete cds. /PROD=RIKEN cDNA 2310047C21 gene /FL=gb:BC003977.1 gb:NM_028007.1
1419132_at	206.8	P	0.000732	0.9	1.86607	I	0.000618	0.000618	114.5	P	gb:NM_011905.1 /DB_XREF=gi:6755812 /GEN=Tlr2 /FEA=FLmRNA /CNT=29 /TID=Mm.87596.1 /TIER=FL+Stack /STK=13 /UG=Mm.87596 /LL=24088 /DEF=Mus musculus toll-like receptor 2 (Tlr2), mRNA. /PROD=toll-like receptor 2 /FL=gb:AF185284.1 gb:AF216289.1 gb:NM_011905.1 gb:AF124741.1 gb:AF165189.1
1419257_at	103.5	P	0.001953	0.9	1.86607	I	0.000273	0.000273	41.6	A	gb:NM_011541.1 /DB_XREF=gi:6755727 /GEN=Tcea1 /FEA=FLmRNA /CNT=219 /TID=Mm.218669.1 /TIER=FL+Stack /STK=11 /UG=Mm.218669 /LL=21399 /DEF=Mus musculus transcription elongation factor A (SII) 1 (Tcea1), mRNA. /PROD=transcription elongation factor A (SII), 1 /FL=gb:BC006022.1 gb:NM_011541.1
1419483_at	136.7	P	0.023926	0.9	1.86607	I	0.000101	0.000101	62.2	P	gb:NM_009779.1 /DB_XREF=gi:6753223 /GEN=C3ar1 /FEA=FLmRNA /CNT=39 /TID=Mm.2408.1 /TIER=FL /STK=3 /UG=Mm.2408 /LL=12267 /DEF=Mus musculus complement component 3a receptor 1 (C3ar1), mRNA. /PROD=complement component 3a receptor 1 /FL=gb:BC003728.1 gb:NM_009779.1 gb:U77460.1
1420809_a_at	1374	P	0.000244	0.9	1.86607	I	0.000865	0.000865	661.5	P	gb:AK005067.1 /DB_XREF=gi:12836737 /FEA=FLmRNA /CNT=378 /TID=Mm.27065.1 /TIER=Stack /STK=213 /UG=Mm.27065 /LL=56398 /UG_GENE=Chp-pending /UG_TITLE=calcium binding protein P22 /DEF=Mus musculus adult male liver cDNA, RIKEN full-length enriched library, clone:1300019J13:calcium binding protein P22, full insert sequence. /FL=gb:NM_019769.1 gb:AB025217.1
1420879_a_at	1056.5	P	0.000244	0.9	1.86607	I	4e-05	4e-05	560.4	P	gb:BQ175227 /DB_XREF=gi:20350719 /DB_XREF=UI-M-DJ2-bwd-p-22-0-UI.s1 /CLONE=UI-M-DJ2-bwd-p-22-0-UI /FEA=FLmRNA /CNT=239 /TID=Mm.34319.1 /TIER=Stack /STK=30 /UG=Mm.34319 /LL=54401 /UG_GENE=Ywhab /UG_TITLE=tyrosine 3-monooxygenasetryptophan 5-monooxygenase activation protein, beta polypeptide /FL=gb:NM_018753.1 gb:AF058797.1
1420895_at	993.4	P	0.000244	0.9	1.86607	I	2e-05	2e-05	493.1	P	gb:BM248342 /DB_XREF=gi:17883612 /DB_XREF=K0815D01-3 /CLONE=K0815D01 /FEA=FLmRNA /CNT=110 /TID=Mm.197552.1 /TIER=Stack /STK=57 /UG=Mm.197552 /LL=21812 /UG_GENE=Tgfbr1 /UG_TITLE=transforming growth factor, beta receptor I /FL=gb:D28526.1 gb:NM_009370.1 gb:D25540.1
1421152_a_at	78.9	P	0.001221	0.9	1.86607	I	2.3e-05	2.3e-05	54.4	P	gb:NM_010308.1 /DB_XREF=gi:6754011 /GEN=Gnao /FEA=FLmRNA /CNT=21 /TID=Mm.20964.1 /TIER=FL /STK=2 /UG=Mm.20964 /LL=14681 /DEF=Mus musculus guanine nucleotide binding protein, alpha o (Gnao), mRNA. /PROD=guanine nucleotide binding protein, alpha o /FL=gb:NM_010308.1 gb:M36777.1
1421708_a_at	116.6	P	0.01416	0.9	1.86607	I	2.3e-05	2.3e-05	77.2	A	gb:NM_009284.1 /DB_XREF=gi:6678154 /GEN=Stat6 /FEA=FLmRNA /CNT=2 /TID=Mm.121721.1 /TIER=FL /STK=2 /UG=Mm.121721 /LL=20852 /DEF=Mus musculus signal transducer and activator of transcription 6 (Stat6), mRNA. /PROD=signal transducer and activator of transcription6 /FL=gb:NM_009284.1 gb:L47650.1
1421818_at	1988.9	P	0.000244	0.9	1.86607	I	2e-05	2e-05	1022.5	P	gb:BB183854 /DB_XREF=gi:16270286 /DB_XREF=BB183854 /CLONE=A330001J07 /FEA=FLmRNA /CNT=177 /TID=Mm.15811.1 /TIER=Stack /STK=112 /UG=Mm.15811 /LL=12053 /UG_GENE=Bcl6 /UG_TITLE=B-cell leukemialymphoma 6 /FL=gb:U41465.1 gb:NM_009744.1
1421889_a_at	246.2	P	0.037598	0.9	1.86607	I	3e-05	3e-05	87	A	gb:M97216.1 /DB_XREF=gi:515628 /FEA=FLmRNA /CNT=109 /TID=Mm.19133.1 /TIER=FL+Stack /STK=10 /UG=Mm.19133 /LL=11804 /UG_GENE=Aplp2 /DEF=Mus musculus DNA-binding protein mRNA, complete cds. /PROD=DNA-binding protein /FL=gb:M97216.1 gb:NM_009691.1
1422124_a_at	661.2	P	0.000244	0.9	1.86607	I	6.8e-05	6.8e-05	368	P	gb:NM_011210.1 /DB_XREF=gi:6755243 /GEN=Ptprc /FEA=FLmRNA /CNT=6 /TID=Mm.143846.1 /TIER=FL /STK=1 /UG=Mm.143846 /LL=19264 /DEF=Mus musculus protein tyrosine phosphatase, receptor type, C (Ptprc), mRNA. /PROD=protein tyrosine phosphatase, receptor type, C /FL=gb:NM_011210.1
1422476_at	1109.2	P	0.000244	0.9	1.86607	I	2e-05	2e-05	615.9	P	gb:NM_023065.1 /DB_XREF=gi:15212491 /GEN=Ifi30 /FEA=FLmRNA /CNT=152 /TID=Mm.30241.1 /TIER=FL+Stack /STK=78 /UG=Mm.30241 /LL=65972 /DEF=Mus musculus interferon gamma inducible protein 30 (Ifi30), mRNA. /PROD=interferon gamma inducible protein 30 /FL=gb:NM_023065.1 gb:AF309649.1
1422555_s_at	722.3	P	0.000244	0.9	1.86607	I	2.3e-05	2.3e-05	396.2	P	gb:NM_010303.1 /DB_XREF=gi:6754007 /GEN=Gna13 /FEA=FLmRNA /CNT=125 /TID=Mm.202311.1 /TIER=FL+Stack /STK=37 /UG=Mm.202311 /LL=14674 /DEF=Mus musculus guanine nucleotide binding protein, alpha 13 (Gna13), mRNA. /PROD=guanine nucleotide binding protein, alpha 13 /FL=gb:M63660.1 gb:NM_010303.1
1422698_s_at	983.3	P	0.000244	0.9	1.86607	I	2e-05	2e-05	461.2	P	gb:BG066575 /DB_XREF=gi:12549232 /DB_XREF=H3045E10-3 /CLONE=H3045E10 /FEA=FLmRNA /CNT=211 /TID=Mm.25059.1 /TIER=Stack /STK=33 /UG=Mm.25059 /LL=16468 /UG_GENE=jmj /UG_TITLE=jumonji /FL=gb:NM_021878.1
1422860_at	273	P	0.000244	0.9	1.86607	I	4.6e-05	4.6e-05	169.1	P	gb:NM_024435.1 /DB_XREF=gi:13277357 /GEN=5033428E16Rik /FEA=FLmRNA /CNT=25 /TID=Mm.64201.1 /TIER=FL+Stack /STK=9 /UG=Mm.64201 /LL=67405 /DEF=Mus musculus RIKEN cDNA 5033428E16 gene (5033428E16Rik), mRNA. /PROD=RIKEN cDNA 5033428E16 /FL=gb:NM_024435.1 gb:AF304160.1
1422983_at	298.4	P	0.001221	0.9	1.86607	I	6e-05	6e-05	154.9	P	gb:NM_021359.1 /DB_XREF=gi:10946685 /GEN=Itgb6 /FEA=FLmRNA /CNT=14 /TID=Mm.116903.1 /TIER=FL /STK=0 /UG=Mm.116903 /LL=16420 /DEF=Mus musculus integrin beta 6 (Itgb6), mRNA. /PROD=integrin beta 6 /FL=gb:NM_021359.1 gb:AF115376.1
1423078_a_at	162.3	P	0.001221	0.9	1.86607	I	2.3e-05	2.3e-05	71	P	gb:AK005441.1 /DB_XREF=gi:12837993 /FEA=FLmRNA /CNT=240 /TID=Mm.30119.1 /TIER=Stack /STK=59 /UG=Mm.30119 /LL=66234 /UG_GENE=Sc4mol /UG_TITLE=sterol-C4-methyl oxidase-like /DEF=Mus musculus adult female placenta cDNA, RIKEN full-length enriched library, clone:1600013J02:homolog to RANP-1, full insert sequence. /FL=gb:NM_025436.1 gb:BC006802.1
1423304_a_at	364.5	P	0.000732	0.9	1.86607	I	0.000307	0.000307	202.2	P	gb:BB366842 /DB_XREF=gi:16406475 /DB_XREF=BB366842 /CLONE=C130035E22 /FEA=FLmRNA /CNT=108 /TID=Mm.29783.1 /TIER=Stack /STK=17 /UG=Mm.29783 /LL=93836 /UG_GENE=Ark-pending /UG_TITLE=arkadia /FL=gb:AF330197.1 gb:BC026485.1 gb:NM_033604.1
1423390_at	155	P	0.01416	0.9	1.86607	I	0.000307	0.000307	131.6	P	gb:AV008871 /DB_XREF=gi:16356112 /DB_XREF=AV008871 /CLONE=1110014J10 /FEA=FLmRNA /CNT=61 /TID=Mm.6765.1 /TIER=Stack /STK=9 /UG=Mm.6765 /LL=20437 /UG_GENE=Siah1a /UG_TITLE=seven in absentia 1A /FL=gb:NM_009172.1
1423663_at	966	P	0.000244	0.9	1.86607	I	0.000389	0.000389	716.8	P	gb:BC025820.1 /DB_XREF=gi:19387934 /FEA=FLmRNA /CNT=248 /TID=Mm.27707.1 /TIER=FL+Stack /STK=184 /UG=Mm.27707 /DEF=Mus musculus, similar to Unknown (protein for MGC:23445) (H. sapiens), clone MGC:37841 IMAGE:5099493, mRNA, complete cds. /PROD=similar to Unknown (protein for MGC:23445) (H.sapiens) /FL=gb:BC025820.1
1423706_a_at	375.8	P	0.018555	0.9	1.86607	I	0.000214	0.000214	208.5	P	gb:BC014793.1 /DB_XREF=gi:15990383 /FEA=FLmRNA /CNT=171 /TID=Mm.24365.1 /TIER=FL+Stack /STK=142 /UG=Mm.24365 /LL=66851 /UG_GENE=0610042A05Rik /DEF=Mus musculus, Similar to RIKEN cDNA 0610042A05 gene, clone MGC:6994 IMAGE:3155100, mRNA, complete cds. /PROD=Similar to RIKEN cDNA 0610042A05 gene /FL=gb:BC014793.1
1423791_at	1708.6	P	0.000244	0.9	1.86607	I	2e-05	2e-05	899.6	P	gb:BC014739.1 /DB_XREF=gi:15928531 /FEA=FLmRNA /CNT=200 /TID=Mm.30234.1 /TIER=FL+Stack /STK=110 /UG=Mm.30234 /LL=24010 /UG_GENE=Ik /DEF=Mus musculus, Similar to IK cytokine, down-regulator of HLA II, clone MGC:25508 IMAGE:4920184, mRNA, complete cds. /PROD=Similar to IK cytokine, down-regulator of HLAII /FL=gb:BC026569.1 gb:BC014739.1
1424112_at	868.7	P	0.000244	0.9	1.86607	I	2e-05	2e-05	512.8	P	gb:BG092290 /DB_XREF=gi:12574842 /DB_XREF=mac07g10.x1 /CLONE=IMAGE:3999186 /FEA=FLmRNA /CNT=151 /TID=Mm.2938.1 /TIER=Stack /STK=9 /UG=Mm.2938 /LL=16004 /UG_GENE=Igf2r /UG_TITLE=insulin-like growth factor 2 receptor /FL=gb:U04710.1
1424234_s_at	329.9	P	0.000732	0.9	1.86607	I	2e-05	2e-05	181.1	P	gb:BC002076.1 /DB_XREF=gi:12805230 /FEA=FLmRNA /CNT=66 /TID=Mm.153716.1 /TIER=FL+Stack /STK=44 /UG=Mm.153716 /LL=17286 /UG_GENE=Meox2 /DEF=Mus musculus, Similar to mesenchyme homeobox 2, clone MGC:6225 IMAGE:3591924, mRNA, complete cds. /PROD=Similar to mesenchyme homeobox 2 /FL=gb:BC002076.1
1424280_at	1800.1	P	0.000244	0.9	1.86607	I	2.3e-05	2.3e-05	805.7	P	gb:BC018329.1 /DB_XREF=gi:17390770 /FEA=FLmRNA /CNT=102 /TID=Mm.28236.1 /TIER=FL+Stack /STK=40 /UG=Mm.28236 /LL=70380 /UG_GENE=1810018L05Rik /DEF=Mus musculus, RIKEN cDNA 1810018L05 gene, clone MGC:25548 IMAGE:3962906, mRNA, complete cds. /PROD=RIKEN cDNA 1810018L05 gene /FL=gb:BC018329.1
1424481_s_at	45.6	P	0.023926	0.9	1.86607	I	4.6e-05	4.6e-05	21.4	A	gb:BC027106.1 /DB_XREF=gi:20071901 /FEA=FLmRNA /CNT=46 /TID=Mm.9789.1 /TIER=FL+Stack /STK=30 /UG=Mm.9789 /DEF=Mus musculus, Similar to hypothetical protein FLJ12969, clone MGC:38735 IMAGE:5358405, mRNA, complete cds. /PROD=Similar to hypothetical protein FLJ12969 /FL=gb:BC027106.1
1424666_at	168.6	P	0.000244	0.9	1.86607	I	5.2e-05	5.2e-05	97.9	P	gb:BM198273 /DB_XREF=gi:17750724 /DB_XREF=C0358H03-3 /CLONE=C0358H03 /FEA=FLmRNA /CNT=79 /TID=Mm.26143.1 /TIER=Stack /STK=12 /UG=Mm.26143 /LL=71417 /UG_GENE=5430405G24Rik /UG_TITLE=RIKEN cDNA 5430405G24 gene /FL=gb:BC019948.1
1424717_at	147	P	0.00415	0.9	1.86607	I	0.000307	0.000307	74.2	A	gb:BC026790.1 /DB_XREF=gi:20072413 /FEA=FLmRNA /CNT=62 /TID=Mm.28227.1 /TIER=FL+Stack /STK=18 /UG=Mm.28227 /LL=67139 /UG_GENE=2510025F08Rik /DEF=Mus musculus, RIKEN cDNA 2510025F08 gene, clone MGC:30320 IMAGE:5148857, mRNA, complete cds. /PROD=RIKEN cDNA 2510025F08 gene /FL=gb:BC026790.1
1424819_a_at	253.6	P	0.000732	0.9	1.86607	I	0.000346	0.000346	143.8	P	gb:BC005633.1 /DB_XREF=gi:13542875 /FEA=FLmRNA /CNT=16 /TID=Mm.34315.2 /TIER=FL+Stack /STK=15 /UG=Mm.34315 /LL=101489 /UG_GENE=AI114950 /DEF=Mus musculus, clone MGC:7038 IMAGE:3156151, mRNA, complete cds. /PROD=Unknown (protein for MGC:7038) /FL=gb:BC005633.1
1424924_at	133.8	P	0.00415	0.9	1.86607	I	0.000438	0.000438	99.2	P	gb:BC019366.1 /DB_XREF=gi:18043927 /FEA=FLmRNA /CNT=89 /TID=Mm.39716.1 /TIER=FL+Stack /STK=11 /UG=Mm.39716 /DEF=Mus musculus, Similar to SEC63 protein, clone MGC:30552 IMAGE:5066908, mRNA, complete cds. /PROD=Similar to SEC63 protein /FL=gb:AY024346.1 gb:BC019366.1
1424942_a_at	169.3	P	0.037598	0.9	1.86607	I	0.000214	0.000214	81.1	A	gb:BC006728.1 /DB_XREF=gi:13879495 /FEA=FLmRNA /CNT=13 /TID=Mm.2444.2 /TIER=FL+Stack /STK=11 /UG=Mm.2444 /LL=17869 /UG_GENE=Myc /DEF=Mus musculus, myelocytomatosis oncogene, clone MGC:11567 IMAGE:3962047, mRNA, complete cds. /PROD=myelocytomatosis oncogene /FL=gb:BC006728.1
1425214_at	219.2	P	0.01416	0.9	1.86607	I	3e-05	3e-05	81.3	A	gb:BC027331.1 /DB_XREF=gi:20071064 /FEA=FLmRNA /CNT=15 /TID=Mm.32929.1 /TIER=FL /STK=4 /UG=Mm.32929 /DEF=Mus musculus, clone MGC:28142 IMAGE:3982042, mRNA, complete cds. /PROD=Unknown (protein for MGC:28142) /FL=gb:BC027331.1
1425241_a_at	336.4	P	0.000244	0.9	1.86607	I	0.000307	0.000307	195.8	P	gb:BC019601.1 /DB_XREF=gi:18044004 /FEA=FLmRNA /CNT=8 /TID=Mm.28719.2 /TIER=FL /STK=4 /UG=Mm.28719 /LL=78889 /UG_GENE=2700038M07Rik /DEF=Mus musculus, Similar to WSB-1, clone MGC:30826 IMAGE:3995357, mRNA, complete cds. /PROD=Similar to WSB-1 /FL=gb:BC019601.1
1425477_x_at	293.3	P	0.00415	0.9	1.86607	I	3.5e-05	3.5e-05	139.8	P	gb:M15848.1 /DB_XREF=gi:199245 /FEA=FLmRNA /CNT=82 /TID=Mm.6716.2 /TIER=FL /STK=1 /UG=Mm.6716 /LL=14961 /UG_GENE=H2-Ab1 /UG_TITLE=histocompatibility 2, class II antigen A, beta 1 /DEF=Mouse MHC class II H2-IA-beta chain (haplotype NOD) mRNA, complete cds. /FL=gb:BC010322.1 gb:BC008168.1 gb:M15848.1 gb:M13537.1
1425914_a_at	192.5	P	0.000244	0.9	1.86607	I	8.8e-05	8.8e-05	110.7	P	gb:BC021410.1 /DB_XREF=gi:18204023 /FEA=FLmRNA /CNT=2 /TID=Mm.38167.2 /TIER=FL /STK=1 /UG=Mm.38167 /LL=78248 /UG_GENE=3010033I09Rik /DEF=Mus musculus, RIKEN cDNA 3010033I09 gene, clone MGC:29310 IMAGE:5007058, mRNA, complete cds. /PROD=RIKEN cDNA 3010033I09 gene /FL=gb:BC021410.1
1426063_a_at	95.4	P	0.000244	0.9	1.86607	I	0.000492	0.000492	39	P	gb:U10551.1 /DB_XREF=gi:511464 /GEN=gem /FEA=FLmRNA /CNT=1 /TID=Mm.4362.2 /TIER=FL /STK=1 /UG=Mm.4362 /LL=14579 /DEF=Mus musculus Gem GTPase (gem) mRNA, complete cds. /PROD=Gem /FL=gb:U10551.1
1426124_a_at	1197.1	P	0.000244	0.9	1.86607	I	2e-05	2e-05	573	P	gb:U21209.1 /DB_XREF=gi:706957 /GEN=sty /FEA=FLmRNA /CNT=1 /TID=Mm.1761.2 /TIER=FL /STK=1 /UG=Mm.1761 /LL=12747 /DEF=Mus musculus nuclear dual specificity kinase T-Sty (sty) mRNA, complete cds. /PROD=T-Sty /FL=gb:U21209.1
1426160_a_at	142.5	P	0.000732	0.9	1.86607	I	4.6e-05	4.6e-05	81.1	P	gb:AF062076.1 /DB_XREF=gi:4106341 /GEN=Psk /FEA=FLmRNA /CNT=1 /TID=Mm.17461.3 /TIER=FL /STK=1 /UG=Mm.17461 /LL=20872 /DEF=Mus musculus palmitylated serinethreonine kinase (Psk) mRNA, complete cds. /PROD=palmitylated serinethreonine kinase /FL=gb:AF062076.1
1426278_at	4670.2	P	0.001221	0.9	1.86607	I	0.000167	0.000167	2322.9	P	gb:AY090098.1 /DB_XREF=gi:20147033 /GEN=Isg12 /FEA=FLmRNA /CNT=24 /TID=Mm.46382.1 /TIER=FL+Stack /STK=14 /UG=Mm.46382 /LL=76933 /DEF=Mus musculus interferon stimulated gene 12 (Isg12) mRNA, complete cds. /PROD=interferon stimulated gene 12 /FL=gb:AY090098.1
1426376_at	1096.5	P	0.000244	0.9	1.86607	I	2e-05	2e-05	434.8	P	gb:BG069654 /DB_XREF=gi:12552223 /DB_XREF=H3078F09-3 /CLONE=H3078F09 /FEA=FLmRNA /CNT=160 /TID=Mm.21251.2 /TIER=Stack /STK=12 /UG=Mm.21251 /LL=13476 /UG_GENE=Dp1 /UG_TITLE=deleted in polyposis 1 /FL=gb:BC013052.1
1426398_at	154.6	P	0.01416	0.9	1.86607	I	0.000492	0.000492	66.2	P	gb:AK015348.1 /DB_XREF=gi:12853652 /FEA=FLmRNA /CNT=190 /TID=Mm.19799.1 /TIER=Stack /STK=32 /UG=Mm.19799 /LL=66799 /UG_GENE=6130401J04Rik /UG_TITLE=RIKEN cDNA 6130401J04 gene /DEF=Mus musculus adult male testis cDNA, RIKEN full-length enriched library, clone:4930440H19:homolog to CDNA FLJ11011 FIS, CLONE PLACE1003174, MODERATELY SIMILAR TO UBIQUITIN-CONJUGATING ENZYME E2-18 KD (EC 6.3.2.19), full…
1426476_at	430.2	P	0.000244	0.9	1.86607	I	0.00013	0.00013	243.3	P	gb:AA881632 /DB_XREF=gi:2990942 /DB_XREF=vx21a04.r1 /CLONE=IMAGE:1265070 /FEA=FLmRNA /CNT=120 /TID=Mm.153637.1 /TIER=Stack /STK=11 /UG=Mm.153637 /UG_TITLE=Mus musculus, Similar to RAS p21 protein activator, clone MGC:7759 IMAGE:3498774, mRNA, complete cds /FL=gb:BC013637.1
1426582_at	251.1	P	0.000244	0.9	1.86607	I	3e-05	3e-05	135.6	P	gb:BB099828 /DB_XREF=gi:8752396 /DB_XREF=BB099828 /CLONE=9430070F06 /FEA=FLmRNA /CNT=69 /TID=Mm.3466.1 /TIER=Stack /STK=13 /UG=Mm.3466 /LL=11909 /UG_GENE=Atf2 /UG_TITLE=activating transcription factor 2 /FL=gb:AF483483.1 gb:AF483482.1
1426658_x_at	838.8	P	0.010742	0.9	1.86607	I	2e-05	2e-05	437.2	A	gb:L21027.1 /DB_XREF=gi:398584 /GEN=A10 /FEA=mRNA /CNT=284 /TID=Mm.16898.1 /TIER=Stack /STK=149 /UG=Mm.16898 /LL=50895 /UG_TITLE=3-phosphoglycerate dehydrogenase /DEF=Mus musculus A10 mRNA, partial cds.
1426837_at	187.8	P	0.010742	0.9	1.86607	I	0.000189	0.000189	94	A	gb:BG064851 /DB_XREF=gi:12547414 /DB_XREF=H3024E10-3 /CLONE=H3024E10 /FEA=mRNA /CNT=115 /TID=Mm.26833.1 /TIER=Stack /STK=10 /UG=Mm.26833 /UG_TITLE=Mus musculus, clone IMAGE:5359840, mRNA, partial cds
1426899_at	170.1	P	0.000732	0.9	1.86607	I	2.3e-05	2.3e-05	96.7	P	gb:AK013442.1 /DB_XREF=gi:12850800 /FEA=mRNA /CNT=102 /TID=Mm.21331.1 /TIER=Stack /STK=41 /UG=Mm.21331 /LL=67581 /UG_GENE=4930451A13Rik /UG_TITLE=RIKEN cDNA 4930451A13 gene /DEF=Mus musculus 10, 11 days embryo whole body cDNA, RIKEN full-length enriched library, clone:2810486D03:homolog to CDNA FLJ10888 FIS, CLONE NT2RP4002052, full insert sequence.
1426964_at	1290.8	P	0.000732	0.9	1.86607	I	2e-05	2e-05	691.8	P	gb:AK013984.1 /DB_XREF=gi:12851586 /FEA=mRNA /CNT=63 /TID=Mm.28149.1 /TIER=Stack /STK=32 /UG=Mm.28149 /LL=73112 /UG_GENE=3110003A17Rik /UG_TITLE=RIKEN cDNA 3110003A17 gene /DEF=Mus musculus 13 days embryo head cDNA, RIKEN full-length enriched library, clone:3110003A17:homolog to PRO2013, full insert sequence.
1427058_at	405.8	P	0.005859	0.9	1.86607	I	4e-05	4e-05	234.2	A	gb:AK010644.1 /DB_XREF=gi:12846235 /FEA=mRNA /CNT=220 /TID=Mm.12858.1 /TIER=Stack /STK=20 /UG=Mm.12858 /LL=13681 /UG_GENE=Eif4a1 /UG_TITLE=eukaryotic translation initiation factor 4A1 /DEF=Mus musculus ES cells cDNA, RIKEN full-length enriched library, clone:2410039K14:eukaryotic translation initiation factor 4A1, full insert sequence.
1427347_s_at	2609	P	0.000244	0.9	1.86607	I	2e-05	2e-05	1295.9	P	gb:BC003475.1 /DB_XREF=gi:13097482 /FEA=mRNA /CNT=16 /TID=Mm.200858.1 /TIER=ConsEnd /STK=6 /UG=Mm.200858 /LL=73710 /UG_GENE=2410129E14Rik /DEF=Mus musculus, Similar to tubulin, beta polypeptide, clone IMAGE:2650284, mRNA, partial cds. /PROD=Similar to tubulin, beta polypeptide
1427981_a_at	156.2	P	0.000244	0.9	1.86607	I	7.8e-05	7.8e-05	60.3	P	gb:AY033912.1 /DB_XREF=gi:20429721 /FEA=mRNA /CNT=103 /TID=Mm.41853.1 /TIER=Stack /STK=35 /UG=Mm.41853 /DEF=Mus musculus cysteine sulfinic acid decarboxylase mRNA, complete cds. /PROD=cysteine sulfinic acid decarboxylase
1428049_a_at	164.9	P	0.018555	0.9	1.86607	I	0.000438	0.000438	91	A	gb:BC028494.1 /DB_XREF=gi:20306967 /FEA=mRNA /CNT=2 /TID=Mm.34388.3 /TIER=ConsEnd /STK=0 /UG=Mm.34388 /LL=66911 /UG_GENE=1110001K21Rik /DEF=Mus musculus, Similar to RIKEN cDNA 1110001K21 gene, clone MGC:41032 IMAGE:1511165, mRNA, complete cds. /PROD=Similar to RIKEN cDNA 1110001K21 gene
1428087_at	623	P	0.001221	0.9	1.86607	I	8.8e-05	8.8e-05	258.7	P	gb:BM249101 /DB_XREF=gi:17884371 /DB_XREF=K0828B09-3 /CLONE=K0828B09 /FEA=mRNA /CNT=238 /TID=Mm.140013.1 /TIER=Stack /STK=34 /UG=Mm.140013 /LL=74006 /UG_GENE=Dnm1l /UG_TITLE=dynamin 1-like
1428094_at	5047.9	P	0.000244	0.9	1.86607	I	0.000307	0.000307	2686.1	P	gb:BB390704 /DB_XREF=gi:16408848 /DB_XREF=BB390704 /CLONE=C230070N08 /FEA=mRNA /CNT=320 /TID=Mm.486.2 /TIER=Stack /STK=119 /UG=Mm.486 /LL=16784 /UG_GENE=Lamp2 /UG_TITLE=lysosomal membrane glycoprotein 2
1428982_at	504.7	P	0.000244	0.9	1.86607	I	8.8e-05	8.8e-05	256.7	P	gb:AK003687.1 /DB_XREF=gi:12834508 /FEA=mRNA /CNT=36 /TID=Mm.6488.1 /TIER=Stack /STK=15 /UG=Mm.6488 /LL=68590 /UG_GENE=1110014E10Rik /UG_TITLE=RIKEN cDNA 1110014E10 gene /DEF=Mus musculus 18 days embryo whole body cDNA, RIKEN full-length enriched library, clone:1110014E10:unclassifiable transcript, full insert sequence.
1429295_s_at	55	P	0.00415	0.9	1.86607	I	0.000492	0.000492	34.6	A	gb:AK010336.1 /DB_XREF=gi:12845702 /FEA=mRNA /CNT=97 /TID=Mm.6960.1 /TIER=Stack /STK=66 /UG=Mm.6960 /LL=69716 /UG_GENE=Trip13 /UG_TITLE=thyroid hormone receptor interactor 13 /DEF=Mus musculus ES cells cDNA, RIKEN full-length enriched library, clone:2410002G23:homolog to HPV16 E1 PROTEIN BINDING PROTEIN (THYROID HORMONE RECEPTOR INTERACTOR 13), full insert sequence.
1430982_at	302.7	P	0.000732	0.9	1.86607	I	0.000552	0.000552	165.7	P	gb:BF682801 /DB_XREF=gi:11956696 /DB_XREF=602117181F1 /CLONE=IMAGE:3468213 /FEA=mRNA /CNT=97 /TID=Mm.196619.1 /TIER=ConsEnd /STK=0 /UG=Mm.196619 /LL=70724 /UG_GENE=6330415C05Rik /UG_TITLE=RIKEN cDNA 6330415C05 gene
1432416_a_at	1538.7	P	0.000244	0.9	1.86607	I	2e-05	2e-05	841.4	P	gb:AK005498.1 /DB_XREF=gi:12838096 /GEN=Npm1 /FEA=mRNA /CNT=1 /TID=Mm.6343.3 /TIER=ConsEnd /STK=0 /UG=Mm.6343 /LL=18148 /UG_TITLE=nucleophosmin 1 /DEF=Mus musculus adult female placenta cDNA, RIKEN full-length enriched library, clone:1600019K04:nucleophosmin 1, full insert sequence.
1433511_at	108.9	P	0.000244	0.9	1.86607	I	0.000167	0.000167	65.2	P	gb:BG074121 /DB_XREF=gi:12556690 /DB_XREF=H3131B03-3 /CLONE=H3131B03 /FEA=EST /CNT=183 /TID=Mm.31879.1 /TIER=Stack /STK=113 /UG=Mm.31879 /LL=101972 /UG_GENE=AA675043 /UG_TITLE=expressed sequence AA675043
1433541_a_at	447.4	P	0.000244	0.9	1.86607	I	2e-05	2e-05	214.4	P	gb:BI408204 /DB_XREF=gi:15169127 /DB_XREF=602961190F1 /CLONE=IMAGE:5116750 /FEA=EST /CNT=123 /TID=Mm.25610.2 /TIER=Stack /STK=102 /UG=Mm.25610 /LL=74383 /UG_GENE=4932431F02Rik /UG_TITLE=RIKEN cDNA 4932431F02 gene
1433613_at	1309.8	P	0.000244	0.9	1.86607	I	2.3e-05	2.3e-05	672.6	P	gb:BB795106 /DB_XREF=gi:16964725 /DB_XREF=BB795106 /CLONE=G431003G04 /FEA=EST /CNT=159 /TID=Mm.29566.2 /TIER=Stack /STK=82 /UG=Mm.29566 /UG_TITLE=Mus musculus, hypothetical protein FLJ12899, clone MGC:38616 IMAGE:5355443, mRNA, complete cds
1433702_at	691.2	P	0.000244	0.9	1.86607	I	2e-05	2e-05	348	P	gb:BI663634 /DB_XREF=gi:15577867 /DB_XREF=603288342F1 /CLONE=IMAGE:5322202 /FEA=EST /CNT=111 /TID=Mm.27216.1 /TIER=Stack /STK=69 /UG=Mm.27216 /LL=52008 /UG_GENE=D19Ertd410e /UG_TITLE=DNA segment, Chr 19, ERATO Doi 410, expressed
1433737_at	472.1	P	0.000244	0.9	1.86607	I	2e-05	2e-05	287	P	gb:BQ175168 /DB_XREF=gi:20350660 /DB_XREF=UI-M-DJ2-bwd-b-14-0-UI.s1 /CLONE=UI-M-DJ2-bwd-b-14-0-UI /FEA=EST /CNT=133 /TID=Mm.28370.1 /TIER=Stack /STK=65 /UG=Mm.28370 /LL=98572 /UG_GENE=AU021979 /UG_TITLE=expressed sequence AU021979
1434206_s_at	671.7	P	0.023926	0.9	1.86607	I	0.000389	0.000389	323.6	P	gb:BM247370 /DB_XREF=gi:17882640 /DB_XREF=K0801A07-3 /CLONE=K0801A07 /FEA=EST /CNT=91 /TID=Mm.21156.2 /TIER=Stack /STK=10 /UG=Mm.21156 /LL=110854 /UG_GENE=Ppp2r4 /UG_TITLE=protein phosphatase 2A, regulatory subunit B (PR 53)
1434282_at	213.9	P	0.000732	0.9	1.86607	I	0.000147	0.000147	121.8	P	gb:BB029886 /DB_XREF=gi:16258141 /DB_XREF=BB029886 /CLONE=5830448N01 /FEA=EST /CNT=108 /TID=Mm.22315.1 /TIER=Stack /STK=12 /UG=Mm.22315 /LL=102394 /UG_GENE=AA409502 /UG_TITLE=expressed sequence AA409502
1434335_at	302.7	P	0.00415	0.9	1.86607	I	0.000438	0.000438	174.3	A	gb:BB795504 /DB_XREF=gi:16965123 /DB_XREF=BB795504 /CLONE=G431005F24 /FEA=EST /CNT=52 /TID=Mm.5197.1 /TIER=Stack /STK=34 /UG=Mm.5197 /LL=105929 /UG_GENE=AI854602 /UG_TITLE=expressed sequence AI854602
1434518_at	324.9	P	0.000244	0.9	1.86607	I	2e-05	2e-05	148.7	P	gb:BG076063 /DB_XREF=gi:12558632 /DB_XREF=H3155B10-3 /CLONE=H3155B10 /FEA=EST /CNT=44 /TID=Mm.26600.2 /TIER=Stack /STK=30 /UG=Mm.26600 /LL=76153 /UG_GENE=6330505C01Rik /UG_TITLE=RIKEN cDNA 6330505C01 gene
1434881_s_at	447.1	P	0.000244	0.9	1.86607	I	2e-05	2e-05	227.3	P	gb:BM220945 /DB_XREF=gi:17781183 /DB_XREF=C0947F12-3 /CLONE=C0947F12 /FEA=EST /CNT=142 /TID=Mm.24647.1 /TIER=Stack /STK=23 /UG=Mm.24647 /LL=105624 /UG_GENE=AU046135 /UG_TITLE=expressed sequence AU046135
1434975_x_at	978.5	P	0.000244	0.9	1.86607	I	2e-05	2e-05	502.6	P	gb:AA673371 /DB_XREF=gi:2646653 /DB_XREF=vn51f02.r1 /CLONE=IMAGE:1024731 /FEA=EST /CNT=24 /TID=Mm.30245.2 /TIER=Stack /STK=22 /UG=Mm.30245 /UG_TITLE=Mus musculus, Similar to phosphatidylserine decarboxylase, clone MGC:7133 IMAGE:3158145, mRNA, complete cds
1435220_s_at	458.9	P	0.000244	0.9	1.86607	I	2e-05	2e-05	241.7	P	gb:AV226461 /DB_XREF=gi:16385337 /DB_XREF=AV226461 /CLONE=3930402J06 /FEA=EST /CNT=227 /TID=Mm.29476.1 /TIER=Stack /STK=18 /UG=Mm.29476 /LL=103546 /UG_GENE=AA408783 /UG_TITLE=expressed sequence AA408783
1435477_s_at	655.3	P	0.000244	0.9	1.86607	I	2e-05	2e-05	373.3	P	gb:BM224327 /DB_XREF=gi:17785551 /DB_XREF=K0149H01-3 /CLONE=K0149H01 /FEA=EST /CNT=25 /TID=Mm.10809.6 /TIER=Stack /STK=16 /UG=Mm.10809 /LL=14130 /UG_GENE=Fcgr2b /UG_TITLE=Fc receptor, IgG, low affinity IIb
1435518_at	568.8	P	0.000244	0.9	1.86607	I	2e-05	2e-05	311.9	P	gb:BM242378 /DB_XREF=gi:17877648 /DB_XREF=K0631C03-3 /CLONE=K0631C03 /FEA=EST /CNT=287 /TID=Mm.27560.3 /TIER=Stack /STK=9 /UG=Mm.27560 /LL=50995 /UG_GENE=Uble1b /UG_TITLE=ubiquitin-like 1 (sentrin) activating enzyme E1B
1435807_at	292.6	P	0.001953	0.9	1.86607	I	0.000865	0.000865	213.6	P	gb:BF467211 /DB_XREF=gi:11536394 /DB_XREF=UI-M-CG0p-brq-a-06-0-UI.s1 /CLONE=UI-M-CG0p-brq-a-06-0-UI /FEA=EST /CNT=21 /TID=Mm.1022.4 /TIER=Stack /STK=13 /UG=Mm.1022 /LL=12540 /UG_GENE=Cdc42 /UG_TITLE=cell division cycle 42 homolog (S. cerevisiae)
1436519_a_at	331.2	P	0.030273	0.9	1.86607	I	0.000346	0.000346	195.7	P	gb:BB534387 /DB_XREF=gi:16446385 /DB_XREF=BB534387 /CLONE=E030036E20 /FEA=EST /CNT=27 /TID=Mm.25608.2 /TIER=Stack /STK=8 /UG=Mm.25608 /LL=68832 /UG_GENE=1110057K04Rik /UG_TITLE=RIKEN cDNA 1110057K04 gene
1437728_at	361.6	P	0.005859	0.9	1.86607	I	0.000189	0.000189	195.5	P	gb:BB397845 /DB_XREF=gi:16412142 /DB_XREF=BB397845 /CLONE=C330005L13 /FEA=EST /CNT=201 /TID=Mm.137177.1 /TIER=Stack /STK=14 /UG=Mm.137177 /LL=104585 /UG_GENE=AW050020 /UG_TITLE=expressed sequence AW050020
1439959_at	123.4	P	0.00293	0.9	1.86607	I	0.000241	0.000241	83.6	A	gb:AW488620 /DB_XREF=gi:7058890 /DB_XREF=UI-M-BH3-aru-g-03-0-UI.s1 /CLONE=UI-M-BH3-aru-g-03-0-UI /FEA=EST /CNT=7 /TID=Mm.22896.1 /TIER=ConsEnd /STK=6 /UG=Mm.22896 /UG_TITLE=ESTs
1444052_at	631	P	0.01416	0.9	1.86607	I	0.000189	0.000189	315.3	A	gb:AI323512 /DB_XREF=gi:4057941 /DB_XREF=mk21f02.x1 /CLONE=IMAGE:493563 /FEA=EST /CNT=6 /TID=Mm.200513.1 /TIER=ConsEnd /STK=2 /UG=Mm.200513 /LL=103679 /UG_GENE=AI323512 /UG_TITLE=expressed sequence AI323512
1448147_at	582.8	P	0.018555	0.9	1.86607	I	0.000189	0.000189	210.7	P	gb:NM_013869.2 /DB_XREF=gi:14389428 /GEN=Tnfrsf19 /FEA=FLmRNA /CNT=220 /TID=Mm.21526.1 /TIER=FL+Stack /STK=169 /UG=Mm.21526 /LL=29820 /DEF=Mus musculus tumor necrosis factor receptor superfamily, member 19 (Tnfrsf19), mRNA. /PROD=tumor necrosis factor receptor superfamily,member 19 /FL=gb:AF167552.1 gb:AB040432.1 gb:NM_013869.2 gb:AF173166.1
1448221_at	1972.4	P	0.000244	0.9	1.86607	I	2e-05	2e-05	983.4	P	gb:BC011067.1 /DB_XREF=gi:15029703 /FEA=FLmRNA /CNT=250 /TID=Mm.30076.1 /TIER=FL+Stack /STK=125 /UG=Mm.30076 /LL=53817 /UG_GENE=Bat1a /DEF=Mus musculus, Similar to DNA segment, Chr 17, human D6S81E 1, clone MGC:19235 IMAGE:3498520, mRNA, complete cds. /PROD=Similar to DNA segment, Chr 17, human D6S81E 1 /FL=gb:AF118128.1 gb:NM_019693.1 gb:BC011067.1
1448225_at	212.5	P	0.030273	0.9	1.86607	I	0.000692	0.000692	153.1	A	gb:NM_010331.1 /DB_XREF=gi:6754045 /GEN=Gpaa1 /FEA=FLmRNA /CNT=173 /TID=Mm.5903.1 /TIER=FL+Stack /STK=125 /UG=Mm.5903 /LL=14731 /DEF=Mus musculus GPI anchor attachment protein 1 (Gpaa1), mRNA. /PROD=GPI anchor attachment protein 1 /FL=gb:AB006970.1 gb:BC006697.1 gb:AB002136.1 gb:NM_010331.1
1448248_at	1145.1	P	0.000244	0.9	1.86607	I	2e-05	2e-05	625.2	P	gb:BE372266 /DB_XREF=gi:9317629 /DB_XREF=601223585F1 /CLONE=IMAGE:3582045 /FEA=FLmRNA /CNT=507 /TID=Mm.22073.1 /TIER=Stack /STK=246 /UG=Mm.22073 /LL=12928 /UG_GENE=Crko /UG_TITLE=avian sarcoma virus CT10 (v-crk) oncogene homolog /FL=gb:BC012216.1 gb:NM_133656.1
1448359_a_at	118.1	P	0.00415	0.9	1.86607	I	0.000438	0.000438	82.4	P	gb:AK008756.1 /DB_XREF=gi:12843146 /FEA=FLmRNA /CNT=108 /TID=Mm.7381.1 /TIER=ConsEnd /STK=0 /UG=Mm.7381 /LL=56295 /UG_GENE=Hig1-pending /UG_TITLE=hypoxia induced gene 1 /DEF=Mus musculus adult male stomach cDNA, RIKEN full-length enriched library, clone:2210020B17:hypoxia induced gene 1, full insert sequence. /FL=gb:BC021594.1 gb:NM_019814.1 gb:AF141312.1
1448383_at	856.2	P	0.00293	0.9	1.86607	I	2e-05	2e-05	314.4	P	gb:NM_008608.1 /DB_XREF=gi:6678897 /GEN=Mmp14 /FEA=FLmRNA /CNT=233 /TID=Mm.19945.1 /TIER=FL+Stack /STK=81 /UG=Mm.19945 /LL=17387 /DEF=Mus musculus matrix metalloproteinase 14 (membrane-inserted) (Mmp14), mRNA. /PROD=matrix metalloproteinase 14 (membrane-inserted) /FL=gb:U54984.1 gb:NM_008608.1
1448550_at	406.6	P	0.00293	0.9	1.86607	I	0.000101	0.000101	258.1	P	gb:NM_008489.1 /DB_XREF=gi:6678669 /GEN=Lbp /FEA=FLmRNA /CNT=198 /TID=Mm.218846.1 /TIER=FL+Stack /STK=59 /UG=Mm.218846 /LL=16803 /DEF=Mus musculus lipopolysaccharide binding protein (Lbp), mRNA. /PROD=lipopolysaccharide binding protein /FL=gb:NM_008489.1 gb:BC004795.1
1448585_at	447.9	P	0.000244	0.9	1.86607	I	0.000189	0.000189	295.2	P	gb:NM_010364.1 /DB_XREF=gi:6754093 /GEN=Gtf2h4 /FEA=FLmRNA /CNT=102 /TID=Mm.10182.1 /TIER=FL+Stack /STK=57 /UG=Mm.10182 /LL=14885 /DEF=Mus musculus general transcription factor II H, polypeptide 4 (Gtf2h4), mRNA. /PROD=general transcription factor II H, polypeptide4 /FL=gb:BC012638.1 gb:AF054823.1 gb:NM_010364.1
1448880_at	1040.1	P	0.00293	0.9	1.86607	I	6e-05	6e-05	453.9	P	gb:BG066549 /DB_XREF=gi:12549206 /DB_XREF=H3045C02-3 /CLONE=H3045C02 /FEA=FLmRNA /CNT=403 /TID=Mm.3074.1 /TIER=Stack /STK=15 /UG=Mm.3074 /LL=22195 /UG_GENE=Ube2l3 /UG_TITLE=ubiquitin-conjugating enzyme E2L 3 /FL=gb:NM_009456.1
1448894_at	675.8	P	0.000244	0.9	1.86607	I	0.000147	0.000147	317.8	P	gb:NM_008012.1 /DB_XREF=gi:6679790 /GEN=Fgfrp /FEA=FLmRNA /CNT=55 /TID=Mm.5378.1 /TIER=FL+Stack /STK=33 /UG=Mm.5378 /LL=14187 /DEF=Mus musculus fibroblast growth factor regulated protein (Fgfrp), mRNA. /PROD=fibroblast growth factor regulated protein /FL=gb:NM_008012.1 gb:BC005789.1 gb:U04204.1
1448957_at	438.6	P	0.001953	0.9	1.86607	I	6.8e-05	6.8e-05	313.8	P	gb:NM_009035.1 /DB_XREF=gi:8394164 /GEN=Rbpsuh /FEA=FLmRNA /CNT=139 /TID=Mm.180561.1 /TIER=FL+Stack /STK=29 /UG=Mm.180561 /LL=19664 /DEF=Mus musculus recombining binding protein suppressor of hairless (Drosophila) (Rbpsuh), mRNA. /PROD=recombining binding protein suppressor ofhairless (Drosophila) /FL=gb:NM_009035.1
1449080_at	387	P	0.000244	0.9	1.86607	I	0.000346	0.000346	201.7	P	gb:NM_008229.1 /DB_XREF=gi:6680194 /GEN=Hdac2 /FEA=FLmRNA /CNT=61 /TID=Mm.19806.1 /TIER=FL+Stack /STK=23 /UG=Mm.19806 /LL=15182 /DEF=Mus musculus histone deacetylase 2 (Hdac2), mRNA. /PROD=histone deacetylase 2 /FL=gb:U31758.1 gb:NM_008229.1
1449084_s_at	1339.7	P	0.000244	0.9	1.86607	I	2.3e-05	2.3e-05	563.9	P	gb:NM_012059.2 /DB_XREF=gi:7657563 /GEN=Sh3d19 /FEA=FLmRNA /CNT=68 /TID=Mm.2454.1 /TIER=FL+Stack /STK=23 /UG=Mm.2454 /LL=27059 /DEF=Mus musculus SH3 domain protein D19 (Sh3d19), mRNA. /PROD=SH3 domain protein D19 /FL=gb:NM_012059.2 gb:D89677.2
1449144_at	405.7	P	0.001953	0.9	1.86607	I	0.00013	0.00013	199.8	P	gb:NM_010301.1 /DB_XREF=gi:6754003 /GEN=Gna11 /FEA=FLmRNA /CNT=55 /TID=Mm.989.1 /TIER=FL+Stack /STK=21 /UG=Mm.989 /LL=14672 /DEF=Mus musculus guanine nucleotide binding protein, alpha 11 (Gna11), mRNA. /PROD=guanine nucleotide binding protein, alpha 11 /FL=gb:M55411.1 gb:NM_010301.1 gb:BC011169.1
1449192_at	265.2	P	0.005859	0.9	1.86607	I	2.7e-05	2.7e-05	151.4	P	gb:NM_019426.1 /DB_XREF=gi:9506408 /GEN=Atf7ip /FEA=FLmRNA /CNT=62 /TID=Mm.31529.1 /TIER=FL+Stack /STK=19 /UG=Mm.31529 /LL=54343 /DEF=Mus musculus activating transcription factor 7 interacting protein (Atf7ip), mRNA. /PROD=activating transcription factor 7 interactingprotein /FL=gb:NM_019426.1
1449399_a_at	129.1	P	0.01416	0.9	1.86607	I	0.000167	0.000167	41.4	A	gb:BC011437.1 /DB_XREF=gi:15030320 /FEA=FLmRNA /CNT=18 /TID=Mm.22150.1 /TIER=FL+Stack /STK=12 /UG=Mm.22150 /LL=16176 /UG_GENE=Il1b /DEF=Mus musculus, Similar to interleukin 1 beta, clone MGC:18555 IMAGE:3989461, mRNA, complete cds. /PROD=Similar to interleukin 1 beta /FL=gb:BC011437.1 gb:M15131.1 gb:NM_008361.1
1449401_at	885.6	P	0.000244	0.9	1.86607	I	2.3e-05	2.3e-05	494.1	P	gb:NM_007574.1 /DB_XREF=gi:6671651 /GEN=C1qc /FEA=FLmRNA /CNT=46 /TID=Mm.3453.1 /TIER=FL+Stack /STK=11 /UG=Mm.3453 /LL=12262 /DEF=Mus musculus complement component 1, q subcomponent, c polypeptide (C1qc), mRNA. /PROD=complement component 1, q subcomponent, cpolypeptide /FL=gb:NM_007574.1
1449591_at	401.6	P	0.00293	0.9	1.86607	I	0.000618	0.000618	232.1	P	gb:NM_007609.1 /DB_XREF=gi:6671681 /GEN=Casp11 /FEA=FLmRNA /CNT=14 /TID=Mm.1569.1 /TIER=FL /STK=6 /UG=Mm.1569 /LL=12363 /DEF=Mus musculus caspase 11 (Casp11), mRNA. /PROD=caspase 11 /FL=gb:U59463.1 gb:NM_007609.1
1449677_s_at	1304.2	P	0.000244	0.9	1.86607	I	2.3e-05	2.3e-05	743.7	P	gb:C77858 /DB_XREF=gi:2518188 /DB_XREF=C77858 /CLONE=J0038G04 /FEA=EST /CNT=1 /TID=Mm.195244.1 /TIER=ConsEnd /STK=1 /UG=Mm.195244 /LL=52076 /UG_GENE=D4Ertd89e /UG_TITLE=DNA segment, Chr 4, ERATO Doi 89, expressed
1449799_s_at	657.2	P	0.000244	0.9	1.86607	I	3e-05	3e-05	346.2	P	gb:AA516617 /DB_XREF=gi:2256076 /DB_XREF=vh83f03.r1 /CLONE=IMAGE:893597 /FEA=EST /CNT=1 /TID=Mm.201703.1 /TIER=ConsEnd /STK=1 /UG=Mm.201703 /LL=106119 /UG_GENE=AA516617 /UG_TITLE=expressed sequence AA516617
1449968_s_at	1457.1	P	0.000244	0.9	1.86607	I	2e-05	2e-05	706.5	P	gb:NM_022816.1 /DB_XREF=gi:12331399 /GEN=Acate3-pending /FEA=FLmRNA /CNT=8 /TID=Mm.196075.1 /TIER=FL /STK=3 /UG=Mm.196075 /LL=64833 /DEF=Mus musculus acyl-Coenzyme A thioesterase 3, mitochondrial (Acate3-pending), mRNA. /PROD=acyl-Coenzyme A thioesterase 3, mitochondrial /FL=gb:NM_022816.1
1450065_at	155.8	P	0.000244	0.9	1.86607	I	3e-05	3e-05	70.6	P	gb:BQ176297 /DB_XREF=gi:20351789 /DB_XREF=UI-M-DJ2-bwg-n-03-0-UI.s1 /CLONE=UI-M-DJ2-bwg-n-03-0-UI /FEA=FLmRNA /CNT=67 /TID=Mm.18658.1 /TIER=Stack /STK=27 /UG=Mm.18658 /LL=11513 /UG_GENE=Adcy7 /UG_TITLE=adenylate cyclase 7 /FL=gb:U12919.1 gb:NM_007406.1
1450165_at	238.4	P	0.001221	0.9	1.86607	I	0.000774	0.000774	212.1	P	gb:NM_011408.1 /DB_XREF=gi:6755569 /GEN=Slfn2 /FEA=FLmRNA /CNT=15 /TID=Mm.42124.1 /TIER=FL /STK=2 /UG=Mm.42124 /LL=20556 /DEF=Mus musculus schlafen 2 (Slfn2), mRNA. /PROD=schlafen 2 /FL=gb:NM_011408.1 gb:AF099973.1
1450431_a_at	3968.9	P	0.000244	0.9	1.86607	I	2e-05	2e-05	2194.2	P	gb:D85414.1 /DB_XREF=gi:1374781 /GEN=Nedd4 /FEA=FLmRNA /CNT=23 /TID=Mm.16553.1 /TIER=ConsEnd /STK=0 /UG=Mm.16553 /LL=17999 /UG_TITLE=neural precursor cell expressed, developmentally down-regulated gene 4a /DEF=Mus musculus mRNA, partial cds. /FL=gb:NM_010890.1
1450634_at	395.7	P	0.000244	0.9	1.86607	I	0.000552	0.000552	218.4	P	gb:NM_007508.1 /DB_XREF=gi:6680751 /GEN=Atp6v1a1 /FEA=FLmRNA /CNT=338 /TID=Mm.29771.1 /TIER=FL+Stack /STK=62 /UG=Mm.29771 /LL=11964 /DEF=Mus musculus ATPase, H+ transporting, lysosomal 70kD, V1 subunit A, isoform 1 (Atp6v1a1), mRNA. /PROD=ATPase, H+ transporting, lysosomal 70kD, V1subunit A, isoform 1 /FL=gb:NM_007508.1
1450897_at	700.5	P	0.000244	0.9	1.86607	I	2.7e-05	2.7e-05	341.3	P	gb:BM248774 /DB_XREF=gi:17884044 /DB_XREF=K0822B09-3 /CLONE=K0822B09 /FEA=FLmRNA /CNT=161 /TID=Mm.35059.1 /TIER=Stack /STK=26 /UG=Mm.35059 /LL=11855 /UG_GENE=Arhgap5 /UG_TITLE=Rho GTPase activating protein 5 /FL=gb:NM_009706.1
1450919_at	854.8	P	0.000244	0.9	1.86607	I	2e-05	2e-05	409.7	P	gb:BB373377 /DB_XREF=gi:16407170 /DB_XREF=BB373377 /CLONE=C130070C03 /FEA=FLmRNA /CNT=139 /TID=Mm.2814.1 /TIER=Stack /STK=23 /UG=Mm.2814 /LL=17524 /UG_GENE=Mpp1 /UG_TITLE=membrane protein, palmitoylated (55 kDa) /FL=gb:U38196.1 gb:NM_008621.1 gb:BC013444.1
1451078_at	161.1	P	0.00293	0.9	1.86607	I	0.000692	0.000692	64.1	A	gb:BC012878.1 /DB_XREF=gi:15277564 /FEA=FLmRNA /CNT=233 /TID=Mm.183076.1 /TIER=FL+Stack /STK=172 /UG=Mm.183076 /LL=77034 /UG_GENE=2510039O18Rik /DEF=Mus musculus, RIKEN cDNA 2510039O18 gene, clone MGC:19317 IMAGE:4190292, mRNA, complete cds. /PROD=RIKEN cDNA 2510039O18 gene /FL=gb:BC012878.1
1451097_at	186.2	P	0.00415	0.9	1.86607	I	0.000966	0.000966	97	P	gb:BC015289.1 /DB_XREF=gi:15929730 /FEA=FLmRNA /CNT=222 /TID=Mm.9684.1 /TIER=FL+Stack /STK=126 /UG=Mm.9684 /LL=22323 /UG_GENE=Vasp /DEF=Mus musculus, vasodilator-stimulated phosphoprotein, clone MGC:18907 IMAGE:4240907, mRNA, complete cds. /PROD=vasodilator-stimulated phosphoprotein /FL=gb:BC010223.1 gb:BC015289.1 gb:AF084548.1
1451912_a_at	429.5	P	0.000732	0.9	1.86607	I	4.6e-05	4.6e-05	225.3	P	gb:AF321301.1 /DB_XREF=gi:15723201 /GEN=Fgfr5 /FEA=FLmRNA /CNT=1 /TID=Mm.35691.2 /TIER=FL /STK=1 /UG=Mm.35691 /LL=116701 /DEF=Mus musculus fibroblast growth factor receptor 5 gamma precursor (Fgfr5) mRNA, complete cds. /PROD=fibroblast growth factor receptor 5 gammaprecursor /FL=gb:AF321301.1
1451943_a_at	177.2	P	0.000732	0.9	1.86607	I	0.000147	0.000147	133.6	P	gb:AF259673.1 /DB_XREF=gi:12005899 /GEN=Pp2ca1b /FEA=FLmRNA /CNT=1 /TID=Mm.3766.3 /TIER=FL /STK=1 /UG=Mm.3766 /LL=19042 /DEF=Mus musculus protein phosphatase 2C alpha 1b (Pp2ca1b) mRNA, complete cds. /PROD=protein phosphatase 2C alpha 1b /FL=gb:AF259673.1
1452027_a_at	79.9	P	0.000732	0.9	1.86607	I	0.00013	0.00013	53.3	A	gb:AF075434.1 /DB_XREF=gi:3695089 /FEA=FLmRNA /CNT=3 /TID=Mm.20894.3 /TIER=FL /STK=0 /UG=Mm.20894 /LL=22061 /UG_GENE=Trp63 /DEF=Mus musculus TA*p63 gamma mRNA, complete cds. /PROD=TA*p63 gamma /FL=gb:AF075434.1 gb:AF075437.1
1452051_at	1547.6	P	0.000244	0.9	1.86607	I	2e-05	2e-05	764.3	P	gb:BE372352 /DB_XREF=gi:9317715 /DB_XREF=601223481F1 /CLONE=IMAGE:3581852 /FEA=FLmRNA /CNT=311 /TID=Mm.183102.1 /TIER=Stack /STK=36 /UG=Mm.183102 /LL=74117 /UG_GENE=Actr3 /UG_TITLE=actin-related protein 3 homolog (yeast) /FL=gb:BC005557.1
1452224_at	305.9	P	0.000244	0.9	1.86607	I	2.3e-05	2.3e-05	129	P	gb:BC026506.1 /DB_XREF=gi:20071492 /FEA=mRNA /CNT=83 /TID=Mm.24294.1 /TIER=Stack /STK=42 /UG=Mm.24294 /DEF=Mus musculus, Similar to KIAA0136 protein, clone IMAGE:4511162, mRNA, partial cds. /PROD=Similar to KIAA0136 protein
1452265_at	2170	P	0.000244	0.9	1.86607	I	0.000307	0.000307	1157.8	P	gb:AJ288061.1 /DB_XREF=gi:13508652 /FEA=mRNA /CNT=76 /TID=Mm.23141.1 /TIER=Stack /STK=30 /UG=Mm.23141 /LL=76707 /UG_GENE=Clasp1-pending /DEF=Mus musculus partial mRNA for CLIP-associating protein CLASP1. /PROD=CLIP-associating protein CLASP1
1452593_a_at	536.9	P	0.001221	0.9	1.86607	I	0.000167	0.000167	236.1	P	gb:AI019214 /DB_XREF=gi:3233550 /DB_XREF=ub21b02.r1 /CLONE=IMAGE:1378347 /FEA=mRNA /CNT=88 /TID=Mm.176927.2 /TIER=ConsEnd /STK=0 /UG=Mm.176927 /LL=67923 /UG_GENE=2610301I15Rik /UG_TITLE=RIKEN cDNA 2610301I15 gene
1452607_at	1013.4	P	0.000244	0.9	1.86607	I	2.3e-05	2.3e-05	555.3	P	gb:BB410125 /DB_XREF=gi:15411969 /DB_XREF=BB410125 /CLONE=C430016P07 /FEA=mRNA /CNT=97 /TID=Mm.41102.1 /TIER=Stack /STK=9 /UG=Mm.41102 /LL=67048 /UG_GENE=2610030H06Rik /UG_TITLE=RIKEN cDNA 2610030H06 gene
1454161_s_at	140.4	P	0.00293	0.9	1.86607	I	6.8e-05	6.8e-05	117.6	A	gb:AK002308.1 /DB_XREF=gi:12832194 /FEA=mRNA /CNT=1 /TID=Mm.195519.1 /TIER=ConsEnd /STK=0 /UG=Mm.195519 /LL=68321 /UG_GENE=0610007P14Rik /UG_TITLE=RIKEN cDNA 0610007P14 gene /DEF=Mus musculus adult male kidney cDNA, RIKEN full-length enriched library, clone:0610007P14:similar to C14ORF1-LIKE PROTEIN (1190004E09RIK PROTEIN) (OPEN READING FRAME 11), full insert sequence.
1454714_x_at	418.7	P	0.000244	0.9	1.86607	I	2.3e-05	2.3e-05	178.5	P	gb:AA561726 /DB_XREF=gi:2333191 /DB_XREF=vl35f09.r1 /CLONE=IMAGE:974249 /FEA=EST /CNT=67 /TID=Mm.16898.2 /TIER=Stack /STK=64 /UG=Mm.16898 /LL=50895 /UG_GENE=Phgdh /UG_TITLE=3-phosphoglycerate dehydrogenase
1454815_at	335.3	P	0.00293	0.9	1.86607	I	3.5e-05	3.5e-05	163.3	P	gb:BI219769 /DB_XREF=gi:14673213 /DB_XREF=602936195F1 /CLONE=IMAGE:5099710 /FEA=EST /CNT=94 /TID=Mm.181009.2 /TIER=Stack /STK=44 /UG=Mm.181009 /LL=76893 /UG_GENE=0610013I17Rik /UG_TITLE=RIKEN cDNA 0610013I17 gene
1455065_x_at	712.1	P	0.000244	0.9	1.86607	I	2e-05	2e-05	367.5	P	gb:BB777344 /DB_XREF=gi:16938044 /DB_XREF=BB777344 /CLONE=G430037H06 /FEA=EST /CNT=27 /TID=Mm.22374.2 /TIER=Stack /STK=27 /UG=Mm.22374 /LL=26384 /UG_GENE=Gnpi /UG_TITLE=glucosamine-6-phosphate deaminase
1455978_a_at	380.2	P	0.001221	0.9	1.86607	I	0.000114	0.000114	173.8	P	gb:BB338441 /DB_XREF=gi:9047204 /DB_XREF=BB338441 /CLONE=B930013H05 /FEA=EST /CNT=22 /TID=Mm.3511.2 /TIER=Stack /STK=22 /UG=Mm.3511 /LL=17181 /UG_GENE=Matn2 /UG_TITLE=matrilin 2
1456013_x_at	1126	P	0.000244	0.9	1.86607	I	2.3e-05	2.3e-05	584.5	P	gb:BB396486 /DB_XREF=gi:9215882 /DB_XREF=BB396486 /CLONE=C230097M08 /FEA=EST /CNT=20 /TID=Mm.27170.2 /TIER=Stack /STK=20 /UG=Mm.27170 /LL=67843 /UG_GENE=2610030J16Rik /UG_TITLE=RIKEN cDNA 2610030J16 gene
1460394_a_at	1464.4	P	0.000732	0.9	1.86607	I	2e-05	2e-05	677.8	P	gb:BB769433 /DB_XREF=gi:16211975 /DB_XREF=BB769433 /CLONE=G370096A18 /FEA=FLmRNA /CNT=126 /TID=Mm.153865.1 /TIER=Stack /STK=12 /UG=Mm.153865 /LL=16332 /UG_GENE=Inppl1 /UG_TITLE=inositol polyphosphate phosphatase-like 1 /FL=gb:AF162781.1
1460403_at	86	P	0.000732	0.9	1.86607	I	8.8e-05	8.8e-05	30.9	P	gb:BF117241 /DB_XREF=gi:10986698 /DB_XREF=uy96h07.x1 /CLONE=IMAGE:3667453 /FEA=mRNA /CNT=29 /TID=Mm.28287.2 /TIER=Stack /STK=22 /UG=Mm.28287 /LL=101739 /UG_GENE=AU015605 /UG_TITLE=expressed sequence AU015605
1460428_at	485.7	P	0.000244	0.9	1.86607	I	5.2e-05	5.2e-05	267.8	P	gb:BC003286.1 /DB_XREF=gi:14707765 /FEA=mRNA /CNT=298 /TID=Mm.29377.1 /TIER=Stack /STK=188 /UG=Mm.29377 /LL=68420 /UG_GENE=1100001D10Rik /UG_TITLE=RIKEN cDNA 1100001D10 gene /DEF=Mus musculus, Similar to RIKEN cDNA 1100001D10 gene, clone IMAGE:3582399, mRNA.
1460430_at	461.1	P	0.000244	0.9	1.86607	I	4.6e-05	4.6e-05	202.2	P	gb:AK008416.1 /DB_XREF=gi:12842586 /FEA=mRNA /CNT=188 /TID=Mm.43152.2 /TIER=Stack /STK=107 /UG=Mm.43152 /LL=72065 /UG_GENE=2010200P20Rik /UG_TITLE=RIKEN cDNA 2010200P20 gene /DEF=Mus musculus adult male small intestine cDNA, RIKEN full-length enriched library, clone:2010200P20:unclassifiable transcript, full insert sequence.
1460541_at	104.4	P	0.018555	0.9	1.86607	I	0.000865	0.000865	61.5	A	gb:BB547620 /DB_XREF=gi:16447588 /DB_XREF=BB547620 /CLONE=E130319F19 /FEA=EST /CNT=260 /TID=Mm.46749.1 /TIER=Stack /STK=165 /UG=Mm.46749 /LL=102129 /UG_GENE=AI643885 /UG_TITLE=expressed sequence AI643885
1460629_at	175.2	P	0.000244	0.9	1.86607	I	2e-05	2e-05	84.6	P	gb:BB033733 /DB_XREF=gi:15403628 /DB_XREF=BB033733 /CLONE=5830484E22 /FEA=EST /CNT=16 /TID=Mm.117087.2 /TIER=Stack /STK=15 /UG=Mm.117087 /LL=94092 /UG_GENE=Trim16 /UG_TITLE=tripartite motif protein 16
1460631_at	1017	P	0.000244	0.9	1.86607	I	2e-05	2e-05	626.3	P	gb:BF681886 /DB_XREF=gi:11955781 /DB_XREF=602117024T1 /CLONE=IMAGE:3468509 /FEA=EST /CNT=145 /TID=Mm.206715.2 /TIER=Stack /STK=14 /UG=Mm.206715 /LL=83962 /UG_GENE=Btbd1 /UG_TITLE=BTB (POZ) domain containing 1
1415771_at	2296.7	P	0.000244	0.8	1.7411	I	2e-05	2e-05	1372.6	P	gb:AF318184.1 /DB_XREF=gi:12802526 /FEA=FLmRNA /CNT=834 /TID=Mm.117581.1 /TIER=FL+Stack /STK=483 /UG=Mm.117581 /LL=17975 /UG_GENE=Ncl /DEF=Mus musculus nucleolin mRNA, complete cds. /PROD=nucleolin /FL=gb:BC005460.1 gb:NM_010880.1 gb:AF318184.1
1415818_at	1403.7	P	0.001953	0.8	1.7411	I	2e-05	2e-05	832.1	P	gb:NM_013472.1 /DB_XREF=gi:7304890 /GEN=Anxa6 /FEA=FLmRNA /CNT=413 /TID=Mm.22619.1 /TIER=FL+Stack /STK=233 /UG=Mm.22619 /LL=11749 /DEF=Mus musculus annexin A6 (Anxa6), mRNA. /PROD=annexin A6 /FL=gb:NM_013472.1 gb:BC005595.1
1415826_at	601.6	P	0.000244	0.8	1.7411	I	2e-05	2e-05	343.6	P	gb:NM_133826.1 /DB_XREF=gi:19527043 /GEN=AU022349 /FEA=FLmRNA /CNT=303 /TID=Mm.27082.1 /TIER=FL+Stack /STK=226 /UG=Mm.27082 /LL=98576 /DEF=Mus musculus expressed sequence AU022349 (AU022349), mRNA. /PROD=expressed sequence AU022349 /FL=gb:NM_133826.1 gb:BC009154.1
1415840_at	836.6	P	0.000244	0.8	1.7411	I	2.3e-05	2.3e-05	411.8	P	gb:NM_134255.1 /DB_XREF=gi:19527419 /GEN=1110059L23Rik /FEA=FLmRNA /CNT=345 /TID=Mm.19130.1 /TIER=FL+Stack /STK=218 /UG=Mm.19130 /LL=68801 /DEF=Mus musculus RIKEN cDNA 1110059L23 gene (1110059L23Rik), mRNA. /PROD=fatty acid elongase 1 /FL=gb:NM_134255.1 gb:BC022911.1
1415877_at	291.1	P	0.000244	0.8	1.7411	I	0.000492	0.000492	159.6	P	gb:NM_009468.1 /DB_XREF=gi:6681218 /GEN=Dpysl3 /FEA=FLmRNA /CNT=262 /TID=Mm.180905.1 /TIER=FL+Stack /STK=188 /UG=Mm.180905 /LL=22240 /DEF=Mus musculus dihydropyrimidinase-like 3 (Dpysl3), mRNA. /PROD=dihydropyrimidinase-like 3 /FL=gb:BC023003.1 gb:NM_009468.1
1415914_at	3503.9	P	0.000244	0.8	1.7411	I	2e-05	2e-05	1930.6	P	gb:NM_010448.1 /DB_XREF=gi:6754221 /GEN=Hnrpab /FEA=FLmRNA /CNT=360 /TID=Mm.24.1 /TIER=FL+Stack /STK=170 /UG=Mm.24 /LL=15384 /DEF=Mus musculus heterogeneous nuclear ribonucleoprotein AB (Hnrpab), mRNA. /PROD=heterogeneous nuclear ribonucleoprotein AB /FL=gb:NM_010448.1 gb:D90151.1
1415941_s_at	199.5	P	0.000244	0.8	1.7411	I	0.000966	0.000966	147.6	P	gb:NM_133349.1 /DB_XREF=gi:19111157 /GEN=AA407930 /FEA=FLmRNA /CNT=202 /TID=Mm.24521.1 /TIER=FL+Stack /STK=164 /UG=Mm.24521 /LL=100494 /DEF=Mus musculus expressed sequence AA407930 (AA407930), mRNA. /PROD=arsenite inducible RNA associated protein /FL=gb:NM_133349.1 gb:AF224494.1
1415971_at	734.9	P	0.000244	0.8	1.7411	I	0.00013	0.00013	436	P	gb:NM_008538.1 /DB_XREF=gi:6678767 /GEN=Macs /FEA=FLmRNA /CNT=608 /TID=Mm.30059.1 /TIER=FL+Stack /STK=155 /UG=Mm.30059 /LL=17118 /DEF=Mus musculus myristoylated alanine rich protein kinase C substrate (Macs), mRNA. /PROD=myristoylated alanine rich protein kinase Csubstrate /FL=gb:NM_008538.1 gb:M60474.1
1416004_at	1747.5	P	0.000244	0.8	1.7411	I	2e-05	2e-05	1016	P	gb:NM_011738.1 /DB_XREF=gi:6756036 /GEN=Ywhah /FEA=FLmRNA /CNT=280 /TID=Mm.3308.1 /TIER=FL+Stack /STK=147 /UG=Mm.3308 /LL=22629 /DEF=Mus musculus tyrosine 3-monooxygenasetryptophan 5-monooxygenase activation protein, eta polypeptide (Ywhah), mRNA. /PROD=tyrosine 3-monooxygenasetryptophan5-monooxygenase activation protein, eta polypeptide /FL=gb:NM_011738.1 gb:AF077002.1 gb:BC008187.1 gb:D87661.1 …
1416035_at	387.6	P	0.010742	0.8	1.7411	I	2e-05	2e-05	194.5	P	gb:AV370372 /DB_XREF=gi:15406791 /DB_XREF=AV370372 /CLONE=9030216D13 /FEA=FLmRNA /CNT=281 /TID=Mm.3879.1 /TIER=Stack /STK=19 /UG=Mm.3879 /LL=15251 /UG_GENE=Hif1a /UG_TITLE=hypoxia inducible factor 1, alpha subunit /FL=gb:BC026139.1 gb:NM_010431.1 gb:AF003695.1
1416087_at	456.9	P	0.001953	0.8	1.7411	I	0.00013	0.00013	254.5	P	gb:NM_007457.1 /DB_XREF=gi:6671558 /GEN=Ap1s1 /FEA=FLmRNA /CNT=205 /TID=Mm.833.1 /TIER=FL+Stack /STK=130 /UG=Mm.833 /LL=11769 /DEF=Mus musculus adaptor protein complex AP-1, sigma 1 (Ap1s1), mRNA. /PROD=adaptor-related protein complex AP-1, sigma 1 /FL=gb:M62418.1 gb:NM_007457.1
1416137_at	329.7	P	0.000244	0.8	1.7411	I	0.000865	0.000865	223.3	P	gb:NM_009674.1 /DB_XREF=gi:6753061 /GEN=Anxa7 /FEA=FLmRNA /CNT=346 /TID=Mm.20794.1 /TIER=FL+Stack /STK=122 /UG=Mm.20794 /LL=11750 /DEF=Mus musculus annexin A7 (Anxa7), mRNA. /PROD=annexin A7 /FL=gb:NM_009674.1 gb:L13129.1 gb:BC008997.1
1416165_at	662.7	P	0.000732	0.8	1.7411	I	7.8e-05	7.8e-05	370.6	P	gb:NM_133685.1 /DB_XREF=gi:19526849 /GEN=AI415285 /FEA=FLmRNA /CNT=176 /TID=Mm.29274.1 /TIER=FL+Stack /STK=120 /UG=Mm.29274 /LL=106572 /DEF=Mus musculus expressed sequence AI415285 (AI415285), mRNA. /PROD=Rab31-like /FL=gb:NM_134121.1 gb:BC013063.1 gb:BC004852.1 gb:NM_133685.1
1416256_a_at	2636	P	0.000244	0.8	1.7411	I	2e-05	2e-05	1462.7	P	gb:NM_011655.1 /DB_XREF=gi:7106438 /GEN=Tubb5 /FEA=FLmRNA /CNT=378 /TID=Mm.1703.1 /TIER=FL+Stack /STK=106 /UG=Mm.1703 /LL=22154 /DEF=Mus musculus tubulin, beta 5 (Tubb5), mRNA. /PROD=tubulin, beta 5 /FL=gb:BC003825.1 gb:NM_011655.1
1416288_at	4370	P	0.000244	0.8	1.7411	I	2e-05	2e-05	2543	P	gb:BF141076 /DB_XREF=gi:10980116 /DB_XREF=601786161F1 /CLONE=IMAGE:4014039 /FEA=FLmRNA /CNT=343 /TID=Mm.27897.1 /TIER=Stack /STK=73 /UG=Mm.27897 /LL=15502 /UG_GENE=Dnaja1 /UG_TITLE=DnaJ (Hsp40) homolog, subfamily A, member 1 /FL=gb:NM_008298.1 gb:AF055664.1
1416308_at	575.7	P	0.000244	0.8	1.7411	I	2e-05	2e-05	356.5	P	gb:NM_009466.1 /DB_XREF=gi:6678498 /GEN=Ugdh /FEA=FLmRNA /CNT=166 /TID=Mm.10709.1 /TIER=FL+Stack /STK=100 /UG=Mm.10709 /LL=22235 /DEF=Mus musculus UDP-glucose dehydrogenase (Ugdh), mRNA. /PROD=UDP-glucose dehydrogenase /FL=gb:AF061017.1 gb:NM_009466.1 gb:BC006749.1
1416389_a_at	594	P	0.000244	0.8	1.7411	I	2e-05	2e-05	302.4	P	gb:NM_134083.1 /DB_XREF=gi:19527307 /GEN=AW240694 /FEA=FLmRNA /CNT=131 /TID=Mm.33954.1 /TIER=FL+Stack /STK=93 /UG=Mm.33954 /LL=105670 /DEF=Mus musculus expressed sequence AW240694 (AW240694), mRNA. /PROD=expressed sequence AW240694 /FL=gb:BC003224.1 gb:NM_134083.1
1416474_at	969.3	P	0.000244	0.8	1.7411	I	0.000189	0.000189	621.9	P	gb:NM_020043.1 /DB_XREF=gi:9910463 /GEN=Nope /FEA=FLmRNA /CNT=107 /TID=Mm.143741.1 /TIER=FL+Stack /STK=87 /UG=Mm.143741 /LL=56741 /DEF=Mus musculus neighbor of Punc E11 (Nope), mRNA. /PROD=neighbor of Punc e11 protein /FL=gb:AF176694.1 gb:AB052621.1 gb:AB052620.1 gb:NM_020043.1
1416498_at	1521.8	P	0.000244	0.8	1.7411	I	2.7e-05	2.7e-05	804.7	P	gb:NM_008908.1 /DB_XREF=gi:6679440 /GEN=Ppic /FEA=FLmRNA /CNT=140 /TID=Mm.4587.1 /TIER=FL+Stack /STK=85 /UG=Mm.4587 /LL=19038 /DEF=Mus musculus peptidylprolyl isomerase C (Ppic), mRNA. /PROD=peptidylprolyl isomerase C /FL=gb:BC025861.1 gb:M74227.1 gb:NM_008908.1
1416517_at	222.2	P	0.008057	0.8	1.7411	I	0.000273	0.000273	151.5	P	gb:NM_015801.1 /DB_XREF=gi:7657400 /GEN=Nte-pending /FEA=FLmRNA /CNT=109 /TID=Mm.23085.1 /TIER=FL+Stack /STK=84 /UG=Mm.23085 /LL=50767 /DEF=Mus musculus neuropathy target esterase (Nte-pending), mRNA. /PROD=neuropathy target esterase /FL=gb:NM_015801.1 gb:AF173829.1
1416556_at	1159.4	P	0.000244	0.8	1.7411	I	2e-05	2e-05	698.8	P	gb:NM_025982.1 /DB_XREF=gi:13385481 /GEN=2700085A14Rik /FEA=FLmRNA /CNT=141 /TID=Mm.35650.1 /TIER=FL+Stack /STK=82 /UG=Mm.35650 /LL=67125 /DEF=Mus musculus RIKEN cDNA 2700085A14 gene (2700085A14Rik), mRNA. /PROD=RIKEN cDNA 2700085A14 /FL=gb:NM_025982.1
1416619_at	421.1	P	0.000244	0.8	1.7411	I	2.3e-05	2.3e-05	213.4	P	gb:NM_028732.1 /DB_XREF=gi:13386339 /GEN=4632428N05Rik /FEA=FLmRNA /CNT=193 /TID=Mm.33926.1 /TIER=FL+Stack /STK=43 /UG=Mm.33926 /LL=74048 /DEF=Mus musculus RIKEN cDNA 4632428N05 gene (4632428N05Rik), mRNA. /PROD=RIKEN cDNA 4632428N05 /FL=gb:NM_028732.1 gb:BC003967.1
1416691_at	83.9	P	0.000244	0.8	1.7411	I	0.000273	0.000273	42.7	P	gb:AB024573.1 /DB_XREF=gi:9971155 /GEN=Gtpbp2 /FEA=FLmRNA /CNT=138 /TID=Mm.22147.1 /TIER=FL /STK=3 /UG=Mm.22147 /LL=56055 /DEF=Mus musculus Gtpbp2 mRNA for GTP-binding like protein 2, complete cds. /PROD=GTP-binding like protein 2 /FL=gb:AF168991.1 gb:AB024573.1 gb:NM_019581.1
1416714_at	282.3	P	0.000244	0.8	1.7411	I	3.5e-05	3.5e-05	171.2	P	gb:BC005450.1 /DB_XREF=gi:13529433 /FEA=FLmRNA /CNT=157 /TID=Mm.3182.1 /TIER=FL+Stack /STK=72 /UG=Mm.3182 /LL=15900 /UG_GENE=Icsbp /DEF=Mus musculus, interferon concensus sequence binding protein, clone MGC:6194 IMAGE:3487214, mRNA, complete cds. /PROD=interferon concensus sequence binding protein /FL=gb:BC005450.1 gb:M32489.1 gb:NM_008320.1
1416740_at	1604.3	P	0.001953	0.8	1.7411	I	2e-05	2e-05	846.8	P	gb:NM_015734.1 /DB_XREF=gi:7656986 /GEN=Col5a1 /FEA=FLmRNA /CNT=155 /TID=Mm.7281.1 /TIER=FL+Stack /STK=71 /UG=Mm.7281 /LL=12831 /DEF=Mus musculus procollagen, type V, alpha 1 (Col5a1), mRNA. /PROD=procollagen, type V, alpha 1 /FL=gb:NM_015734.1 gb:AB009993.1
1416974_at	243.5	P	0.010742	0.8	1.7411	I	0.000307	0.000307	128.2	A	gb:BC013818.1 /DB_XREF=gi:15489463 /FEA=FLmRNA /CNT=296 /TID=Mm.45048.1 /TIER=FL+Stack /STK=61 /UG=Mm.45048 /LL=56324 /UG_GENE=Stam2 /DEF=Mus musculus, signal transducing adaptor molecule (SH3 domain and ITAM motif) 2, clone MGC:18336 IMAGE:3671426, mRNA, complete cds. /PROD=signal transducing adaptor molecule (SH3 domainand ITAM motif) 2 /FL=gb:NM_019667.1 gb:AB012611.1 gb:BC013818.1
1417136_s_at	268.6	P	0.000244	0.8	1.7411	I	2e-05	2e-05	143.7	P	gb:BG805074 /DB_XREF=gi:17952002 /DB_XREF=0612-12 /FEA=FLmRNA /CNT=188 /TID=Mm.8709.1 /TIER=Stack /STK=35 /UG=Mm.8709 /LL=20817 /UG_GENE=Srpk2 /UG_TITLE=serinearginine-rich protein specific kinase 2 /FL=gb:AB006036.1 gb:BC020178.1 gb:NM_009274.1
1417266_at	1313.2	P	0.008057	0.8	1.7411	I	2e-05	2e-05	750.7	P	gb:BC002073.1 /DB_XREF=gi:12805224 /FEA=FLmRNA /CNT=111 /TID=Mm.137.1 /TIER=FL+Stack /STK=50 /UG=Mm.137 /LL=20305 /UG_GENE=Scya6 /DEF=Mus musculus, clone MGC:6215 IMAGE:3492808, mRNA, complete cds. /PROD=Unknown (protein for MGC:6215) /FL=gb:NM_009139.1 gb:AF128192.1 gb:AF128191.1 gb:M58004.1 gb:BC002073.1 gb:AF128190.1 gb:AF128189.1 gb:AF128188.1
1417268_at	790.7	P	0.00415	0.8	1.7411	I	2e-05	2e-05	394.6	P	gb:NM_009841.1 /DB_XREF=gi:6753331 /GEN=Cd14 /FEA=FLmRNA /CNT=91 /TID=Mm.3460.1 /TIER=FL+Stack /STK=50 /UG=Mm.3460 /LL=12475 /DEF=Mus musculus CD14 antigen (Cd14), mRNA. /PROD=CD14 antigen /FL=gb:NM_009841.1
1417311_at	2108.5	P	0.000244	0.8	1.7411	I	2e-05	2e-05	1011.2	P	gb:NM_024223.1 /DB_XREF=gi:13195645 /GEN=0610010I23Rik /FEA=FLmRNA /CNT=180 /TID=Mm.133825.1 /TIER=FL+Stack /STK=48 /UG=Mm.133825 /LL=68337 /DEF=Mus musculus RIKEN cDNA 0610010I23 gene (0610010I23Rik), mRNA. /PROD=RIKEN cDNA 0610010I23 /FL=gb:NM_024223.1 gb:BC002096.1 gb:BC002093.1
1417365_a_at	909.4	P	0.000244	0.8	1.7411	I	2.7e-05	2.7e-05	645.5	P	gb:NM_009790.1 /DB_XREF=gi:6753243 /GEN=Calm1 /FEA=FLmRNA /CNT=323 /TID=Mm.34246.1 /TIER=FL+Stack /STK=46 /UG=Mm.34246 /LL=12313 /DEF=Mus musculus calmodulin 1 (Calm1), mRNA. /PROD=calmodulin 1 /FL=gb:NM_009790.1 gb:M19381.1
1417777_at	412.6	P	0.000732	0.8	1.7411	I	6e-05	6e-05	230.1	P	gb:BC014865.1 /DB_XREF=gi:15928810 /FEA=FLmRNA /CNT=66 /TID=Mm.34497.1 /TIER=FL+Stack /STK=36 /UG=Mm.34497 /LL=67103 /UG_GENE=2510002C21Rik /DEF=Mus musculus, RIKEN cDNA 2510002C21 gene, clone MGC:6495 IMAGE:2648051, mRNA, complete cds. /PROD=RIKEN cDNA 2510002C21 gene /FL=gb:NM_025968.1 gb:BC014865.1
1417793_at	575	P	0.000244	0.8	1.7411	I	2e-05	2e-05	256.4	P	gb:NM_019440.1 /DB_XREF=gi:9506764 /GEN=Gtpi-pending /FEA=FLmRNA /CNT=84 /TID=Mm.33902.1 /TIER=FL+Stack /STK=36 /UG=Mm.33902 /LL=54396 /DEF=Mus musculus interferon-g induced GTPase (Gtpi-pending), mRNA. /PROD=interferon-g induced GTPase /FL=gb:NM_019440.1 gb:BC005419.1
1417806_at	930.6	P	0.000244	0.8	1.7411	I	2e-05	2e-05	489.1	P	gb:NM_022318.1 /DB_XREF=gi:11612496 /GEN=Pop2-pending /FEA=FLmRNA /CNT=49 /TID=Mm.23890.1 /TIER=FL+Stack /STK=36 /UG=Mm.23890 /LL=64082 /DEF=Mus musculus popeye 2 (Pop2-pending), mRNA. /PROD=popeye 2 /FL=gb:AF204175.1 gb:NM_022318.1
1417869_s_at	589.6	P	0.000244	0.8	1.7411	I	2e-05	2e-05	291.5	P	gb:NM_022325.1 /DB_XREF=gi:11968165 /GEN=Ctsz /FEA=FLmRNA /CNT=144 /TID=Mm.156919.1 /TIER=FL+Stack /STK=34 /UG=Mm.156919 /LL=64138 /DEF=Mus musculus cathepsin Z (Ctsz), mRNA. /PROD=cathepsin Z /FL=gb:AF197479.1 gb:AF136277.1 gb:NM_022325.1
1417936_at	1377	P	0.000244	0.8	1.7411	I	2e-05	2e-05	824.5	P	gb:NM_011338.1 /DB_XREF=gi:6755433 /GEN=Scya9 /FEA=FLmRNA /CNT=72 /TID=Mm.2271.1 /TIER=FL+Stack /STK=33 /UG=Mm.2271 /LL=20308 /DEF=Mus musculus small inducible cytokine A9 (Scya9), mRNA. /PROD=small inducible cytokine A9 /FL=gb:AF128195.1 gb:AF128204.1 gb:AF128203.1 gb:AF128202.1 gb:AF128201.1 gb:U15209.1 gb:NM_011338.1 gb:U19482.1 gb:AF128200.1 gb:AF128199.1 gb:U49513.1 gb:AF128198.1 gb:AF128197…
1417977_at	931	P	0.000244	0.8	1.7411	I	0.000774	0.000774	531.6	P	gb:NM_025829.1 /DB_XREF=gi:13385301 /GEN=1300018P11Rik /FEA=FLmRNA /CNT=70 /TID=Mm.32889.1 /TIER=FL+Stack /STK=32 /UG=Mm.32889 /LL=66892 /DEF=Mus musculus RIKEN cDNA 1300018P11 gene (1300018P11Rik), mRNA. /PROD=RIKEN cDNA 1300018P11 /FL=gb:BC027014.1 gb:NM_025829.1
1418018_at	537	P	0.000244	0.8	1.7411	I	2e-05	2e-05	304.9	P	gb:NM_007754.1 /DB_XREF=gi:6681000 /GEN=Cpd /FEA=FLmRNA /CNT=113 /TID=Mm.20910.1 /TIER=FL+Stack /STK=31 /UG=Mm.20910 /LL=12874 /DEF=Mus musculus carboxypeptidase D (Cpd), mRNA. /PROD=carboxypeptidase D /FL=gb:NM_007754.1 gb:D85391.1
1418022_at	764.1	P	0.000244	0.8	1.7411	I	2e-05	2e-05	328.6	P	gb:NM_053089.1 /DB_XREF=gi:16716374 /GEN=Narg1 /FEA=FLmRNA /CNT=123 /TID=Mm.28256.1 /TIER=FL+Stack /STK=31 /UG=Mm.28256 /LL=74838 /DEF=Mus musculus NMDA receptor-regulated gene 1 (Narg1), mRNA. /PROD=RIKEN cDNA 5730450D16 /FL=gb:AF237622.1 gb:NM_053089.1
1418253_a_at	193.9	P	0.037598	0.8	1.7411	I	0.000865	0.000865	94.3	A	gb:NM_011020.1 /DB_XREF=gi:6997236 /GEN=Osp94 /FEA=FLmRNA /CNT=62 /TID=Mm.4150.1 /TIER=FL+Stack /STK=27 /UG=Mm.4150 /LL=18415 /DEF=Mus musculus osmotic stress protein 94 kDa (Osp94), mRNA. /PROD=osmotic stress protein 94 kDa /FL=gb:NM_011020.1 gb:D49482.1 gb:U23921.1 gb:BC012712.1
1418275_a_at	279.3	P	0.001953	0.8	1.7411	I	2.3e-05	2.3e-05	138	P	gb:NM_023502.1 /DB_XREF=gi:12963704 /GEN=2610036A20Rik /FEA=FLmRNA /CNT=136 /TID=Mm.46503.1 /TIER=FL+Stack /STK=26 /UG=Mm.46503 /LL=69257 /DEF=Mus musculus RIKEN cDNA 2610036A20 gene (2610036A20Rik), mRNA. /PROD=ets family transcription factor ELF2A2 /FL=gb:NM_023502.1 gb:AF256217.1
1418335_a_at	187.4	P	0.008057	0.8	1.7411	I	0.000214	0.000214	48.9	A	gb:NM_027136.1 /DB_XREF=gi:18158417 /GEN=Dph2l1 /FEA=FLmRNA /CNT=49 /TID=Mm.41496.1 /TIER=FL+Stack /STK=25 /UG=Mm.41496 /LL=116905 /DEF=Mus musculus diptheria toxin resistance protein required for diphthamide biosynthesis (Saccharomyces)-like 1 (Dph2l1), mRNA. /PROD=RIKEN cDNA 2310011M22 /FL=gb:NM_027136.1 gb:AY078171.1
1418387_at	202.9	P	0.000732	0.8	1.7411	I	2e-05	2e-05	198	P	gb:NM_023773.1 /DB_XREF=gi:13357211 /GEN=4930548G07Rik /FEA=FLmRNA /CNT=73 /TID=Mm.27160.1 /TIER=FL+Stack /STK=24 /UG=Mm.27160 /LL=75339 /DEF=Mus musculus RIKEN cDNA 4930548G07 gene (4930548G07Rik), mRNA. /PROD=RIKEN cDNA 4930548G07 /FL=gb:NM_023773.1
1418502_a_at	595.6	P	0.000244	0.8	1.7411	I	2e-05	2e-05	318.7	P	gb:AW548944 /DB_XREF=gi:7194368 /DB_XREF=L0044A05-3 /CLONE=L0044A05 /FEA=FLmRNA /CNT=60 /TID=Mm.70667.1 /TIER=Stack /STK=10 /UG=Mm.70667 /LL=170719 /UG_GENE=Oxr1 /UG_TITLE=nucleolar protein C7 /FL=gb:NM_130885.1 gb:AF324899.1
1418514_at	248.2	P	0.01416	0.8	1.7411	I	0.000167	0.000167	128.4	P	gb:NM_013827.1 /DB_XREF=gi:7305288 /GEN=Mtf2 /FEA=FLmRNA /CNT=185 /TID=Mm.10563.1 /TIER=FL+Stack /STK=22 /UG=Mm.10563 /LL=17765 /DEF=Mus musculus metal response element binding transcription factor 2 (Mtf2), mRNA. /PROD=metal response element binding transcriptionfactor 2 /FL=gb:S78454.1 gb:NM_013827.1
1418826_at	513.2	P	0.000244	0.8	1.7411	I	2e-05	2e-05	292.9	P	gb:NM_027209.1 /DB_XREF=gi:13386211 /GEN=1810027D10Rik /FEA=FLmRNA /CNT=53 /TID=Mm.29487.1 /TIER=FL+Stack /STK=17 /UG=Mm.29487 /LL=69774 /DEF=Mus musculus RIKEN cDNA 1810027D10 gene (1810027D10Rik), mRNA. /PROD=RIKEN cDNA 1810027D10 /FL=gb:BC027425.1 gb:AF237909.1 gb:NM_027209.1
1418946_at	169.5	P	0.000244	0.8	1.7411	I	0.000147	0.000147	60.4	P	gb:NM_009177.1 /DB_XREF=gi:6677956 /GEN=Siat4a /FEA=FLmRNA /CNT=24 /TID=Mm.6284.1 /TIER=FL+Stack /STK=16 /UG=Mm.6284 /LL=20442 /DEF=Mus musculus sialyltransferase 4A (beta-galactosidase alpha-2,3-sialytransferase) (Siat4a), mRNA. /PROD=sialyltransferase 4 /FL=gb:NM_009177.1
1418962_at	288.9	P	0.000244	0.8	1.7411	I	0.000346	0.000346	180.9	P	gb:AK009714.1 /DB_XREF=gi:12844680 /FEA=FLmRNA /CNT=244 /TID=Mm.21187.1 /TIER=Stack /STK=107 /UG=Mm.21187 /LL=66147 /UG_GENE=1110005F07Rik /UG_TITLE=RIKEN cDNA 1110005F07 gene /DEF=Mus musculus adult male tongue cDNA, RIKEN full-length enriched library, clone:2310040B11:homolog to CDNA FLJ10420 product, full insert sequence. /FL=gb:NM_025383.1
1419204_at	254.3	P	0.000732	0.8	1.7411	I	0.000307	0.000307	136.1	A	gb:NM_007865.1 /DB_XREF=gi:6681196 /GEN=Dll1 /FEA=FLmRNA /CNT=37 /TID=Mm.4875.1 /TIER=FL+Stack /STK=12 /UG=Mm.4875 /LL=13388 /DEF=Mus musculus delta-like 1 (Drosophila) (Dll1), mRNA. /PROD=delta-like 1 (Drosophila) /FL=gb:NM_007865.1
1419259_at	780.9	P	0.000732	0.8	1.7411	I	0.00013	0.00013	464.5	P	gb:NM_009105.1 /DB_XREF=gi:6677824 /GEN=Rsu1 /FEA=FLmRNA /CNT=154 /TID=Mm.905.1 /TIER=FL+Stack /STK=11 /UG=Mm.905 /LL=20163 /DEF=Mus musculus Ras suppressor protein 1 (Rsu1), mRNA. /PROD=Ras suppressor protein 1 /FL=gb:BC003827.1 gb:NM_009105.1
1419392_at	133.7	P	0.030273	0.8	1.7411	I	0.000189	0.000189	57	A	gb:NM_011995.2 /DB_XREF=gi:15277339 /GEN=Pclo /FEA=FLmRNA /CNT=35 /TID=Mm.40996.1 /TIER=FL+Stack /STK=10 /UG=Mm.40996 /LL=26875 /DEF=Mus musculus piccolo (presynaptic cytomatrix protein) (Pclo), mRNA. /PROD=piccolo (presynaptic cytomatrix protein) /FL=gb:NM_011995.2
1419493_a_at	886.6	P	0.000732	0.8	1.7411	I	2e-05	2e-05	502.3	P	gb:NM_009412.1 /DB_XREF=gi:6678406 /GEN=Tpd52 /FEA=FLmRNA /CNT=32 /TID=Mm.2777.1 /TIER=FL+Stack /STK=9 /UG=Mm.2777 /LL=21985 /DEF=Mus musculus tumor protein D52 (Tpd52), mRNA. /PROD=tumor protein D52 /FL=gb:U44426.1 gb:BC002036.1 gb:BC004068.1 gb:NM_009412.1
1419642_at	628	P	0.018555	0.8	1.7411	I	6.8e-05	6.8e-05	278.7	P	gb:BM220305 /DB_XREF=gi:17780352 /DB_XREF=C0938G01-3 /CLONE=C0938G01 /FEA=FLmRNA /CNT=193 /TID=Mm.154651.1 /TIER=Stack /STK=18 /UG=Mm.154651 /LL=19291 /UG_GENE=Purb /UG_TITLE=purine rich element binding protein B /FL=gb:AF017630.1 gb:NM_011221.1
1419883_s_at	278.4	P	0.000732	0.8	1.7411	I	0.000389	0.000389	165.5	P	gb:BB467527 /DB_XREF=gi:9384716 /DB_XREF=BB467527 /CLONE=D230015C19 /FEA=EST /CNT=4 /TID=Mm.200697.2 /TIER=ConsEnd /STK=3 /UG=Mm.200697 /LL=102148 /UG_GENE=AI790362 /UG_TITLE=expressed sequence AI790362
1420091_s_at	705	P	0.000244	0.8	1.7411	I	2e-05	2e-05	424.3	P	gb:AI452146 /DB_XREF=gi:4299879 /DB_XREF=mp80e06.x1 /CLONE=IMAGE:575554 /FEA=EST /CNT=1 /TID=Mm.219471.1 /TIER=ConsEnd /STK=1 /UG=Mm.219471 /LL=68809 /UG_GENE=1110051N18Rik /UG_TITLE=RIKEN cDNA 1110051N18 gene
1420476_a_at	701.9	P	0.000244	0.8	1.7411	I	3e-05	3e-05	322.2	P	gb:NM_015781.1 /DB_XREF=gi:7657356 /GEN=Nap1l1 /FEA=FLmRNA /CNT=450 /TID=Mm.3797.1 /TIER=FL /STK=4 /UG=Mm.3797 /LL=53605 /DEF=Mus musculus nucleosome assembly protein 1-like 1 (Nap1l1), mRNA. /PROD=nucleosome assembly protein 1-like 1 /FL=gb:D12618.1 gb:NM_015781.1
1420479_a_at	317	P	0.000244	0.8	1.7411	I	2e-05	2e-05	181.2	P	gb:BG064031 /DB_XREF=gi:12546594 /DB_XREF=H3014G03-3 /CLONE=H3014G03 /FEA=FLmRNA /CNT=450 /TID=Mm.3797.1 /TIER=Stack /STK=10 /UG=Mm.3797 /LL=53605 /UG_GENE=Nap1l1 /UG_TITLE=nucleosome assembly protein 1-like 1 /FL=gb:D12618.1 gb:NM_015781.1
1420498_a_at	1040	P	0.000244	0.8	1.7411	I	0.000101	0.000101	567.1	P	gb:NM_023118.1 /DB_XREF=gi:12963488 /GEN=Dab2 /FEA=FLmRNA /CNT=61 /TID=Mm.34248.1 /TIER=FL /STK=4 /UG=Mm.34248 /LL=13132 /DEF=Mus musculus disabled homolog 2 (Drosophila) (Dab2), mRNA. /PROD=disabled homolog 2 (Drosophila) /FL=gb:U18869.1 gb:NM_023118.1
1420617_at	606.4	P	0.000732	0.8	1.7411	I	0.000147	0.000147	240.4	P	gb:BG070342 /DB_XREF=gi:12552911 /DB_XREF=H3086C09-3 /CLONE=H3086C09 /FEA=FLmRNA /CNT=161 /TID=Mm.23178.1 /TIER=Stack /STK=8 /UG=Mm.23178 /LL=67579 /UG_GENE=4930447D24Rik /UG_TITLE=RIKEN cDNA 4930447D24 gene /FL=gb:NM_026252.1
1420897_at	716.2	P	0.000244	0.8	1.7411	I	2e-05	2e-05	391.6	P	gb:BM220554 /DB_XREF=gi:17780678 /DB_XREF=C0942D03-3 /CLONE=C0942D03 /FEA=FLmRNA /CNT=100 /TID=Mm.30197.1 /TIER=Stack /STK=18 /UG=Mm.30197 /LL=20619 /UG_GENE=Snap23 /UG_TITLE=synaptosomal-associated protein, 23kD /FL=gb:U73143.1 gb:AB000822.1 gb:NM_009222.1 gb:AF007169.1
1420980_at	422.4	P	0.001953	0.8	1.7411	I	0.00013	0.00013	222.9	P	gb:BF456404 /DB_XREF=gi:11522573 /DB_XREF=UI-M-BZ1-bkw-h-04-0-UI.s1 /CLONE=UI-M-BZ1-bkw-h-04-0-UI /FEA=FLmRNA /CNT=61 /TID=Mm.200847.1 /TIER=Stack /STK=27 /UG=Mm.200847 /LL=18479 /UG_GENE=Pak1 /UG_TITLE=p21 (CDKN1A)-activated kinase 1 /FL=gb:AF082077.1 gb:NM_011035.1
1420999_at	200.3	P	0.001221	0.8	1.7411	I	0.000214	0.000214	101.6	P	gb:NM_016877.1 /DB_XREF=gi:8393840 /GEN=Cnot4 /FEA=FLmRNA /CNT=55 /TID=Mm.42183.1 /TIER=FL /STK=2 /UG=Mm.42183 /LL=53621 /DEF=Mus musculus CCR4-NOT transcription complex, subunit 4 (Cnot4), mRNA. /PROD=negative regulator of transcription 4 homolog(S. cerevisiae) /FL=gb:NM_016877.1 gb:U71269.1
1421046_a_at	2025.9	P	0.000244	0.8	1.7411	I	2e-05	2e-05	1250.9	P	gb:NM_130881.1 /DB_XREF=gi:18700019 /GEN=MGC6685 /FEA=FLmRNA /CNT=43 /TID=Mm.12267.1 /TIER=FL /STK=2 /UG=Mm.12267 /LL=170715 /DEF=Mus musculus similar to poly(A)-binding protein, cytoplasmic 4 (inducible form) (MGC6685), mRNA. /PROD=similar to poly(A)-binding protein, cytoplasmic4 (inducible form) /FL=gb:NM_130881.1 gb:BC003283.1
1421197_a_at	279.3	P	0.000244	0.8	1.7411	I	2e-05	2e-05	151.6	P	gb:NM_023190.1 /DB_XREF=gi:12963562 /GEN=Acinus-pending /FEA=FLmRNA /CNT=24 /TID=Mm.30236.2 /TIER=FL /STK=2 /UG=Mm.30236 /LL=56215 /DEF=Mus musculus apoptotic chromatin condensation inducer in the nucleus (Acinus-pending), mRNA. /PROD=apoptotic chromatin condensation inducer in thenucleus /FL=gb:NM_023190.1 gb:AF168782.1
1421254_a_at	3362.6	P	0.000244	0.8	1.7411	I	2e-05	2e-05	1700.8	P	gb:NM_011892.1 /DB_XREF=gi:6755487 /GEN=Sgcg /FEA=FLmRNA /CNT=12 /TID=Mm.72173.1 /TIER=FL /STK=2 /UG=Mm.72173 /LL=24053 /DEF=Mus musculus sarcoglycan, gamma (35kD dystrophin-associated glycoprotein) (Sgcg), mRNA. /PROD=sarcoglycan, gamma (35kD dystrophin-associatedglycoprotein) /FL=gb:NM_011892.1 gb:AB024922.1
1421307_at	113.5	P	0.010742	0.8	1.7411	I	0.000966	0.000966	60.3	A	gb:NM_024495.1 /DB_XREF=gi:13374566 /GEN=Car13 /FEA=FLmRNA /CNT=11 /TID=Mm.158776.1 /TIER=FL /STK=2 /UG=Mm.158776 /LL=71934 /DEF=Mus musculus carbonic anhydrase 13 (Car13), mRNA. /PROD=carbonic anhydrase 13 /FL=gb:AF231123.1 gb:NM_024495.1
1421858_at	742.6	P	0.000244	0.8	1.7411	I	2e-05	2e-05	442.1	P	gb:BE980579 /DB_XREF=gi:10648718 /DB_XREF=UI-M-BG2-bck-g-03-0-UI.s1 /CLONE=UI-M-BG2-bck-g-03-0-UI /FEA=FLmRNA /CNT=134 /TID=Mm.27681.1 /TIER=Stack /STK=34 /UG=Mm.27681 /LL=11491 /UG_GENE=Adam17 /UG_TITLE=a disintegrin and metalloproteinase domain 17 /FL=gb:U69613.1 gb:AB021709.1 gb:NM_009615.2 gb:U69614.1
1421985_a_at	853.8	P	0.018555	0.8	1.7411	I	0.000214	0.000214	499	P	gb:NM_023314.1 /DB_XREF=gi:13624326 /GEN=2700069E09Rik /FEA=FLmRNA /CNT=30 /TID=Mm.21569.1 /TIER=FL /STK=1 /UG=Mm.21569 /LL=26987 /DEF=Mus musculus RIKEN cDNA 2700069E09 gene (2700069E09Rik), mRNA. /PROD=2700069E09Rik /FL=gb:NM_023314.1
1422460_at	192.3	P	0.001953	0.8	1.7411	I	0.000865	0.000865	81.8	P	gb:NM_019499.1 /DB_XREF=gi:9506868 /GEN=Mad2l1 /FEA=FLmRNA /CNT=155 /TID=Mm.43444.1 /TIER=FL+Stack /STK=92 /UG=Mm.43444 /LL=56150 /DEF=Mus musculus MAD2 (mitotic arrest deficient, homolog)-like 1 (yeast) (Mad2l1), mRNA. /PROD=MAD2 (mitotic arrest deficient, homolog)-like 1(yeast) /FL=gb:U83902.1 gb:NM_019499.1
1422469_at	303.7	P	0.00415	0.8	1.7411	I	0.00013	0.00013	163.7	P	gb:NM_019786.1 /DB_XREF=gi:9790252 /GEN=Tbk1 /FEA=FLmRNA /CNT=155 /TID=Mm.34580.1 /TIER=FL+Stack /STK=82 /UG=Mm.34580 /LL=56480 /DEF=Mus musculus TANK-binding kinase 1 (Tbk1), mRNA. /PROD=TANK-binding kinase 1 /FL=gb:AF145705.1 gb:AF191839.1 gb:NM_019786.1
1422474_at	814.5	P	0.000244	0.8	1.7411	I	2e-05	2e-05	413.6	P	gb:BM246564 /DB_XREF=gi:17881834 /DB_XREF=K0739H08-3 /CLONE=K0739H08 /FEA=FLmRNA /CNT=173 /TID=Mm.20181.1 /TIER=Stack /STK=43 /UG=Mm.20181 /LL=18578 /UG_GENE=Pde4b /UG_TITLE=phosphodiesterase 4B, cAMP specific /FL=gb:NM_019840.1 gb:AF326556.1 gb:AF326555.1 gb:AF208023.2
1422499_at	272.3	P	0.001221	0.8	1.7411	I	0.000214	0.000214	81.3	P	gb:NM_023063.1 /DB_XREF=gi:12746445 /GEN=Eplin-pending /FEA=FLmRNA /CNT=179 /TID=Mm.182607.1 /TIER=FL+Stack /STK=68 /UG=Mm.182607 /LL=65970 /DEF=Mus musculus epithelial protein lost in neoplasm (Eplin-pending), mRNA. /PROD=epithelial protein lost in neoplasm /FL=gb:NM_023063.1 gb:AF307844.1
1422509_at	991.6	P	0.000244	0.8	1.7411	I	2e-05	2e-05	614.3	P	gb:NM_024187.1 /DB_XREF=gi:17530979 /GEN=U2af1 /FEA=FLmRNA /CNT=106 /TID=Mm.144028.1 /TIER=FL+Stack /STK=62 /UG=Mm.144028 /LL=108121 /DEF=Mus musculus U2 small nuclear ribonucleoprotein auxiliary factor (U2AF),35 kDa (U2af1), mRNA. /PROD=U2 small nuclear ribonucleoprotein auxiliaryfactor (U2AF),35 kDa /FL=gb:NM_024187.1
1422554_at	207.2	P	0.000732	0.8	1.7411	I	0.000346	0.000346	103.8	P	gb:NM_023239.1 /DB_XREF=gi:12963594 /GEN=5730494G16Rik /FEA=FLmRNA /CNT=83 /TID=Mm.19944.1 /TIER=FL+Stack /STK=37 /UG=Mm.19944 /LL=66647 /DEF=Mus musculus RIKEN cDNA 5730494G16 gene (5730494G16Rik), mRNA. /PROD=mage-g1 protein /FL=gb:NM_023239.1 gb:AF319979.1
1422688_a_at	449.8	P	0.000732	0.8	1.7411	I	0.000774	0.000774	154.3	P	gb:BB018528 /DB_XREF=gi:16257575 /DB_XREF=BB018528 /CLONE=4930578J06 /FEA=FLmRNA /CNT=102 /TID=Mm.734.1 /TIER=Stack /STK=23 /UG=Mm.734 /LL=18176 /UG_GENE=Nras /UG_TITLE=neuroblastoma ras oncogene /FL=gb:NM_010937.1
1422702_at	487.9	P	0.000244	0.8	1.7411	I	2.3e-05	2.3e-05	331.3	P	gb:NM_018745.1 /DB_XREF=gi:9055297 /GEN=Oazi /FEA=FLmRNA /CNT=351 /TID=Mm.6775.1 /TIER=FL+Stack /STK=17 /UG=Mm.6775 /LL=54375 /DEF=Mus musculus ornithine decarboxylase antizyme inhibitor (Oazi), mRNA. /PROD=ornithine decarboxylase antizyme inhibitor /FL=gb:AF032128.1 gb:NM_018745.1
1422748_at	452.5	P	0.001221	0.8	1.7411	I	5.2e-05	5.2e-05	175.7	P	gb:NM_015753.1 /DB_XREF=gi:7657694 /GEN=Zfhx1b /FEA=FLmRNA /CNT=37 /TID=Mm.37676.1 /TIER=FL+Stack /STK=15 /UG=Mm.37676 /LL=24136 /DEF=Mus musculus zinc finger homeobox 1b (Zfhx1b), mRNA. /PROD=zinc finger homeobox 1b /FL=gb:NM_015753.1 gb:AF033116.1
1422754_at	2282.7	P	0.000732	0.8	1.7411	I	2.7e-05	2.7e-05	1183.8	P	gb:NM_021883.1 /DB_XREF=gi:11230777 /GEN=Tmod1 /FEA=FLmRNA /CNT=45 /TID=Mm.139690.1 /TIER=FL+Stack /STK=14 /UG=Mm.139690 /LL=21916 /DEF=Mus musculus tropomodulin 1 (Tmod1), mRNA. /PROD=tropomodulin /FL=gb:NM_021883.1
1422768_at	323.8	P	0.000244	0.8	1.7411	I	2.3e-05	2.3e-05	177.5	P	gb:NM_019666.1 /DB_XREF=gi:13242327 /GEN=Nsap1l-pending /FEA=FLmRNA /CNT=67 /TID=Mm.196461.1 /TIER=FL+Stack /STK=13 /UG=Mm.196461 /LL=56393 /DEF=Mus musculus NS1-associated protein 1-like (Nsap1l-pending), mRNA. /PROD=NS1-associated protein 1-like /FL=gb:NM_019666.1 gb:AF093821.1
1423100_at	3008.9	P	0.000244	0.8	1.7411	I	2e-05	2e-05	1807.3	P	gb:AV026617 DB_XREF=gi:4803609 DB_XREF=AV026617 CLONE=1210002H07 FEA=FLmRNA CNT=101 TID=Mm.5043.1 TIER=Stack STK=55 UG=Mm.5043 LL=14281 UG_GENE=Fos UG_TITLE=FBJ osteosarcoma oncogene FL=gb:NM_010234.1
1423222_at	1679.3	P	0.000244	0.8	1.7411	I	2.3e-05	2.3e-05	896.5	P	gb:AK014979.1 /DB_XREF=gi:12853129 /FEA=FLmRNA /CNT=77 /TID=Mm.44529.1 /TIER=Stack /STK=11 /UG=Mm.44529 /LL=67252 /UG_GENE=2810452G09Rik /UG_TITLE=RIKEN cDNA 2810452G09 gene /DEF=Mus musculus adult male testis cDNA, RIKEN full-length enriched library, clone:4921529F13:homolog to ADENYLYL CYCLASE-ASSOCIATED PROTEIN 2 (CAP), full insert sequence. /FL=gb:NM_026056.1
1423321_at	502.7	P	0.010742	0.8	1.7411	I	0.000214	0.000214	256	P	gb:BI078799 /DB_XREF=gi:14497129 /DB_XREF=602874080F1 /CLONE=IMAGE:5006059 /FEA=FLmRNA /CNT=215 /TID=Mm.29874.1 /TIER=Stack /STK=15 /UG=Mm.29874 /LL=50918 /UG_GENE=Myadm /UG_TITLE=myeloid-associated differentiation marker /FL=gb:NM_016969.1
1423444_at	606.5	P	0.000732	0.8	1.7411	I	2.7e-05	2.7e-05	383.5	P	gb:BM240191 /DB_XREF=gi:17875461 /DB_XREF=K0547H02-3 /CLONE=K0547H02 /FEA=FLmRNA /CNT=213 /TID=Mm.6710.1 /TIER=Stack /STK=19 /UG=Mm.6710 /LL=19877 /UG_GENE=Rock1 /UG_TITLE=Rho-associated coiled-coil forming kinase 1 /FL=gb:U58512.1 gb:NM_009071.1
1423470_at	276.7	P	0.000244	0.8	1.7411	I	2e-05	2e-05	149.2	P	gb:BM221088 /DB_XREF=gi:17781353 /DB_XREF=C0949F09-3 /CLONE=C0949F09 /FEA=FLmRNA /CNT=281 /TID=Mm.29966.1 /TIER=Stack /STK=17 /UG=Mm.29966 /LL=56195 /UG_GENE=Ptbp2 /UG_TITLE=polypyrimidine tract binding protein 2 /FL=gb:NM_019550.1 gb:AF095718.2 gb:BC010255.1
1423533_a_at	776.1	P	0.000244	0.8	1.7411	I	3.5e-05	3.5e-05	444.6	P	gb:AV336273 /DB_XREF=gi:15406436 /DB_XREF=AV336273 /CLONE=6330584A06 /FEA=FLmRNA /CNT=223 /TID=Mm.24541.1 /TIER=Stack /STK=12 /UG=Mm.24541 /LL=59040 /UG_GENE=2210403N23Rik /UG_TITLE=RIKEN cDNA 2210403N23 gene /FL=gb:NM_021536.1
1423545_a_at	591	P	0.000244	0.8	1.7411	I	0.00013	0.00013	372.7	P	gb:BF730496 /DB_XREF=gi:12048360 /DB_XREF=mab64a10.x1 /CLONE=IMAGE:3975066 /FEA=FLmRNA /CNT=310 /TID=Mm.12236.1 /TIER=Stack /STK=11 /UG=Mm.12236 /LL=22680 /UG_GENE=Zfp207 /UG_TITLE=zinc finger protein 207 /FL=gb:AB013357.1 gb:BC003715.1 gb:NM_011751.1
1423615_at	2026.7	P	0.000244	0.8	1.7411	I	2e-05	2e-05	1105.5	P	gb:BB818501 /DB_XREF=gi:16991130 /DB_XREF=BB818501 /CLONE=G730045D14 /FEA=FLmRNA /CNT=118 /TID=Mm.26194.1 /TIER=Stack /STK=8 /UG=Mm.26194 /LL=67845 /UG_GENE=Zfp364 /UG_TITLE=zinc finger protein 364 /FL=gb:NM_026406.1 gb:BC023113.1
1423670_a_at	3540.5	P	0.000244	0.8	1.7411	I	0.000966	0.000966	2260.7	P	gb:BC021839.1 /DB_XREF=gi:18256021 /FEA=FLmRNA /CNT=335 /TID=Mm.23884.1 /TIER=FL+Stack /STK=171 /UG=Mm.23884 /LL=67398 /UG_GENE=1300011P19Rik /DEF=Mus musculus, RIKEN cDNA 1300011P19 gene, clone MGC:30275 IMAGE:4207633, mRNA, complete cds. /PROD=RIKEN cDNA 1300011P19 gene /FL=gb:BC021839.1
1423744_x_at	724.3	P	0.000244	0.8	1.7411	I	3e-05	3e-05	407.7	P	gb:BC006682.1 /DB_XREF=gi:13879401 /FEA=FLmRNA /CNT=210 /TID=Mm.22387.1 /TIER=FL+Stack /STK=129 /UG=Mm.22387 /LL=102885 /UG_GENE=AI314668 /DEF=Mus musculus, clone MGC:7893 IMAGE:3582458, mRNA, complete cds. /PROD=Unknown (protein for MGC:7893) /FL=gb:BC006682.1
1423777_at	220.4	P	0.023926	0.8	1.7411	I	0.000114	0.000114	126	A	gb:BC019735.1 /DB_XREF=gi:18043998 /FEA=FLmRNA /CNT=158 /TID=Mm.34721.1 /TIER=FL+Stack /STK=116 /UG=Mm.34721 /LL=74270 /UG_GENE=Usp20 /DEF=Mus musculus, clone MGC:30807 IMAGE:3993004, mRNA, complete cds. /PROD=Unknown (protein for MGC:30807) /FL=gb:BC019735.1
1423816_at	713.3	P	0.00415	0.8	1.7411	I	0.000214	0.000214	420.7	P	gb:BC003436.1 /DB_XREF=gi:13097383 /FEA=FLmRNA /CNT=210 /TID=Mm.42949.1 /TIER=FL+Stack /STK=100 /UG=Mm.42949 /LL=66158 /UG_GENE=1110012O05Rik /DEF=Mus musculus, RIKEN cDNA 1110012O05 gene, clone MGC:6789 IMAGE:2647372, mRNA, complete cds. /PROD=RIKEN cDNA 1110012O05 gene /FL=gb:BC003436.1
1423837_at	276.4	P	0.01416	0.8	1.7411	I	2e-05	2e-05	157.7	A	gb:BC017605.1 /DB_XREF=gi:17160861 /FEA=FLmRNA /CNT=200 /TID=Mm.142479.1 /TIER=FL+Stack /STK=94 /UG=Mm.142479 /LL=71955 /UG_GENE=2400003C14Rik /DEF=Mus musculus, RIKEN cDNA 2400003C14 gene, clone MGC:27639 IMAGE:4507347, mRNA, complete cds. /PROD=RIKEN cDNA 2400003C14 gene /FL=gb:BC017605.1
1423892_at	237.7	P	0.001221	0.8	1.7411	I	0.000438	0.000438	117.3	P	gb:AF206720.1 /DB_XREF=gi:6636320 /FEA=FLmRNA /CNT=130 /TID=Mm.38469.1 /TIER=FL+Stack /STK=83 /UG=Mm.38469 /LL=11785 /UG_GENE=Apbb1 /DEF=Mus musculus Fe65 mRNA, complete cds. /PROD=Fe65 /FL=gb:AF206720.1
1423978_at	167.6	P	0.008057	0.8	1.7411	I	0.000966	0.000966	87.6	P	gb:BC025837.1 /DB_XREF=gi:19388001 /FEA=FLmRNA /CNT=185 /TID=Mm.29660.1 /TIER=FL+Stack /STK=70 /UG=Mm.29660 /DEF=Mus musculus, clone MGC:37964 IMAGE:5135723, mRNA, complete cds. /PROD=Unknown (protein for MGC:37964) /FL=gb:BC025837.1 gb:BC024114.1
1423997_at	3045.2	P	0.000244	0.8	1.7411	I	0.000774	0.000774	1714.1	P	gb:BM235654 /DB_XREF=gi:17870924 /DB_XREF=K0422F10-3 /CLONE=K0422F10 /FEA=FLmRNA /CNT=403 /TID=Mm.11204.1 /TIER=Stack /STK=74 /UG=Mm.11204 /UG_TITLE=Mus musculus, clone MGC:19174 IMAGE:4224466, mRNA, complete cds /FL=gb:BC016898.1
1424069_at	573.2	P	0.000244	0.8	1.7411	I	3e-05	3e-05	355.8	P	gb:BC026977.1 /DB_XREF=gi:20071927 /FEA=FLmRNA /CNT=126 /TID=Mm.28076.1 /TIER=FL+Stack /STK=57 /UG=Mm.28076 /LL=108123 /UG_GENE=Napg /DEF=Mus musculus, clone MGC:38929 IMAGE:5362684, mRNA, complete cds. /PROD=Unknown (protein for MGC:38929) /FL=gb:BC026977.1
1424089_a_at	456.1	P	0.000244	0.8	1.7411	I	3.5e-05	3.5e-05	241	P	gb:U16321.1 /DB_XREF=gi:1185384 /FEA=FLmRNA /CNT=80 /TID=Mm.4269.2 /TIER=FL+Stack /STK=55 /UG=Mm.4269 /LL=21413 /UG_GENE=Tcf4 /DEF=Mus musculus basic transcription factor MITF-2A mRNA, complete cds. /PROD=MITF-2A protein /FL=gb:U16321.1 gb:BC014293.1
1424180_a_at	358.4	P	0.000244	0.8	1.7411	I	0.000241	0.000241	189.9	P	gb:BC005409.1 /DB_XREF=gi:13529313 /FEA=FLmRNA /CNT=71 /TID=Mm.7268.2 /TIER=FL+Stack /STK=47 /UG=Mm.7268 /LL=23989 /UG_GENE=Trap100-pending /DEF=Mus musculus, Similar to KIAA0130 gene product, clone MGC:5642 IMAGE:3496140, mRNA, complete cds. /PROD=Similar to KIAA0130 gene product /FL=gb:BC005409.1
1424291_at	495	P	0.001221	0.8	1.7411	I	4.6e-05	4.6e-05	247.2	P	gb:BC023140.1 /DB_XREF=gi:18606330 /FEA=FLmRNA /CNT=82 /TID=Mm.36725.1 /TIER=FL+Stack /STK=40 /UG=Mm.36725 /LL=71805 /UG_GENE=2410008G02Rik /DEF=Mus musculus, Similar to KIAA0095 gene product, clone MGC:28230 IMAGE:3991335, mRNA, complete cds. /PROD=Similar to KIAA0095 gene product /FL=gb:BC023140.1
1424343_a_at	594.7	P	0.000244	0.8	1.7411	I	2e-05	2e-05	270	P	gb:BC027437.1 /DB_XREF=gi:20072744 /FEA=FLmRNA /CNT=176 /TID=Mm.143141.1 /TIER=FL+Stack /STK=36 /UG=Mm.143141 /LL=13664 /UG_GENE=Eif1a /DEF=Mus musculus, eukaryotic translation initiation factor 1A, clone MGC:36200 IMAGE:4017054, mRNA, complete cds. /PROD=eukaryotic translation initiation factor 1A /FL=gb:BC027437.1
1424584_a_at	868.3	P	0.000732	0.8	1.7411	I	2e-05	2e-05	559.1	P	gb:BC024698.1 /DB_XREF=gi:19354358 /FEA=FLmRNA /CNT=69 /TID=Mm.4206.1 /TIER=FL+Stack /STK=24 /UG=Mm.4206 /LL=74334 /UG_GENE=4432417N03Rik /DEF=Mus musculus, Similar to KIAA1464 protein, clone MGC:30446 IMAGE:3667000, mRNA, complete cds. /PROD=Similar to KIAA1464 protein /FL=gb:BC024698.1
1424596_s_at	5590.2	P	0.000244	0.8	1.7411	I	2e-05	2e-05	3131.5	P	gb:BC019124.1 /DB_XREF=gi:17512304 /FEA=FLmRNA /CNT=52 /TID=Mm.200426.1 /TIER=FL+Stack /STK=23 /UG=Mm.200426 /DEF=Mus musculus, Similar to LIM and cysteine-rich domains 1, clone MGC:29184 IMAGE:5007525, mRNA, complete cds. /PROD=Similar to LIM and cysteine-rich domains 1 /FL=gb:BC019124.1
1424674_at	441.6	P	0.000732	0.8	1.7411	I	0.000114	0.000114	232.5	P	gb:AB071697.1 /DB_XREF=gi:19570345 /GEN=ermelin /FEA=FLmRNA /CNT=77 /TID=Mm.21688.1 /TIER=FL+Stack /STK=20 /UG=Mm.21688 /LL=106957 /DEF=Mus musculus ermelin mRNA for endoplasmic reticulum membrane protein, complete cds. /PROD=endoplasmic reticulum membrane protein /FL=gb:AB071697.1
1424797_a_at	658.1	P	0.000244	0.8	1.7411	I	2e-05	2e-05	278.9	P	gb:U80011.1 /DB_XREF=gi:1930007 /GEN=Pitx2 /FEA=FLmRNA /CNT=17 /TID=Mm.1385.2 /TIER=FL+Stack /STK=16 /UG=Mm.1385 /LL=18741 /DEF=Mus musculus pituitary homeobox 2 isoform a (Pitx2) mRNA, complete cds. /PROD=pituitary homeobox 2 isoform a /FL=gb:AF048723.1 gb:U80036.1 gb:U80011.1
1424843_a_at	104.8	P	0.000732	0.8	1.7411	I	8.8e-05	8.8e-05	40.5	P	gb:BC004622.1 /DB_XREF=gi:13435499 /FEA=FLmRNA /CNT=24 /TID=Mm.35844.2 /TIER=FL+Stack /STK=14 /UG=Mm.35844 /LL=14455 /UG_GENE=Gas5 /DEF=Mus musculus, Similar to growth arrest specific 5, clone MGC:6251 IMAGE:3585621, mRNA, complete cds. /PROD=Similar to growth arrest specific 5 /FL=gb:BC004622.1
1425149_a_at	1018	P	0.000732	0.8	1.7411	I	3.5e-05	3.5e-05	575	P	gb:BC006578.1 /DB_XREF=gi:13879221 /FEA=FLmRNA /CNT=22 /TID=Mm.30709.2 /TIER=FL /STK=5 /UG=Mm.30709 /LL=67466 /UG_GENE=Pdcl /DEF=Mus musculus, RIKEN cDNA 1200011E13 gene, clone MGC:6407 IMAGE:3586612, mRNA, complete cds. /PROD=RIKEN cDNA 1200011E13 gene /FL=gb:BC006578.1
1425202_a_at	181	P	0.005859	0.8	1.7411	I	3e-05	3e-05	74.3	A	gb:U89274.1 /DB_XREF=gi:2138325 /GEN=Ank3 /FEA=FLmRNA /CNT=30 /TID=Mm.3526.2 /TIER=FL /STK=1 /UG=Mm.3526 /LL=11735 /DEF=Mus musculus ankyrin-3 (Ank3) mRNA, alternatively spliced, complete cds. /PROD=ankyrin-3 /FL=gb:U89274.1 gb:BC021657.1
1425255_s_at	739	P	0.000244	0.8	1.7411	I	2e-05	2e-05	387.8	P	gb:BC006805.1 /DB_XREF=gi:13905043 /FEA=FLmRNA /CNT=5 /TID=Mm.197483.1 /TIER=FL /STK=4 /UG=Mm.197483 /DEF=Mus musculus, Similar to smooth, clone MGC:11746 IMAGE:3152555, mRNA, complete cds. /PROD=Similar to smooth /FL=gb:BC006805.1
1425287_at	112.6	P	0.001953	0.8	1.7411	I	0.000774	0.000774	53.8	P	gb:BC021326.1 /DB_XREF=gi:18204005 /FEA=FLmRNA /CNT=19 /TID=Mm.186994.1 /TIER=FL /STK=3 /UG=Mm.186994 /DEF=Mus musculus, Similar to zinc finger protein 189, clone MGC:29268 IMAGE:5065942, mRNA, complete cds. /PROD=Similar to zinc finger protein 189 /FL=gb:BC021326.1
1425456_a_at	229.3	P	0.00293	0.8	1.7411	I	3e-05	3e-05	107.6	P	gb:D87115.1 /DB_XREF=gi:1711246 /FEA=FLmRNA /CNT=295 /TID=Mm.18494.1 /TIER=FL /STK=1 /UG=Mm.18494 /LL=26397 /UG_GENE=Map2k3 /DEF=House mouse mRNA for MAP kinase kinase 3b, complete cds. /PROD=MAP kinase kinase 3b /FL=gb:D87115.1
1425466_at	112.9	P	0.008057	0.8	1.7411	I	0.000214	0.000214	57.2	A	gb:AV317107 /DB_XREF=gi:15406095 /DB_XREF=AV317107 /CLONE=5832409A09 /FEA=FLmRNA /CNT=135 /TID=Mm.203885.2 /TIER=Stack /STK=13 /UG=Mm.203885 /LL=75826 /UG_GENE=4930538C18Rik /UG_TITLE=RIKEN cDNA 4930538C18 gene /FL=gb:AF368904.1
1425514_at	180.9	P	0.000244	0.8	1.7411	I	2e-05	2e-05	110.1	P	gb:BB356266 /DB_XREF=gi:16405739 /DB_XREF=BB356266 /CLONE=C030013D02 /FEA=FLmRNA /CNT=98 /TID=Mm.3058.1 /TIER=Stack /STK=24 /UG=Mm.3058 /LL=18708 /UG_GENE=Pik3r1 /UG_TITLE=phosphatidylinositol 3-kinase, regulatory subunit, polypeptide 1 (p85 alpha) /FL=gb:M60651.1 gb:U50413.1
1425518_at	138.4	P	0.000732	0.8	1.7411	I	0.000189	0.000189	109.5	P	gb:AK004874.1 /DB_XREF=gi:12836386 /FEA=FLmRNA /CNT=46 /TID=Mm.196153.2 /TIER=Stack /STK=31 /UG=Mm.196153 /LL=56508 /UG_GENE=Cgef2-pending /UG_TITLE=cAMP-regulated guanine nucleotide exchange factor II /DEF=Mus musculus adult male liver cDNA, RIKEN full-length enriched library, clone:1300003D15:CAMP-DEPENDENT RAP1 GUANINE-NUCLEOTIDE EXCHANGE FACTOR, full insert sequence. /FL=gb:AB021132.1
1425529_s_at	461.2	P	0.00293	0.8	1.7411	I	0.000214	0.000214	267.2	P	gb:BF143405 /DB_XREF=gi:10982445 /DB_XREF=601790047F1 /CLONE=IMAGE:4021042 /FEA=FLmRNA /CNT=52 /TID=Mm.220363.1 /TIER=ConsEnd /STK=0 /UG=Mm.220363 /UG_TITLE=Mus musculus, similar to hypothetical protein FLJ20367, clone MGC:31104 IMAGE:4160029, mRNA, complete cds /FL=gb:BC026369.1
1425550_a_at	2463.8	P	0.000244	0.8	1.7411	I	5.2e-05	5.2e-05	1006.1	P	gb:BC005697.1 /DB_XREF=gi:13543038 /FEA=FLmRNA /CNT=21 /TID=Mm.30039.1 /TIER=FL /STK=1 /UG=Mm.30039 /LL=19084 /UG_GENE=Prkar1a /DEF=Mus musculus, protein kinase, cAMP dependent regulatory, type 1, alpha, clone MGC:11864 IMAGE:3597765, mRNA, complete cds. /PROD=protein kinase, cAMP dependent regulatory, type1, alpha /FL=gb:BC005697.1
1425567_a_at	2693.4	P	0.000244	0.8	1.7411	I	0.000389	0.000389	1348	P	gb:D63423.1 /DB_XREF=gi:939830 /FEA=FLmRNA /CNT=19 /TID=Mm.1620.2 /TIER=FL /STK=1 /UG=Mm.1620 /LL=11747 /UG_GENE=Anxa5 /DEF=Mouse mRNA for annexin V, complete cds. /PROD=annexin V /FL=gb:D63423.1
1425742_a_at	5867.8	P	0.000244	0.8	1.7411	I	2e-05	2e-05	3275.2	P	gb:AF201285.1 /DB_XREF=gi:11907571 /GEN=Tilz1b /FEA=FLmRNA /CNT=11 /TID=Mm.20927.2 /TIER=FL /STK=1 /UG=Mm.20927 /LL=21807 /DEF=Mus musculus TSC22-related inducible leucine zipper 1b (Tilz1b) mRNA, complete cds. /PROD=TSC22-related inducible leucine zipper 1b /FL=gb:AF201285.1
1425780_a_at	1075.5	P	0.000244	0.8	1.7411	I	2e-05	2e-05	748.6	P	gb:BC024352.1 /DB_XREF=gi:19353377 /FEA=FLmRNA /CNT=6 /TID=Mm.23263.2 /TIER=FL /STK=1 /UG=Mm.23263 /LL=66074 /UG_GENE=0610041E09Rik /DEF=Mus musculus, Similar to RIKEN cDNA 0610041E09 gene, clone MGC:35772 IMAGE:4977629, mRNA, complete cds. /PROD=Similar to RIKEN cDNA 0610041E09 gene /FL=gb:BC024352.1
1425784_a_at	268.1	P	0.005859	0.8	1.7411	I	8.8e-05	8.8e-05	138.6	A	gb:D78264.1 /DB_XREF=gi:3218527 /FEA=FLmRNA /CNT=5 /TID=Mm.43278.2 /TIER=FL /STK=1 /UG=Mm.43278 /LL=56177 /UG_GENE=Olfm1 /DEF=Mus musculus mRNA for pancortin-3, complete cds. /PROD=pancortin-3 /FL=gb:AF028740.1 gb:D78264.1
1426647_at	295.8	P	0.00293	0.8	1.7411	I	0.000273	0.000273	147.5	P	gb:BM250764 /DB_XREF=gi:17886034 /DB_XREF=K0854G12-3 /CLONE=K0854G12 /FEA=mRNA /CNT=340 /TID=Mm.22565.1 /TIER=ConsEnd /STK=6 /UG=Mm.22565 /LL=66818 /UG_GENE=9130011J15Rik /UG_TITLE=RIKEN cDNA 9130011J15 gene
1426666_a_at	904.2	P	0.001221	0.8	1.7411	I	0.000774	0.000774	592	P	gb:BM121132 /DB_XREF=gi:17089158 /DB_XREF=L0948H03-3 /CLONE=L0948H03 /FEA=mRNA /CNT=248 /TID=Mm.23889.1 /TIER=Stack /STK=135 /UG=Mm.23889 /LL=77053 /UG_GENE=4632417G13Rik /UG_TITLE=RIKEN cDNA 4632417G13 gene
1426708_at	933.3	P	0.000732	0.8	1.7411	I	2e-05	2e-05	477	P	gb:BC003908.1 /DB_XREF=gi:13278123 /FEA=mRNA /CNT=127 /TID=Mm.24842.1 /TIER=Stack /STK=101 /UG=Mm.24842 /LL=71914 /UG_GENE=2310046B19Rik /DEF=Mus musculus, clone IMAGE:3484366, mRNA, partial cds. /PROD=Unknown (protein for IMAGE:3484366)
1426806_at	134.6	P	0.000244	0.8	1.7411	I	0.000692	0.000692	93.4	P	gb:AV313559 /DB_XREF=gi:16394394 /DB_XREF=AV313559 /CLONE=5830411E10 /FEA=mRNA /CNT=142 /TID=Mm.196290.1 /TIER=Stack /STK=11 /UG=Mm.196290 /LL=73960 /UG_GENE=4930434H03Rik /UG_TITLE=RIKEN cDNA 4930434H03 gene
1426862_at	552.6	P	0.000732	0.8	1.7411	I	0.000865	0.000865	225.2	P	gb:BC004630.1 /DB_XREF=gi:13435511 /FEA=mRNA /CNT=141 /TID=Mm.28136.1 /TIER=Stack /STK=26 /UG=Mm.28136 /DEF=Mus musculus, clone IMAGE:3586021, mRNA, partial cds. /PROD=Unknown (protein for IMAGE:3586021)
1427016_at	260.3	P	0.000732	0.8	1.7411	I	6.8e-05	6.8e-05	164	P	gb:BC027125.1 /DB_XREF=gi:20071996 /FEA=mRNA /CNT=51 /TID=Mm.33367.1 /TIER=Stack /STK=25 /UG=Mm.33367 /DEF=Mus musculus, clone IMAGE:5360799, mRNA, partial cds. /PROD=Unknown (protein for IMAGE:5360799)
1427258_at	218.1	P	0.000244	0.8	1.7411	I	8.8e-05	8.8e-05	134	P	gb:BM945528 /DB_XREF=gi:19429113 /DB_XREF=UI-M-EM0-bvg-l-04-0-UI.r1 /CLONE=IMAGE:5691795 /FEA=mRNA /CNT=124 /TID=Mm.41063.1 /TIER=Stack /STK=21 /UG=Mm.41063 /UG_TITLE=Mus musculus, Similar to tripartite motif protein 24, clone IMAGE:5150949, mRNA, partial cds
1427937_at	824.5	P	0.000244	0.8	1.7411	I	2e-05	2e-05	422.3	P	gb:BB400843 /DB_XREF=gi:15411794 /DB_XREF=BB400843 /CLONE=C330020E23 /FEA=mRNA /CNT=97 /TID=Mm.41102.1 /TIER=Stack /STK=16 /UG=Mm.41102 /LL=67048 /UG_GENE=2610030H06Rik /UG_TITLE=RIKEN cDNA 2610030H06 gene
1428074_at	290.7	P	0.005859	0.8	1.7411	I	0.000167	0.000167	166.5	P	gb:AK009669.1 /DB_XREF=gi:12844607 /FEA=mRNA /CNT=177 /TID=Mm.8569.1 /TIER=Stack /STK=151 /UG=Mm.8569 /LL=72309 /UG_GENE=2310037P21Rik /UG_TITLE=RIKEN cDNA 2310037P21 gene /DEF=Mus musculus adult male tongue cDNA, RIKEN full-length enriched library, clone:2310037P21:homolog to HYPOTHETICAL 15.1 KDA PROTEIN (FRAGMENT), full insert sequence.
1428084_at	896.9	P	0.010742	0.8	1.7411	I	6e-05	6e-05	436.3	P	gb:AK012108.1 /DB_XREF=gi:12848651 /FEA=mRNA /CNT=192 /TID=Mm.34606.1 /TIER=Stack /STK=135 /UG=Mm.34606 /LL=67069 /UG_GENE=2610511F02Rik /UG_TITLE=RIKEN cDNA 2610511F02 gene /DEF=Mus musculus 10 days embryo whole body cDNA, RIKEN full-length enriched library, clone:2610511F02:homolog to REV INTERACTING PROTEIN RIP-1, full insert sequence.
1428246_at	419.4	P	0.001953	0.8	1.7411	I	0.000774	0.000774	336.1	P	gb:AK007456.1 /DB_XREF=gi:12841018 /FEA=mRNA /CNT=112 /TID=Mm.218717.1 /TIER=Stack /STK=67 /UG=Mm.218717 /LL=69091 /UG_GENE=1810012I05Rik /UG_TITLE=RIKEN cDNA 1810012I05 gene /DEF=Mus musculus 10 day old male pancreas cDNA, RIKEN full-length enriched library, clone:1810012I05:unclassifiable transcript, full insert sequence.
1428248_at	279.6	P	0.000732	0.8	1.7411	I	0.000774	0.000774	184.6	P	gb:AK005038.1 /DB_XREF=gi:12836682 /FEA=mRNA /CNT=101 /TID=Mm.116870.2 /TIER=Stack /STK=67 /UG=Mm.116870 /LL=74164 /UG_GENE=Nfx1 /UG_TITLE=nuclear transcription factor, X-box binding 1 /DEF=Mus musculus adult male liver cDNA, RIKEN full-length enriched library, clone:1300017N15:CYSTEINE-RICH PROTEIN NFX-1, full insert sequence.
1428255_at	521.2	P	0.000244	0.8	1.7411	I	2e-05	2e-05	366	P	gb:AK010539.1 /DB_XREF=gi:12846059 /GEN=Luc7l /FEA=mRNA /CNT=96 /TID=Mm.154591.1 /TIER=Stack /STK=66 /UG=Mm.154591 /LL=66978 /UG_TITLE=Luc7 homolog (S. cerevisiae)-like /DEF=Mus musculus ES cells cDNA, RIKEN full-length enriched library, clone:2410018D03:Luc7 homolog (S. cerevisiae)-like, full insert sequence.
1428543_at	235.3	P	0.000244	0.8	1.7411	I	0.000214	0.000214	120.1	P	gb:BG064988 /DB_XREF=gi:12547551 /DB_XREF=H3026B04-3 /CLONE=H3026B04 /FEA=mRNA /CNT=96 /TID=Mm.27743.1 /TIER=Stack /STK=33 /UG=Mm.27743 /LL=70582 /UG_GENE=5730454C12Rik /UG_TITLE=RIKEN cDNA 5730454C12 gene
1428847_a_at	459.8	P	0.000244	0.8	1.7411	I	0.000114	0.000114	260.7	P	gb:BM250469 /DB_XREF=gi:17885739 /DB_XREF=K0850C07-3 /CLONE=K0850C07 /FEA=mRNA /CNT=72 /TID=Mm.3350.2 /TIER=Stack /STK=19 /UG=Mm.3350 /LL=11426 /UG_GENE=Aclp7 /UG_TITLE=actin-crosslinking protein 7
1429227_x_at	547.9	P	0.000244	0.8	1.7411	I	2e-05	2e-05	303.3	P	gb:AK007322.1 /DB_XREF=gi:12840792 /GEN=Nap1l1 /FEA=mRNA /CNT=11 /TID=Mm.3797.3 /TIER=Stack /STK=9 /UG=Mm.3797 /LL=53605 /UG_TITLE=nucleosome assembly protein 1-like 1 /DEF=Mus musculus 10 day old male pancreas cDNA, RIKEN full-length enriched library, clone:1810003E02:nucleosome assembly protein 1-like 1, full insert sequence.
1429775_a_at	113.2	P	0.000732	0.8	1.7411	I	5.2e-05	5.2e-05	55.1	P	gb:AK009736.1 /DB_XREF=gi:12844712 /FEA=mRNA /CNT=16 /TID=Mm.1585.2 /TIER=Stack /STK=8 /UG=Mm.1585 /LL=83924 /UG_GENE=Tm7sf1 /UG_TITLE=transmembrane 7 superfamily member 1 /DEF=Mus musculus adult male tongue cDNA, RIKEN full-length enriched library, clone:2310041G17:similar to PUTATIVE SEVEN PASS TRANSMEMBRANE PROTEIN, full insert sequence.
1431036_a_at	857.7	P	0.000244	0.8	1.7411	I	2e-05	2e-05	584.1	P	gb:BF121933 /DB_XREF=gi:10960973 /DB_XREF=601758769F1 /CLONE=IMAGE:3992944 /FEA=mRNA /CNT=14 /TID=Mm.21507.1 /TIER=ConsEnd /STK=0 /UG=Mm.21507 /LL=69114 /UG_GENE=1810020N21Rik /UG_TITLE=RIKEN cDNA 1810020N21 gene
1431085_a_at	1015.9	P	0.000244	0.8	1.7411	I	2e-05	2e-05	555.7	P	gb:AA389937 /DB_XREF=gi:2042887 /DB_XREF=vb41c10.r1 /CLONE=IMAGE:751506 /FEA=mRNA /CNT=11 /TID=Mm.25293.2 /TIER=ConsEnd /STK=0 /UG=Mm.25293 /LL=18537 /UG_GENE=Pcmt1 /UG_TITLE=protein-L-isoaspartate (D-aspartate) O-methyltransferase 1
1431609_a_at	372.5	P	0.037598	0.8	1.7411	I	0.000618	0.000618	200.5	A	gb:AK008391.1 /DB_XREF=gi:12842548 /FEA=mRNA /CNT=2 /TID=Mm.46354.4 /TIER=ConsEnd /STK=1 /UG=Mm.46354 /LL=11433 /UG_GENE=Acp5 /UG_TITLE=acid phosphatase 5, tartrate resistant /DEF=Mus musculus adult male small intestine cDNA, RIKEN full-length enriched library, clone:2010110O21:acid phosphatase 5, tartrate resistant, full insert sequence.
1431686_a_at	58.3	P	0.000244	0.8	1.7411	I	0.000865	0.000865	44.8	P	gb:AK013970.1 /DB_XREF=gi:12851564 /GEN=Gmfb /FEA=mRNA /CNT=3 /TID=Mm.87312.3 /TIER=ConsEnd /STK=0 /UG=Mm.87312 /LL=63985 /UG_TITLE=glia maturation factor, beta /DEF=Mus musculus 13 days embryo head cDNA, RIKEN full-length enriched library, clone:3110001O16:glia maturation factor, beta, full insert sequence.
1432195_s_at	755.9	P	0.000244	0.8	1.7411	I	2e-05	2e-05	423.2	P	gb:AK008585.1 /DB_XREF=gi:12842860 /FEA=mRNA /CNT=1 /TID=Mm.13725.3 /TIER=ConsEnd /STK=0 /UG=Mm.13725 /LL=56036 /UG_GENE=Pcee-pending /UG_TITLE=Paneth cell enhanced expression /DEF=Mus musculus adult male small intestine cDNA, RIKEN full-length enriched library, clone:2010319M22:similar to CYCLIN ANIA-6B (FRAGMENT), full insert sequence.
1433508_at	735.2	P	0.000244	0.8	1.7411	I	2.3e-05	2.3e-05	427.8	P	gb:AV025472 /DB_XREF=gi:16356441 /DB_XREF=AV025472 /CLONE=1200013L21 /FEA=EST /CNT=150 /TID=Mm.34576.1 /TIER=Stack /STK=113 /UG=Mm.34576 /LL=81841 /UG_GENE=Ierepo1-pending /UG_TITLE=immediate early response, erythropoietin 1
1433575_at	459.3	P	0.000732	0.8	1.7411	I	3.5e-05	3.5e-05	210.1	P	gb:BG083485 /DB_XREF=gi:12566141 /DB_XREF=H3089F12-5 /CLONE=H3089F12 /FEA=EST /CNT=168 /TID=Mm.18789.2 /TIER=Stack /STK=88 /UG=Mm.18789 /LL=20677 /UG_GENE=Sox4 /UG_TITLE=SRY-box containing gene 4
1433736_at	316.9	P	0.000732	0.8	1.7411	I	0.00013	0.00013	166	P	gb:BG864583 /DB_XREF=gi:14215121 /DB_XREF=602798430F1 /CLONE=IMAGE:4919551 /FEA=EST /CNT=99 /TID=Mm.203516.1 /TIER=Stack /STK=65 /UG=Mm.203516 /LL=103015 /UG_GENE=AW060991 /UG_TITLE=expressed sequence AW060991
1433859_at	487.7	P	0.000244	0.8	1.7411	I	0.00013	0.00013	234.9	P	gb:BB207820 /DB_XREF=gi:15409911 /DB_XREF=BB207820 /CLONE=A430084L10 /FEA=EST /CNT=93 /TID=Mm.63082.1 /TIER=Stack /STK=56 /UG=Mm.63082 /UG_TITLE=ESTs, Weakly similar to YEF4_YEAST HYPOTHETICAL 18.5 KDA PROTEIN IN GLY1-GDA1 INTERGENIC REGION (S.cerevisiae)
1434272_at	204.6	P	0.000732	0.8	1.7411	I	0.000774	0.000774	154.7	P	gb:AV231491 /DB_XREF=gi:15404986 /DB_XREF=AV231491 /CLONE=4632407D18 /FEA=EST /CNT=40 /TID=Mm.7233.1 /TIER=Stack /STK=37 /UG=Mm.7233 /UG_TITLE=ESTs, Weakly similar to S24577 ovarian protein - fruit fly (D.melanogaster)
1434547_at	462.4	P	0.000732	0.8	1.7411	I	3e-05	3e-05	212.6	P	gb:AV273929 /DB_XREF=gi:15405552 /DB_XREF=AV273929 /CLONE=4932415E17 /FEA=EST /CNT=126 /TID=Mm.200828.1 /TIER=Stack /STK=19 /UG=Mm.200828 /LL=103614 /UG_GENE=AA960140 /UG_TITLE=expressed sequence AA960140
1434842_s_at	613	P	0.000732	0.8	1.7411	I	2e-05	2e-05	369.6	P	gb:AV294165 /DB_XREF=gi:15405842 /DB_XREF=AV294165 /CLONE=5530402D09 /FEA=EST /CNT=45 /TID=Mm.5935.1 /TIER=Stack /STK=24 /UG=Mm.5935 /LL=102894 /UG_GENE=AI317193 /UG_TITLE=expressed sequence AI317193
1435164_s_at	3998.9	P	0.000244	0.8	1.7411	I	2e-05	2e-05	2310.8	P	gb:AW210753 /DB_XREF=gi:6516693 /DB_XREF=um63h12.x1 /CLONE=IMAGE:2286119 /FEA=EST /CNT=25 /TID=Mm.12892.3 /TIER=Stack /STK=19 /UG=Mm.12892 /LL=22200 /UG_GENE=Ube1c /UG_TITLE=ubiquitin-activating enzyme E1C
1435476_a_at	347.2	P	0.001953	0.8	1.7411	I	8.8e-05	8.8e-05	233.3	A	gb:BM224327 /DB_XREF=gi:17785551 /DB_XREF=K0149H01-3 /CLONE=K0149H01 /FEA=EST /CNT=25 /TID=Mm.10809.6 /TIER=Stack /STK=16 /UG=Mm.10809 /LL=14130 /UG_GENE=Fcgr2b /UG_TITLE=Fc receptor, IgG, low affinity IIb
1435862_at	368.2	P	0.000244	0.8	1.7411	I	0.00013	0.00013	228.9	P	gb:BG067046 /DB_XREF=gi:12549615 /DB_XREF=H3050A01-3 /CLONE=H3050A01 /FEA=EST /CNT=119 /TID=Mm.200417.2 /TIER=Stack /STK=12 /UG=Mm.200417 /LL=60364 /UG_GENE=ORF60 /UG_TITLE=open reading frame 60
1436026_at	1142.4	P	0.000244	0.8	1.7411	I	2e-05	2e-05	680.4	P	gb:BI558298 /DB_XREF=gi:15445612 /DB_XREF=603240141F1 /CLONE=IMAGE:5292947 /FEA=EST /CNT=46 /TID=Mm.204893.1 /TIER=Stack /STK=11 /UG=Mm.204893 /LL=102071 /UG_GENE=AI430822 /UG_TITLE=expressed sequence AI430822
1437325_x_at	227	P	0.000732	0.8	1.7411	I	0.000114	0.000114	110.7	P	gb:BB251523 /DB_XREF=gi:8944269 /DB_XREF=BB251523 /CLONE=A730046N23 /FEA=EST /CNT=21 /TID=Mm.29751.3 /TIER=Stack /STK=20 /UG=Mm.29751 /LL=56454 /UG_GENE=Pycs /UG_TITLE=pyrroline-5-carboxylate synthetase (glutamate gamma-semialdehyde synthetase)
1437645_at	140.4	P	0.000244	0.8	1.7411	I	2e-05	2e-05	67.6	A	gb:BE225843 /DB_XREF=gi:8931079 /DB_XREF=ia20b02.x1 /CLONE=IMAGE:5638827 /FEA=EST /CNT=23 /TID=Mm.37763.2 /TIER=Stack /STK=15 /UG=Mm.37763 /UG_TITLE=Mus musculus, Similar to activating transcription factor 7, clone MGC:31554 IMAGE:4503463, mRNA, complete cds
1439260_a_at	285.5	P	0.001953	0.8	1.7411	I	0.000147	0.000147	165.2	P	gb:BB039510 /DB_XREF=gi:8445896 /DB_XREF=BB039510 /CLONE=6030443A19 /FEA=EST /CNT=9 /TID=Mm.53371.2 /TIER=Stack /STK=8 /UG=Mm.53371 /LL=103316 /UG_GENE=AI876438 /UG_TITLE=expressed sequence AI876438
1448101_s_at	212.7	P	0.00293	0.8	1.7411	I	0.000241	0.000241	139.4	P	gb:NM_009054.1 /DB_XREF=gi:6677726 /GEN=Trim27 /FEA=FLmRNA /CNT=314 /TID=Mm.55.1 /TIER=FL+Stack /STK=238 /UG=Mm.55 /LL=19720 /DEF=Mus musculus tripartite motif protein 27 (Trim27), mRNA. /PROD=tripartite motif protein 27 /FL=gb:NM_009054.1 gb:BC003219.1 gb:L46855.1
1448123_s_at	1510.2	P	0.000244	0.8	1.7411	I	2e-05	2e-05	846.9	P	gb:NM_009369.1 /DB_XREF=gi:6678320 /GEN=Tgfbi /FEA=FLmRNA /CNT=272 /TID=Mm.14455.1 /TIER=FL+Stack /STK=191 /UG=Mm.14455 /LL=21810 /DEF=Mus musculus transforming growth factor, beta induced, 68 kDa (Tgfbi), mRNA. /PROD=transforming growth factor, beta induced, 68kDa /FL=gb:L19932.1 gb:NM_009369.1
1448124_at	426.9	P	0.01416	0.8	1.7411	I	2.7e-05	2.7e-05	219.2	P	gb:NM_010368.1 /DB_XREF=gi:6754097 /GEN=Gus-s /FEA=FLmRNA /CNT=240 /TID=Mm.3317.1 /TIER=FL+Stack /STK=190 /UG=Mm.3317 /LL=14927 /DEF=Mus musculus beta-glucuronidase structural (Gus-s), mRNA. /PROD=beta-glucuronidase structural /FL=gb:M63836.1 gb:M28541.1 gb:M28540.1 gb:NM_010368.1 gb:M19279.1 gb:J03047.1
1448127_at	158.7	P	0.00293	0.8	1.7411	I	0.000214	0.000214	104.9	P	gb:BB758819 /DB_XREF=gi:16205808 /DB_XREF=BB758819 /CLONE=G270103D14 /FEA=FLmRNA /CNT=310 /TID=Mm.656.1 /TIER=Stack /STK=8 /UG=Mm.656 /LL=20133 /UG_GENE=Rrm1 /UG_TITLE=ribonucleotide reductase M1 /FL=gb:BC016450.1 gb:K02927.1 gb:NM_009103.1
1448129_at	1598.2	P	0.010742	0.8	1.7411	I	0.000346	0.000346	998.9	P	gb:NM_026369.1 /DB_XREF=gi:13385865 /GEN=Arpc5 /FEA=FLmRNA /CNT=442 /TID=Mm.29864.1 /TIER=FL+Stack /STK=186 /UG=Mm.29864 /LL=67771 /DEF=Mus musculus actin related protein 23 complex, subunit 5 (165 kDa) (Arpc5), mRNA. /PROD=actin related protein 23 complex, subunit 5(165 kDa) /FL=gb:NM_026369.1
1448228_at	347.7	P	0.000732	0.8	1.7411	I	0.000692	0.000692	114	P	gb:M65143.1 /DB_XREF=gi:500626 /FEA=FLmRNA /CNT=304 /TID=Mm.172.1 /TIER=Stack /STK=18 /UG=Mm.172 /LL=16948 /UG_GENE=Lox /DEF=Mouse lysyl oxidase mRNA, 3 end. /PROD=lysyl oxidase /FL=gb:BC018439.1 gb:NM_010728.1 gb:M65142.1
1448259_at	2180.1	P	0.000244	0.8	1.7411	I	2e-05	2e-05	1131.2	P	gb:BI452727 /DB_XREF=gi:15243383 /DB_XREF=603169945F1 /CLONE=IMAGE:5249386 /FEA=FLmRNA /CNT=393 /TID=Mm.22763.1 /TIER=Stack /STK=69 /UG=Mm.22763 /LL=14314 /UG_GENE=Fstl /UG_TITLE=follistatin-like /FL=gb:M91380.1 gb:NM_008047.1
1448310_at	110.1	P	0.018555	0.8	1.7411	I	0.000618	0.000618	51.8	A	gb:NM_019987.1 /DB_XREF=gi:9910287 /GEN=Ick /FEA=FLmRNA /CNT=119 /TID=Mm.44616.1 /TIER=FL+Stack /STK=94 /UG=Mm.44616 /LL=56542 /DEF=Mus musculus intestinal cell kinase (Ick), mRNA. /PROD=intestinal cell kinase /FL=gb:NM_019987.1 gb:AF225918.1
1448380_at	481.6	P	0.000732	0.8	1.7411	I	0.000241	0.000241	220.5	P	gb:NM_011150.1 /DB_XREF=gi:6755143 /GEN=Ppicap /FEA=FLmRNA /CNT=229 /TID=Mm.3152.1 /TIER=FL+Stack /STK=83 /UG=Mm.3152 /LL=19039 /DEF=Mus musculus peptidylprolyl isomerase C-associated protein (Ppicap), mRNA. /PROD=peptidylprolyl isomerase C-associated protein /FL=gb:L16894.1 gb:NM_011150.1
1448475_at	338.1	P	0.005859	0.8	1.7411	I	0.000346	0.000346	228.1	A	gb:NM_133859.1 /DB_XREF=gi:19527075 /GEN=2810002E22Rik /FEA=FLmRNA /CNT=127 /TID=Mm.27811.1 /TIER=FL+Stack /STK=68 /UG=Mm.27811 /LL=99543 /DEF=Mus musculus RIKEN cDNA 2810002E22 gene (2810002E22Rik), mRNA. /PROD=RIKEN cDNA 2810002E22 /FL=gb:BC005485.1 gb:NM_133859.1
1448590_at	1716.7	P	0.000244	0.8	1.7411	I	2e-05	2e-05	939.4	P	gb:NM_009933.1 /DB_XREF=gi:6753483 /GEN=Col6a1 /FEA=FLmRNA /CNT=197 /TID=Mm.2509.1 /TIER=FL+Stack /STK=56 /UG=Mm.2509 /LL=12833 /DEF=Mus musculus procollagen, type VI, alpha 1 (Col6a1), mRNA. /PROD=procollagen, type VI, alpha 1 /FL=gb:NM_009933.1
1448649_at	405.4	P	0.000244	0.8	1.7411	I	5.2e-05	5.2e-05	254.4	P	gb:NM_007934.1 /DB_XREF=gi:6679652 /GEN=Enpep /FEA=FLmRNA /CNT=77 /TID=Mm.1193.1 /TIER=FL+Stack /STK=50 /UG=Mm.1193 /LL=13809 /DEF=Mus musculus glutamyl aminopeptidase (Enpep), mRNA. /PROD=glutamyl aminopeptidase /FL=gb:M29961.1 gb:NM_007934.1
1448936_at	1438	P	0.000732	0.8	1.7411	I	0.000167	0.000167	806.3	P	gb:BC010669.1 /DB_XREF=gi:14715018 /FEA=FLmRNA /CNT=184 /TID=Mm.28237.1 /TIER=FL+Stack /STK=30 /UG=Mm.28237 /LL=100321 /UG_GENE=AU041521 /DEF=Mus musculus, clone MGC:6471 IMAGE:2645010, mRNA, complete cds. /PROD=Unknown (protein for MGC:6471) /FL=gb:NM_133887.1 gb:AB019211.1 gb:BC010669.1
1449089_at	364	P	0.010742	0.8	1.7411	I	0.000346	0.000346	250.4	P	gb:NM_008735.1 /DB_XREF=gi:6679129 /GEN=Nrip1 /FEA=FLmRNA /CNT=78 /TID=Mm.20895.1 /TIER=FL+Stack /STK=23 /UG=Mm.20895 /LL=18184 /DEF=Mus musculus nuclear receptor interacting protein 1 (Nrip1), mRNA. /PROD=nuclear receptor interacting protein 1 /FL=gb:NM_008735.1 gb:AF053062.1
1449095_at	566	P	0.000244	0.8	1.7411	I	3.5e-05	3.5e-05	259	P	gb:NM_139061.1 /DB_XREF=gi:20531768 /GEN=Vps54l-pending /FEA=FLmRNA /CNT=95 /TID=Mm.204682.1 /TIER=FL+Stack /STK=23 /UG=Mm.204682 /LL=245944 /DEF=Mus musculus VPS54-like (yeast) (Vps54l-pending), mRNA. /PROD=VPS54-like (yeast) /FL=gb:BC023474.1 gb:AF424699.1 gb:NM_139061.1
1449413_at	101.6	P	0.023926	0.8	1.7411	I	0.000307	0.000307	95.6	A	gb:NM_033564.1 /DB_XREF=gi:15808993 /GEN=Mpv17l /FEA=FLmRNA /CNT=55 /TID=Mm.76554.1 /TIER=FL+Stack /STK=11 /UG=Mm.76554 /LL=93734 /DEF=Mus musculus Mpv17 transgene, kidney disease mutant-like (Mpv17l), mRNA. /PROD=Mpv17 transgene, kidney disease mutant-like /FL=gb:NM_033564.1 gb:AF305634.1
1449942_a_at	941.6	P	0.000244	0.8	1.7411	I	2e-05	2e-05	620.5	P	gb:NM_010562.1 /DB_XREF=gi:6754341 /GEN=Ilk /FEA=FLmRNA /CNT=19 /TID=Mm.8131.1 /TIER=FL /STK=3 /UG=Mm.8131 /LL=16202 /DEF=Mus musculus integrin linked kinase (Ilk), mRNA. /PROD=integrin linked kinase /FL=gb:U94479.1 gb:NM_010562.1
1449944_a_at	570.3	P	0.00415	0.8	1.7411	I	0.00013	0.00013	422.3	P	gb:NM_021305.1 /DB_XREF=gi:10946603 /GEN=Sec61a2-pending /FEA=FLmRNA /CNT=33 /TID=Mm.21435.1 /TIER=FL /STK=1 /UG=Mm.21435 /LL=57743 /DEF=Mus musculus SEC61, alpha subunit 2 (S. cerevisiae) (Sec61a2-pending), mRNA. /PROD=SEC61, alpha subunit 2 (S. cerevisiae) /FL=gb:AF222748.1 gb:AF145254.1 gb:BC005458.1 gb:NM_021305.1
1450047_at	352.1	P	0.000244	0.8	1.7411	I	3.5e-05	3.5e-05	174.2	P	gb:AW536432 /DB_XREF=gi:7178849 /DB_XREF=G0104D07-3 /CLONE=G0104D07 /FEA=FLmRNA /CNT=94 /TID=Mm.41264.1 /TIER=Stack /STK=37 /UG=Mm.41264 /LL=50786 /UG_GENE=Hs6st2 /UG_TITLE=heparan sulfate 6-O-sulfotransferase 2 /FL=gb:NM_015819.1 gb:AB024565.1
1450729_at	780.2	P	0.000244	0.8	1.7411	I	2e-05	2e-05	441.4	P	gb:AF169243.1 /DB_XREF=gi:7329069 /FEA=FLmRNA /CNT=114 /TID=Mm.12863.1 /TIER=FL+Stack /STK=15 /UG=Mm.12863 /LL=23908 /UG_GENE=Hs2st1 /DEF=Mus musculus heparan sulfate 2-O-sulfotransferase mRNA, complete cds. /PROD=heparan sulfate 2-O-sulfotransferase /FL=gb:AF060178.1 gb:AF169243.1 gb:NM_011828.1 gb:BC025443.1
1450760_a_at	222.7	P	0.000244	0.8	1.7411	I	3e-05	3e-05	123.8	P	gb:BB020556 /DB_XREF=gi:16257647 /DB_XREF=BB020556 /CLONE=5330402J03 /FEA=FLmRNA /CNT=65 /TID=Mm.39999.1 /TIER=Stack /STK=9 /UG=Mm.39999 /LL=71777 /UG_GENE=Ing3 /UG_TITLE=inhibitor of growth family, member 3 /FL=gb:AY007791.1 gb:NM_023626.1 gb:BC018342.1
1450847_at	562	P	0.000244	0.8	1.7411	I	2e-05	2e-05	285.1	P	gb:BE285362 /DB_XREF=gi:9162935 /DB_XREF=601091411F1 /CLONE=IMAGE:3485954 /FEA=FLmRNA /CNT=191 /TID=Mm.28968.1 /TIER=Stack /STK=10 /UG=Mm.28968 /LL=68092 /UG_GENE=Ncbp2 /UG_TITLE=nuclear cap binding protein subunit 2, 20kDa /FL=gb:NM_026554.1
1450922_a_at	137.2	P	0.030273	0.8	1.7411	I	7.8e-05	7.8e-05	61.9	A	gb:AW049938 /DB_XREF=gi:5910467 /DB_XREF=UI-M-BH1-ant-a-11-0-UI.s1 /CLONE=UI-M-BH1-ant-a-11-0-UI /FEA=FLmRNA /CNT=136 /TID=Mm.18213.1 /TIER=Stack /STK=23 /UG=Mm.18213 /LL=21808 /UG_GENE=Tgfb2 /UG_TITLE=transforming growth factor, beta 2 /FL=gb:BC011170.1 gb:NM_009367.1
1451041_at	444.1	P	0.000244	0.8	1.7411	I	0.000214	0.000214	198.9	P	gb:BB761686 /DB_XREF=gi:16196052 /DB_XREF=BB761686 /CLONE=G270145L20 /FEA=FLmRNA /CNT=161 /TID=Mm.35815.1 /TIER=Stack /STK=8 /UG=Mm.35815 /LL=19878 /UG_GENE=Rock2 /UG_TITLE=Rho-associated coiled-coil forming kinase 2 /FL=gb:NM_009072.1 gb:U58513.1
1451088_a_at	563.7	P	0.001221	0.8	1.7411	I	0.000214	0.000214	352.5	P	gb:BC027191.1 /DB_XREF=gi:20073180 /FEA=FLmRNA /CNT=186 /TID=Mm.182340.1 /TIER=FL+Stack /STK=132 /UG=Mm.182340 /LL=69089 /UG_GENE=1810020M02Rik /DEF=Mus musculus, Similar to RIKEN cDNA 1810020M02 gene, clone MGC:28641 IMAGE:4223847, mRNA, complete cds. /PROD=Similar to RIKEN cDNA 1810020M02 gene /FL=gb:BC027191.1
1451120_at	713.1	P	0.000244	0.8	1.7411	I	0.000114	0.000114	387.6	P	gb:BC024394.1 /DB_XREF=gi:19354424 /FEA=FLmRNA /CNT=200 /TID=Mm.34570.2 /TIER=FL+Stack /STK=106 /UG=Mm.34570 /LL=20018 /UG_GENE=Rpo1-3 /DEF=Mus musculus, RNA polymerase 1-3 (16 kDa subunit), clone MGC:36184 IMAGE:4987975, mRNA, complete cds. /PROD=RNA polymerase 1-3 (16 kDa subunit) /FL=gb:BC024394.1
1451188_at	2244.2	P	0.000244	0.8	1.7411	I	2e-05	2e-05	1397.6	P	gb:BC020044.1 /DB_XREF=gi:18044846 /FEA=FLmRNA /CNT=273 /TID=Mm.21126.1 /TIER=FL+Stack /STK=71 /UG=Mm.21126 /DEF=Mus musculus, hypothetical protein FLJ21016, clone MGC:28357 IMAGE:4018743, mRNA, complete cds. /PROD=hypothetical protein FLJ21016 /FL=gb:BC020044.1
1451335_at	881.6	P	0.000732	0.8	1.7411	I	0.000346	0.000346	572.4	P	gb:AF263458.1 /DB_XREF=gi:8571447 /FEA=FLmRNA /CNT=96 /TID=Mm.34609.1 /TIER=FL+Stack /STK=35 /UG=Mm.34609 /LL=231507 /UG_GENE=onzin /DEF=Mus musculus onzin mRNA, complete cds. /PROD=onzin /FL=gb:AF263458.1 gb:BC010789.1
1451391_at	199.6	P	0.000244	0.8	1.7411	I	2e-05	2e-05	74	P	gb:BC024916.1 /DB_XREF=gi:19353138 /FEA=FLmRNA /CNT=45 /TID=Mm.12430.1 /TIER=FL+Stack /STK=27 /UG=Mm.12430 /DEF=Mus musculus, Similar to hypothetical protein FLJ21617, clone MGC:27934 IMAGE:3585479, mRNA, complete cds. /PROD=Similar to hypothetical protein FLJ21617 /FL=gb:BC024916.1
1451436_at	253.1	P	0.001221	0.8	1.7411	I	0.00013	0.00013	141.6	P	gb:BC023136.1 /DB_XREF=gi:18606384 /FEA=FLmRNA /CNT=42 /TID=Mm.104898.1 /TIER=FL+Stack /STK=20 /UG=Mm.104898 /DEF=Mus musculus, hypothetical protein FLJ10701, clone MGC:29054 IMAGE:3671884, mRNA, complete cds. /PROD=hypothetical protein FLJ10701 /FL=gb:BC023136.1
1451440_at	189.3	P	0.000732	0.8	1.7411	I	0.000346	0.000346	109.8	P	gb:AF311699.1 /DB_XREF=gi:17979838 /FEA=FLmRNA /CNT=25 /TID=Mm.77895.1 /TIER=FL+Stack /STK=20 /UG=Mm.77895 /LL=246048 /UG_GENE=Chodl /DEF=Mus musculus c-type lectin protein MT75 mRNA, complete cds. /PROD=c-type lectin protein MT75 /FL=gb:AF311699.1
1451643_a_at	314.3	P	0.001221	0.8	1.7411	I	0.000114	0.000114	173.8	P	gb:BC007147.1 /DB_XREF=gi:13938059 /FEA=FLmRNA /CNT=16 /TID=Mm.197516.1 /TIER=FL /STK=3 /UG=Mm.197516 /LL=19342 /UG_GENE=Rab4b /DEF=Mus musculus, ras-related GTP-binding protein 4b, clone MGC:6428 IMAGE:3600193, mRNA, complete cds. /PROD=ras-related GTP-binding protein 4b /FL=gb:AF408432.1 gb:BC007147.1
1451679_at	149.8	P	0.010742	0.8	1.7411	I	2e-05	2e-05	66.4	P	gb:BC016270.1 /DB_XREF=gi:16740808 /FEA=FLmRNA /CNT=36 /TID=Mm.40004.1 /TIER=FL /STK=2 /UG=Mm.40004 /LL=76219 /UG_GENE=6530401D17Rik /DEF=Mus musculus, RIKEN cDNA 6530401D17 gene, clone MGC:28976 IMAGE:4502106, mRNA, complete cds. /PROD=RIKEN cDNA 6530401D17 gene /FL=gb:BC016270.1
1451839_a_at	88.6	P	0.037598	0.8	1.7411	I	4.6e-05	4.6e-05	38	A	gb:AY007702.1 /DB_XREF=gi:10863860 /FEA=FLmRNA /CNT=5 /TID=Mm.5034.2 /TIER=FL /STK=1 /UG=Mm.5034 /LL=18583 /UG_GENE=Pde7a /DEF=Mus musculus cAMP phosphodiesterase 7A1 mRNA, complete cds. /PROD=cAMP phosphodiesterase 7A1 /FL=gb:AY007702.1
1451977_at	275.8	P	0.000244	0.8	1.7411	I	0.000114	0.000114	162.5	P	gb:U58497.1 /DB_XREF=gi:1381157 /GEN=Dyrk /FEA=FLmRNA /CNT=83 /TID=Mm.4041.1 /TIER=FL+Stack /STK=44 /UG=Mm.4041 /LL=13548 /DEF=Mus musculus mnb protein kinase homolog mp86 (Dyrk) mRNA, complete cds. /PROD=mp86 /FL=gb:U58497.1
1452014_a_at	450.1	P	0.000244	0.8	1.7411	I	6e-05	6e-05	240.4	P	gb:AF440694.1 /DB_XREF=gi:17046474 /FEA=FLmRNA /CNT=37 /TID=Mm.2770.2 /TIER=FL+Stack /STK=8 /UG=Mm.2770 /LL=16000 /UG_GENE=Igf1 /DEF=Mus musculus insulin-like growth factor 1 mRNA, complete cds. /PROD=insulin-like growth factor 1 /FL=gb:AF440694.1
1452346_at	197.7	P	0.000732	0.8	1.7411	I	0.000692	0.000692	144.2	P	gb:AV032053 /DB_XREF=gi:16356577 /DB_XREF=AV032053 /CLONE=1500032M01 /FEA=mRNA /CNT=124 /TID=Mm.29628.1 /TIER=Stack /STK=10 /UG=Mm.29628 /UG_TITLE=Mus musculus, Similar to i-beta-1,3-N-acetylglucosaminyltransferase, clone IMAGE:3488094, mRNA, partial cds
1452545_a_at	330.4	P	0.023926	0.8	1.7411	I	0.000389	0.000389	138.7	A	gb:U37029.1 /DB_XREF=gi:1045575 /FEA=mRNA /CNT=1 /TID=Mm.4712.2 /TIER=ConsEnd /STK=0 /UG=Mm.4712 /LL=16412 /UG_GENE=Itgb1 /DEF=Mus musculus integrin beta1D mRNA, partial cds. /PROD=integrin beta1D
1452670_at	714.9	P	0.001953	0.8	1.7411	I	4.6e-05	4.6e-05	399.2	P	gb:AK007972.1 /DB_XREF=gi:12841866 /GEN=Trrp2 /FEA=mRNA /CNT=218 /TID=Mm.83615.6 /TIER=Stack /STK=104 /UG=Mm.83615 /LL=22064 /UG_TITLE=transient receptor protein 2 /DEF=Mus musculus 10 day old male pancreas cDNA, RIKEN full-length enriched library, clone:1810073I13:transient receptor protein 2, full insert sequence.
1453016_at	274.5	P	0.005859	0.8	1.7411	I	0.00013	0.00013	164.1	P	gb:AK013636.1 /DB_XREF=gi:12851072 /FEA=mRNA /CNT=26 /TID=Mm.21787.1 /TIER=Stack /STK=12 /UG=Mm.21787 /LL=72938 /UG_GENE=2900042B11Rik /UG_TITLE=RIKEN cDNA 2900042B11 gene /DEF=Mus musculus adult male hippocampus cDNA, RIKEN full-length enriched library, clone:2900042B11:homolog to DJ167A19.3 (NOVEL PROTEIN) (UNKNOWN) (PROTEIN FOR MGC:12277), full insert sequence.
1453128_at	1138	P	0.000732	0.8	1.7411	I	3.5e-05	3.5e-05	694.4	P	gb:AV124537 /DB_XREF=gi:15404473 /DB_XREF=AV124537 /CLONE=2700019E22 /FEA=mRNA /CNT=85 /TID=Mm.10817.1 /TIER=Stack /STK=14 /UG=Mm.10817 /LL=114332 /UG_GENE=Xlkd1 /UG_TITLE=extra cellular link domain-containing 1
1453564_a_at	181	P	0.000732	0.8	1.7411	I	0.000101	0.000101	90.1	P	gb:AK014818.1 /DB_XREF=gi:12852883 /FEA=mRNA /CNT=27 /TID=Mm.181278.2 /TIER=ConsEnd /STK=1 /UG=Mm.181278 /LL=66700 /UG_GENE=4921505F14Rik /UG_TITLE=RIKEN cDNA 4921505F14 gene /DEF=Mus musculus adult male testis cDNA, RIKEN full-length enriched library, clone:4921505F14:homolog to NEUROENDOCRINE DIFFERENTIATION FACTOR, full insert sequence.
1453849_s_at	1580.9	P	0.000244	0.8	1.7411	I	2e-05	2e-05	900.2	P	gb:AK013709.1 /DB_XREF=gi:12851174 /GEN=Hnrpab /FEA=mRNA /CNT=4 /TID=Mm.24.2 /TIER=ConsEnd /STK=0 /UG=Mm.24 /LL=15384 /UG_TITLE=heterogeneous nuclear ribonucleoprotein AB /DEF=Mus musculus adult male hippocampus cDNA, RIKEN full-length enriched library, clone:2900056O08:heterogeneous nuclear ribonucleoprotein AB, full insert sequence.
1455072_at	920.5	P	0.000244	0.8	1.7411	I	2e-05	2e-05	508.9	P	gb:BQ032733 /DB_XREF=gi:19768012 /DB_XREF=UI-1-CF0-axa-b-12-0-UI.s1 /CLONE=UI-1-CF0-axa-b-12-0-UI /FEA=EST /CNT=46 /TID=Mm.28994.2 /TIER=Stack /STK=26 /UG=Mm.28994 /UG_TITLE=Mus musculus, clone MGC:6302 IMAGE:2655022, mRNA, complete cds
1455089_at	354.6	P	0.000244	0.8	1.7411	I	4.6e-05	4.6e-05	189.8	P	gb:AW228775 /DB_XREF=gi:6558071 /DB_XREF=up21g05.x1 /CLONE=IMAGE:2655032 /FEA=EST /CNT=142 /TID=Mm.13080.1 /TIER=Stack /STK=25 /UG=Mm.13080 /LL=57887 /UG_GENE=AA536815 /UG_TITLE=EST AA536815
1455184_at	385.3	P	0.001221	0.8	1.7411	I	0.000346	0.000346	220	P	gb:BG071991 /DB_XREF=gi:12554560 /DB_XREF=H3105E02-3 /CLONE=H3105E02 /FEA=EST /CNT=56 /TID=Mm.17873.1 /TIER=Stack /STK=21 /UG=Mm.17873 /UG_TITLE=ESTs
1455242_at	240.5	P	0.000732	0.8	1.7411	I	6.8e-05	6.8e-05	110.1	P	gb:BM220880 /DB_XREF=gi:17781097 /DB_XREF=C0946H03-3 /CLONE=C0946H03 /FEA=EST /CNT=206 /TID=Mm.196551.1 /TIER=Stack /STK=12 /UG=Mm.196551 /LL=73231 /UG_GENE=3110052D19Rik /UG_TITLE=RIKEN cDNA 3110052D19 gene
1455798_at	153.2	P	0.023926	0.8	1.7411	I	5.2e-05	5.2e-05	76.5	A	gb:BB771515 /DB_XREF=gi:16213229 /DB_XREF=BB771515 /CLONE=G370130M05 /FEA=EST /CNT=199 /TID=Mm.20216.1 /TIER=Stack /STK=79 /UG=Mm.20216 /LL=98931 /UG_GENE=AI327030 /UG_TITLE=expressed sequence AI327030
1455819_at	458.4	P	0.000244	0.8	1.7411	I	2e-05	2e-05	259.6	P	gb:BI690175 /DB_XREF=gi:15652804 /DB_XREF=603310662F1 /CLONE=IMAGE:5346591 /FEA=EST /CNT=196 /TID=Mm.21556.1 /TIER=Stack /STK=51 /UG=Mm.21556 /LL=100396 /UG_GENE=AW107884 /UG_TITLE=expressed sequence AW107884
1456005_a_at	1615.3	P	0.000244	0.8	1.7411	I	4e-05	4e-05	521.1	P	gb:BB667581 /DB_XREF=gi:16399030 /DB_XREF=BB667581 /CLONE=C730026B05 /FEA=EST /CNT=24 /TID=Mm.141083.2 /TIER=Stack /STK=20 /UG=Mm.141083 /UG_TITLE=ESTs
1456080_a_at	106.5	P	0.001953	0.8	1.7411	I	0.000273	0.000273	58.5	A	gb:BM239368 /DB_XREF=gi:17874638 /DB_XREF=K0533C11-3 /CLONE=K0533C11 /FEA=EST /CNT=22 /TID=Mm.4962.7 /TIER=Stack /STK=17 /UG=Mm.4962 /LL=26943 /UG_GENE=Tde1 /UG_TITLE=tumor differentially expressed 1
1456117_at	233.6	P	0.00293	0.8	1.7411	I	0.000167	0.000167	144.7	P	gb:AV228374 /DB_XREF=gi:16385544 /DB_XREF=AV228374 /CLONE=4432415J08 /FEA=EST /CNT=33 /TID=Mm.5117.1 /TIER=Stack /STK=15 /UG=Mm.5117 /UG_TITLE=ESTs, Weakly similar to Y179_HUMAN HYPOTHETICAL PROTEIN KIAA0179 (H.sapiens)
1456292_a_at	4562.2	P	0.000244	0.8	1.7411	I	0.00013	0.00013	3294	P	gb:AV147875 /DB_XREF=gi:5352008 /DB_XREF=AV147875 /CLONE=2810468P17 /FEA=EST /CNT=13 /TID=Mm.7.4 /TIER=Stack /STK=12 /UG=Mm.7 /LL=22352 /UG_GENE=Vim /UG_TITLE=vimentin
1456307_s_at	891.6	P	0.000244	0.8	1.7411	I	2e-05	2e-05	536.1	P	gb:BB746807 /DB_XREF=gi:16149744 /DB_XREF=BB746807 /CLONE=F530106F03 /FEA=EST /CNT=12 /TID=Mm.18658.2 /TIER=Stack /STK=12 /UG=Mm.18658 /LL=11513 /UG_GENE=Adcy7 /UG_TITLE=adenylate cyclase 7
1456395_at	2750.6	P	0.000244	0.8	1.7411	I	2e-05	2e-05	1468.1	P	gb:BM120569 /DB_XREF=gi:17088595 /DB_XREF=L0941D07-3 /CLONE=L0941D07 /FEA=EST /CNT=21 /TID=Mm.10707.3 /TIER=Stack /STK=10 /UG=Mm.10707 /LL=19017 /UG_GENE=Ppargc1 /UG_TITLE=peroxisome proliferative activated receptor, gamma, coactivator 1
1456624_at	132.3	P	0.001221	0.8	1.7411	I	0.000492	0.000492	105.4	P	gb:BI251603 /DB_XREF=gi:14801220 /DB_XREF=602993977F1 /CLONE=IMAGE:5149914 /FEA=EST /CNT=22 /TID=Mm.35817.4 /TIER=Stack /STK=8 /UG=Mm.35817 /UG_TITLE=Mus musculus, Similar to hypothetical protein FLJ10055, clone MGC:36416 IMAGE:5322999, mRNA, complete cds
1456739_x_at	3476.3	P	0.000244	0.8	1.7411	I	2e-05	2e-05	1984.3	P	gb:BB392869 /DB_XREF=gi:9115836 /DB_XREF=BB392869 /CLONE=C230080O14 /FEA=EST /CNT=8 /TID=Mm.27714.7 /TIER=Stack /STK=8 /UG=Mm.27714 /LL=67416 /UG_GENE=3230401N03Rik /UG_TITLE=RIKEN cDNA 3230401N03 gene
1457094_at	229.8	P	0.000244	0.8	1.7411	I	2e-05	2e-05	148.6	P	gb:AV229195 /DB_XREF=gi:16385629 /DB_XREF=AV229195 /CLONE=4631405H01 /FEA=EST /CNT=6 /TID=Mm.225.1 /TIER=ConsEnd /STK=5 /UG=Mm.225 /UG_TITLE=ESTs
1460197_a_at	1324.4	P	0.000732	0.8	1.7411	I	0.000114	0.000114	593.1	P	gb:NM_054098.1 /DB_XREF=gi:16905132 /GEN=Tiarp-pending /FEA=FLmRNA /CNT=68 /TID=Mm.31403.1 /TIER=FL+Stack /STK=60 /UG=Mm.31403 /LL=117167 /DEF=Mus musculus Tnfa-induced adipose-related protein (Tiarp-pending), mRNA. /PROD=Tnfa-induced adipose-related protein /FL=gb:NM_054098.1
1460331_at	1236.9	P	0.000244	0.8	1.7411	I	0.000241	0.000241	658.4	P	gb:BB747462 /DB_XREF=gi:16150399 /DB_XREF=BB747462 /CLONE=F530203G20 /FEA=FLmRNA /CNT=346 /TID=Mm.5885.1 /TIER=Stack /STK=17 /UG=Mm.5885 /LL=68059 /UG_GENE=Tm9sf2 /UG_TITLE=transmembrane 9 superfamily member 2 /FL=gb:NM_080556.1 gb:BC003862.1
1460335_at	248.9	P	0.000244	0.8	1.7411	I	7.8e-05	7.8e-05	131.2	P	gb:BB667084 /DB_XREF=gi:16398533 /DB_XREF=BB667084 /CLONE=2810416E18 /FEA=FLmRNA /CNT=50 /TID=Mm.155880.1 /TIER=Stack /STK=20 /UG=Mm.155880 /LL=80289 /UG_GENE=BC003322 /UG_TITLE=hypothetical protein, MGC:7041 /FL=gb:NM_030257.1 gb:BC003322.1
1460401_at	940	P	0.00293	0.8	1.7411	I	0.000114	0.000114	479	P	gb:BC022925.1 /DB_XREF=gi:18606139 /FEA=mRNA /CNT=88 /TID=Mm.21954.1 /TIER=Stack /STK=37 /UG=Mm.21954 /LL=66967 /UG_GENE=2310050N11Rik /DEF=Mus musculus, clone IMAGE:3984921, mRNA, partial cds. /PROD=Unknown (protein for IMAGE:3984921)
1460634_at	236.5	P	0.01416	0.8	1.7411	I	0.000241	0.000241	106.5	A	gb:NM_009058.1 /DB_XREF=gi:6677734 /GEN=Rgds /FEA=FLmRNA /CNT=359 /TID=Mm.5236.1 /TIER=FL+Stack /STK=269 /UG=Mm.5236 /LL=19730 /DEF=Mus musculus ral guanine nucleotide dissociation stimulator (Rgds), mRNA. /PROD=ral guanine nucleotide dissociation stimulator /FL=gb:NM_009058.1 gb:BC027225.1 gb:L07924.1
1415677_at	406.9	P	0.000732	0.7	1.6245	I	3e-05	3e-05	315.7	P	gb:NM_026819.1 DB_XREF=gi:13386167 GEN=1110029G07Rik FEA=FLmRNA CNT=131 TID=Mm.21623.1 TIER=FL+Stack STK=64 UG=Mm.21623 LL=68710 DEF=Mus musculus RIKEN cDNA 1110029G07 gene (1110029G07Rik), mRNA. PROD=RIKEN cDNA 1110029G07 FL=gb:NM_026819.1 gb:BC003930.1
1415685_at	736	P	0.000244	0.7	1.6245	I	2e-05	2e-05	425.8	P	gb:NM_133767.1 DB_XREF=gi:19526983 GEN=2410112O06Rik FEA=FLmRNA CNT=48 TID=Mm.214594.1 TIER=FL+Stack STK=16 UG=Mm.214594 LL=76784 DEF=Mus musculus RIKEN cDNA 2410112O06 gene (2410112O06Rik), mRNA. PROD=RIKEN cDNA 2410112O06 FL=gb:BC016590.1 gb:NM_133767.1
1415745_a_at	1046.7	P	0.000244	0.7	1.6245	I	0.000966	0.000966	696.7	P	gb:NM_007834.1 DB_XREF=gi:6681144 GEN=Dcra FEA=FLmRNA CNT=120 TID=Mm.7472.1 TIER=FL+Stack STK=50 UG=Mm.7472 LL=13185 DEF=Mus musculus Down syndrome critical region gene a (Dcra), mRNA. PROD=Down syndrome critical region protein A FL=gb:AB001990.1 gb:NM_007834.1 gb:BC003740.1
1415756_a_at	1440.1	P	0.000244	0.7	1.6245	I	2e-05	2e-05	896	P	gb:BB667523 DB_XREF=gi:16398972 DB_XREF=BB667523 CLONE=C730023C22 FEA=FLmRNA CNT=157 TID=Mm.28793.2 TIER=Stack STK=13 UG=Mm.28793 LL=20615 UG_GENE=Snap25bp UG_TITLE=synaptosomal-associated protein, 25 kDa, binding protein FL=gb:BC006744.1
1415821_at	2515.4	P	0.000244	0.7	1.6245	I	2e-05	2e-05	1533.7	P	gb:NM_009145.1 /DB_XREF=gi:6677896 /GEN=Sdfr1 /FEA=FLmRNA /CNT=349 /TID=Mm.15125.1 /TIER=FL+Stack /STK=229 /UG=Mm.15125 /LL=20320 /DEF=Mus musculus stromal cell derived factor receptor 1 (Sdfr1), mRNA. /PROD=stromal cell derived factor receptor 1 /FL=gb:NM_009145.1 gb:D50463.1
1415838_at	1622.8	P	0.000244	0.7	1.6245	I	2e-05	2e-05	858.2	P	gb:AK005203.1 /DB_XREF=gi:12837601 /GEN=Tde1l /FEA=FLmRNA /CNT=458 /TID=Mm.29344.1 /TIER=Stack /STK=27 /UG=Mm.29344 /LL=56442 /UG_TITLE=tumor differentially expressed 1, like /DEF=Mus musculus adult male cerebellum cDNA, RIKEN full-length enriched library, clone:1500011D18:tumor differentially expressed 1, like, full insert sequence. /FL=gb:AF181685.1 gb:NM_019760.1 gb:BC017148.1
1415864_at	374.8	P	0.000244	0.7	1.6245	I	0.000147	0.000147	234	P	gb:BC004589.1 /DB_XREF=gi:13435441 /FEA=FLmRNA /CNT=295 /TID=Mm.22706.1 /TIER=FL+Stack /STK=193 /UG=Mm.22706 /LL=12183 /UG_GENE=Bpgm /DEF=Mus musculus, 2,3-bisphosphoglycerate mutase, clone MGC:6263 IMAGE:3587820, mRNA, complete cds. /PROD=2,3-bisphosphoglycerate mutase /FL=gb:BC004589.1 gb:NM_007563.1
1415907_at	468.7	P	0.001953	0.7	1.6245	I	0.000189	0.000189	204.2	P	gb:NM_007632.1 /DB_XREF=gi:6724312 /GEN=Ccnd3 /FEA=FLmRNA /CNT=286 /TID=Mm.7417.1 /TIER=FL+Stack /STK=172 /UG=Mm.7417 /LL=12445 /DEF=Mus musculus cyclin D3 (Ccnd3), mRNA. /PROD=cyclin D3 /FL=gb:BC004076.1 gb:NM_007632.1 gb:M86183.1 gb:BC005605.1
1416030_a_at	166	P	0.000732	0.7	1.6245	I	0.000241	0.000241	143.4	P	gb:NM_008568.1 /DB_XREF=gi:10242372 /GEN=Mcmd7 /FEA=FLmRNA /CNT=270 /TID=Mm.18923.1 /TIER=FL+Stack /STK=141 /UG=Mm.18923 /LL=17220 /DEF=Mus musculus mini chromosome maintenance deficient 7 (S. cerevisiae) (Mcmd7), mRNA. /PROD=mini chromosome maintenance deficient 7 (S.cerevisiae) /FL=gb:D26091.1 gb:NM_008568.1
1416118_at	93.8	P	0.005859	0.7	1.6245	I	0.000101	0.000101	48.7	P	gb:NM_025863.1 /DB_XREF=gi:13385345 /GEN=2310035M22Rik /FEA=FLmRNA /CNT=194 /TID=Mm.41535.1 /TIER=FL+Stack /STK=125 /UG=Mm.41535 /LL=66949 /DEF=Mus musculus RIKEN cDNA 2310035M22 gene (2310035M22Rik), mRNA. /PROD=RIKEN cDNA 2310035M22 /FL=gb:BC006700.1 gb:BC025430.1 gb:NM_025863.1
1416130_at	546.6	P	0.000244	0.7	1.6245	I	8.8e-05	8.8e-05	327.4	P	gb:BE630020 DB_XREF=gi:9912708 DB_XREF=uu39c03.x1 CLONE=IMAGE:3374308 FEA=FLmRNA CNT=297 TID=Mm.648.1 TIER=Stack STK=11 UG=Mm.648 LL=19122 UG_GENE=Prnp UG_TITLE=prion protein FL=gb:NM_011170.1 gb:BC006703.1 gb:M13685.1
1416184_s_at	583.8	P	0.001953	0.7	1.6245	I	0.000147	0.000147	404.4	P	gb:NM_016660.1 /DB_XREF=gi:7710033 /GEN=Hmga1 /FEA=FLmRNA /CNT=184 /TID=Mm.4438.1 /TIER=FL+Stack /STK=117 /UG=Mm.4438 /LL=15361 /DEF=Mus musculus high mobility group AT-hook 1 (Hmga1), mRNA. /PROD=high mobility group AT-hook 1 /FL=gb:NM_016660.1 gb:J04179.1
1416201_at	654.8	P	0.00293	0.7	1.6245	I	8.8e-05	8.8e-05	428.1	P	gb:NM_133656.1 /DB_XREF=gi:19526795 /GEN=Crko /FEA=FLmRNA /CNT=507 /TID=Mm.22073.1 /TIER=FL+Stack /STK=113 /UG=Mm.22073 /LL=12928 /DEF=Mus musculus avian sarcoma virus CT10 (v-crk) oncogene homolog (Crko), mRNA. /PROD=avian sarcoma virus CT10 (v-crk) oncogenehomolog /FL=gb:BC012216.1 gb:NM_133656.1
1416221_at	2401.1	P	0.000244	0.7	1.6245	I	2e-05	2e-05	1281.8	P	gb:NM_008047.1 /DB_XREF=gi:6679870 /GEN=Fstl /FEA=FLmRNA /CNT=393 /TID=Mm.22763.1 /TIER=FL+Stack /STK=111 /UG=Mm.22763 /LL=14314 /DEF=Mus musculus follistatin-like (Fstl), mRNA. /PROD=follistatin-like /FL=gb:M91380.1 gb:NM_008047.1
1416226_at	913.5	P	0.000244	0.7	1.6245	I	2e-05	2e-05	526.4	P	gb:BC010275.1 /DB_XREF=gi:16307454 /FEA=FLmRNA /CNT=277 /TID=Mm.30010.1 /TIER=FL+Stack /STK=110 /UG=Mm.30010 /LL=11867 /UG_GENE=Arpc1b /DEF=Mus musculus, Similar to actin related protein 23 complex, subunit 1B (41 kDa), clone MGC:8155 IMAGE:3589768, mRNA, complete cds. /PROD=Similar to actin related protein 23 complex,subunit 1B (41 kDa) /FL=gb:BC010275.1 gb:BC003441.1 gb:AF162768.1 gb:NM_023142.1
1416240_at	4770.4	P	0.000244	0.7	1.6245	I	2.3e-05	2.3e-05	2653.4	P	gb:NM_011187.1 /DB_XREF=gi:6755205 /GEN=Psmb7 /FEA=FLmRNA /CNT=260 /TID=Mm.2246.1 /TIER=FL+Stack /STK=108 /UG=Mm.2246 /LL=19177 /DEF=Mus musculus proteasome (prosome, macropain) subunit, beta type 7 (Psmb7), mRNA. /PROD=proteasome (prosome, macropain) subunit, betatype 7 /FL=gb:D83585.1 gb:NM_011187.1
1416246_a_at	307.8	P	0.00415	0.7	1.6245	I	2.3e-05	2.3e-05	211.1	P	gb:BC002136.1 /DB_XREF=gi:12805334 /FEA=FLmRNA /CNT=197 /TID=Mm.27317.1 /TIER=FL+Stack /STK=107 /UG=Mm.27317 /LL=12721 /UG_GENE=Coro1a /DEF=Mus musculus, Similar to coronin, actin binding protein 1A, clone MGC:7245 IMAGE:3484185, mRNA, complete cds. /PROD=Similar to coronin, actin binding protein 1A /FL=gb:BC002136.1 gb:NM_009898.1 gb:AF047388.1
1416321_s_at	836.7	P	0.000244	0.7	1.6245	I	5.2e-05	5.2e-05	401.8	P	gb:BC019775.1 /DB_XREF=gi:18043602 /FEA=FLmRNA /CNT=156 /TID=Mm.214514.1 /TIER=FL+Stack /STK=98 /UG=Mm.214514 /LL=116847 /UG_GENE=Prelp /DEF=Mus musculus, proline arginine-rich end leucine-rich repeat, clone MGC:25825 IMAGE:4165772, mRNA, complete cds. /PROD=proline arginine-rich end leucine-rich repeat /FL=gb:BC019775.1 gb:NM_054077.1
1416369_at	318.2	P	0.000732	0.7	1.6245	I	0.000241	0.000241	200.1	P	gb:NM_133680.1 /DB_XREF=gi:19526837 /GEN=5730414C17Rik /FEA=FLmRNA /CNT=154 /TID=Mm.2862.1 /TIER=FL+Stack /STK=94 /UG=Mm.2862 /LL=66631 /DEF=Mus musculus RIKEN cDNA 5730414C17 gene (5730414C17Rik), mRNA. /PROD=RIKEN cDNA 5730414C17 /FL=gb:NM_133680.1 gb:BC018395.1
1416401_at	693.2	P	0.00415	0.7	1.6245	I	0.000214	0.000214	297.3	P	gb:NM_007656.1 /DB_XREF=gi:6671717 /GEN=Kai1 /FEA=FLmRNA /CNT=154 /TID=Mm.4261.1 /TIER=FL+Stack /STK=92 /UG=Mm.4261 /LL=12521 /DEF=Mus musculus kangai 1 (suppression of tumorigenicity 6, prostate) (Kai1), mRNA. /PROD=kangai 1 (suppression of tumorigenicity 6,prostate) /FL=gb:D14883.1 gb:NM_007656.1
1416414_at	177	P	0.023926	0.7	1.6245	I	0.000966	0.000966	79.7	A	gb:NM_133918.1 /DB_XREF=gi:19527129 /GEN=AW229038 /FEA=FLmRNA /CNT=160 /TID=Mm.46229.1 /TIER=FL+Stack /STK=91 /UG=Mm.46229 /LL=100952 /DEF=Mus musculus expressed sequence AW229038 (AW229038), mRNA. /PROD=RIKEN cDNA 5830419M17 /FL=gb:NM_133918.1 gb:BC005481.1
1416462_at	1711.9	P	0.000244	0.7	1.6245	I	2e-05	2e-05	1147.5	P	gb:AK011150.1 /DB_XREF=gi:12847088 /FEA=FLmRNA /CNT=427 /TID=Mm.1098.1 /TIER=Stack /STK=44 /UG=Mm.1098 /LL=53872 /UG_GENE=Gpiap1 /UG_TITLE=GPI-anchored membrane protein 1 /DEF=Mus musculus 10 days embryo whole body cDNA, RIKEN full-length enriched library, clone:2600002M13:GPI-anchored membrane protein 1, full insert sequence. /FL=gb:NM_016739.1 gb:U27838.1
1416521_at	773.9	P	0.000244	0.7	1.6245	I	3e-05	3e-05	405.4	P	gb:NM_009156.1 /DB_XREF=gi:6677916 /GEN=Sepw1 /FEA=FLmRNA /CNT=217 /TID=Mm.42829.1 /TIER=FL+Stack /STK=83 /UG=Mm.42829 /LL=20364 /DEF=Mus musculus selenoprotein W, muscle 1 (Sepw1), mRNA. /PROD=selenoprotein W, muscle 1 /FL=gb:U67890.1 gb:AF241527.2 gb:AF015284.1 gb:NM_009156.1
1416544_at	204.4	P	0.000244	0.7	1.6245	I	0.000101	0.000101	132.2	P	gb:NM_007971.1 /DB_XREF=gi:6679720 /GEN=Ezh2 /FEA=FLmRNA /CNT=136 /TID=Mm.4303.1 /TIER=FL+Stack /STK=83 /UG=Mm.4303 /LL=14056 /DEF=Mus musculus enhancer of zeste homolog 2 (Drosophila) (Ezh2), mRNA. /PROD=enhancer of zeste homolog 2 (Drosophila) /FL=gb:U52951.1 gb:BC016391.1 gb:BC003772.1 gb:NM_007971.1
1416563_at	949.6	P	0.000732	0.7	1.6245	I	0.000189	0.000189	508.2	P	gb:NM_016748.1 /DB_XREF=gi:7949028 /GEN=Ctps /FEA=FLmRNA /CNT=126 /TID=Mm.1815.1 /TIER=FL+Stack /STK=82 /UG=Mm.1815 /LL=51797 /DEF=Mus musculus cytidine 5-triphosphate synthase (Ctps), mRNA. /PROD=CTP synthase /FL=gb:BC006698.1 gb:U49350.1 gb:NM_016748.1
1416591_at	446.4	P	0.000244	0.7	1.6245	I	2e-05	2e-05	238	P	gb:AF327929.1 /DB_XREF=gi:12963386 /FEA=FLmRNA /CNT=193 /TID=Mm.28941.1 /TIER=FL+Stack /STK=79 /UG=Mm.28941 /LL=19376 /UG_GENE=Rab34 /DEF=Mus musculus small GTPase Rah mRNA, complete cds. /PROD=small GTPase Rah /FL=gb:AF322068.1 gb:NM_033475.1 gb:AF327929.1
1416745_x_at	116.7	P	0.023926	0.7	1.6245	I	0.000241	0.000241	56.8	A	gb:AI467637 /DB_XREF=gi:4320974 /DB_XREF=ve43c02.x1 /CLONE=IMAGE:820898 /FEA=FLmRNA /CNT=116 /TID=Mm.27969.1 /TIER=ConsEnd /STK=1 /UG=Mm.27969 /LL=98203 /UG_GENE=AA420407 /UG_TITLE=expressed sequence AA420407 /FL=gb:NM_133806.1 gb:BC017547.1 gb:BC016406.1
1416840_at	645.6	P	0.000244	0.7	1.6245	I	2e-05	2e-05	416.7	P	gb:NM_026524.1 /DB_XREF=gi:13386019 /GEN=3110038L01Rik /FEA=FLmRNA /CNT=150 /TID=Mm.29429.1 /TIER=FL+Stack /STK=67 /UG=Mm.29429 /LL=68041 /DEF=Mus musculus RIKEN cDNA 3110038L01 gene (3110038L01Rik), mRNA. /PROD=RIKEN cDNA 3110038L01 /FL=gb:NM_026524.1 gb:BC004014.1 gb:BC010778.1
1417134_at	306	P	0.001953	0.7	1.6245	I	0.00013	0.00013	200.4	P	gb:BC020178.1 /DB_XREF=gi:18043213 /FEA=FLmRNA /CNT=188 /TID=Mm.8709.1 /TIER=FL+Stack /STK=55 /UG=Mm.8709 /LL=20817 /UG_GENE=Srpk2 /DEF=Mus musculus, serinearginine-rich protein specific kinase 2, clone MGC:27638 IMAGE:4507346, mRNA, complete cds. /PROD=serinearginine-rich protein specific kinase 2 /FL=gb:AB006036.1 gb:BC020178.1 gb:NM_009274.1
1417272_at	656.1	P	0.000244	0.7	1.6245	I	2e-05	2e-05	407.1	P	gb:BC027235.1 /DB_XREF=gi:20072645 /FEA=FLmRNA /CNT=110 /TID=Mm.87593.1 /TIER=FL+Stack /STK=50 /UG=Mm.87593 /LL=68303 /UG_GENE=9130005N14Rik /DEF=Mus musculus, RIKEN cDNA 9130005N14 gene, clone MGC:28011 IMAGE:3603083, mRNA, complete cds. /PROD=RIKEN cDNA 9130005N14 gene /FL=gb:NM_026667.1 gb:BC027235.1
1417339_a_at	9842.5	P	0.000244	0.7	1.6245	I	2e-05	2e-05	5874.4	P	gb:NM_019682.1 /DB_XREF=gi:9790156 /GEN=Dnclc1 /FEA=FLmRNA /CNT=271 /TID=Mm.29908.1 /TIER=FL+Stack /STK=47 /UG=Mm.29908 /LL=56455 /DEF=Mus musculus dynein, cytoplasmic, light chain 1 (Dnclc1), mRNA. /PROD=dynein, cytoplasmic, light peptide /FL=gb:BC008106.1 gb:NM_019682.1 gb:AF020185.1
1417398_at	223.1	P	0.000244	0.7	1.6245	I	0.000189	0.000189	157.2	P	gb:BE200500 /DB_XREF=gi:8712669 /DB_XREF=ug63h08.x1 /CLONE=IMAGE:1547103 /FEA=FLmRNA /CNT=99 /TID=Mm.23219.1 /TIER=Stack /STK=11 /UG=Mm.23219 /LL=66922 /UG_GENE=Rras2 /UG_TITLE=related RAS viral (r-ras) oncogene homolog 2 /FL=gb:NM_025846.1 gb:BC003871.1
1417400_at	282.9	P	0.000244	0.7	1.6245	I	2.7e-05	2.7e-05	232.6	P	gb:AF274866.1 /DB_XREF=gi:10998424 /FEA=FLmRNA /CNT=84 /TID=Mm.26786.1 /TIER=FL+Stack /STK=46 /UG=Mm.26786 /LL=75646 /UG_GENE=1700020L11Rik /DEF=Mus musculus NORPEG-like protein mRNA, complete cds. /PROD=NORPEG-like protein /FL=gb:AF274866.1 gb:NM_030690.1 gb:AF202315.1
1417420_at	174.8	P	0.010742	0.7	1.6245	I	0.000189	0.000189	104.1	A	gb:BB538325 /DB_XREF=gi:16446874 /DB_XREF=BB538325 /CLONE=E130011D02 /FEA=FLmRNA /CNT=364 /TID=Mm.22288.1 /TIER=Stack /STK=65 /UG=Mm.22288 /LL=12443 /UG_GENE=Ccnd1 /UG_TITLE=cyclin D1 /FL=gb:M64403.1 gb:NM_007631.1
1417423_at	799	P	0.00415	0.7	1.6245	I	7.8e-05	7.8e-05	628.1	P	gb:NM_023168.1 /DB_XREF=gi:12963550 /GEN=1110025J15Rik /FEA=FLmRNA /CNT=163 /TID=Mm.41665.1 /TIER=FL+Stack /STK=45 /UG=Mm.41665 /LL=66168 /DEF=Mus musculus RIKEN cDNA 1110025J15 gene (1110025J15Rik), mRNA. /PROD=Lag protein /FL=gb:NM_023168.1 gb:AF182040.1
1417490_at	8412.6	P	0.000244	0.7	1.6245	I	0.000966	0.000966	5212	P	gb:BC006656.1 /DB_XREF=gi:13879359 /FEA=FLmRNA /CNT=723 /TID=Mm.22753.1 /TIER=FL+Stack /STK=43 /UG=Mm.22753 /LL=13030 /UG_GENE=Ctsb /DEF=Mus musculus, cathepsin B, clone MGC:6211 IMAGE:3500700, mRNA, complete cds. /PROD=cathepsin B /FL=gb:BC006656.1 gb:M14222.1 gb:NM_007798.1
1417611_at	668.5	P	0.000244	0.7	1.6245	I	4.6e-05	4.6e-05	353.8	P	gb:BC024613.1 /DB_XREF=gi:19353126 /FEA=FLmRNA /CNT=109 /TID=Mm.24750.1 /TIER=FL+Stack /STK=40 /UG=Mm.24750 /LL=170706 /UG_GENE=Pr-pending /DEF=Mus musculus, clone MGC:25884 IMAGE:4215775, mRNA, complete cds. /PROD=Unknown (protein for MGC:25884) /FL=gb:NM_019432.1 gb:BC024613.1
1417621_at	265.9	P	0.000732	0.7	1.6245	I	0.000273	0.000273	190.6	P	gb:AK004810.1 /DB_XREF=gi:12836270 /GEN=Nfatc1 /FEA=FLmRNA /CNT=79 /TID=Mm.10085.1 /TIER=Stack /STK=14 /UG=Mm.10085 /LL=18018 /UG_TITLE=nuclear factor of activated T-cells, cytoplasmic 1 /DEF=Mus musculus adult male lung cDNA, RIKEN full-length enriched library, clone:1200016E19:nuclear factor of activated T-cells, cytoplasmic 1, full insert sequence. /FL=gb:AF049606.1 gb:NM_016791.1
1417786_a_at	261.7	P	0.000732	0.7	1.6245	I	0.000438	0.000438	172	P	gb:BC003838.1 /DB_XREF=gi:13277941 /FEA=FLmRNA /CNT=69 /TID=Mm.20156.1 /TIER=FL+Stack /STK=36 /UG=Mm.20156 /LL=56470 /UG_GENE=Rgs19 /DEF=Mus musculus, RIKEN cDNA 2610042F04 gene, clone MGC:6350 IMAGE:3490927, mRNA, complete cds. /PROD=RIKEN cDNA 2610042F04 gene /FL=gb:BC003838.1 gb:NM_026446.1
1417818_at	1448.2	P	0.000244	0.7	1.6245	I	0.000966	0.000966	923.2	P	gb:BB535786 /DB_XREF=gi:16446589 /DB_XREF=BB535786 /CLONE=E030045N14 /FEA=FLmRNA /CNT=274 /TID=Mm.28060.1 /TIER=Stack /STK=43 /UG=Mm.28060 /LL=97064 /UG_GENE=2310058J06Rik /UG_TITLE=RIKEN cDNA 2310058J06 gene /FL=gb:BC014727.1 gb:BC004640.1 gb:NM_133784.1
1417831_at	324.3	P	0.005859	0.7	1.6245	I	0.00013	0.00013	248.5	P	gb:AI875533 /DB_XREF=gi:5549582 /DB_XREF=uk49d11.x1 /CLONE=IMAGE:1972341 /FEA=FLmRNA /CNT=128 /TID=Mm.26412.1 /TIER=Stack /STK=28 /UG=Mm.26412 /LL=24061 /UG_GENE=Smc1l1 /UG_TITLE=SMC (structural maintenance of chromosomes 1)-like 1 (S. cerevisiae) /FL=gb:AF047600.1 gb:NM_019710.1
1417839_at	437.5	P	0.000244	0.7	1.6245	I	2e-05	2e-05	425.9	P	gb:NM_013805.1 /DB_XREF=gi:7304960 /GEN=Cldn5 /FEA=FLmRNA /CNT=90 /TID=Mm.22768.1 /TIER=FL+Stack /STK=35 /UG=Mm.22768 /LL=12741 /DEF=Mus musculus claudin 5 (Cldn5), mRNA. /PROD=claudin 5 /FL=gb:NM_013805.1 gb:BC002016.1 gb:AF035814.1 gb:AF087823.1 gb:U82758.1
1417852_x_at	131.2	P	0.000244	0.7	1.6245	I	0.000346	0.000346	81.6	P	gb:AF047838.1 DB_XREF=gi:3925280 GEN=mCLCA1 FEA=FLmRNA CNT=64 TID=Mm.136780.1 TIER=FL+Stack STK=35 UG=Mm.136780 LL=12722 DEF=Mus musculus calcium-sensitive chloride conductance protein-1 (mCLCA1) mRNA, complete cds. PROD=calcium-sensitive chloride conductanceprotein-1 FL=gb:AF047838.1 gb:NM_009899.1 gb:AF052746.1
1417865_at	807	P	0.000244	0.7	1.6245	I	2e-05	2e-05	442.4	P	gb:BC003906.1 /DB_XREF=gi:13278117 /FEA=FLmRNA /CNT=308 /TID=Mm.10331.1 /TIER=FL+Stack /STK=34 /UG=Mm.10331 /LL=21927 /UG_GENE=Tnfaip1 /DEF=Mus musculus, tumor necrosis factor, alpha-induced protein 1 (endothelial), clone MGC:7242 IMAGE:3484017, mRNA, complete cds. /PROD=tumor necrosis factor, alpha-induced protein 1(endothelial) /FL=gb:NM_009395.1 gb:BC003906.1
1417979_at	296.6	P	0.00415	0.7	1.6245	I	2.7e-05	2.7e-05	157.9	P	gb:AF291655.1 /DB_XREF=gi:15077273 /FEA=FLmRNA /CNT=54 /TID=Mm.46221.1 /TIER=FL+Stack /STK=32 /UG=Mm.46221 /LL=64103 /UG_GENE=Tnmd-pending /DEF=Mus musculus chondromodulin-IB mRNA, complete cds. /PROD=chondromodulin-IB /FL=gb:AF191768.1 gb:AB055422.1 gb:AF291655.1 gb:AF219993.1 gb:BC006919.1 gb:NM_022322.1
1418004_a_at	3876.1	P	0.000244	0.7	1.6245	I	6.8e-05	6.8e-05	2387.5	P	gb:NM_023056.1 /DB_XREF=gi:12746433 /GEN=1810009M01Rik /FEA=FLmRNA /CNT=102 /TID=Mm.28385.1 /TIER=FL+Stack /STK=31 /UG=Mm.28385 /LL=65963 /DEF=Mus musculus RIKEN cDNA 1810009M01 gene (1810009M01Rik), mRNA. /PROD=LR8 protein /FL=gb:AF115426.1 gb:BC019539.1 gb:NM_023056.1 gb:AB031386.1
1418075_at	141.6	P	0.000732	0.7	1.6245	I	0.00013	0.00013	90.7	P	gb:AK007601.1 /DB_XREF=gi:12841244 /FEA=FLmRNA /CNT=138 /TID=Mm.27446.1 /TIER=Stack /STK=47 /UG=Mm.27446 /LL=20448 /UG_GENE=Siat7d /UG_TITLE=sialyltransferase 7 ((alpha-N-acetylneuraminyl 2,3-betagalactosyl-1,3)-N-acetyl galactosaminide alpha-2,6-sialyltransferase) D /DEF=Mus musculus 10 day old male pancreas cDNA, RIKEN full-length enriched library, clone:1810025A05:sialyltransferase 7 ((alpha-N…
1418136_at	303.6	P	0.010742	0.7	1.6245	I	0.000167	0.000167	203.6	M	gb:NM_009365.1 /DB_XREF=gi:6678312 /GEN=Tgfb1i1 /FEA=FLmRNA /CNT=69 /TID=Mm.3248.1 /TIER=FL+Stack /STK=29 /UG=Mm.3248 /LL=21804 /DEF=Mus musculus transforming growth factor beta 1 induced transcript 1 (Tgfb1i1), mRNA. /PROD=transforming growth factor beta 1 inducedtranscript 1 /FL=gb:L22482.1 gb:NM_009365.1 gb:BC002049.1
1418198_a_at	682	P	0.000244	0.7	1.6245	I	2e-05	2e-05	253.7	P	gb:NM_028780.1 /DB_XREF=gi:13386347 /GEN=Tm9sf1 /FEA=FLmRNA /CNT=55 /TID=Mm.29649.1 /TIER=FL+Stack /STK=28 /UG=Mm.29649 /LL=74140 /DEF=Mus musculus transmembrane 9 superfamily member 1 (Tm9sf1), mRNA. /PROD=transmembrane 9 superfamily member 1 /FL=gb:NM_028780.1
1418223_at	2203.7	P	0.000244	0.7	1.6245	I	2.3e-05	2.3e-05	1214.7	P	gb:BC010484.1 /DB_XREF=gi:14714685 /FEA=FLmRNA /CNT=151 /TID=Mm.43760.1 /TIER=FL+Stack /STK=27 /UG=Mm.43760 /LL=56529 /UG_GENE=Spc18-pending /DEF=Mus musculus, signal peptidase complex (18kD), clone MGC:5679 IMAGE:3483051, mRNA, complete cds. /PROD=signal peptidase complex (18kD) /FL=gb:NM_019951.1 gb:AB025405.1 gb:BC010484.1
1418435_at	147.4	P	0.018555	0.7	1.6245	I	0.000241	0.000241	109	P	gb:BQ176661 /DB_XREF=gi:20352153 /DB_XREF=UI-M-DJ2-bvz-g-10-0-UI.s1 /CLONE=UI-M-DJ2-bvz-g-10-0-UI /FEA=FLmRNA /CNT=175 /TID=Mm.7198.1 /TIER=Stack /STK=54 /UG=Mm.7198 /LL=54484 /UG_GENE=Mkrn1 /UG_TITLE=makorin, ring finger protein, 1 /FL=gb:NM_018810.1 gb:AF192785.1
1418448_at	1302.7	P	0.000244	0.7	1.6245	I	2e-05	2e-05	886.7	P	gb:NM_009101.1 /DB_XREF=gi:6677818 /GEN=Rras /FEA=FLmRNA /CNT=67 /TID=Mm.257.1 /TIER=FL+Stack /STK=23 /UG=Mm.257 /LL=20130 /DEF=Mus musculus Harvey rat sarcoma oncogene, subgroup R (Rras), mRNA. /PROD=Harvey rat sarcoma oncogene, subgroup R /FL=gb:BC009105.1 gb:M21019.1 gb:NM_009101.1
1418596_at	133.5	P	0.000732	0.7	1.6245	I	4e-05	4e-05	64.4	A	gb:NM_008011.1 /DB_XREF=gi:6679788 /GEN=Fgfr4 /FEA=FLmRNA /CNT=44 /TID=Mm.4912.1 /TIER=FL+Stack /STK=21 /UG=Mm.4912 /LL=14186 /DEF=Mus musculus fibroblast growth factor receptor 4 (Fgfr4), mRNA. /PROD=fibroblast growth factor receptor 4 /FL=gb:NM_008011.1
1418627_at	156.6	P	0.001221	0.7	1.6245	I	0.000774	0.000774	167.9	P	gb:NM_008129.1 /DB_XREF=gi:6680018 /GEN=Gclm /FEA=FLmRNA /CNT=164 /TID=Mm.29340.1 /TIER=FL+Stack /STK=20 /UG=Mm.29340 /LL=14630 /DEF=Mus musculus glutamate-cysteine ligase , modifier subunit (Gclm), mRNA. /PROD=glutamate cysteine ligase(gamma-glutamylcysteine synthetase), regulatory /FL=gb:NM_008129.1 gb:U95053.1
1418892_at	1079.8	P	0.000732	0.7	1.6245	I	0.000147	0.000147	970.2	P	gb:AF309564.1 /DB_XREF=gi:15824686 /FEA=FLmRNA /CNT=111 /TID=Mm.27467.1 /TIER=FL+Stack /STK=16 /UG=Mm.27467 /LL=80837 /UG_GENE=Arhj /DEF=Mus musculus Rho GTPase RHOI mRNA, complete cds. /PROD=Rho GTPase RHOI /FL=gb:AF309564.1 gb:NM_023275.1
1418944_at	113.5	P	0.001221	0.7	1.6245	I	0.000189	0.000189	56.2	A	gb:NM_021476.1 /DB_XREF=gi:10946875 /GEN=Cysltr1-pending /FEA=FLmRNA /CNT=27 /TID=Mm.40339.1 /TIER=FL+Stack /STK=16 /UG=Mm.40339 /LL=58861 /DEF=Mus musculus cysteinyl leukotriene receptor 1 (Cysltr1-pending), mRNA. /PROD=cysteinyl leukotriene receptor 1 /FL=gb:NM_021476.1 gb:AF205830.1 gb:AB044087.1 gb:BC027102.1 gb:AF263370.1
1419191_at	101.3	P	0.000244	0.7	1.6245	I	0.000101	0.000101	52.1	A	gb:NM_010434.1 /DB_XREF=gi:6754199 /GEN=Hipk3 /FEA=FLmRNA /CNT=52 /TID=Mm.20333.1 /TIER=FL+Stack /STK=12 /UG=Mm.20333 /LL=15259 /DEF=Mus musculus homeodomain interacting protein kinase 3 (Hipk3), mRNA. /PROD=homeodomain interacting protein kinase 3 /FL=gb:AF170305.1 gb:NM_010434.1 gb:AF077660.1 gb:AF305238.1
1419247_at	394.8	P	0.001221	0.7	1.6245	I	6e-05	6e-05	238.6	P	gb:AF215668.1 /DB_XREF=gi:6979743 /FEA=FLmRNA /CNT=199 /TID=Mm.28262.1 /TIER=FL+Stack /STK=11 /UG=Mm.28262 /LL=19735 /UG_GENE=Rgs2 /DEF=Mus musculus regulator of G-protein signaling 2 mRNA, complete cds. /PROD=regulator of G-protein signaling 2 /FL=gb:AF215668.1 gb:U67187.1 gb:AF432916.1 gb:NM_009061.1 gb:BC023001.1
1419298_at	279.7	P	0.001953	0.7	1.6245	I	3e-05	3e-05	171.6	P	gb:NM_008897.1 /DB_XREF=gi:6679418 /GEN=Pon3 /FEA=FLmRNA /CNT=31 /TID=Mm.9122.1 /TIER=FL+Stack /STK=11 /UG=Mm.9122 /LL=18981 /DEF=Mus musculus paraoxonase 3 (Pon3), mRNA. /PROD=paraoxonase 3 /FL=gb:BC005714.1 gb:L76193.1 gb:NM_008897.1
1419459_a_at	349.9	P	0.000244	0.7	1.6245	I	0.000389	0.000389	217.2	P	gb:NM_025952.1 /DB_XREF=gi:16506821 /GEN=2610529C04Rik /FEA=FLmRNA /CNT=84 /TID=Mm.54151.1 /TIER=FL+Stack /STK=9 /UG=Mm.54151 /LL=67075 /DEF=Mus musculus RIKEN cDNA 2610529C04 gene (2610529C04Rik), mRNA. /PROD=implantation-associated protein /FL=gb:NM_025952.1
1419599_s_at	651.3	P	0.000244	0.7	1.6245	I	2e-05	2e-05	405.1	P	gb:NM_026835.1 /DB_XREF=gi:13386171 /GEN=1110058E16Rik /FEA=FLmRNA /CNT=21 /TID=Mm.170657.1 /TIER=FL+Stack /STK=8 /UG=Mm.170657 /LL=68774 /DEF=Mus musculus RIKEN cDNA 1110058E16 gene (1110058E16Rik), mRNA. /PROD=MS4A6D protein /FL=gb:AF237911.1 gb:NM_026835.1 gb:BC018331.1
1419653_a_at	3491.6	P	0.000244	0.7	1.6245	I	2e-05	2e-05	2264.3	P	gb:NM_007840.1 /DB_XREF=gi:6681156 /GEN=Ddx5 /FEA=FLmRNA /CNT=133 /TID=Mm.19101.1 /TIER=FL /STK=7 /UG=Mm.19101 /LL=13207 /DEF=Mus musculus DEAD (aspartate-glutamate-alanine-aspartate) box polypeptide 5 (Ddx5), mRNA. /PROD=DEAD (aspartate-glutamate-alanine-aspartate) boxpolypeptide 5 /FL=gb:NM_007840.1
1420900_a_at	2294.9	P	0.000244	0.7	1.6245	I	2e-05	2e-05	1430	P	gb:AW542340 /DB_XREF=gi:7184757 /DB_XREF=C0156D09-3 /CLONE=C0156D09 /FEA=FLmRNA /CNT=210 /TID=Mm.22660.1 /TIER=Stack /STK=34 /UG=Mm.22660 /LL=19330 /UG_GENE=Rab18 /UG_TITLE=RAB18, member RAS oncogene family /FL=gb:L04966.1 gb:NM_011225.1
1420909_at	627.4	P	0.00293	0.7	1.6245	I	0.000346	0.000346	456.2	P	gb:AI606078 /DB_XREF=gi:4615245 /DB_XREF=ve83f01.x1 /CLONE=IMAGE:832825 /FEA=FLmRNA /CNT=129 /TID=Mm.31540.1 /TIER=Stack /STK=22 /UG=Mm.31540 /LL=22339 /UG_GENE=Vegfa /UG_TITLE=vascular endothelial growth factor A /FL=gb:M95200.1 gb:NM_009505.1
1421252_a_at	430.8	P	0.001953	0.7	1.6245	I	2.7e-05	2.7e-05	261.8	P	gb:NM_013597.1 /DB_XREF=gi:7305264 /GEN=Mef2a /FEA=FLmRNA /CNT=13 /TID=Mm.87279.1 /TIER=FL /STK=2 /UG=Mm.87279 /LL=17258 /DEF=Mus musculus myocyte enhancer factor 2A (Mef2a), mRNA. /PROD=myocyte enhancer factor 2A /FL=gb:U30823.1 gb:NM_013597.1
1421358_at	396.7	P	0.00293	0.7	1.6245	I	0.000214	0.000214	262.6	P	gb:NM_013819.1 /DB_XREF=gi:7305128 /GEN=H2-M3 /FEA=FLmRNA /CNT=9 /TID=Mm.14437.1 /TIER=FL /STK=2 /UG=Mm.14437 /LL=14991 /DEF=Mus musculus histocompatibility 2, M region locus 3 (H2-M3), mRNA. /PROD=histocompatibility 2, M region locus 3 /FL=gb:NM_013819.1
1421413_a_at	2128.6	P	0.000244	0.7	1.6245	I	2e-05	2e-05	1342.4	P	gb:NM_022554.1 /DB_XREF=gi:11990622 /GEN=Enh-pending /FEA=FLmRNA /CNT=8 /TID=Mm.24839.1 /TIER=FL /STK=2 /UG=Mm.24839 /LL=56376 /DEF=Mus musculus enigma homolog (R. norvegicus) (Enh-pending), mRNA. /PROD=enigma homolog 3 (R. norvegicus) /FL=gb:NM_022554.1 gb:AB016587.1
1421814_at	1779	P	0.000732	0.7	1.6245	I	2e-05	2e-05	1001.3	P	gb:BQ175453 /DB_XREF=gi:20350945 /DB_XREF=UI-M-DJ2-bwc-l-08-0-UI.s1 /CLONE=UI-M-DJ2-bwc-l-08-0-UI /FEA=FLmRNA /CNT=271 /TID=Mm.28687.1 /TIER=Stack /STK=128 /UG=Mm.28687 /LL=17698 /UG_GENE=Msn /UG_TITLE=moesin /FL=gb:NM_010833.1
1421817_at	167.3	P	0.000244	0.7	1.6245	I	0.000307	0.000307	135.2	P	gb:AK019177.1 /DB_XREF=gi:12859251 /FEA=FLmRNA /CNT=181 /TID=Mm.20288.1 /TIER=Stack /STK=105 /UG=Mm.20288 /LL=14782 /UG_GENE=Gsr /UG_TITLE=glutathione reductase 1 /DEF=Mus musculus 10 days embryo whole body cDNA, RIKEN full-length enriched library, clone:2610209J23:glutathione reductase 1, full insert sequence. /FL=gb:NM_010344.1
1421950_at	1184.9	P	0.00415	0.7	1.6245	I	0.000241	0.000241	562.5	P	gb:NM_011070.1 /DB_XREF=gi:6755037 /GEN=Pfdn2 /FEA=FLmRNA /CNT=18 /TID=Mm.10756.1 /TIER=FL /STK=1 /UG=Mm.10756 /LL=18637 /DEF=Mus musculus prefoldin 2 (Pfdn2), mRNA. /PROD=prefoldin 2 /FL=gb:NM_011070.1 gb:BC026839.1
1421968_a_at	338.3	P	0.000244	0.7	1.6245	I	3e-05	3e-05	196.7	P	gb:NM_023647.1 /DB_XREF=gi:15022808 /GEN=3830408P04Rik /FEA=FLmRNA /CNT=21 /TID=Mm.181536.1 /TIER=FL /STK=1 /UG=Mm.181536 /LL=93790 /DEF=Mus musculus RIKEN cDNA 3830408P04 gene (3830408P04Rik), mRNA. /PROD=RIKEN cDNA 3830408P04 /FL=gb:NM_023647.1
1421982_a_at	718.7	P	0.000244	0.7	1.6245	I	8.8e-05	8.8e-05	408.4	P	gb:NM_026123.1 /DB_XREF=gi:13385627 /GEN=1110002A21Rik /FEA=FLmRNA /CNT=14 /TID=Mm.27404.1 /TIER=FL /STK=1 /UG=Mm.27404 /LL=67387 /DEF=Mus musculus RIKEN cDNA 1110002A21 gene (1110002A21Rik), mRNA. /PROD=RIKEN cDNA 1110002A21 /FL=gb:NM_026123.1
1422018_at	170.5	P	0.000244	0.7	1.6245	I	0.000865	0.000865	123.4	P	gb:NM_010437.1 /DB_XREF=gi:6754203 /GEN=Hivep2 /FEA=FLmRNA /CNT=29 /TID=Mm.42157.1 /TIER=FL /STK=1 /UG=Mm.42157 /LL=15273 /DEF=Mus musculus human immunodeficiency virus type I enhancer binding protein 2 (Hivep2), mRNA. /PROD=human immunodeficiency virus type I enhancerbinding protein 2 /FL=gb:NM_010437.1
1422432_at	1506.5	P	0.000244	0.7	1.6245	I	2e-05	2e-05	835.1	P	gb:NM_007830.1 /DB_XREF=gi:6681136 /GEN=Dbi /FEA=FLmRNA /CNT=326 /TID=Mm.2785.1 /TIER=FL+Stack /STK=157 /UG=Mm.2785 /LL=13167 /DEF=Mus musculus diazepam binding inhibitor (Dbi), mRNA. /PROD=diazepam binding inhibitor /FL=gb:NM_007830.1
1422439_a_at	583	P	0.000732	0.7	1.6245	I	2e-05	2e-05	394.7	P	gb:NM_009870.1 /DB_XREF=gi:6753379 /GEN=Cdk4 /FEA=FLmRNA /CNT=239 /TID=Mm.6839.1 /TIER=FL+Stack /STK=122 /UG=Mm.6839 /LL=12567 /DEF=Mus musculus cyclin-dependent kinase 4 (Cdk4), mRNA. /PROD=cyclin-dependent kinase 4 /FL=gb:L01640.1 gb:NM_009870.1
1422440_at	314.5	P	0.000244	0.7	1.6245	I	0.000214	0.000214	263.1	P	gb:NM_009870.1 /DB_XREF=gi:6753379 /GEN=Cdk4 /FEA=FLmRNA /CNT=239 /TID=Mm.6839.1 /TIER=FL+Stack /STK=122 /UG=Mm.6839 /LL=12567 /DEF=Mus musculus cyclin-dependent kinase 4 (Cdk4), mRNA. /PROD=cyclin-dependent kinase 4 /FL=gb:L01640.1 gb:NM_009870.1
1422441_x_at	600.9	P	0.000244	0.7	1.6245	I	2e-05	2e-05	435.6	P	gb:NM_009870.1 /DB_XREF=gi:6753379 /GEN=Cdk4 /FEA=FLmRNA /CNT=239 /TID=Mm.6839.1 /TIER=FL+Stack /STK=122 /UG=Mm.6839 /LL=12567 /DEF=Mus musculus cyclin-dependent kinase 4 (Cdk4), mRNA. /PROD=cyclin-dependent kinase 4 /FL=gb:L01640.1 gb:NM_009870.1
1422449_s_at	974.2	P	0.000244	0.7	1.6245	I	0.00013	0.00013	685.8	P	gb:NM_011992.1 /DB_XREF=gi:6755301 /GEN=Rcn2 /FEA=FLmRNA /CNT=198 /TID=Mm.1782.1 /TIER=FL+Stack /STK=110 /UG=Mm.1782 /LL=26611 /DEF=Mus musculus reticulocalbin 2 (Rcn2), mRNA. /PROD=reticulocalbin 2 /FL=gb:NM_011992.1 gb:AF049125.1
1422495_a_at	5114.9	P	0.000244	0.7	1.6245	I	2e-05	2e-05	2907.9	P	gb:NM_008251.1 /DB_XREF=gi:6680226 /GEN=Hmgn1 /FEA=FLmRNA /CNT=282 /TID=Mm.2756.1 /TIER=FL+Stack /STK=71 /UG=Mm.2756 /LL=15312 /DEF=Mus musculus high mobility group nucleosomal binding domain 1 (Hmgn1), mRNA. /PROD=high mobility group protein 14 /FL=gb:NM_008251.1
1422539_at	216.9	P	0.001953	0.7	1.6245	I	0.000552	0.000552	129.5	P	gb:BM203810 /DB_XREF=gi:17758531 /DB_XREF=C0259H06-3 /CLONE=C0259H06 /FEA=FLmRNA /CNT=117 /TID=Mm.41739.1 /TIER=Stack /STK=12 /UG=Mm.41739 /LL=58193 /UG_GENE=Extl2 /UG_TITLE=exotoses (multiple)-like 2 /FL=gb:NM_021388.1 gb:AF200973.1
1422654_at	2217.4	P	0.000244	0.7	1.6245	I	0.00013	0.00013	1667.3	P	gb:NM_009161.1 /DB_XREF=gi:6677922 /GEN=Sgca /FEA=FLmRNA /CNT=35 /TID=Mm.18709.1 /TIER=FL+Stack /STK=21 /UG=Mm.18709 /LL=20391 /DEF=Mus musculus sarcoglycan, alpha (50kDa dystrophin-associated glycoprotein) (Sgca), mRNA. /PROD=sarcoglycan, alpha (50kDa dystrophin-associatedglycoprotein) /FL=gb:AB024920.1 gb:AF019564.1 gb:NM_009161.1
1422671_s_at	439.1	P	0.000732	0.7	1.6245	I	2.3e-05	2.3e-05	262.8	P	gb:NM_028279.1 /DB_XREF=gi:13386297 /GEN=Naalad2 /FEA=FLmRNA /CNT=30 /TID=Mm.7060.1 /TIER=FL+Stack /STK=20 /UG=Mm.7060 /LL=72560 /DEF=Mus musculus N-acetylated alpha-linked acidic dipeptidase 2 (Naalad2), mRNA. /PROD=N-acetylated alpha-linked acidic dipeptidase 2 /FL=gb:NM_028279.1
1422769_at	67.2	P	0.000244	0.7	1.6245	I	0.000389	0.000389	103.4	P	gb:BG920261 /DB_XREF=gi:14300737 /DB_XREF=602822344F1 /CLONE=IMAGE:4951330 /FEA=FLmRNA /CNT=67 /TID=Mm.196461.1 /TIER=Stack /STK=12 /UG=Mm.196461 /LL=56393 /UG_GENE=Nsap1l-pending /UG_TITLE=NS1-associated protein 1-like /FL=gb:NM_019666.1 gb:AF093821.1
1422795_at	294.8	P	0.000244	0.7	1.6245	I	3e-05	3e-05	151.6	P	gb:AV273804 /DB_XREF=gi:16390383 /DB_XREF=AV273804 /CLONE=4932413M14 /FEA=FLmRNA /CNT=218 /TID=Mm.12665.1 /TIER=ConsEnd /STK=1 /UG=Mm.12665 /LL=26554 /UG_GENE=Cul3 /UG_TITLE=cullin 3 /FL=gb:BC027304.1 gb:NM_016716.1 gb:AF129738.1
1422850_at	171.6	P	0.000732	0.7	1.6245	I	6.8e-05	6.8e-05	103.5	P	gb:AV028400 /DB_XREF=gi:4783308 /DB_XREF=AV028400 /CLONE=1422000A11 /FEA=FLmRNA /CNT=96 /TID=Mm.7723.1 /TIER=Stack /STK=10 /UG=Mm.7723 /LL=54196 /UG_GENE=Pabpn1 /UG_TITLE=poly(A) binding protein, nuclear 1 /FL=gb:NM_019402.1
1422903_at	641.6	P	0.001221	0.7	1.6245	I	0.00013	0.00013	403.3	P	gb:NM_010745.1 /DB_XREF=gi:6754587 /GEN=Ly86 /FEA=FLmRNA /CNT=37 /TID=Mm.2639.1 /TIER=FL+Stack /STK=8 /UG=Mm.2639 /LL=17084 /DEF=Mus musculus lymphocyte antigen 86 (Ly86), mRNA. /PROD=lymphocyte antigen 86 /FL=gb:AB007599.1 gb:NM_010745.1
1423040_at	474.7	P	0.000244	0.7	1.6245	I	2e-05	2e-05	283.9	P	gb:AK008059.1 /DB_XREF=gi:12842007 /FEA=FLmRNA /CNT=465 /TID=Mm.21848.1 /TIER=Stack /STK=64 /UG=Mm.21848 /LL=66882 /UG_GENE=1200015E15Rik /UG_TITLE=RIKEN cDNA 1200015E15 gene /DEF=Mus musculus adult male small intestine cDNA, RIKEN full-length enriched library, clone:2010003C22:homolog to KIAA0005 PROTEIN, full insert sequence. /FL=gb:BC005466.1 gb:NM_025824.1
1423058_at	3398.4	P	0.000244	0.7	1.6245	I	8.8e-05	8.8e-05	2134.8	P	gb:BI102231 /DB_XREF=gi:14553124 /DB_XREF=602885539F1 /CLONE=IMAGE:5040969 /FEA=FLmRNA /CNT=481 /TID=Mm.3529.1 /TIER=Stack /STK=23 /UG=Mm.3529 /LL=12343 /UG_GENE=Cappa2 /UG_TITLE=capping protein alpha 2 /FL=gb:NM_007604.1 gb:U16741.1
1423077_at	258.6	P	0.000732	0.7	1.6245	I	0.000552	0.000552	156.2	P	gb:BB703513 /DB_XREF=gi:16052348 /DB_XREF=BB703513 /CLONE=7420452P03 /FEA=FLmRNA /CNT=169 /TID=Mm.89515.1 /TIER=Stack /STK=8 /UG=Mm.89515 /LL=66616 /UG_GENE=Snx9 /UG_TITLE=sorting nexin 9 /FL=gb:BC014814.1 gb:NM_025664.1
1423104_at	4025.3	P	0.000244	0.7	1.6245	I	2e-05	2e-05	2260.1	P	gb:BB345784 /DB_XREF=gi:16404985 /DB_XREF=BB345784 /CLONE=B930058J01 /FEA=FLmRNA /CNT=121 /TID=Mm.4952.1 /TIER=Stack /STK=54 /UG=Mm.4952 /LL=16367 /UG_GENE=Irs1 /UG_TITLE=insulin receptor substrate 1 /FL=gb:L24563.1 gb:NM_010570.1
1423117_at	176.2	P	0.00293	0.7	1.6245	I	0.000618	0.000618	130	P	gb:BB823786 /DB_XREF=gi:17002029 /DB_XREF=BB823786 /CLONE=G830029J18 /FEA=FLmRNA /CNT=347 /TID=Mm.34701.1 /TIER=Stack /STK=9 /UG=Mm.34701 /LL=80912 /UG_GENE=Pum1 /UG_TITLE=pumilio 1 (Drosophila) /FL=gb:AF321909.1 gb:NM_030722.1
1423130_a_at	770.5	P	0.000244	0.7	1.6245	I	2e-05	2e-05	493.6	P	gb:AW212917 /DB_XREF=gi:6519070 /DB_XREF=uo69b10.x1 /CLONE=IMAGE:2647771 /FEA=FLmRNA /CNT=327 /TID=Mm.43331.1 /TIER=Stack /STK=43 /UG=Mm.43331 /LL=20384 /UG_GENE=Sfrs5 /UG_TITLE=splicing factor, arginineserine-rich 5 (SRp40, HRS) /FL=gb:NM_009159.1
1423156_at	304.8	P	0.000244	0.7	1.6245	I	2.3e-05	2.3e-05	185.5	P	gb:AK007722.1 /DB_XREF=gi:12841447 /GEN=Gpnat1 /FEA=FLmRNA /CNT=133 /TID=Mm.41304.1 /TIER=Stack /STK=37 /UG=Mm.41304 /LL=54342 /UG_TITLE=glucosamine-phosphate N-acetyltransferase 1 /DEF=Mus musculus 10 day old male pancreas cDNA, RIKEN full-length enriched library, clone:1810037J02:glucosamine-phosphate N-acetyltransferase 1, full insert sequence. /FL=gb:NM_019425.1
1423160_at	673.2	P	0.000244	0.7	1.6245	I	5.2e-05	5.2e-05	463.8	P	gb:AV295157 /DB_XREF=gi:16392675 /DB_XREF=AV295157 /CLONE=5730432I02 /FEA=FLmRNA /CNT=111 /TID=Mm.39505.1 /TIER=Stack /STK=36 /UG=Mm.39505 /LL=114715 /UG_GENE=Spred1-pending /UG_TITLE=sprouty protein with EVH-1 domain 1, related sequence /FL=gb:NM_033524.1 gb:AB063495.1
1423269_a_at	344.6	P	0.000244	0.7	1.6245	I	4e-05	4e-05	237.3	P	gb:BB759157 /DB_XREF=gi:16205918 /DB_XREF=BB759157 /CLONE=G270109J16 /FEA=FLmRNA /CNT=137 /TID=Mm.21401.1 /TIER=Stack /STK=19 /UG=Mm.21401 /LL=83814 /UG_GENE=Nedd4b /UG_TITLE=neural precursor cell expressed, developmentally down-regulated gene 4b /FL=gb:NM_031881.1 gb:AF277232.1
1423295_at	189.7	P	0.000244	0.7	1.6245	I	2.3e-05	2.3e-05	106.1	P	gb:BG974366 /DB_XREF=gi:14362003 /DB_XREF=602844134F1 /CLONE=IMAGE:4979673 /FEA=FLmRNA /CNT=346 /TID=Mm.5885.1 /TIER=Stack /STK=37 /UG=Mm.5885 /LL=68059 /UG_GENE=Tm9sf2 /UG_TITLE=transmembrane 9 superfamily member 2 /FL=gb:NM_080556.1 gb:BC003862.1
1423479_at	227.2	P	0.000244	0.7	1.6245	I	0.000346	0.000346	151.3	P	gb:BM201692 /DB_XREF=gi:17755524 /DB_XREF=C0229A11-3 /CLONE=C0229A11 /FEA=FLmRNA /CNT=143 /TID=Mm.28855.1 /TIER=Stack /STK=16 /UG=Mm.28855 /LL=68979 /UG_GENE=1500002M01Rik /UG_TITLE=RIKEN cDNA 1500002M01 gene /FL=gb:NM_133702.1 gb:BC024874.1
1423505_at	332	P	0.001953	0.7	1.6245	I	2.3e-05	2.3e-05	184.8	P	gb:BB114067 /DB_XREF=gi:8766635 /DB_XREF=BB114067 /CLONE=9530043O07 /FEA=FLmRNA /CNT=185 /TID=Mm.2006.1 /TIER=Stack /STK=14 /UG=Mm.2006 /LL=21345 /UG_GENE=Tagln /UG_TITLE=transgelin /FL=gb:U36588.1 gb:L41154.1 gb:NM_011526.1 gb:BC003795.1
1423547_at	6426.2	P	0.000244	0.7	1.6245	I	0.000147	0.000147	4033.8	P	gb:AW208566 /DB_XREF=gi:6514506 /DB_XREF=uo61c09.x1 /CLONE=IMAGE:2647024 /FEA=FLmRNA /CNT=267 /TID=Mm.45436.1 /TIER=Stack /STK=11 /UG=Mm.45436 /LL=17105 /UG_GENE=Lyzs /UG_TITLE=lysozyme /FL=gb:BC002069.1 gb:NM_017372.1
1423599_a_at	257	P	0.000732	0.7	1.6245	I	2e-05	2e-05	151.1	P	gb:AK004704.1 /DB_XREF=gi:12836072 /FEA=FLmRNA /CNT=65 /TID=Mm.30709.1 /TIER=Stack /STK=9 /UG=Mm.30709 /LL=67466 /UG_GENE=Pdcl /UG_TITLE=phosducin-like /DEF=Mus musculus adult male lung cDNA, RIKEN full-length enriched library, clone:1200011E13:homolog to PHOSDUCIN-LIKE PROTEIN (PHLP), full insert sequence. /FL=gb:NM_026176.1
1423608_at	8476.2	P	0.000244	0.7	1.6245	I	2e-05	2e-05	5598.6	P	gb:AA275072 /DB_XREF=gi:1915332 /DB_XREF=va93a04.r1 /CLONE=IMAGE:746958 /FEA=FLmRNA /CNT=262 /TID=Mm.193.1 /TIER=ConsEnd /STK=0 /UG=Mm.193 /LL=16431 /UG_GENE=Itm2a /UG_TITLE=integral membrane protein 2A /FL=gb:NM_008409.1 gb:L38971.1
1423654_a_at	350.1	P	0.000244	0.7	1.6245	I	2e-05	2e-05	213.1	P	gb:AF169300.1 /DB_XREF=gi:6006816 /GEN=Rnf4 /FEA=FLmRNA /CNT=336 /TID=Mm.21281.1 /TIER=FL+Stack /STK=202 /UG=Mm.21281 /LL=19822 /DEF=Mus musculus ring finger protein 4 (Rnf4) mRNA, complete cds. /PROD=ring finger protein 4 /FL=gb:AF169300.1 gb:BC003282.1
1423678_at	225.5	P	0.001953	0.7	1.6245	I	0.000774	0.000774	148.1	P	gb:BC017643.1 /DB_XREF=gi:17160969 /FEA=FLmRNA /CNT=215 /TID=Mm.27182.1 /TIER=FL+Stack /STK=166 /UG=Mm.27182 /DEF=Mus musculus, Similar to hypothetical protein MGC4368, clone MGC:28978 IMAGE:4503381, mRNA, complete cds. /PROD=Similar to hypothetical protein MGC4368 /FL=gb:BC026616.1 gb:BC017643.1 gb:BC027406.1
1423819_s_at	446.1	P	0.000244	0.7	1.6245	I	0.000492	0.000492	279.2	P	gb:AW537237 /DB_XREF=gi:7179654 /DB_XREF=G0113H12-3 /CLONE=G0113H12 /FEA=FLmRNA /CNT=334 /TID=Mm.29924.1 /TIER=Stack /STK=40 /UG=Mm.29924 /LL=54208 /UG_GENE=Arl6ip /UG_TITLE=ADP-ribosylation-like factor 6 interacting protein /FL=gb:AF223953.1 gb:AF133669.1 gb:BC010196.1
1423872_a_at	811.1	P	0.00293	0.7	1.6245	I	0.000966	0.000966	443.5	P	gb:BC007150.1 /DB_XREF=gi:13938066 /FEA=FLmRNA /CNT=199 /TID=Mm.7524.1 /TIER=FL+Stack /STK=86 /UG=Mm.7524 /LL=13138 /UG_GENE=Dag1 /DEF=Mus musculus, dystroglycan 1, clone MGC:6651 IMAGE:3496914, mRNA, complete cds. /PROD=dystroglycan 1 /FL=gb:BC007150.1
1423924_s_at	342.1	P	0.00415	0.7	1.6245	I	2.7e-05	2.7e-05	173.4	P	gb:BC025568.1 /DB_XREF=gi:19343883 /FEA=FLmRNA /CNT=211 /TID=Mm.28876.1 /TIER=FL+Stack /STK=78 /UG=Mm.28876 /DEF=Mus musculus, Similar to region containing hypothetical protein MGC11352; slingshot, clone MGC:36595 IMAGE:5322531, mRNA, complete cds. /PROD=Similar to region containing hypotheticalprotein MGC11352; slingshot /FL=gb:BC026574.1 gb:BC024611.1 gb:BC025568.1
1423942_a_at	230.6	P	0.00415	0.7	1.6245	I	3.5e-05	3.5e-05	132.2	P	gb:BM227770 /DB_XREF=gi:17790173 /DB_XREF=K0248G09-3 /CLONE=K0248G09 /FEA=FLmRNA /CNT=175 /TID=Mm.113736.1 /TIER=Stack /STK=47 /UG=Mm.113736 /UG_TITLE=Mus musculus, Similar to calciumcalmodulin-dependent protein kinase (CaM kinase) II beta, clone MGC:38291 IMAGE:5342641, mRNA, complete cds /FL=gb:BC025597.1
1423982_at	402.9	P	0.000244	0.7	1.6245	I	2.3e-05	2.3e-05	251	P	gb:AF060490.1 /DB_XREF=gi:3327956 /FEA=FLmRNA /CNT=135 /TID=Mm.10229.2 /TIER=FL+Stack /STK=70 /UG=Mm.10229 /LL=14105 /UG_GENE=Nssr /DEF=Mus musculus TLS-associated protein TASR-2 mRNA, complete cds. /PROD=TLS-associated protein TASR-2 /FL=gb:AF060490.1 gb:AB015894.1
1423994_at	1099.3	P	0.000732	0.7	1.6245	I	0.000307	0.000307	494	P	gb:AF090190.1 /DB_XREF=gi:6288725 /GEN=Kif1b /FEA=FLmRNA /CNT=232 /TID=Mm.42027.1 /TIER=FL+Stack /STK=68 /UG=Mm.42027 /LL=16561 /DEF=Mus musculus kinesin-like protein KIF1B (Kif1b) mRNA, complete cds. /PROD=kinesin-like protein KIF1B /FL=gb:AF090190.1 gb:AF131865.1
1424040_at	1690.7	P	0.000244	0.7	1.6245	I	2e-05	2e-05	1076.2	P	gb:BC019977.1 /DB_XREF=gi:18043434 /FEA=FLmRNA /CNT=111 /TID=Mm.200796.1 /TIER=FL+Stack /STK=59 /UG=Mm.200796 /DEF=Mus musculus, clone MGC:28498 IMAGE:4187506, mRNA, complete cds. /PROD=Unknown (protein for MGC:28498) /FL=gb:BC016081.1 gb:BC019977.1
1424106_at	725.7	P	0.000244	0.7	1.6245	I	2e-05	2e-05	404.3	P	gb:AW493898 /DB_XREF=gi:7064144 /DB_XREF=UI-M-BH3-auh-a-05-0-UI.s1 /CLONE=UI-M-BH3-auh-a-05-0-UI /FEA=FLmRNA /CNT=141 /TID=Mm.28555.1 /TIER=ConsEnd /STK=1 /UG=Mm.28555 /LL=104771 /UG_GENE=1200003C05Rik /UG_TITLE=RIKEN cDNA 1200003C05 gene /FL=gb:BC002238.1
1424159_at	269.9	P	0.00415	0.7	1.6245	I	8.8e-05	8.8e-05	135.6	P	gb:BC016089.1 /DB_XREF=gi:16359248 /FEA=FLmRNA /CNT=105 /TID=Mm.33881.1 /TIER=FL+Stack /STK=48 /UG=Mm.33881 /LL=67998 /UG_GENE=1300010M03Rik /DEF=Mus musculus, RIKEN cDNA 1300010M03 gene, clone MGC:27608 IMAGE:4503475, mRNA, complete cds. /PROD=RIKEN cDNA 1300010M03 gene /FL=gb:BC016089.1
1424164_at	357.2	P	0.037598	0.7	1.6245	I	0.000774	0.000774	271	A	gb:AK002686.1 /DB_XREF=gi:12832850 /GEN=D4Wsu125e /FEA=FLmRNA /CNT=124 /TID=Mm.30052.1 /TIER=Stack /STK=15 /UG=Mm.30052 /LL=28028 /UG_TITLE=DNA segment, Chr 4, Wayne State University 125, expressed /DEF=Mus musculus adult male kidney cDNA, RIKEN full-length enriched library, clone:0610027L12:DNA segment, Chr 4, Wayne State University 125, expressed, full insert sequence. /FL=gb:BC021318.1
1424206_at	895.7	P	0.000732	0.7	1.6245	I	8.8e-05	8.8e-05	500	P	gb:AF375046.1 /DB_XREF=gi:16551315 /FEA=FLmRNA /CNT=199 /TID=Mm.133447.1 /TIER=FL+Stack /STK=21 /UG=Mm.133447 /LL=93762 /UG_GENE=Smarca5 /DEF=Mus musculus ATP-dependent chromatin remodeling protein SNF2H mRNA, complete cds. /PROD=ATP-dependent chromatin remodeling proteinSNF2H /FL=gb:AF375046.1 gb:BC021922.1 gb:AF325921.1
1424236_at	655.8	P	0.000244	0.7	1.6245	I	2e-05	2e-05	441.3	P	gb:AF285112.1 /DB_XREF=gi:15076924 /FEA=FLmRNA /CNT=97 /TID=Mm.41420.1 /TIER=FL+Stack /STK=43 /UG=Mm.41420 /DEF=Mus musculus unknown WZ3-85 mRNA, complete cds. /PROD=unknown WZ3-85 /FL=gb:AF285112.1 gb:BC025889.1
1424426_at	285.5	P	0.00415	0.7	1.6245	I	0.000101	0.000101	160.5	A	gb:BC003858.1 /DB_XREF=gi:13277989 /FEA=FLmRNA /CNT=98 /TID=Mm.28500.1 /TIER=FL+Stack /STK=33 /UG=Mm.28500 /LL=66902 /UG_GENE=1300019I21Rik /DEF=Mus musculus, RIKEN cDNA 1300019I21 gene, clone MGC:6590 IMAGE:3485422, mRNA, complete cds. /PROD=RIKEN cDNA 1300019I21 gene /FL=gb:AB056100.1 gb:BC003858.1
1424442_a_at	2862.6	P	0.000244	0.7	1.6245	I	2e-05	2e-05	1777.7	P	gb:BC017130.1 /DB_XREF=gi:16877788 /FEA=FLmRNA /CNT=82 /TID=Mm.41711.1 /TIER=FL+Stack /STK=32 /UG=Mm.41711 /DEF=Mus musculus, clone MGC:27629 IMAGE:4506259, mRNA, complete cds. /PROD=Unknown (protein for MGC:27629) /FL=gb:BC017130.1
1424564_at	635.9	P	0.001953	0.7	1.6245	I	0.000167	0.000167	390.9	P	gb:BQ175365 /DB_XREF=gi:20350857 /DB_XREF=UI-M-DJ2-bwc-l-01-0-UI.s1 /CLONE=UI-M-DJ2-bwc-l-01-0-UI /FEA=FLmRNA /CNT=179 /TID=Mm.25157.1 /TIER=Stack /STK=73 /UG=Mm.25157 /LL=66404 /UG_GENE=2410001C21Rik /UG_TITLE=RIKEN cDNA 2410001C21 gene /FL=gb:BC004803.1
1424646_at	657.6	P	0.000244	0.7	1.6245	I	3e-05	3e-05	459.3	P	gb:BC016535.1 /DB_XREF=gi:16741432 /FEA=FLmRNA /CNT=37 /TID=Mm.29001.1 /TIER=FL+Stack /STK=21 /UG=Mm.29001 /LL=68556 /UG_GENE=1110007H10Rik /DEF=Mus musculus, Similar to hypothetical protein FLJ20517, clone MGC:27764 IMAGE:2655873, mRNA, complete cds. /PROD=Similar to hypothetical protein FLJ20517 /FL=gb:BC016535.1
1424721_at	472.1	P	0.000244	0.7	1.6245	I	2e-05	2e-05	302.5	P	gb:BC006828.1 /DB_XREF=gi:13905085 /FEA=FLmRNA /CNT=63 /TID=Mm.30501.1 /TIER=FL+Stack /STK=18 /UG=Mm.30501 /DEF=Mus musculus, Similar to microfibrillar-associated protein 3, clone MGC:11870 IMAGE:3597878, mRNA, complete cds. /PROD=Similar to microfibrillar-associated protein 3 /FL=gb:BC006828.1
1424861_at	81.3	P	0.001953	0.7	1.6245	I	0.000307	0.000307	50.9	P	gb:BM200153 /DB_XREF=gi:17753333 /DB_XREF=C0206E08-3 /CLONE=C0206E08 /FEA=FLmRNA /CNT=39 /TID=Mm.31098.1 /TIER=Stack /STK=10 /UG=Mm.31098 /LL=100662 /UG_GENE=AI451450 /UG_TITLE=expressed sequence AI451450 /FL=gb:BC023132.1
1424917_a_at	355.4	P	0.000244	0.7	1.6245	I	4e-05	4e-05	229.6	P	gb:BC025560.1 /DB_XREF=gi:19343657 /FEA=FLmRNA /CNT=93 /TID=Mm.35817.1 /TIER=FL+Stack /STK=11 /UG=Mm.35817 /DEF=Mus musculus, Similar to hypothetical protein FLJ10055, clone MGC:36416 IMAGE:5322999, mRNA, complete cds. /PROD=Similar to hypothetical protein FLJ10055 /FL=gb:BC025560.1
1425048_a_at	1094.5	P	0.000244	0.7	1.6245	I	0.000618	0.000618	688	P	gb:U00431.1 /DB_XREF=gi:437101 /FEA=FLmRNA /CNT=8 /TID=Mm.16421.2 /TIER=FL+Stack /STK=8 /UG=Mm.16421 /LL=15289 /UG_GENE=Hmgb1 /DEF=Mus musculus HMG-1 mRNA, complete cds. /PROD=HMG-1 /FL=gb:U00431.1 gb:L38477.1 gb:BC006586.1
1425543_s_at	104.7	P	0.046143	0.7	1.6245	I	6e-05	6e-05	63.7	A	gb:BC014853.1 /DB_XREF=gi:15928786 /FEA=FLmRNA /CNT=40 /TID=Mm.80531.1 /TIER=FL /STK=1 /UG=Mm.80531 /DEF=Mus musculus, Similar to phosphoinositol 3-phosphate-binding protein-2, clone MGC:11882 IMAGE:3598156, mRNA, complete cds. /PROD=Similar to phosphoinositol 3-phosphate-bindingprotein-2 /FL=gb:BC014853.1
1425585_at	176.6	P	0.000244	0.7	1.6245	I	3.5e-05	3.5e-05	116.2	P	gb:AF071310.1 /DB_XREF=gi:3426321 /FEA=FLmRNA /CNT=41 /TID=Mm.20873.1 /TIER=FL /STK=1 /UG=Mm.20873 /LL=59024 /UG_GENE=Tnrc11 /DEF=Mus musculus OPA-containing protein 1 mRNA, complete cds. /PROD=OPA-containing protein 1 /FL=gb:AF071310.1
1426221_at	794	P	0.000244	0.7	1.6245	I	5.2e-05	5.2e-05	432.4	P	gb:BC004727.1 /DB_XREF=gi:13435731 /FEA=FLmRNA /CNT=209 /TID=Mm.34060.1 /TIER=FL+Stack /STK=47 /UG=Mm.34060 /LL=67776 /UG_GENE=5830475I06Rik /DEF=Mus musculus, Similar to loss of heterozygosity, 11, chromosomal region 2, gene A, clone MGC:6690 IMAGE:3582797, mRNA, complete cds. /PROD=Similar to loss of heterozygosity, 11,chromosomal region 2, gene A /FL=gb:BC004727.1
1426289_at	436.1	P	0.000732	0.7	1.6245	I	0.000147	0.000147	229.8	P	gb:BC006738.1 /DB_XREF=gi:13879514 /FEA=FLmRNA /CNT=213 /TID=Mm.46624.1 /TIER=FL+Stack /STK=11 /UG=Mm.46624 /LL=69232 /UG_GENE=2610028H07Rik /DEF=Mus musculus, clone MGC:7055 IMAGE:3156574, mRNA, complete cds. /PROD=Unknown (protein for MGC:7055) /FL=gb:BC006738.1
1426312_at	606.8	P	0.000244	0.7	1.6245	I	2e-05	2e-05	399.3	P	gb:AF440752.1 /DB_XREF=gi:17530322 /GEN=Bre /FEA=FLmRNA /CNT=156 /TID=Mm.22543.1 /TIER=FL+Stack /STK=8 /UG=Mm.22543 /DEF=Mus musculus brain and reproductive organ-expressed protein (Bre) mRNA, complete cds. /PROD=brain and reproductive organ-expressed protein /FL=gb:AF440752.1
1426406_at	768.5	P	0.000244	0.7	1.6245	I	2e-05	2e-05	388.5	P	gb:BG069700 /DB_XREF=gi:12552269 /DB_XREF=H3079B09-3 /CLONE=H3079B09 /FEA=FLmRNA /CNT=204 /TID=Mm.27424.1 /TIER=Stack /STK=28 /UG=Mm.27424 /LL=67956 /UG_GENE=2410195B05Rik /UG_TITLE=RIKEN cDNA 2410195B05 gene /FL=gb:BC003444.1
1426445_at	642.2	P	0.001221	0.7	1.6245	I	0.000774	0.000774	382.4	P	gb:BB703735 /DB_XREF=gi:16052570 /DB_XREF=BB703735 /CLONE=7420456A15 /FEA=FLmRNA /CNT=119 /TID=Mm.200774.1 /TIER=Stack /STK=18 /UG=Mm.200774 /UG_TITLE=Mus musculus, Similar to meningioma expressed antigen 6 (coiled-coil proline-rich), clone MGC:30562 IMAGE:2647214, mRNA, complete cds /FL=gb:BC026864.1
1426474_at	276.6	P	0.010742	0.7	1.6245	I	0.000241	0.000241	203.6	A	gb:AI851949 /DB_XREF=gi:5495855 /DB_XREF=UI-M-BH0-aix-h-09-0-UI.s1 /CLONE=UI-M-BH0-aix-h-09-0-UI /FEA=FLmRNA /CNT=58 /TID=Mm.41651.1 /TIER=Stack /STK=12 /UG=Mm.41651 /UG_TITLE=Mus musculus, clone MGC:7985 IMAGE:3585582, mRNA, complete cds /FL=gb:BC013607.1
1426529_a_at	1326.8	P	0.001221	0.7	1.6245	I	0.000241	0.000241	852.6	P	gb:C76322 /DB_XREF=gi:2516652 /DB_XREF=C76322 /CLONE=J0008F11 /FEA=FLmRNA /CNT=215 /TID=Mm.22632.1 /TIER=Stack /STK=32 /UG=Mm.22632 /UG_TITLE=Mus musculus, Similar to transgelin 2, clone MGC:6300 IMAGE:2654381, mRNA, complete cds /FL=gb:BC009076.1 gb:AF149291.1
1426645_at	1839.4	P	0.000244	0.7	1.6245	I	2e-05	2e-05	1112	P	gb:BG242724 /DB_XREF=gi:12752539 /DB_XREF=602355554F1 /CLONE=IMAGE:4483740 /FEA=mRNA /CNT=424 /TID=Mm.1843.1 /TIER=Stack /STK=27 /UG=Mm.1843 /LL=15519 /UG_GENE=Hsp86-1 /UG_TITLE=heat shock protein, 86 kDa 1
1426799_at	779.8	P	0.000244	0.7	1.6245	I	2e-05	2e-05	478.1	P	gb:BM214169 /DB_XREF=gi:17772253 /DB_XREF=C0846H03-3 /CLONE=C0846H03 /FEA=mRNA /CNT=102 /TID=Mm.2018.3 /TIER=Stack /STK=63 /UG=Mm.2018 /LL=12400 /UG_GENE=Cbfb /UG_TITLE=core binding factor beta
1426835_at	683.9	P	0.000244	0.7	1.6245	I	6.8e-05	6.8e-05	344.4	P	gb:AV305242 /DB_XREF=gi:16393677 /DB_XREF=AV305242 /CLONE=5730526L06 /FEA=mRNA /CNT=115 /TID=Mm.26833.1 /TIER=Stack /STK=51 /UG=Mm.26833 /UG_TITLE=Mus musculus, clone IMAGE:5359840, mRNA, partial cds
1426842_at	427.4	P	0.000244	0.7	1.6245	I	4.6e-05	4.6e-05	258.8	P	gb:BB183208 /DB_XREF=gi:16270212 /DB_XREF=BB183208 /CLONE=A230104N03 /FEA=mRNA /CNT=195 /TID=Mm.23834.1 /TIER=Stack /STK=27 /UG=Mm.23834 /UG_TITLE=Mus musculus, clone IMAGE:3994696, mRNA, partial cds
1426923_at	505.2	P	0.000244	0.7	1.6245	I	6e-05	6e-05	258.4	P	gb:AF057287.1 /DB_XREF=gi:3063650 /FEA=mRNA /CNT=170 /TID=Mm.6461.1 /TIER=Stack /STK=26 /UG=Mm.6461 /LL=15463 /UG_GENE=Hrb /DEF=Mus musculus RABRip protein mRNA, partial cds. /PROD=RABRip protein
1426969_at	189.7	P	0.000244	0.7	1.6245	I	0.000618	0.000618	122.3	P	gb:BM232436 /DB_XREF=gi:17867706 /DB_XREF=K0323B12-3 /CLONE=K0323B12 /FEA=mRNA /CNT=104 /TID=Mm.55577.1 /TIER=Stack /STK=31 /UG=Mm.55577 /LL=81003 /UG_GENE=Trim23 /UG_TITLE=tripartite motif protein 23
1427171_at	169.4	P	0.001953	0.7	1.6245	I	6.8e-05	6.8e-05	81	M	gb:BF020283 /DB_XREF=gi:10751615 /DB_XREF=uw63f04.x1 /CLONE=IMAGE:3466687 /FEA=mRNA /CNT=30 /TID=Mm.68846.1 /TIER=Stack /STK=12 /UG=Mm.68846 /LL=100047 /UG_GENE=AI195322 /UG_TITLE=expressed sequence AI195322
1427186_a_at	837.5	P	0.000244	0.7	1.6245	I	2e-05	2e-05	591	P	gb:AV255689 /DB_XREF=gi:16388225 /DB_XREF=AV255689 /CLONE=4921522B08 /FEA=mRNA /CNT=155 /TID=Mm.87279.3 /TIER=Stack /STK=38 /UG=Mm.87279 /LL=17258 /UG_GENE=Mef2a /UG_TITLE=myocyte enhancer factor 2A
1427314_at	475.9	P	0.000244	0.7	1.6245	I	2e-05	2e-05	254.2	P	gb:AV225029 /DB_XREF=gi:15404882 /DB_XREF=AV225029 /CLONE=3830425G02 /FEA=mRNA /CNT=293 /TID=Mm.24086.1 /TIER=Stack /STK=9 /UG=Mm.24086 /UG_TITLE=Mus musculus, clone IMAGE:3985067, mRNA
1427439_s_at	661.6	P	0.000244	0.7	1.6245	I	2e-05	2e-05	391.4	P	gb:AF167573.1 /DB_XREF=gi:6164705 /GEN=Jbp1 /FEA=mRNA /CNT=84 /TID=Mm.196585.1 /TIER=ConsEnd /STK=0 /UG=Mm.196585 /LL=27374 /DEF=Mus musculus protein methyltransferase (Jbp1) mRNA, partial cds. /PROD=protein methyltransferase
1427504_s_at	1401	P	0.00293	0.7	1.6245	I	4.6e-05	4.6e-05	1027.8	P	gb:AF250133.1 /DB_XREF=gi:13507052 /FEA=mRNA /CNT=9 /TID=Mm.21841.3 /TIER=ConsEnd /STK=0 /UG=Mm.21841 /LL=20382 /UG_GENE=Sfrs2 /UG_TITLE=splicing factor, arginineserine-rich 2 (SC-35) /DEF=Mus musculus splicing factor Sc35 (Pr264) mRNA, 3UTR, alternatively spliced.
1428714_at	892.5	P	0.000732	0.7	1.6245	I	5.2e-05	5.2e-05	487.3	P	gb:BQ175991 /DB_XREF=gi:20351483 /DB_XREF=UI-M-DJ2-bwf-c-16-0-UI.s1 /CLONE=UI-M-DJ2-bwf-c-16-0-UI /FEA=mRNA /CNT=106 /TID=Mm.40321.1 /TIER=Stack /STK=24 /UG=Mm.40321 /LL=70804 /UG_GENE=4631434O19Rik /UG_TITLE=RIKEN cDNA 4631434O19 gene
1428862_at	235.8	P	0.00293	0.7	1.6245	I	0.000346	0.000346	140	P	gb:AK018641.1 /DB_XREF=gi:12858453 /FEA=mRNA /CNT=38 /TID=Mm.5231.1 /TIER=Stack /STK=19 /UG=Mm.5231 /LL=74569 /UG_GENE=9130020K17Rik /UG_TITLE=RIKEN cDNA 9130020K17 gene /DEF=Mus musculus adult male cecum cDNA, RIKEN full-length enriched library, clone:9130020K17:homolog to CDNA FLJ13099 FIS, CLONE NT2RP3002248, full insert sequence.
1429291_at	2245.5	P	0.000244	0.7	1.6245	I	2e-05	2e-05	1127.5	P	gb:BM225206 /DB_XREF=gi:17786722 /DB_XREF=K0208A07-3 /CLONE=K0208A07 /FEA=mRNA /CNT=255 /TID=Mm.182318.1 /TIER=Stack /STK=79 /UG=Mm.182318 /LL=70247 /UG_GENE=Psmd1 /UG_TITLE=proteasome (prosome, macropain) 26S subunit, non-ATPase, 1
1429400_at	211.4	P	0.00293	0.7	1.6245	I	0.000147	0.000147	130.2	P	gb:BB794830 /DB_XREF=gi:16964449 /DB_XREF=BB794830 /CLONE=G431002B06 /FEA=mRNA /CNT=62 /TID=Mm.29581.2 /TIER=Stack /STK=24 /UG=Mm.29581 /LL=15213 /UG_GENE=Hey1 /UG_TITLE=hairyenhancer-of-split related with YRPW motif 1
1430020_x_at	591.9	P	0.000244	0.7	1.6245	I	4.6e-05	4.6e-05	347	P	gb:AK007802.1 /DB_XREF=gi:12841582 /GEN=Hnrpa1 /FEA=mRNA /CNT=69 /TID=Mm.27927.3 /TIER=ConsEnd /STK=4 /UG=Mm.27927 /LL=15382 /UG_TITLE=heterogeneous nuclear ribonucleoprotein A1 /DEF=Mus musculus 10 day old male pancreas cDNA, RIKEN full-length enriched library, clone:1810047E01:heterogeneous nuclear ribonucleoprotein A1, full insert sequence.
1430889_a_at	48.5	P	0.01416	0.7	1.6245	I	0.000552	0.000552	20.5	A	gb:AK002335.1 /DB_XREF=gi:12832238 /GEN=Tpmt /FEA=mRNA /CNT=3 /TID=Mm.10169.2 /TIER=ConsEnd /STK=1 /UG=Mm.10169 /LL=22017 /UG_TITLE=thiopurine methyltransferase /DEF=Mus musculus adult male kidney cDNA, RIKEN full-length enriched library, clone:0610008H11:thiopurine methyltransferase, full insert sequence.
1431055_a_at	197.3	P	0.010742	0.7	1.6245	I	0.000492	0.000492	122.6	M	gb:AK010399.1 /DB_XREF=gi:12845814 /FEA=mRNA /CNT=12 /TID=Mm.29101.2 /TIER=ConsEnd /STK=0 /UG=Mm.29101 /LL=71982 /UG_GENE=2410004M09Rik /UG_TITLE=RIKEN cDNA 2410004M09 gene /DEF=Mus musculus ES cells cDNA, RIKEN full-length enriched library, clone:2410004M09:homolog to SORTING NEXIN 10, full insert sequence.
1432349_a_at	146.7	P	0.000732	0.7	1.6245	I	7.8e-05	7.8e-05	70.7	P	gb:AK004279.1 /DB_XREF=gi:12835404 /GEN=Sync /FEA=mRNA /CNT=1 /TID=Mm.132243.2 /TIER=ConsEnd /STK=0 /UG=Mm.132243 /LL=68828 /UG_TITLE=syncoilin /DEF=Mus musculus 18 days embryo whole body cDNA, RIKEN full-length enriched library, clone:1110057H03:syncoilin, full insert sequence.
1432517_a_at	816.3	P	0.000244	0.7	1.6245	I	2e-05	2e-05	544.4	P	gb:AK006371.1 /DB_XREF=gi:12839437 /GEN=Nnmt /FEA=mRNA /CNT=1 /TID=Mm.8362.2 /TIER=ConsEnd /STK=0 /UG=Mm.8362 /LL=18113 /UG_TITLE=nicotinamide N-methyltransferase /DEF=Mus musculus adult male testis cDNA, RIKEN full-length enriched library, clone:1700026B06:nicotinamide N-methyltransferase, full insert sequence.
1433585_at	427.4	P	0.005859	0.7	1.6245	I	0.000389	0.000389	195.3	P	gb:BI696984 /DB_XREF=gi:15659613 /DB_XREF=603348436F1 /CLONE=IMAGE:5376033 /FEA=EST /CNT=153 /TID=Mm.29005.1 /TIER=Stack /STK=86 /UG=Mm.29005 /LL=105287 /UG_GENE=AU021749 /UG_TITLE=expressed sequence AU021749
1433665_at	480	P	0.001221	0.7	1.6245	I	3e-05	3e-05	303.8	P	gb:AW536822 /DB_XREF=gi:7179239 /DB_XREF=G0109B11-3 /CLONE=G0109B11 /FEA=EST /CNT=149 /TID=Mm.27389.1 /TIER=Stack /STK=75 /UG=Mm.27389 /LL=64932 /UG_GENE=Vps41 /UG_TITLE=vacuolar protein sorting 41 (yeast)
1433675_at	287.5	P	0.000244	0.7	1.6245	I	0.000273	0.000273	118.2	P	gb:BQ177137 /DB_XREF=gi:20352629 /DB_XREF=UI-M-DJ2-bwa-p-17-0-UI.s1 /CLONE=UI-M-DJ2-bwa-p-17-0-UI /FEA=EST /CNT=114 /TID=Mm.28239.1 /TIER=Stack /STK=73 /UG=Mm.28239 /LL=83673 /UG_GENE=Rnu22 /UG_TITLE=RNA, U22 small nucleolar
1433805_at	683.6	P	0.000244	0.7	1.6245	I	2e-05	2e-05	334.6	P	gb:BQ032637 /DB_XREF=gi:19767916 /DB_XREF=UI-1-CF0-aph-e-04-0-UI.s1 /CLONE=UI-1-CF0-aph-e-04-0-UI /FEA=EST /CNT=345 /TID=Mm.28598.1 /TIER=Stack /STK=8 /UG=Mm.28598 /LL=16451 /UG_GENE=Jak1 /UG_TITLE=Janus kinase 1
1433999_at	875.4	P	0.000732	0.7	1.6245	I	2e-05	2e-05	591.4	P	gb:BI111765 /DB_XREF=gi:14562666 /DB_XREF=602897932F1 /CLONE=IMAGE:5027959 /FEA=EST /CNT=73 /TID=Mm.202662.1 /TIER=Stack /STK=47 /UG=Mm.202662 /LL=107312 /UG_GENE=AV021402 /UG_TITLE=expressed sequence AV021402
1434311_at	282.2	P	0.018555	0.7	1.6245	I	0.000167	0.000167	151.3	P	gb:BB025078 /DB_XREF=gi:16257908 /DB_XREF=BB025078 /CLONE=5330426C01 /FEA=EST /CNT=50 /TID=Mm.28374.2 /TIER=Stack /STK=35 /UG=Mm.28374 /UG_TITLE=Mus musculus, clone MGC:29037 IMAGE:3598248, mRNA, complete cds
[truncated: 1,201 more rows]
